# Supplementary material for: Constructing a draft Indian cattle pangenome using short-read sequencing
Source: Commun Biol. 2025 Apr 13;8:605. doi: 10.1038/s42003-025-07978-0 (PMC11994783; doi:10.1038/s42003-025-07978-0)
Supplement: Supplementary file 2 — Supplementary Data 1 [file 42003_2025_7978_MOESM2_ESM.txt]

>contig_1
TATAAAATATATAAATATCTAACGACTCATAAATTAATACATAATTTTTTATTATACTGTATACCATGTCAGCAATTATATTTTCATTCGTTAGATATTCTATATTTCCTAATATAATGTATGTATTTGTATTTACCTTATTTTTTATACTTTCTATTAAGTTAAATTTTTTCATTTAGTATTTTTTGTTTTAATTAATTTTTGAAATTTTTTTGTACTTATTTATTTTTATGAGTATGTTTAATAATTAAACATTTTTAATATCGAGTATTTTAAAATATGTTAACTTATTTTTAACTATTTTATACATAACGAAAAAAACATAAAATTACATATATTCCAGATGTTAATTTTCCTAAATATAACGTACCTATTAAAAATTTTTTAGAGAATTGTAATACATTTTCTTCTGTTATGTAAAATTCATCATTGTTTTTTACATATTCTATCATCATTGATAATAGAATTTTTAAAGAGAAAATGTAACATTTTTTTAGTAATTTAAATATAACATCACCACAATGTCTAACTATAAAACAAATTAAATTAAAAGTTTCTTTTCTGTTATATATTAAAGTATAAATTAACTCAGGAAAAATATCTACATATTTTAAATATTCTAAGTTTTGTAATAATAAATAGTTGTTTGCGTTGATTTTATTTTGTGTAGCTTTTATAAGTTTTTTAGTTAAAATAAACATGTCTGTTATTACACTATCTCCTTTCACTACAATATTTTTACGTTTAATATGTTCCATTTTACGTACAAGAGTTATATACTCGTTTGTGTTTAATTTTTTTAAAATTTTATCTATTAAGTTTAGTTTTTTCATTCAGTATTTTTTTGTTTTAATTAATTTTTAAACTTTTTAATAAAAATTGAATTTTTATATTAAAATTCAATAATATTATTGTTGTTAAATCAAATAATGTGTATTTACTTAAAAATTTTGCTATTTTTACTATGGAACGGTCCAATCTTTTAATTTTCCATATATATTTTAACTTTAATAATTCAAATTTATCTCTTATTTTTTTAGTTAAAATATACCATAATATAGAGTAAAAAATATTGCAAAATTACATCCAGACCAAAATTTTTATACATATCATTATTCTATTTTTACAAATAATTATAATTCCTCTAAAAAAATTAATATTACATAAAAATATATATATTATAAATTTATTATTTTAGTTTTTAAAATTTTTTGAATTTTGATACTAAAATTTAATAATATTATTATTAAACCAATCATATCTACTTAAAATTTCTGCTATTTTTTTTACTACAGGATGGTTTGATCGTTTAATTTTCCATATATATTCCAATTTTAGCGATTCAAATTTATCTTTTATTTTTCTAGTTAAAAGATACCATAATGTAGAATAAAAAAACACTGCAAAATTCCATCTAGACCAAAATTCTTCAACATACCATTCTCCCATTTCTCCAAATACCGATATTGTAGCTCTTTCAAAAAAATCTATATTATATAAAAATAAACATATGTATATATATTTTATATACCTATATATATACTCTATATAAGCATAACATAATAAAATAAAATCTATCAATGTGTTTCTCATTATTTTAATTTTATATTTTACGCATTACACATAAAAGCATGCCTATTAATGATGCAAACTTTCCACAATGTAATACAGCTCTAACAAGCATTCTAATAAGTCTTAACGTAGGTTTTATTTTAAATATAGACGGTTTTTTTTCTTTCTCATTTATATAATTTATCATTATAGGTATTAAAAATTTTAAAAAT
>contig_2
CTGGCATGAAGCCTAAATACCTCTTCAACCATATGAATGATGCACTTCTATCGTTCCCCAAATAGTAATACTTTTCCCCAAATAGTATAGACTGTATAAAAATGTGCCTTTTAGGAAGCTGACATAAATCACCAGTGATGATGAACCAATAGTGAATCTAAAATACTTGTAATTTAGCCTGTAATCAAGTTCTTGCTAAAATTTAAAAGGATATAGGGCTTTCATGGAATCCTTTGTTGTGGCATATTATTTCAGTCTGAAGATGCTTTCATCTGAGAATAAAAATCAAGAAGGTACTAGATCTCTGTTTATCTGAGGTTAAAAGCAAGGCAATTACTAGCATATAAAAACAAAATATGGACCTAAAATTTTATGTGAAATAAAATCCAGAATCCCCCAAATCAGGTAGTCATTGTAAACCAGCAATTATGATACAGAAGGGAACGCAGTGGCACAAAAATCCAAAAAATCATTTGTCCTCTTGCCAACTTTAAAAACTGATGATCAGACATGCACAATTCAGTGTATGAAAGAAAATAGTAACAGTTTTTTGCAAAGTGAAAAAACAGTGCTAATAGTTGTGCTTTTATCCTTTGTAGAGTAAGAGAGAATATGGAGATTCTTCTATAATATTTAATGATTTAGAGTAATCTAGATATTGAGATATATGTCAAGTTAAAACAGGTATATTTAGTGAAAATTTAATTACAGAGGAAAGCAAAGCCATACTTGGGGAAAATGCCTTATTGGGGTCTCATTGTTCCAGTTCAAATCCTACAATTTGCATGTATTCTCAGAGAATTTTTTGGTGATTAATTAATGATAACAAAGTTTATAGGAGAAATATTATTGCTATGAAGAAGAGAGCACTCATAGTCTCTGTAGCAAATTCCTTTCTGTAGAAAAGTCTATAAGTGTGCTTGGTCATAACTGAATCACAATAAATTAAGAAGGAAAGAATCACAATAAGGAGAAGTAACTGGATAAAGTTAGGTGGAATTAAAGTCTAGTACCTTGTGCTATGAAACCTCATGACTCTATCTCCACTGTAAAAATATTGCAAAATAAACTAGAATCATCTTGTCAATTACCTTCAGAGACCTCCCCTGTCAATTATATTCTGAGATTTTCCTTTTTCTGGGTTCCAATCAGACGATT
>contig_3
TGCATACCAGAGAACAAACTTGTAACATATATCAAAAAAAGATTCCAACATTTGGGCATGATTTTTATTTTAAAATTACGGGTTATACATGTATTTACATTTTAAAACCCATAAGTAGAATACAAAATGCTAGAAATAAGGAATTTGTATGTGAATGTGGTTACTTTTAATTTAAAATACTCAATAAAATGTTCTCTGATCAAAACGAAATTAAGTTTTATATTAGTAACAAAAGAAAACTATTATGTTTAACCATATGAAACTGCCATTTTATAGGTTTAAAAAAGATTGAACTAAAAATAAAAATCAAAGTGAAATTTTAAAAAGAGAGACTGAATGCTAGTAATTTTGCATGGTTCAATCTAACATAAAAAAAGGCATTGATATTTGGAATTTAAAGAACATTACACGTGAATAACTCATGGGTGAAGATATAAATATGAGTCATATTAGAAATTAGAAAACACAATGGTTATTAATCAGTGCTAAGTACCAAAATTTGTAGGCTGCAGCTAAAGTGGGCCTTAGGGAAAGAAAAGTAGGCTTTATGTACTTATAGTAGGAAAAATTTAAGTTAAACATTAATCTGCTTCCAATTTAAGAATTAAAAATAAACTCAAAATAAATGAAGAAAAGTTGGAGGAAGGAAAGAATAATATGATGAACTAGAAAACAAAAAAACTAGGAAGGATTAATCAAGCAAAAAAATTTATTATTTGAAAATTGATAAGCAAAAGTCATGCAAGAGTATTCAAGGAAAAAAGGGAGTTGGTGCAAGAAAAATTACAAAGCAAAACAGAACACAATTATAGATGCTGTAGTCATTAAACATGTAAGATACTATGATAGCATTATGCCTATCAAGATCAAAATCAGAAAAAATAATTACCAAAGGGGAACTAGATGGCACATCACTGTGAATGTGATTAATGCCACTGATTATATGTTTAAAACGTTACAATGGTTTTTTGTTTTGGTTTGGTTTTTTTTTTTTTTTTTTTTTTTTTTTTTTTTTTTTCGGCTGCCTCACACAGCTTGTGGGACCTTAGTTCCAGACCAGGAATCAAACCCAGGCTACTGCAGTAAAAGTGCCAACTCCTAACCACTGTACTGCAGGGTACTCCCTTATAATGACAAATTTTATGTTAGGTATATCTAACCACAATTTAAAAAGTGAAAAAAAAAAAAATCCTCCATCCAGATGACAATGATCACACATGTGCCCTTCATTATGAAATCCTCTAGGAGGGCTCCTATTGTGAGAAAACATCTTTCTTCTTCCTTCCCCTTTAGAACATATACTTAAATATCGTCCTTCTGTATTTTAACAATATATCCTTGTTTTTGGAAGGGGGACATCTCTATATCTTGTAAGGTTACTTAACATGTATTTTTTGTTTACTATTAGTTTTCTCTGTAGTATTCTAACCAGAGATCTTTGAGTGGAATAATGGATCCTAGTTATGTTAAAGGAAGTGGTGA
>contig_4
CGCTAGATGAGCCGCAGGATTCATGCCTGCTTATCTGCTTGATAATCGCGGGGTGAGCGACGTGTTTCCTGCCTGCACAGCTGCTTGATAACCGCCAGGGGAGCCGCAGGATTCATGCCTGCTCAGCTGCTTGATAATCGCCGGGTGAGCGACGTGTTTCTTGCCTGCTCAGCTGCTGATAACCGCCAGCTGAGCCGCAGGATTCATGCCTGCTCATCTGCTTGATAATCGCTAGATGAGCCGCAGGATTCATGCCTGCTTATCTGCTTGATAATCGCGGGGTGAGCGACGTGTTTCCTGCCTGCACAGCTGCTTGATAACCGCCAGGGGAGCCGCAGGATTCATGCCTGCTCAGCTGCTTGATAATCGCCGGGTGAGCGACGTGTTTCTTGCCTGCTCAGCTGCTGATAACCGCCAGCTGAGCCGCAGGATTCATGCCTGCTCATCTGCTTGATAATCGCTAGCTGAGCCGCAGCATTCATGCCTGCTTATCTGCTTGATAATCGCCGGGTGAGCGTCGTGTTTCCTGCCTGCTCATCTGCTTGATAATCGCCAGCTGAGCTGCAGGATTCATGCCTGCTCATCTGCCTGATAACCGGCAGCTGAGCCGCAGGATTCATGCCTGCTCATCTGCTTGATAATCGCCAGCTGAGCTGCATGATTATTGCCTGCTGATTGCGTGATTCGTGCCGCTCAGCTCCTTGATTATTGCCTGCTGAAGCACATGTTCCGTACAGGATAGCTACCTGATCAGCACATGAGCAGTCACATGATCAGCGCCTCTCAGTCACCTGATCACTGCATGAAAGCCACGAGATCAGGGCCTGCTGAGTTACGGGATTAGCGCCTGCTAAGCTGCTTGATAATTGCCAGCTGAACCGCAGGATTCAAGCCTGCTCATTTGCTTGATAATCGCCAGGTCAGCCGCAGGATTCAAGCCTGCTCATCTGCTTGATAACCGCCAGCTGAGCCTCAGGATTCATGCCTGCTCAGCTGCTTGATAATCGCAGGGTGAACGACGTGTTTCTTGCCTGCTCAGCTGCTTGATAGCCGCCAGCTGAGCCGCAGGATTCATGCCTGCTCAGCTGCTTGATAATCGCGGGGTGAGCAACGGGTTTCCTGCCTGCACAGCTGCTTGATAACCGCCAGCTGAGCCGCAGGATTCATGCCTGCTCATCTGCTTGATAATCGCCAGCTGAGCCGCAGGATTCATGCTTGCTCAGCTGCTTGATAACCGGCAGCTGAGCCGCAGGATTCATGCCTGCTCATCTGCTTGATAATCGCCAGCTGAGCCCCAGGATTCATGCCTGCTCAGCTGCTTGATAACCGACAGCTGAGCCACAGGATTCATGCCTGCTCATCTGCTTGATAACTGCCATCTGAGGCGCATGATTCATGCCTTCTCATCTGCTTGATAAAGGCCAGCTGAGCCGCAGGATTCATGCCTGCTCAGCTGCTTGATTATCGCCGGGTGAGCGACGTGTTTCCTGCCTGATCAGCTGCTTGATAATCGCGGATTGAGCGAAGTGTTTCCTGCCTGCTCAGCTGCTTGATAACCACCAGCTGAGCACAGGATTCATGCCTGCTCAGCTGCTTGATAATCACCAGCTGAGCCCCAGGATTCAAGCCTGCTCATATGCTTGATAATCGCCGGGTGAGCGACGTGTTTCCTGCCTGCTAAGCTGCTGATAACCGCCAGCTGAGCCACAGGATTCATGCCTGCTCAGCTGCTTGATAATCGCCAGCTGAGCTGCAGGATTAATGCCTGCTGATTTCGTGATTTGTGCCCGCTCAGCTCCTTGATTATTGCCTGCTGAAGCACATGATCTGTGCAGGATA
>contig_5
CTGCTCATCTGCTTGATAACCACCATCTGAGGCGCATGATTCATGCCTTCTCTTCTGCTTGATAACGGCCAGCTGAGCCGCAGGATTCATGCCTGCTCATCTGCTTGATAATCGCTAGCTGAGCCGCAGGATTCATGCCTGCTCATCTGCTTGATAACCATCAGCTGAGCGCAGGATTCACGCCTGCTCAGCTGCTTGATAATCGCCGCGTGAGCGACGTGTTTCCTGCCTGCTCATCTGCTTGATAATCGCCAGCTGAGCCGCATCATTCATGCCTGCTCATCTGCTTGATAACCGCCAGCGGAGCCGCAGGATTCATGCCTGCTCAGCTGCTTGATAATCGCCGGGTGAGCGACGTGTTTCCTGCCTGCTCAGCTGCTTGATAATCGCGAGCTGAGCCACAGGATTCATGCCTGCTCAGCTGCTTGATAATCGCCGGGGTGAGCGACGTGTTTCCTGCCTGCTCAGCTGCTTGATAACCGCCAGCGGAGCCGCAGGATTCATGCCTGCTTATCTGCTTGATAATCGCGGGGTGAGCGACGTGTTTCCTGCCTGCACAGCTGCTTGATAACCGCCAGCGGAGCCGCAGGATTCATGCCTGCTCAGCTGCTTGATAATCGCCGGGTGAGCGACGTGTTTCCTGCCTGCTCAGCTGCTTTATAACCGCCAGCTGAGCAGCAGGATTCATGCCTGCTCAGCTGCTTGATAATCGCCGTGATAGAGACGTGTTTTCTGCCTGCTCATCTGCTTGATAATCGCCAGCTGAGCCGCATGATTCATGCCTGCTCATCTGCTTGATAACCGCCAGCTGAGCCGCAGGATTCATGCCTGCTCATCTGCTTGATAACCGCCATCTGAGCCGCATGATTCATGCCTTCTCATCTGCTTGATAACGGCCAGCTGAGCCGCAGGATTCATGCCTGCTCAGCTGCTTGATAATCGCCGGGTGAGCGACGTGTTTCCTGCCTGCTCAGCTGCTTGATAATCGCGGGTTGAGCGACGTGTTTCCTGCCTGCTCAGCTGCTTGATAATCGCCAGCTGAGCCGCAGGATTCATGCCTGCTCATTTGCTTGATAATTGCCGGGTGAGCGACGTGTTTCCTGCCTGCTCAGCTGCTTGATAATCGCGAGCTGAGCCACAGGATTCATGCCTGCTCAGCTGCTTGATAATCGCCAGCTGAGCTGCATGATTATTGCCTGCTGATTTCGTGATTTGTGCCCGCTCAGCTCCTTGATTATTGCCTGCTGAAGCACATGATCTGTGCAGGATAGCTACCTGATCAGCACATGAGCAGTCACATGATCAGCGACTCTCAGTCACCTGATCACTGCATGGTAGCCACGGGATCAGGGCCTGCTGAGTTACGGGATTAGCGCCTGCTCAGCTGCTTGATAATAGCCAGCTGAGCTGCGTGTTTCCTTCCTGCTCATCTGCTTCATAACCGCCAGCTGAACCGCAGGATTCATGCCTGCTCATCTGCTTGATAACTGCCAGTTGAGCCGCAGTATTCATGCCTGCTCAGCTGATTGATAATCGCCGGGTGAGCGATGT
>contig_6
AGCAGTCACATGATCAGCGCCTCTCAGTCACCTGATCACTGCATGATAGCCACGAGATCAGGGCCTGCTGAGTTACGGGATTAGCGCCTGCTAAGCTGGTTGATAATTGCCAGCTGAGCTGCGTGTTTCCTTCCTGCTCATCTGTTGATAACCACCAGCTGAACCGCAGGATTCAAGCCTGCTCATTTGCTTGATAACCGCCAGGTCAGCCGCTGGATTCATGCCTGCTCATCTGCTTGATAACCGCCAGCTGAGGTGCATGATTCATGCCTGCTCATCTGCTTGATAACCGCTATCTGAGCCGGATGATTCATGCCTGCTCAGCTGCTTGATAACCGCCAGCTGAGCCTCAGGATTCATGCCTGCTCAGCTGCTTGATAATCGCCAGCTGAGCCGCAGGATTCATGCTTGCTCAGCTGCTTGATAATCGCGGGGTGAGCAACGGGTTTCCTGCCTGCACAGCTTCTTGATAACCGCCAGCTGAGCCGCAGGATTCATGCCTGCTCATCCGCTTGATAACCGCCAGCTGAGCCTCAGGATTCATGCCTGCTCAGCTGCTTGATAATCGCCAGCTGAGCCACAGGATTCATGCCTGCTCAGCTGCTTGATAATCGCGGGGTGAGCAACGGGTTTCCTGCCTGCACAGCTGCTTGATAACCGCCAGCTGAGCCGCAGGATTCATGCCTGCTCATCTGCTTGATAACCGCCAGCTGAGCCTCAGGATTCATGCCTGCTCAGCTGCTTGATAATCGCCAGCTGAGCCACAGGATTCATGCCTGCTCAGCTGCTTGATAATCGCGGGGTGAGCAACGGGTTTCCTGCCTGCACAGCTGCTTGATAACCGCCAGCTGAGCCGCAGGATTCATGCCTGCTCATCTGCTTGATAACCGCCAGCTGAGCCTCAGGATTCATGCCTGCTCAGCTGCTTGATAATCGCCAGCTGAGCCACAGGATTCATGCCTGCTCAGCTGCTTGATAATCGCGGGGTGAGCAACGGGTTTCCTGCCTGCACAGCTGCTTGATAACCGCCAGCTGAGCCGCAGGATTCATGCCTGCTCATCTGCTTGATAATCGCGAGCTGAGCCGCAGGATTCATGCTTGCTCAGCTGCTTGATTATCGCCGGGTGAGCGACGTGTTTCCTGCCTGATCAGCTGCTTGATAATCGCGGGTTGAGCGACGTGTTTCCTGCCTGCTCAGCTGCTTGATAATCGCCAGCTGAGCCACAGGATTCATGCCTGCTCAGCTGCTTGATAATCACCAGCTGAGCCGCAGGATTCATGCCTGCTCAGCTGCTTGATAATTGCCGAGTGAGCGACGTGTTTCCTGCCTGATCAGCTGCTTGATAATCGCGAGCTGAGCCACAGGATTCATGCCTGCTCAGCTGCTTGATAATCGCCAGCTGAGCTGCATGATTATTGCCTGCTGATTTCGTGATTTGTGCCCGCTCAGCTCCTTGATTATTGCCTGCTGAAGCACATGATCTGTGCAGGATAGCTACCTGATCAGCACATGAG
>contig_7
AATGCAGGAAAGTGAAAAGTGAAAGTGAAGTCGCTTAGTTGTGTCCGACTCTTAGCGACCCCATGGACTGTAGCCCGCCAGGCTCCTCCATCTATGGGATTTTCCAAGGCAAGAGTACTGGAGTGGGGTGCCATTGCCTTCAAGAGTAATAAGACTTGTTTAATATTGCAAAATATTCTTCAGCTGCCATGTGCAACAGTTGCCAATAACAGGATAATATATGAAACAAGAAAACAAGCCAAAAAAAAAAAAAATGACAACCAGGACTAACCTGGCAGTCCAGTGATTAAGACTCTGCCCTTCTACTGCAGAAAATGTAGATTCAATCTCTGATTGGGAAACTAGAATCCTGCATGCCACGAGACATGATCAAAAAAAATTTTTTTTTACTATTTTTTAATTGACAAACAGCTGCTGGCAAGTGATTTTTAATTACACAAGAATCGGTGGCATTTATGCTCTTTGAATGAAAATATTTGGACAGTTTTGAGTTTTCTCTTAAAATCCCTTCAGTTCCTCAAATCCCCCCTGAACCATCTAATGTCAGCAAAGGCACAATCCACAAGCATTAATAGCATTCAAAGGTAGTCACCTTAAGTTTTGAGAACAGAGAGCAAAAGCTGTGGAAAAGCACCTCCTGGGGCTTGGATAGTGTTAATGATGAAACAGATGCTTAGAGTGCTGCGCCAGCCCTAAGAATCAAGTCCCCAGTGGCAGAACTATCAATGTGTTTTATTAATAAATGTATTATTTATCAGGCTCCTCTTGCCCATGACTAGGGGCAGTATCAGATGTTTACAGAGCAATTAGACAGTGCCTGGAAAACATTGATAAACAAGACAGTAAGTATCTCTCCTTCTAATCTCACTCTTTCTAAATTTTAGGTTACTCTTTCAAAAAGAGAACAGGAACTAAAAGCAGAACATCAAAAGTTTACCAGGTAAAACAAAATAAGGAAGAGACAACAGCAAGAGGTTTCTGTTAGTGGCACATGAAGGCAGTAAGTTATTTCAATATTCTTAATTAGGTGCATAGTTCCAGAGCACCTAAGACTGGGAATCTGTCACTGGGCTTCCACCTGCAGTGGTGCACTCAGGTCCAGGGTAGCTCCAGAGCTAGGATAGTTTCCAGGGTGGATGAAAACATAAAGGAAAAACAGCAAACTCAAACCAGTAATTAGGCTGAAGGGGAAACAAAAAAAGTCAGAGAGGGATTTTGAAGGTGCCTCAGTTCCCTCAGACTACATCTCAGGGACCCTGGGATTAAACAGTGGCTTCTGGCCCTTCCCCTCCCTCTTGTCCTAAGGAGGAAATTCCCTCTGCTCTGTTTGGGGCTGTGCAGTGGAGGCTGTGTCAGACCAGGGGATTGTCTGGTCTCATGGGCCTCTTTACACAGACTTTTCTACTAGCAACAATAGTGTCAGCTTAAAATCCTTTTTCTGATTGGCTAAAACCTCATCTGCAAGGCTGTGGTTTGGACTTCTGCCCGCTGCTTCTCCCAAGCCAGGTAGCATTCTCTACATGTTGTAGAGTTCTCTGCACTGTCCTATCTCTGCTGAGTTACTCAGGGCAGTCACTGCTGCCTGGCCTGAGAAGACAGAACACAGACAAACATTCTGATTCCAGGTATTTACATGAATCACCCTGTGGAGGCAAGAAGCTTAGCATGAGGGCAGGATGTACTCCATGTGAGTAGATGCTGGAATCAAGAAACAGTCATTGATAGGGTCAGGGTCATTCTAGGAAGACTGCCTTGGTTCATCCTCTGTTCCCTCAGAGTGGGAGACAAAAGCTGTGTGCTACTTCCTGTGGAAATTTAGGGCGAAATCATCTTCCCTGGTCAGCATGCCTTGGAATCTGTACTTGGTCAGTGGGGTTAACTGTGAATCTGTACTTGGTCAGTGGGGTTAACTGTGAAATCATTAACAAAATGATTGTTTTGTCACCATAAGAGACATACAGGACCCTATTCTGCATTTAATTCAAGAAACAAAATATTAATACATTGCATATTTTGAAAGGTTCCATGACGTCCTTAATACCAGTAGCAGTATCATTAGAAATAATTCTCCAGAATATTATTTCCCTTTAATAAGAATTTATCAAGCCATCATTCCTAAGGTTTTTCAAATCCTTTTAAACCTACTCGTATATGTTCCCTACATGATCACTTAAGTAACCAGTTATTTGAATTTTTCATGATATATATAAAGTAAGTCCTTTCTCTTTGCACAAAGTTATCTCTTTAAAATCACATTTTACAGACTCTGAAGACTCAAATTAGTAACAGAGTGACCGTGTATAAGCCATTTTAGTTCTGAAAGACTTAATTTTGCTTCATCTGTAGAAAAAAGTACACATATCACAGGACCATTTCATGAACACAGGTAAGATTTGTAAAAGTCAACTGCATTCTATGATGAGTTACATACACATTAGCTTTTAATATAATAGTAGTAGGTTCATCTTTCTTGCCTTTTCATTGTGTTTGTGGGGTTCTCAAGGCAAGATAATACTACTTTAATAGCTGAAAATGGAGAAGAACTAAAGAGCTTCTTGATGAAGGTGAAAGAGGAGAGTGAAAACACTGGCTTAAAATTCAGCTCTCAAAAAACAAAGATCATGGCATCCAGTCCCATCACTTTATGGCAAATAGATGGGGAAAAAGTGGAAACAGTCACATATTTTATTTTCTTGGGCTCCAAAATCACTGTGGACGGTGACTTCAGCCATGAAATTGGAAGAAAAGCTATGACCAACCTAGACAGCATATTTAAAAGCAGAGATATCATTTTGCCAGCAAAGGTCCATATAGTCAAAGTTATGATTTTCCCAGTAGTCATGTACAAATGTGACAGTTGACCATAAAGAAGGCCAAGTGCCACAGAATTGATGCCTTCGAATTGTGGTGCTGGAGAAGACTCTTGAGAGTTCCTTGGACAGCAAGAAAATCAAACCAGTCAATCCTTAAAGTAATCAACCCTGAATATTCATTGGAAGAACTGATGCTAAAGCTTAAGTTCCAATATTTTGGCCACCTGGTGCGAAGAGCTGATTCATTGGAAAAGATCCTGATGCTGGGAAAGATTGAAGGCAGAAGGAGAAAGGGAGTGGCAGAGGATGAGATGGTTGGATGGCATCACTGACTCAATGCACATGAGTTTAAGCTGACTCTGACAGACAGTGAAGAACAGGGAAGCCTGGTGTGCAGCAGTCCACGGGGTCACAAAGAGTCAGACATGACTTAGCAACTGAAAAAAACAATAACATCTTTCCTGACATCATTAATGAAGAAAGTTCATCTTGCCATTTCCCATTTCTGTTCAGATGATGAAATCATCATGGTTTCCAATCCCTAATTCTTACTTCATTATGGAGAGACAGAGAGGAGGAAGCACGTTAGGAGTATTTGATCATGAATCCGCTGCATTCTCCCTCTCTGAATCACCTGACTGCCCTTGCACAGAATTGCCATTTTAATCAAAATTTCAGATCTCAGAAATTTTAGGTCCTCTTCTTTGTGGACTCACAAATGTGGAAATCTGAGTGCAAATAGAGTCTAATACAAATTGATGAAAGTACAGAAAGTGAATGCAGCTTTGTAGGCTTCAGAGATGTTTTAGCAGAGAGTTCAGGATCATATATCACATATCTTTATTTGATTTAGAGGAAGAAGGGCTGGCCACTTCTTGTTGTAACTTCTGCCAAATGTCTAAAAGCCCTGTTCTATGGCACATACTTGCATTCCTCACCCTCAATATCAGGGGTCCTCCATGTTGGATCTCTGACATACATATGCGATTTGCTTTGCACTAATTTTGTCCCCCTTCCCCAACAGACCCTGGATGATGGTTACTGTCAGTTACCAATATTTTTATACACCTCCAAAATTAAAGTCCTGAGTTCCAGAGATGAAAATACACAGATCATGCCTTCTAGGATTCCACACATTGAAGGAAAGAAACACACAGTGAAAAATAAAAGAGACAAAAGTTTGCAACAGCCACTAAAGAGGATGTCAGATACTATTGACTAAAGACAAGACTGCGGTGTTCAAAGTTCAGGGGATATTTAAAACTATAAACTGATAATGATACGCATTGGTTCAGTTATTTTCTCTTCCCTTGGAAAGGGTTGGCAACACAGACCTAGGAGGTGATGATTATTTGTGAGTTAATTCATAAATAATAATTTTTCAAGATGATGAGGATGGGGAGTAATGGTATAGAGGTCATGACATGGCTGAAAGAAATGCTTTTCGGATGCAGCTCTCAGGGGAAATGTTGGCTCAGAAGATAGGCTATGATCATTTCAGGCAAAGACACACATCTGAGTGCAGACACAGAAGTTTGGCAAGACTGGGACTGGGAATACAGGGACCATTCACAACCTGTGGTTTTGTATCATTCAGTTCAGTTCAGTTGCTCAGTCGTGTCCGACTCTTTGCGACCCCATGAATCGCAGCACACCAGGCCTCCCTGTCCATCATCAAC
>contig_8
CGAATGGACCCGAATGGAATCATCTAATGGAATGGAATGGAATAATCCATGGACTCGAATGCAATCATCATCGAATGGAATCGAATGGAATCATCGAATGGACTCGAATGGAATAATCATTGAACGGAATCGAATGGAATCATCATCGGATGGAAATGAATGGAATCATCATCGAATGGAATCGAATAGAATTATGGAATGAAATCCAGTGTGATCATCATCGAATGGACCCGAATGGAATCATCATCCAACGGAAGCTAATGGAATCAACATCGAATGAATCGAATGGAAACACCATCGAATTGAAACGAATGGAATTACCATGAAATTGAAATGGATGGACTCATCATCGAATGGATTCGAATGGAATCATCGAATAAAATTGATTGAAATCATCATCGAATGGAATCGAATGGTATCATTGAATGGAATCGAATGGAATCATCATCAGATGGAAATGAATGGAATCGTCATAGAATGGAATCGAATGGATTCATTGAATGGAATCAGATGGAATCATCGAATGGACTGGAATGGAATCATTGAATGGACTCGAAAGGGATCATTATTGAATGGAATTGAATGGAATCATCGAATGGTCTCGATTGGAATCATTATCAAATGGAATCGAATGGAATCACCGAATAGAATCGAATGGAACAATCATCGAATGGACTCAAATGGAATTATCCTCAAATGGAATCGAATGGAATTATCGAATGCAATCGAATGGAATTATCGAATGCAATCGAATAGAATCATCGAATGGACTCGAATGGAATCATCGAATGGAATGGAATGGAACAGTCAATGAACTCGAATGGAATCATCATTGAATGGAATCGAATGGAATCATCGAGTGGAATCGAATGGAATTATGATCAAATGGAATCGAATGTAATCATCATCAAATGGAATCAAAAATAACCATCATCAATTGGTATTGAATGGAATTGTCATCAAATGGAATTCAAAGGAATCATCATCAAATGGAACCGAATGGAATCCTCATTGAATGGAAATGAAAGGGGTCATCATCTAATGGAATCGCATGGAATCATCATCAAATGGAATCGAATGGAATCATCATCAAATGGAATCTAATGGAATCATTGAACAGAATTGAATGGAATCGTCATCGAATGAATTGAATGCAATCATCGAATGGTCTCGAATGGAATCATCTTCTAATGGAAAGGAATGGAATCATCGCATAGAATCGAATGGAATTATCATCGAATGGAATCGAATGGTATCAACATCAAACGGAAAAAAACGGAATTATCGAATGGAATCGAAGAGAATCTTCGAACGGACCCGAATGGAATCATCTAATGGAATGGAATGGAATAATCCATGGACTCGAATGCAATCATCATCGAATGGAATCGAATGGAATCATCGAATGGACTCGAATGGAATAATCATTGAACGGAATCGAATGGAATCATCATCGGATGGAAACGAATGGAATCATCATCGAATGGAAATGAAAGGAGTCATCATCTAATGGAATTGCATGGAATCATCATAAAATGGAATCGAATGGAATCAACATCAAATGGAATCAAATGGAATCATTGAACGGAATTGAATGGAATCGTCATCGAATGAATTGAATGCAATCATCGAATGGTCTCGAATGGAATCATCTTCAAATGGAATGGAATGGAATCATCGCATAGAATCGAATGGAATTATCATCGAATGGAATCGAATGGAATCAACATCAAACGGAAAAAAACGGAATTATCGAATGGAATCGAAGAGAATCATCGAATGGACCCGAATGGAATCATCTAATGGAATGGAATGGAATAATCCATGGACTCGAATGCAATCATCATCGAATGGAATCGAATGGAATCATC
>contig_9
ACCCTCCGCACTTCACGGTCACGTCTCGTGTGTGCCCTCTGTCCACACGCCCTTCCCCACACCGTTTCCTGGCCGCCTGGTTTCCATCCTTCATGAGTCGCCTGACGTGTCCCTCTCGGGGAGGCCCTCAGCCCGACCCCTGTGAGGCGGCCCTGGCGCGTTAGTTTTGTGTCCCACTCCTCGCCCTGTCCTGGCAAACCGTGGTGTGTCTTCTTGGCTGAGCTAGGCTTGCACTGCCTTTCTGAGGCTGGCCCAGCACCTGGCCAGGCGAGCCTCTCATTAAACAGAAGCAGCGTCCTGGGAAACCAGGCTCGCCCTCTGAGCGCAAGGGATCCGGGTGCTCAGAGAGGCCGCGGGGCCTGCTCGGGGTCCCCAGCAGTGGGCGGAGGGCAGACCCAGGTGGGTCTTGGTGCTGCTGCTCAGACCCGGGAGGGGGGGGCATGAGGAGCAGCTGGAGTGGCTGGGAGGCCCCGGGGTGGTGCCCGGCCAGCTGGCGCGCAGTAGTGCCTGGACCGTGGCGAGCCCACCCCTGGGGCTCGGGATGGGGCAGGGGGCACCAGCTGACACAGGCTGAGGCGCTCCCGGTGCCAGGCGCCTGCTGCCGTGTGCCCACCCGAGAGGCGCTGCACAGCCCAGCTCGGGCCTCCCCAGACTGTACGGTCACCGCAGGATCGGGCCCGACTGCTCCACGCGCTCACACCGCCTGTGACTGGGCCTCCCTGGGTGCAGCGGCCCCGGTAGCTCCCTGGGTGCCCTCCTGGGCCCCGGGGGATTCCTCTCACCCTGTCCCCCTTTCCCACTGGCCCTGGCCCTGGGTGGAGCTCTCCAGCCGCCCGAGAGGCCAGCGCTGCCCAAAGCCCCTCTGCTGGCCCTCCACCCCCCGGCGGCCCTCCTCTGAGGTGGGGGTGTCTGCAGGGCATGCCCCTGTCTGCACCCGCCCCCTTTGGCTTGAGGGGTTTTCCTGTGACTCACTCTGCTGGCACTTCCTGTGGTCACGGGGCAGGGGCTGAGGGGACCCAACCGGGTGGCTCCGTGTTCTGGGGTCACTCGCTGAGGGAGGGTGGGCTGGGCGTCCCGCCCCCCCTGACGGAATCGGAGTGTGCTCCGTCAGGAGGACTGCAGACCATATTTGGAAAACTTGCTCTTCCTGCAGGCGGCGGGGCTGGGACCCGGGGATCAGCGAGCTGCGGGGCTCCTCCCAGGCCTCTGTCCTCTAACCCACCTCGCCTGGGCCATCCCATCCTGCTGTGGAGCCCAGGAGGTGGTCAAGACGTGTGTGTTTTCAGCCTCCAAACCAAAAAATGCTTATTAAATACAAATTTTAAATTTCTGAAAAACGAGGAAAAAGCATCCTTTCATCGTCTCAGACATTATCCTCTCCCAGTTTTTCAAGTTCGAGTGACTTTTTATTGAGGACTCACGTAGGCCTCTTATGTTCATAACTGACCTGGTCTAACGAGCTGCGGAGGGTGCCATGCGGGGCCCGGACCCTGGTGCTGCCCTCAGTGCGGGTGGGCCTCTGCTCCACGCCAGGGCTGACCTCCCCGGGCCTCGTCCCCCATGGCTCCCTGCTTCCCGGCCTCCGGCTCTGCAGGGGTGCACTCCCCGCCGACACTGCGCCTGGAGTCTGAGCGTGCGGTCCTGGGGCCGCCTGCCCGGCCGGCCGCCTAGACACCATGTCCTCCCCCAAGTCCTCAGCATGCCAGGGCTCAGAGGGGCTCTTTCTGGCCCCCGAGGCCAACGTGGAGGTGGGAGAGACCCCATCCTCTCTCTTCTCTGCCCGCGGATGAATCCAGGGAACGAGACGTAGGCCCCAGTGGACACGGACGCGGGTGGTCCCGCTCCGGATCCCACTGCCGAGGCAGGTCCAGAGCAGGCTCTGACTCTTCAGGCCTCAGGAGACGCAGAGGAGGGGTTGGCGCCCAGCTGGCCTGGCACAGGCCTGGCCTCCCTCTCGGCGAGGTCTGAGCCTCTGCTGCGCCCCGCCAAGCTCTTCGCCACCCCGGAGGCTGCAGCCGCCCCAGCCCTCTCAGCAGGAACCAGCCTCGCCCCTGCCCGCCGCCTCCCCCCTGCCCACCGCCTCACCCCTGCCCGCCACCTCCCCCCTGCCTCCCCCCTGCCCGCTGCCTCCCTCCTGCCCACTGCCTCGCCCCTGCCCGCTGCCTCCCTCCTCCCCGCTGCCTCACCTCTCTCTGCCCGCTGCCTACCCCCTGCCTGCTGCCCCTGCTCGCTGCCTCGTCCTGCCTCCTGTCTCGCCTCTGCCCTCTGCCTCACCCTGCCCACTGCGGCCAGGCTGGCCATGGCCCTCCCGCCGGGCCCCTGGGGCACCTCTGGGCCCTGCCCCTGCACACGCAGCGGGCCGAGGACTGAAACCAGGTCCTCTTCCTGGTTCTCTGTCTTCAGGGAGGTTCTGGGCCTGTCGGCACGCTGTCTGCCAGGACTGGGGTCCTTCCGTGTGACCCCAAGACCTGCATAGGCCGCTGGGCCGTGGGGCCTCTGCATGGAGCGTTCTCCTCGCGCCGGGGGGGCTGACTCACAGAGAACAGAGCATCACCCCAAGTCAGCAGTTCTGGGGTGGCTGTGAGAGCTAAGGGGAATTACTGGAGTAAAGAGCGGGGCTGGGGGGGACAGTGCTGCCCTTCTGCGGCCTTCCTCAGCCTTATGGGATGCCTTCCTGTTTTGCTGTATTTTCCCTATTTATTCCCGATGCCTGGCTCGTTCCTGTCCCTCCTCCAGAGGCATCCATGCTAATGTAACGTGTCTGGAATCTCCTTGGACAAGTATCTGAGAAAAACACGTAGAGTTGTTCCGTAGGTGCCTGTGACATCTGCATAAAGCGTTCGGGGCCACAGAGCGCCTGTTTGCAGCCGTAACTCAGGAAGGCATGGCTAGTGTTCCTCACCAGCCCCCGGGCCCTGCCAGAGCTCAGAGCGGAATCAAGAACGTGTCCTGCTTCACCAGCGGGAGCCCTGCGAGTCCTCTGTGGCTGTCTTAGCCAGTCTGCTTTCCCTTTCAGAGAACTCTGCGTTTTGGGGGTTTTCTGTTGGTGTTCTTGCCTTCTCGCTGCTTATGTGTCGGAGCCCCTCCAGACTCCAGATTTGATCGGCTTGTCGTTGGCAGCCTGCCACCCTGTCAGCTTTCTGTGATTCACCCATCCAGCTGAGACCGTTCACGTCTGTGAGCTTGAATCCGTCTTTGCTCCTGTTGTTGTTACCTTAGATTTGGCGCTTTTGTGGTCTTTCTTTGTGGGTTTTGTTTTATAATTTTTCCAGCCCAAAGTCCCAGAGATAGTCTCCACAGTGTTTCCTTCTGTCACCTCTAAGCTCGTGCCTCTCACAGGCGGGTCTTTGTAACGTGAGGCAAGTGTCCACATGGACCTTTCTTCCCACGGTGCGTGAGCATGTGGGTTGTGGTCCTGCCCTCGCCATCGCTGCGGGGTTCCCAGTCGTGGTCCGGAGTCATGACCCGTCCTCATGGCAGGAACGCAGTGCCTCTTTGCCTTCCATTTTCAGAACCAACCTGCCTATTTGCCGATCTCTCTTTCTCCACTTAATTCTAGGAAGGTTCTTTGTCTTTGATTGACTTCCCTCCCCCCCAAAATTCTGCTGGCATTTTTATTGCAGTTGTAACATTTTAACTAAGCTTGGCCCAACTGGTGCATTTTCTTCCTCCGAGGTCTCCTGGAGTCTGTGCTTGCCTAACTCTCAGAAAACTTGCAGCTTTTGTTTCTGCTGAGTCTTTGCCATGAGGTCGGCCCTTCGTGCTTGTTGGGCTCTTTACATAGATGGCGTGTGCTCTGCAGACGATGACTGTTTTGCCCCTGTGTGTTGTCTGGTCTCTCCCTCCTGGCTGATTGCGCCGGCGGGGCACCAGGCAGGGTGTGCATCCTGTTTTCTCTGCAGGACGTGGTGGCCATTACTGTCATGATCGCTGCCTTCCCCAGCCTTGGGTCTAGCCTGTAGCGTGACTCCAGGAGTATTTGGTTGTTTTTTTTTTTTCCAGAGGCTTGGGTGCCATCCTGGAGTGTGGGTGGAGGCTGCGGTCGCGAGGGTTTTGAGGCACTCTGCAGGCGCGTTTGAACAAGCGCCAGCATCAGCGGGGCTGTTCTGCCAGGGGCGGTGGGCACAGAGGCGCAGGGATCCCGCCAAACCCTGTGTAGTTCTGCCTCGGTGCCAGAGCCACGTGCCTCCCCAGTCCCGGAGGGGATGGGAGCCGGGCGGGCCGCAGGTACCCAGCACCACCTCTGCCCTCACTCCCCATGTCCTCTCCCTAGAACGTGCTGGCCAAAGCCCTCTACGACAACGTGGCCGAGTCCCCGGACGAGCTCTCCTTCCGCAAGGGCGACATCATGACGGTGCTGGAGCGGGACACACAGGGCCTAGGCGGCTGGTGGCTCTGTTCGCTCCATGGCCGGCAAGGCATCGTGCCCGGGAACCGCCTCAAGATCCTGGTGGGCATGCATGACAAGAAGCCGGCGGCACCCAGTCCGCCCCAGCCCAGCCTCCTGGCCCCCGCGGCCCCGTACACGCCCATGCTGTCGGCCACCTTCCCGCCCCAGCCGGACGGCGTCTACCTGGTGCCCACCCCCAGCAAGACTCAGCAAGGCCTCTACCAGGCCCCCGGGCCCAGCCCCCAGTTCCAGTCCCCGCCGGCCAAGCAGACCTCCGCCTTCTCCAAGCAGATGCCTCATCACCCGTTCCCCAGCCCAGCCCCCGACCTCTACCAGGTGCCCCCGGGGCCGGGCAGCCCCGCCCAGGACGTCTACCAGGTGCCGCCCTCCATGGACGCACGGCACTGGGAGGGGACGAAGCCACCAGCCAAGGTAAGGCCTCCTGGGAGATCAGGCGGCCCTTCCAGGGGGTCTCGCCCAGGCCTGATTACTGGACGCAGTAGGGCCCAGCCAGTGATCTTTGGGACCACGGGGGTTCCTGTAGTGGCTCCATGTTTGGTCTGGGGCCACGGTGGGAGGTGAGTGCCGAGTGATTTACCTGTCTTCTGGTGTCAGAGTGAGCTGCCCAGGAGAAGACATGGAGCTGGTCTTGGGCAGTGGGGTGTCCTTCAGCTGACAAGACCCAATGGGAGGGTGTCCCCGGCAGACGACACAGCTTGTCCAAGACTGGCGTGGCAGTTGGAGCTGGCCCAGGAGGCCTGAGAGTAGGCCAGGACCCTGGGAGCCTGGTACCCTCCTGAGGACAGAGGATTTGGGATGGGAATGACCTGCCCAACCGTGTCCGGGTAAAGCCATTCTGCACAGAAGGGAGGACACAGGGAGCCCAGGAAAGGGGAGTGGAGGCGCTTGATGGGGGTAATTGGAGTATGGAGCGCAAGGCTGGAGTGGCCAGGATCCCAGAGGGATGCACTGGCTGGCGGTGACTCTTCTCTGCCCAGTAGCACAGTGAGGGTGAGCGGTACGGGGCTGGCGGGCGCCTCCGAGACTATCGGGGTCTGCGGCTGCTCCATCTTGCTGCTCTGCCACCTCGCCCAGGGCCCACAGGCCAGGACGGCGGCTGCATGAGCGCCAGCCGGCAGGGCACAGAGGAGGGGCTGGGGGAGGCCTGCCAGCTAGTGCCCAGGGCACCCAGGGGCCCCTCGGCGGTGAGCTCGTCCCCCAGGCACCCGACCATCTCCCAGGCCGTGGCAGTGAGCTGCGGAAGCTGCAGGGTGACCTGCCCGTGACTCCTGGACTGAGGGGCAGACACTGCCTGCTGGACTGTATGGTCTCCCTGAGAGGGCCTCTTGTTCCAAGTCCCTGGCGGGCTGTTGCCCACGGGAGGCAGGAGCCCACACCCCAGCAGCACCCCGACCTGCCCATGCACCCCTCAGCCCCAGGCCGTGTGCCGTGGAAGGAGCAGGACTGGAGTGCACGTCTCGCCCAGAGCCGCCCATCTGAGGACACTCCTCACGGCACTGGGCCTCTGTGCTCTGCCCGCCCAGGGCCAAGATGCCAGCCGGGCAGTGGTCCAGCGTGTGTGTTGCCCTGGCCTTGCCACAGGCAGAGGTTGGCAGCCGGGAGGCCTGGGCGGAGGCCCCTTGTCTCTGCTTGCTCCTTCCGCCGCCTGGCTGGACAGGCTGGGGGCTGGGCTGGGGCGGCCCAGACTGCTGCACCGTGGCTCGGGGCGGGGGAGGCGGTAACTGGCTGGTGAGCCTGGGGACAGGCCAGAGTCCCCCGCACACACCCACACAGCTCCATTCCACAGACTCCCCGGGCAGGCGCCCTCCCCGCCTGCCCTCTCCTTTCCAAGCCTCTGCAGGCAGGCCTGTCCTGGCACAGCTTTGAGGTCAGACATGGTGGAAGCCCCCAGCCCAGAGGCACAGCGGGCCCCACTGCAGGCTGTGGACTCGGGCCCACATTCAGCTGTGGGTCCTATTTCCCTCCCGTGCATGCGGCTTGCTTGTAGACTGCTCTCTGGGTTCCCCTGGCTGGCAAGCTCCCTCCGTGTGCCCACTGCGGGGATTGCCCAGAGCTGGTGTCCCCAAGGACCCCGACCTGGCTGGGGGCCCAGGAAGTAAGGCTCTGTGTCCAGGAACCTCTCCCTCCCCTGAGAAGCCTCGCCGCTCCTGGCCTGGGCAGCCTTGATTGCATCTGCTTTTATTTCATAGTCGTGAAAGCCGTGCTTGCTTGTCACGGGCAGGTGCATAAAATGTATGAGAACGCCTAGAGAGGAGCTTCCCCAGTCAAGACGGGCTTGCTGGGGGATTTCAGCATATTTTGTCTAGTGAACTACTCGTCTTGCACAGATTGGTACAGACTTTCGCCTTTGAGGTTACAAATCTGGCATTAGATACCAGAAGCATCTTCTTGGGTCCCTAAGCGTGATTACAACTGCCCCCAGTTTTGCTTGTCACCCCCTCTTTGGGGGACAGGCTCCAAGGGGTTTCTGATGGCGAGTGTCTCTGTAACAAACTGCAAGACTGTAAACATCCTGCAGTGTGTATCTGTGCCCACATTTCAGGCTGTGCTTTCAGAAGCCTGGGAAACTGCGGCCCCTGGCTCTAGGGCTGGAGGTTGGCTGGACTGAGGGGGACCCTGCAGAGTGTTGGTGGGGCCTTCGGTCCAGGGAAACAGAAGGCGAGTGATGAGGCGGACGCCCGGGAACAGCCACCTGCCTGCAGCCTGGAGCAGGGCGGTGCCCCTGTGGCTCGGGGCAGGCCAGGGCCACCTCGGGAGTCAGCACCCTTTGGGGCTGTGGCATGGCTTAGGAAGCCGAGGGCAGAAGTCGGGGGGCCCCAGAGGAGGAGGCCCGTCCTGGGGGAGCGCGTCTGGGTCACAGCTGCAGACGCAGCTCAGCCTCGCTCCTCAGGAGGCAGGGGACCCACGTCAGGCCTGGGCTTCTGTCCCTCAGCACCCCAGAGCAGAAAGCTGAGGCTCTTAGGTAGGGCTGGGGCCAGAGGTGCCAGACGGGCTGGCCTGGGTTGCCTGGGGTGACGCCCATTGCCCAGAACAGGGACAGGCTGCCCGGCAGTGGTCGGCTGGGACAGAAGGCAGCAGGGCGCTTGCTGGGTCCCAGGGTCTTGGAAGCCTTCAGCCTCACTTCTGTCTCCTGACGGTTCCCTGCGGCACCTGCCTGGTCCGTGGTGTGGGTGTGTTTCTGGCCGTGGCTGTTGGGTGTGTTTTCTCGGCCTCTGCGTGTCTGTCTCCTGCACCTTGAGGTGTGGGCCGTGGGCTGGGCTCTGTGTCTCCTACGCCCAGGGCGCCAGGTCTGCTGAGGCGGCCTTGGGTGTGGAACTGGCAGCCTGTGATGAGGGGCTCCTCTCTGGGGCGTGGGTCTCCCTGACGAGCTCCCCACCTCCCCACCCCCCCATCCCCCCACCCCACCCCACCCCCGACCGTGGCCGCCTGCTCTGCCCTCTAATAGAAACATCTGTCA
>contig_10
ATTCCACCTCGCCCTTCCCTGTGACTTTCACACACATATTATGTATATCTTCCTGTGCACCTGAGAGGCTATATGCCTGGATATTCTAGGAGTTCGCCTCAGCTTCTTCCTGTTAAGCTCTGCCCAGTTTTTGAGACTTGCTGTTAATTCTCACAGCTGTTGGTGTTGACAATGTTGTTAGACATGCATGGAGCTTGCTTACCTAGGCCCTTGTGTTCTTGACTTTTCTGACTAAACATCTCTTGTCAGTATGAATTCTGTCTTAAGAAATGGATCTAGTGTGAACTCCAATCTCTCCCTTTACTTTTTGGTTGTTTTGTTTGAAGATTAATTTTTTAGAGGACCTTTGCATGCATGTCTGCTAAATTGCTTCAGTCAAGCCCAACTGTTTGCGACCCTATGGACCATAGCTCAACAAGCTCTTCTGTCCATGGGATTCTCCAGGCAAAAATGCTGGAGTGGGTTGCTGTCCCCTCTTCCTGGAGTTCTCCCTGACCCAAGGATCAAACCTGCTTCTCTTAAGTCTCCTGTATTGGCAGACAGGCTCTTTATCACTACTGCCATCTGGGAAGCCCAAGAGGACTTTTAGGTTTCCAACAAATTGAGAAGAAAGTTAGAGATTTCCCCTATACTCCCTACCTTCCTACGTCCATAACCTCCCCTATTGTCAATATCACTTACCAAAGTGGTAAATTTGTTAAAACTGATGAACCTGCACTGACATTTCTTTATCATCCAAAGTTCCTAAGTTGACATTATGGTGGTTCATTCTTGGTGTTGTACATTCTATGGATTTGAACAAATATATTATGATTTATATCCTTTATTATTAATGCAGCATGCATTACCTTAAAAATCCTTTGTACCTATTTATTTTTCCCTTCTTCCTTATTCCCAACCCCTGGCAGCCACTTATCTATTTTACTGTATCCATAGTTTTTCCTTTACCAGAATGTCATATAGGTGGAATCATACAGTATATAGCATTTCAGATTGGCTTCTTTCACTTAGTAGTATAAATTTAAGCTTTCTGCTTGTGTTTTTATAACCTTAAAGCTCATTTCTTTTTATTGCTGAACAAAATTCCACCATCTAGATGTATCACAGTTTATTTACCTATTCACCTATTGAAGGATATCTTGCTTGCTTCCAGGTTTCAGCAATGACGAATAAACAGTGTAAATTCCCATTTTTTCTAAATGCAAGAATTCTTTAATCTTTTAAGACGTGATTATTTCTACATATATTATATATGTTTCAGTGTTGTTCTCATGCCACTTAAAATTTTCTTCTAAATTTCGCATATATTTAGCAAATACATGTTTATAATTCATAATGGTAGTATAAATGTATTTCTTCTGAAATAAACAAGTTTAAGGTCATTAAAATAATTTAGTAGAAATTCCTATTAAAGTGCTAATGATCCTTCTGTATATTCCATGCTTCGTTTATATTTTCATAGAATTATGCATTTTTATGTTATATTTGAATCACAATTTCCCCATTGAATAGTACAACTAGTTATTATTGATTCCTTCTAGAATATTTTTTTCATTTCAGTCATTATATAGCTTATCTCTGTTTGTTTATTCTTCAGTTCTTCTTGGTCTTTGTTAAACATTTCTTCTATCTTCTCCATCTATTCCTCCATTCTTTTTCCAAGATCTTGAATTAGCTTTACTATGATAACTCTGCATTCTTTTTCATGTAGGTTGCCTATCTTCATATCACTTAGTTGTTTTGCTGGGATTTTATCTTGCTCCTTCATCTGGGACGTATTGTCCTCCCATCTCATTTTGTCTGACTTTCAATGACTGTGGTTTAAGTTTCACAGGCTAAAGTTGTAGTTCTTGGTTCTTCTGTCTGTCTCCTGTGGATGAGGCAAGAGACTTGTGTAGGCTTCCTGGAGGGGGTACTGGTACCTGCCCACCTGTGAGTAAAACAGGGTTTTGTCCCTCTAGCAGGACTGTGTCAGGCAGCTATGTGCTCAGGGAGACTTTAAGTAGACTGTCTGCTGATGGATGGGTCTATGTTTCCACCTTTCTAATCGTTTAGCCTGAGGTATCCCAGCAATGGACCTTCAGGCTCTTTGTTAATTAAGGACAGTTCTTGGAGAGAAAATGATCACCTCAAAGAGGGCTCACATCAATGAGTACTCACCAGAACTACCGCTGTCATTGTCCATGTCCCCAAAATGAGCCATAGTCACACCTGACCTCCACAGGAGACCCTCCAATACTAGCAGGTAAATTTGGCCCCATCTGTTATGAAAGTGAAACTCATTTGGTCATGTCTGACTCTTTGTGACCCCATTGACTATATAGTCCATGGAATTCTCCAGGGCAGAATACAGGAATGGGTAGCCTTTCCCTTCACTTCTTCCCAACCCAGGGATCGAACCCGGGTCTCCCATATTGCAGGCAGATTCTTTACCAGCAGAGCCACAAGGGAAGCCCAAGAATACTGGAATGGTTAGCCTACCCCTTCTCCAAAAGACCTTCCCAACACAGGAATTGACCAGGGTCTCCTGCATTGCAGGTGGATTCTTTACCAATGGAGCTATCAGGGAAGCCTCAACTTTTCTTTCAAGGAGCAAGCATCTTTTAATTTCATGGCTGCAGTCACCAAGACCTGTCACTTTTTCTCTGGGTCTTGATGTGCACAAGATCTGTGTATGCCCTTCAAGAGTTGAGTTTCTGTTTCCCCAGTCCTGTGGAATTCCTGTGATCAACTCCCATTGACCTTCAAAGCCAGAATCTTTGGGAACTTCTCCACACTGACAGACTTCATTTTCTTGGGCTCCAAAATCACTGTGGA
>contig_11
ACGTTGGGACAGTATTGTGCCCAGAGATGGCATGGAAACTTTATGTCCCTTCCCCTTTCACTTGTCTTATGCATCTCTAGGCCAGAATACTGCAGTTGGTTGCCATTCTCTTCTTCAGGGGATCCTCCCAACCCAGGGATCGAATCCAGGTCTTCTGCATTGCAGGTGGATTCTTCACCATCTGAGCCACCATATGACCCAGAGGGATGGTATGGGGAGGGAGGAGGGAGGAGGGTTCAGGATGGGGAACACGTGTATACCTGTGGTGGATTCATTTTGATATATGGCAAAACCAATACAATATTGTAAAGTTAAAAAATAAAATTATAAAAAAAGAAATTAGAATGGATAAATACTTTGTGACATAGTCACATGATATTTTCCAGCTTCGTTGTTGTTCAGTCCCTCATCTGTGTCCAACTCTTTGCTACCCCACGTACTCCAGCACACCAGACACCCCTGTCCTCCACTATCTCCAGGAATTTGCTCAAATTCATGTCCATTGAGTTAATGATGCCATCCAATCATCTCATTCTCTGTCACCCTCTTCTCCTCCTGCCCTTAATCTTTCCCAGAATCAGAGTATTTCCCAGTGAGTCAGCTCTGTGCATCAGGTGGCCAAAGTATTGGAGTTTCAGCTTCAGCATCAGCTTTAATGAGATAAAATTCACAAATAACTCTGGTTGAGTTTAAAATGTAGAATATGATGATGTGATGGAATACCCTACTGCAATGAGTATGGACTATCTCAGCTATATGCAGCAACCCTACACAGTATGTCTGAACACAATATTGAGTTGAAAGAGCCAGACTAAAAGAGCACATAGTATGAGGTCACTGTGGATTCTTTACCAGCTGAGCCACCAGAGAAGCCCAAGAATCCTGGAGTGGGTAGCGTATCCCTTCTCCAGAGGATCTTCCCGACCCAGGAATCAAACAAGGGTCTCCCACATTGCAGGCGGATTCTTTACCAGCTTAGCTACCAGATCAGATCAGATCAGATCAGTTGCTCAGTCGCATCTGACTCTTTGCGACCCCATGAATCACAGCGCGCCAGGCCTCCCTGTCCATCACCAACTCCCGGAGTTCACTCAGACTCACGTCC
>contig_12
GGCCTTGGCCTAGACCATGTAAATCTGCACGTCCTCACCACCTCACCCCACTTTCATAGCAGGCAGATGATGTGTTGATTGCATTCCTGTCACCTGAAGCTATATACCATGATAATCATACTTCCCTGATAAAGATAGATACCTAAATTAGCATCATTCAGTGACTTCAATTTCTATTCTACTTGTGTTTTTGGGACAAGATCATTTCCCAAAATGAAATCACCTCATGCAATGAGGAATGGAATGAGGTGATTAAGTGAGTGTTCATGGAATTCTTAGCACAGTGCCTTGCATATGGTAAATACCTGGTTGATGGCATCTGCTGTTGTTACAATCATTAGTCTTTGAAATGGACATTTTATGTCCTTAGCATAACGATAGAAAATTGGCTATATGTTGCGGGCAAGTTTAAATCAACCAAAGTTAAATGGCTCATAGCTGGGCTCTTCAGCTCCATGACTTACGCTTTGCAGTCTCCATCAATTTGCTTTTTCTATCCCTGTGCCTCATGGGTGTCCATCTGTAAAATAATACTATTACTCAGTATGGCTAATGTGAGGAGTAATGAATTAGTGGTACCAGTGAAGTTTTAAATGTTTGGCCCTATATGTAGTTCAGTTCAGTTCAGTTCAGTCGCTCAGTCGTGTCCAACTCTTTGCGACCCCATGGACTGCAGCACGCCAGGCCTCCCTGTCCATCACCAACTCCCGGATCGAGTCGGTGATGCCATCCAGCCATCTCATCCTCTGTCATCCCCTTCTCCTCCTGCCTTCAATCTTTCCCAGCACCAGAGTCTTTTCCAATGAGTTACTTCCTTGCATTAGGTGGCCAAAGTATTGGAGCTTTAGCTTCAGCATCATTTAATTTTAATTGGTTTATGTTGTGTTCTCAGGCTGCATCAGTTTTTCAAAAGTTGAGCCCTGCCCCCTTCCCTCCTGTTTCATTTATGGTCCACCTTGGAACTGTCATAGTGCCTGTGGATGTTTCATTTAGTTTGCTGTGTGTTGAAAGTGAAGTCGCTCAGTTGTGTCCGACTCTTTGCGATCCCATAAAAAGAAGTAAATCCTCCATCCATGGGATTTTCCAGGCAAAAGTGCTGGAGTGGATTGCCATTTCCTTCTCCAGGGGATCTTCCCGACCCAGGAATCAAACCCGGGTCTCCCGGGTTGCAGGCAGACGCTTTACAGCCTGAGCCACCAGGAACTATTAATTTGTTGCTATGTGTTGAGCCTATACTGCAGCTCAAGGTTTAGTGGAAGATGACTCATCTGCCTTCTTGAACCCATTTCGTTCTAATCAGTTTATGTCATGTCCTTGGGCTATATCATTCTTTTAAATGTTATGCCCTGCCCTCCTTCCCTCCTGTTTTATTACTATTATAATAATTATTAAAGGAAACTAACAAAGAGCAAACAAACTCATTACTTACAGATTATTGATAAATGTTATGAAGGAAACAAATAAGGTAAAATTTAACTGACAATTAAAGGATGAGAAGAACCAGGCTCTGGGACAAGTATTTAAAGTTAAAATGAAAGTATTTAAAGTTAAAATGAAAGAAGTTTGGTGTTAAGGACTGAAAGAAGATGAGTGAAGAGGGAGTGTTTTTACTGAGGCCTGATAAGAGGACTGTAGCTAGGACACAATAAACAAAGCATGGGTTGGAGAGATTGGAGAGATAGCCTAAGGCAAACCTGCAGCTTGCAGAGGTGGTGAAAGTGAATGTGTTAGTTGTTCAGTCAGGTCTGACTCTTTGTGACCCCATGGACTGTAGCCTTCCAGGCTCCTCTGTCCATGGAATTCTCCAGGCAAGAATACTAGAATGAATTGCCATTCCCTTTTCCAGGGGCTCTTCCTGACCCAGGAATTGAACCTAAGTCTCCTGCATTGCAGGCAGATTCTTTTCCATCTGAACCACCAGGGAAGCTATAAGTGGTAGGGCTTGAATTTTATTCTCAGAGTAATAGGAAACCACAAAAAGGTTTCTATCATTGAAAACAATTGCTGCAAAATGGAAAATAAAGGGAGATGGGCAGTGACAAAAGCCAAAATGTGATAAAAATAAGTGATTGTAGCAGTCCAGGAATGAAACATTGGTCTGGATTCAAGTTGTGGCAGTACATATGGCAGTAGAGTGACTTAAGATTCATTTTGGAAATAGGACTTGCTGATCTAATAGCTGTTCAAAGTAAGATAAAGAAAAGAATCAAGTTCTAAATTTCTCCCTAGAATAATGGGTTGAGATAGGAGTGTGGGTATAGACACTTTGCCTCATCTTCTTAGTATCCTTAGCATGTAATTAAGTCAGAGAAATTTTTAAGAATTGACTGAGAGTAAAATCGGAATCAAAATGTGAGGACTAAACATGAAAATCAGGTTCAACCTCATTCGAAATTAGGGGAAAGCATGGGAATTCCCAGGCAATTTAGTGGTTAGGACTCCAGGTTTCCACTGCAGGGGTCACTGGTTGATCCCTGGTTGGGGAACTAAGATCTCAAGAGCTTTGTGGCATGGCAGAAAAAGAAAGAAAGAAGTCAGGAAAATACAGCTTAAAACCACTATAACCCATCAGTGTGGCTACAAAAAGGTCTGACACTTTCAAAATTATTGATGAGGATGGGGATTAATGAGAACTTTTATACAGTAGTAATATAAATTAGCACAACCATTTTGGAAATCTGTTTGCCAGTATGTAGTGTGGTTGAACATGAACATATCTCTGACCCAGGCATTTTACTCCTATGTATATACCCAACAGTAACTGGCGCACCAGAAGACATGAACCAAATGTTCATAGCAGAATTAGTTTGGTTTTGTG
>contig_13
GTGAGTTTGGGTGAACTCCGGGAGTTGGTGATGGACAGGGAGGCCTGGCGTGCTGCGATTCATGGCATCGCAAAGAGTCGGACATGACTGAATGACTGAACTGAACTCAAAGCATAAGAGGCATGGTCCTAGTTAGCCCTGAGATGAGAGACAGAAAAACAAAAACAAAAACAAAAACAAAACACCAGTAAAGACCACATAAAGAGATTTATTGCTTCCATAGATACATTAGCTAAAGGCCATTGGAGAATTAGGCTGCTGAGTGGGATATCTCAGAGATCCCATAGTAGGTGATAATTGAAAAAAGAAAAAGTACTAGAAGGTCAGGGAGAGAATTCTGAGGGTATGTGAGATGATATAGCATCTTAACTCCCAGAGGAAAAAAGTGCGAGGAGAAGTGTAGGAGGAGAGAAGGTATGTGATGAATTTGGCCCGAAAATAGTTCTAGGTCATCTGTCATATCCAGTCTTCTGGCATATCCACATAGATGGGCAGTGCATCTGCAATAAGACAGGCATGAGATCAAGATTGGTGGGTCCTAAGTGGCTTCTGTGCCATCATCTTGCCCTTTCCCTATTCTACAACTTTTCAACCACATTTGTGTCCACAACCTCCTCTCACTTTCCTTCCTGCTGTACAGTCTTCAGTTCTTAACACATCTGAATTCTTACCTGCTCTTCTGGAGGGTGACTCACAAGGGCCCCTGGTGTCTGGAAGGGTCACCTGAACGCAGGCCTTGGATGATGAAGATGGTGCCCACCGTAATGCCCACGAGGCCCATGGTCAACCCCAAGGTACAGACCACAGTCTCTGTCAGCTCTGACATAGGGGCTGGAATCTCAGGCTCTGCAAAAGTGAAGTTTTGTGGAAGTCACAATACAGAGTGTTTCTGTGTGTGTATATGGGATGGGGTGAAGAGGAGTTGGTTCTACAGACTTGGGTCATGGAGCTTAGAGAAGAGAGTGATGTCTATCTTTAGAATCCCTAGAAGTTTAAGGCCACGAAGATTAGGGGATAACAAACATGATATTCTGGACCTGACAGAGAAAAGAAGGTACCAAAAGGGGTGGAACTCGTACATACCCCAGTGTTTCAGAAGTGGCTCATCCAGGCCCCAGTGCTCCACTTTACAGTCATAAATGTCATCATCAGAAGGGAGGAAGGTGAGATATTTGATCTTGAGGAAAGAATAATCACTCTTGATGAGAAAACTGGTCTCAGAAACTCCCTCTGTGACCGAGTGTCCGTTCCTCAACCATGTGATGTTGATCACAGGGGGAAAGATGTTGTCCACATGACAGATGAGGGTGTTGGGCTGACCCAGCATCACGGGAGACTTGGAAAACACAGTCACCTCAGGAACCTCTATGGTGAGGAAACAGCACAGATGTGAAATAGGAATAGCTCTGCTGTGATTTCGTATTGCATCCTGGGGGAGCCCTCCCACTAATGTTTCCCAGTCTGATAGTGGAGGAGTTCTTGTTTCCCTTCTGCTGGGAGCCAGTATGCACTGTCCCTGATTTATCCCTGTCCTCTTTTTTTTGAGGACCTGCTTCTGGGGTAGAAACTCTATGGGACCTCTCTTTGAAAGAGTCAAAGATTGCATTACAGGAGTAGAGATCATAGAAATATATATTGCACTGGCCAAAAGGTTCATTTGATTTTTTTCTGTACCATGGTTCTAGTAGTGCTCAGTTGTCTCATTCAAAACAATTTTGTTAGATTGTATCGTGACAGCTGTCATTGTTGTTGTCCAGTCCCTAAGTCATATGCGACTCTGCAATCCCGTGGACTGCAGCACACCAGGCTTCTCTGTCCTTCACCATCTCCCAGAGCTTGCTCAAACCCATGTCCATTGAGTCGGTGATGGCATCCCACCA
>contig_14
GGTGGGGAGCACGGGTATACCTGTGGCAGATTCATTTTGATGTTTGGCAAAACTAATACAATATTATAAAGTTTAAAAATAAAATAAAATTTAAAAAAAAAGAAAAACCATAAAAAAAAAAAGAAAAGCATGGGTTAACAACAAGACACAACACTATGAAGCCACATGTAGATCTCCCCTGAGGGTATAAACAATCATCCCTCCAAGGTAGGCAGAGGTGGAAAGTTTTCTTCCAAGGGATCCCAGACATGATCTGAGTGAAAATCCTGGGAGATGATCATCCTCGGAGATGACCATCGTGACAGAAACACAAGTCTACTGAGTCCCAGGCTGCAGGAGGCAGTAGGGCAGCAGGGCTCAACACTACACTGTGTTCTAAACTCTACGTGCCCACCACACCTCCAAACTACCTATGGTTAAACCTTGTCCAGTTCTGACGACATGGTCAGTAAACTCAGCTGACTTTTTCTCCTACTCGTGTTGCCCTTTTCACCTTCTAACTGGGCATGAACACGTCTAAGTGAGACACAAAGTTGAGGAAAAAAGTGAACATCCAATCTGTTGATTATATTCAATATCTACTACCAGTTTTAGTAAGAAAGGAGACTTAATCAGGCCAATGGGTGGTCAGTGAGGTGGGTCTTATAACAAATACCAGGTATTTGAAAAGCCTCTCAGAATTCAAAATCAAGTTCAGACTCTTCTCCTCCCCAAATCTAGTCTTCTTTTATCATTCTATATTTCAATGAATCCAGAGATTTTGCAGCCCCCAAAACCCAAAGCAGCCTGAGATCTACTTCTCCCCTTCCACTTCCATACCGAACTAAAGACTTGCCTTGCTGCTGCTGCTGCTAAGCGGCTCAGTCGTGTCCGACTCTGTGCGACCCCATAGATGGAAGCCCACCAGGCTCCCCCGTCCCTGGGATTCTCCAGGCAAGAACACTGGAGTGGGTTGCCATTTCCTTAACGTGAAATATAATCTTGCCATGTAGAAGAGCTGCTGCTGCTAAGTCGCTTCAGTCGTGTCTGACTCTGTGCAACCCCATAGACGGCAGCCCACCAGGCTCCCCCGTCCCTGGGATTCTCCAGGCAAGAACACTGGGGTGGGTTGCCATTTCCTTCTCCAATGGAATACTGCTACAATGGAATACCACTACAATGGAATACTACTACAATGGAATACTACTCAGCCATAAAAAAGAATGAAACAATGCCATTTGCAGCAACATGGATGGACCTAGAGATTGTCACACTAAGTGAATTAAGTCAAAGA
>contig_15
AAAGAAAGAGAGGAAAATAATAGAATGGGAAAGACTAGAGATCTCATCAAGAAAATTAGAGATATCAAGGGAACATTTCATGGAAAGATGGGTACCATAAAGGACAGAGCGGTATAGACCTAATGGAAGCGAAAGATATTAAGAAGAGGTGGCAAGAAAATACAGAACTATACAAAAAATATCTTCATGACCCAGATAATCATGATGGTGTGATCACTCACCTAGAGCCAGACATCCTGGAATGTGAAGTCAAATGGGCCTTCAGATCAGATCAGTTGCTCAGTCGTGTCCGACTCTTTGTGACCCCATGAATCGCAGCACGCCAGGCCTCCCTGTCCATCACCAACTCCCGGAGTTCACTCAAACTCACATCCATCAAGTCATTTCATCCTCTGTTGTCCCCTTCTCTTCCTGCCCCCAGTCCCTCCCAGCATCAGAGTCTTTTCCAATGAGTCAACACTTCGCATGAGGTGGCCAAAGTACTGGAGTTTCAGCTTTAGCATCAGTCCTTCCAATGAATACCCAAGACTGATCTCCCTTAGAATGGACTGGTTCGCATGAGGTGGCCAAAGTACTGGAGTTTCAGCTTTAGCATCAGTCCTTCCAATGAATACCCAAGACTGATCTCCCTTAGAATGGACTGGTTGTACCTCCTTGCAGTCCAAGGGACTCTCAAGAGTCTTCTCCAACACCACAGTTCAAAAGCATCAATTCTCTGATAATGAGTGATGTTGAGCATCTTTTCATGTGTTTGTTAGCCATCTGTATGTCTTCTTTGGAGAAATGTCTATTTAGATCTTTGGCCCATTTTTTGATTGGGTCATTTTGGTGTTTTTCTTTCTGGCTTACTTCACTCTGTATAATAGGCTCCAGTTTCATCCACCTCATTAGAACTGATTCAAATGTATTCTTTTTAATTGCTGAGTAATACACTTTTAATTATAGTATTTTTCCCTCTCCAAACTTTACAAGTAGGCCTAGGCAATCATCATCCCTCATTATTTTGCCCTAGTTATAATAACTAGTA
>contig_16
CTGTTTCATTCCGCATTCCAAGGCCAAATTTGCCTGTTACTCCAGGTGTTTCTTGACTTCCTACTTTTGCATTCCAGTCCCCTATAATGAAAAGGACATCTTTTTTTTTCTTTTTTTTGAAAAGGACATCTTTTTTGGGTGTTAGTTCTAAAAGGTCTTGTAGGTCTTCATAGAACCGTTCAACTTCAGCTTCTTCAGCATTACTGGCTGAGGCATAGACTTGGATTACTGTGATATTGAATGGTTTGCCTTGGAAAGACAGTATGCTAAATTATGCAGAGGGTGCTATATGTCCTGGAGGGCCAGGGAAAACTTCCTGGAAGAAAAGAAGTCCAGGTTGAATCCGAGGTGTTAGCCAGATGGACAGAATTGGAAGACTATTTTACAGCACAGGTAGAACTCAGTTTTATCACTGGTCAATATTGTGTGGTGGTGGTTTAGTTGCCAAGTTGTGTCTGAATCTTGTGACCCATGGACTGTAGCCTGCCAGACTCCTCTGCCCATGGAATTCTTCAGGCAAGAATACTGGAGTGGGTTACCATTTCCTTTTCCAGGGGAATCTTCCCGACCCAGGGATTGAAACTGGGACTCCTGCATTGCAGATAGATTCTTTACTGACTAAGCTATGAAGGAAGCATTGGTCAATATTAGGGATAGAGCTAAAAAAAAATCTTTAAGATCCCTTCTATATAAGTTTTCTATCGCTACTGTAACAAATTACCTACCACAAACATAGCAGCTTGAACAATACAAATTCATGATTTTACAGTTCTGAAGGTTAGAAGCCTGACATGAGTCTCATTAGACTAAAATTAAACTTTTAAACTCAAAATGGATTAAAGATCTAAACGTAAGACCAGAAACTATAAAACTCCTAGAGGAGAACATAGGCAAAACACTCTCCGACATACATCACAGCAGGATCCTCTATGACCTGCCTCAGTTATTTTACTATTGGTTCCCTCCAGAGTGCTTTTGATCTCAGTTATTGTATTATTCATTATTTATTGACTCGTCTTTATTTCTTCTAGGTC
>contig_17
ATTTCCCATGAAGTGATGGGACCAGATGCCATGATCTTCATTTTCTAAATGTTGAGTTTTTTTTTTTTTTAAATGTTGAGTTTTAAGCCAACTTTTTCACTCTCCTCTTTCACTTTCATCAACAGGCTTTTGAGTTCCTCTTCACTTTCTGCCATAAGGGTGGTATCATTTGCATATCTGAGGTTATTGATGCTTCTTCTAGCCCAGCATTTCTCATGATATACTCTGCATATAAGTTAAATAAGCAGGGTGACAATATACAGCCTTGACGTACTCCTTTTCCTATTTGGAACCAGTCTGTTGTTCCATGTCCAGTTCTAACTGTTATTTCCTGACCTGCACTTGATCACTTTTAGTATTTACCAAATCAGCCCTCTCTTCCTGGGCTTCCCTGATGGCTCAGATGGTAAATAATCTGCCTTGTAATGCAGGATACCTAGGCTGTCTCCCAGGGTCAGAAAGATCCCATGGAGATGGGAATGGCTCCTCACTCCACTATTCTTGCCTGGAGAATTCCATGGATCATGGTGGGCTACAGTCCATGGGAGTCACAAAGAGTCAGACACAAGTGAGTGACCAACACTTTCTTCTTATTTTACCTGGCTTTTCCTTACCAGCACCAACTTTGTAGTGTTCATCACCTAATACTAGTTTTGTTCTGTTTAAACAATTACATTATTCTTTTGGTAAACAAGTATCACTCTTTTTTATTTTCTTACCAAAATGTTTCAAATTATTCTTATACAACAGCATTTCCAAATGTTTTACTGTCACGGTTTACCTCATCTAACTTATTCCTAACGTTATTTTTCTTTAAAACTGTAGTGGCCCAAGCACAATGAAAAGTTTCAAGTTGATCTATCTAATGTCATTAAATTTCCCTATTTTGGACACTTAAACTTTAAAAGGAGTACGTCAAGGCTGTATATTGTCACCCTGCTTATTTAACTTATATGCAGAATACATCATGAGAAACACTGGGCTGGAAGAAGCACAAGCTGGAATCAAGATTACCGGGAGAAA
>contig_18
AGGTAGAAAGTAGTAACAAGCAGCTTTAGTTATTTGAAACTTGGGAACTGTATGGATTCAGAAAAATTTTGGAGCGATCCCTCTTAATAGCCACAGTCTAAATACTCACTCTCTAAATTCCATATATATGCGTTAGTATACTGTATTTATGTTTTTCCTTCTGGCTTACTTCACTCTGTATAATAGGCTCCAGTTTCATCCACCTAATTAGAACTGATATCTATGCTTTTTAATATGTTGTCAGGTTGGTCATAACTTATTTCAAGGAGAAAGCATCTTTTAATTTCATGGCTGCAGTCACCATCTGCAGTGATTTTGGAGTCCACAAAAATTAAGTATGTTAACCTTTCCTATATCTACTCGCTTTAGACTGATAGTTATTTAGGCTCAATCACATCCTTAAAAGTATTTATATTTTCTTACTCTCCTTTTCCATATTTGATGACTTTCATGTCCTTTTTTTACATTTTCAGTTTTATCCTTTTTCTGATCATTGTGGTTATTATTAGTTTTCACAATCTTTTTTTATTTTTTAAATATGTATACTGGTTTCTTTAAGTGATTTACTTCCCAGTTGTGATTTTCTCATTCTTATAGCTTCTTTCTTATTTTCTATTTAGAGAAGACCTTTAATATTTCCTTGGGACTTCCCTCGTGGCTCAGACAGTAAAGCGTCTGTCTGCAATGCAGGAGACCCGAGTTGGATCCCTGGGTTGGGAAGGTCCCCTGGAGAAGGAAATGGCAGCCCACTCCAGTATTCTTGCCTGGAAAATCCCATGAACCGCGGAGCCTGGTAGGCTACCGTCCATGGGGTCGCAAAGAGTCGGACACGACTGAGCGACTTCACTTTCACTTTAATATTTCCTTAAGGAAAAGTTTAGGATTGCTGTATTCTTTAAGTCTTTGCTTGTATGAGAGATTCTTTATCTCTCCTTTCTGAATGATAATCTTTCTGGGTAAAGTATCCTAGGCCGTCGGGTTTTTCATTTCAAGACTTTGAATATATTTGCCTTCTGGCCTACAGAGTTTCTGTAGAGAAATGGGCTGACGGCATAGCAGACGTTCTTTGTTTTCCTCTTGCCACCTTAGAATCCTCTCTGAATCTTTAAATTGTGCCCCTTTTACTATAATATGTCTTGGCGTAGGTCTGTTC
>contig_19
GAACTCCAGGAGTTGGTGATGGACAGGGAGGCCTGGCGTGCTGTGATTCATGAGGTCGCAAATAGTCCGACACGACTGAGTGACTGATCTGATCTGATAGATGAATTTGGGTAGTATGGACATTTTACAAATATTCTTCCAGCCCACAGACACCAGGTACCTTTTTATTTATGTCTTCAATTTCTTTCAATATCTTGTAGTTTTCAATTCTTGTGGATTATTGTCCTCTTGGTTAAATTTATCCCTAAATATTTTTTATTAGTTTGATGCTATTGTAAATGAGATCACTTTGTTTCTTTTCCCAATAGATCATTAGTATATGGAAGCACTGTTGATCTTTGTATGTTAATTTTGTATCATGAAATCTTACTGAATTTATTAATTAGATCTAACAGGTTTTCTTATGTTCTTGGGATTTTCTATATATAAAGTCATCCGCACATAGAGCTAATTTAACTTCTTTTGCAATTTTGAAGCCTTTTATTTTTCTTGCCTGATTGTTCTGGCTAGGACTTCCAATCCTATACTAAATAAGTATTGAGAGTGTCTTGTTCTTGTTATAGAGGTAAAAGTTTAAGTCTTTTGCTATTGAGTTTGATGTCTGTGCTTCTTAAGCTTTAATGCATGTACAAGTCACCTCAATGTATTAGAAAACCAAGGTCAGGGGTGATGCCTCAAACTTTGAATTTTGTCAGTCTCCTAGACAATGCTGCTGCTAATCAAGGGCCATAATTCTAGCAGTAAGACCCTATATCACTATGCCATCCAAGAATTTTATGATAGGTACATGAGTATGTATTATAATAATACTTATTTATAATAAATGCGATTGAAATATGAGTATTTCAAGGAAACCAAATTAAAGTAGTATGAAGCAGACTGTTACCAATGATCAGTTTGAGTTAAATAGAAGAATACCTCTATCCCATATCATTAGCACTAATGTCAAGGTCATAAACTACATACATATACCATTCTTTCAGTGTTAGAAACAAGTATGAAACCTCTAGATATCTTTACATAGAAAATTTTGGTATCTTTAAGCATTTCCAAAGCTTGACATGCTTGTTTGTTTTCAGTAAATTAATGCAATATTATACAGATCATGAATAACAGAAAATAATTTTTAAATATACTGTAAAGCTTTTGCCTCCATTGAACATTTTCCTGATTAATTTAGGTACATACCTTTCATGACAATGACAAATTTTATCAATGTGTGAAAGAGAACTGTTTCTGAGCTAAGAAAACAAATATGTCAACAACTTGAGTAACTGGAGAAGCATTGTTTCACCAACTCAAATTTGGTAAGTAAAACTTAGATTCTTGTCTTCCAAGACTATAAATAAATAGAAATAAAATCCCCAAGATATTTTCTTATAAATTCAAAAATAAATAAGTGATTAGGAAATGAAGGTAGCATCATAACAGTGAAGAAATAATAAAGCATCATGCTAATCCACAGTTCAAACAATGCTTGTTGGTTCTTATTTTACAAAGGACATTTTGCTTTTGTTTGGTTGCTAAGTGACTCTTTTGTGACCCCATGGACTGTAGCCTGTTAGGCTCCTCCATCCAAAAGATTACCCGGGCAAAAATACTGAAATGGGTTGTCATTTCCTTCTCCAGGAGATCTTCCTGACCCAGAGATCAAACCCACATCTCCTGCATTGGTAGACGGGTTCTTTATCAGTGAGTCACCAGGCAAGCCCACATTTTGCTATGCTTCCTGAAAATACCTTGTTTATATTGAAATATCACATTTTAATGATATTCTTACTAAGTAGGTTTTTATACAATAAATCTGTGTACATACTCCTATTAAAACTCAGAATACTGCTTGTCATTAGAATAAACATTTTTATGGAGAATGTACATTCTGTATGTATGTCTGTATCCTCAAGTTACAATTAATAATAAGAGTTAAAACAGAAAGTTCACATTATGTTAAATGGGTGTTATTTTCTCTACTTGGACATCACAAACTATATTTTTAATCTAAAGTCACTTTTTTCAACAAATATTTTCTGACTATTGAATTATGCTAAAGGATGATCTTTATTTAAGGGGTTTAAAATTCAAAGAAAACAAATGTATGAATACTATCCATAAAAAACATGAAATGGTGAGGCCATTTATTTGACTATAAAGAATTTTAAAGACAACATTTTCTTTAAAAAAAAAAAAACCAAAAGAAATAATTAGAAAGCTTTTTAATATCTGCTAAGACTAAAGTGCCTCTTGAGAAATTTGTATGCAGGTCAGGAGGCAACAGTTAGAACTGGACATGGAATAACAGACTGGTTCCAAATAGGAAAAGGAGTACGTCAAGGCTGTATATTGTCACCCTGCTTATTTAACTCATATGCAGAGTACATCATGAGAAACACTGAGCTGGAAGAAACACAAGCTGGAGTCAAAATTGCTGGCCTCTTGATGAAAGTGAAAGTGGAGAGTGAAAAAGTTGGCTTAAAGCTCAACATTCAGAAAATGAAGATCATGGCATCCGGTCCCATCACTTCATAGGAAATAGATGGGGAAACAGTGAAAACAGTGGAGTTGGAGATCAACAGGGAGGCCTGGCATGCTGTGACTCATGGGGTCGCAAAGAGTCGGACACGACTGAGCGACTGAAGTG
>contig_20
CCAAGTTCATTTTAAAGCTCACTGTATTTTCTATAGTTTAGTGTCACTTTCCATTTCCTTCCTCAAATCACCCACAAAACCCTCAAGGGTGTAGAGTTAGGTTATTTATTTGACTTTTTTCTTGTTTCTTGAGGTGTGCCTGTATTGCTATGAACTTTCCCCTTAGGACTGCTTTTACCGTGTCCCACAGGTTTGGGGTTGTTGTGTTTTCATTTTCATTCGTTTCTATGCAAATTTTGACCCCACTGCTGGGCATACACACTGAGGAAACCAGAAGGGAAAGAGACACGTGTACCCCAATGTTCATCGCAGCACTGTTTATAATAGCCAAGACATGGAAGCAACCAGAGGGTGTGGAGAAAAGGGAACCCTCTTACACTGTTGGTGGGAATGCAAACTAGTACAGCCACTATGGAGAACAGTGTGGAGATTCCTTAAAAAACTGCTTATTTAACTTCTATGCAGAATACATCATGAGAAATGCCTGGCTGGATGAATTGCAAGCTAGAATCAAGATTGTGGGGAAAAATATCAATAACCTCAGATATGCAGATGAGGGCAGAAAGTGAAGGGGAACTAAAGAGCCTCTTGATGAAAGTGAAAGAGGAGAGTGAAAAAGCTGGCTTCAAATTCAGCATTCAGAAAGCTAAGATCATAGCATACAGTCCCATCTTTCATGGCAAACAGATGGGGAAAAAATGGAAACAGTGACAGATTTTATTTTCTTGGGCTCCAAAATCACTATGGTTTGTGACTACAACCATGAAATTAAAAGATGCTTGCTCATTGGAAGTAGAGCAATGACAAACCTACACAGTATATTAAAAATCAGACTCATCACTTTGCCATCAAAGGTCCATCTAGTCAAAGTCATGGTTTTTCTAGTAGTCATGTATGGATGTGAGAGTTGGAAGGCTGTGTGCTGAAAAATTGATGCTTTCAAACTGTGCTGCTGGAGAAGACTCTTGAGAGTTCCTTGGACTGCAAGGAGGTCATACCAGCCAATCCTAAAGGAAATCAACCCTGAATATTCATTGGAAGGACTGATG
>contig_21
CTGAATTGAAGGCCTTTCAAGAATGCCATCCAAAGTCAGACTGAGAACCTGGGCTTTGGCATCAGGCAGATGTCATCATCTGTGTTGTTGTTCAATCCTTTAGTCATGTCTGACTCTTTGTGACCCCATGGATAGCAGCATGCCAGGCTTCCTGTCCTTTACTAACTCCTGGAGTTTGCTCAAACTTGTGTCCATTGAGTGGGTGATTCTGTCTGTCTCATCCTCTGTCATCATCTTCCCCTCCTGCCTTCAATCTTTCCCAGCATTGGGGTCTTTTCCAATGAGTTGACTCTTTGAATCAAGTGGCCATGGTATTGGAGCTTCAGCTTCAGCATCAGTCCTTCCAATGAATATTCAGGGTTGATTTCCTCTAGGATTAGCTGGTTTGATCTCCTTGCTGTCCAAGGGACTCTCAGGAGTATTCTCCAGCACCATGGGACTCTCAAGAGTCTTCTCCAACACCACAGTTCAAAAGCATCAATTCTTCAGTGTTCAGCTTTCTTTATGGTCCAACTCTCACATCCATACATGACTACTGGAGAAACCATAGCTTTGACCAGACGGAACTTTGTTGGCAAAGTAATGACTCTGCTTTTTAATATGCTGTCTAGAATGGTCATAATTTTTCTTCCAAGGAGCAAGCACCTTTTAATTTCATGGCTGCAGTCACCATCTTAGTTATGCACATATATTTCAGGATGGAGGCCTCGAAGAACAATTCTGTTTGCGAGCTGGGATGCAGAAGAATTTGGTCTTTTTGGTTCCACTGAGTGGGCAGAGGTTAGTTGATAATTCAATGTAAGATACATTTTCATAGTAATAAAACAGATAATATTTAATTCACAAGAATGTAAGAATAATGTCAATCCAGCAAGAAAATATTCAAACTTTTTTTCAAAAGTCTGAAACAACGTATTCATGTTCAAAAATCTTGTCACATGAGAACTAAATTGTACTTGGACTTTTAAAGCCACTTAATGTCAATTGTGGAAATAATTTTTGCTTTCTGAGAATGTGCTGGTAGCTAAATAAATCCACTAGAAACTGTACATCATAATAAGATATCAGGTTTCAGTTTTTTCAGGTTAGCTGCTAAAGCTATTCATATTTAAATACTCCTTCAGCTTGTACTGTCTTCCTCATATCATAATGGCCTACTTTAAATCATGCTAAGAGTGAGATGGAAAAATCCCACCACAGAATATTTATGAGGCTTCTTGCAAAGTAATTTTACCTGCATGCATTATTGGCTGTGGGTAATAGCAGCATTGCTGGTAAAGTAAATATATGCAAAAATAACATTAATTACATTAACTTCTAGTCATGATATAAATATTTAATTATCTCCTATTATCTTGAAATTATGAGAAGCCATGTGTACTTATATTTTCTTTGAAGTTTACCAAGAAAAAAATGGTGTTCCTGTAAATGAAGATTTATGCTGGTGTCAAGAAGAGCCAAAATATCTTGATTTGTCTCTTTCATATTATTTTCTTCACTTAGTTTCATGTTTTTTCACTTTATTTTTTATAGTCAGGACACAGAAAATTGCTTGTTTTCAAGGTTCAGAATCCACTTCTATCAATAAAAATCTTGCTACTCTTTGGCAGTGTTTTAAAATTGAAAACAAAATTTTAAAGTTTTGACCAGTAGGTGGTACCGTAACACAGAAGAACTTAGCTTCTAGGATTATGTGTGATTAAGAAATCAACTTTTCTGCTCACCATATTAAGAATGTGGACAGTTTCATCTCAAATTTTAGTCTTAAAAATGTTTTGCTTGTTATTTCTTGCCAAATTCTTTCAAACGTTGAAAATCTGGAAAGTCTTATATGTCAAATTTGGTGTGAACTTGGGCCAACTTCATTCACACACCATACAGTGAATGTATATGTGCATTTTTTTTTTAAGAAGGGAGTTATGACTATATGTTTATTTATTAATTTATTTAACTTTATTTATTTATTATAGGAAAATTCCAGACTCCTTCAGGAGCGTGGTGTGGCCTATATCAATGCTGATTCTTCTATAGAAGGTGAATATCATCAGTTTCATAGGAAAATACATATGATCCTGGTAGTAGCAGCAGTTTAGTTCATAAATCATGCACTGACAAGGAATAGAAATCCGGGGACAGGTGGTGAGGGAATCTCCTGCTGGTTTGTTGTGCTCACGGCAGCTGTGAGCTCTAGGACGCTAATTTGGACTCTATTAAAACAGTACCCTTTGATTTGCTTGTTTCATCTGGCAGATACCATATCTATGGTAGGAATTCAGTGATTGTTAAATGAATAAATCAGTTATGGAACTAGAGATTTCTGTAATTTTAGAGTGGGGTATCAAAAAGCTATGATTTATGTTTAACTCTTGTCATTATCATATCATGCATACAAATTTTGAGGACAGATACTGGCTTCTAAGATTTCATCTTTCACCAAGATTTTTTTCTTCTAAATTTTTTTTCTTCAATTCAAATACTTACTAAGCACCTCTCTATGCAATGAACTTTCCAAGATTTCAAAAGAATTAGGGGTTGATAAAGAACAATCTAATACTCGAGAGTTTAAGATTTAGTATGTGCTGTGCTGTGCTTAGTTGTTGAGTCATGTCAGACTCTTTGTGACTCCATGGACTGCAGCCTGCCAGGCTCCTTTGTCCATGGAAATTCTCCAGGTAAGAATACTAGAGTGGTTTGTCATGCCTTCATGCAGGGGATCTTCCCAACCCAAGGATCGAACCTAAGTCTCCTGCATTGCAGGTGGATTCTTTACCATCTGAGTCACCAGGGAAGCCCAAGATTTAGTATAGATGATAAAATAAATCAGTCTAGGATTCTGATATATGCAGGTACTCTCAGAAAGATATTATTGTACTGATCTTGGAATTCAGAGGACAGAATGATAGCAACTTCAGGAAAGGCTTGAGAAATGAGATAAGCATTGAAGACAGGACTTTTGAATGGGTTTGTTTTGATAAACAGAGATTCAAATGAAGAGACAACCTCAGGTCAACTTCCAAGAAACCCAAATAGTCCATTGTCACTGACTGCACCATGGTGATGGTTTAGTTGCTAAATTGTGTCCAACTCTTGTGACCCCATGGACTGTAGCCTGCCAGGCTCCTCTGTCCATGGGTTTTTCCAGGCAAGAATACTGGAGTAGTTTGCTATTTCCTTCATCAGGGGATCTTCCCAACCCAGGGATCAAACCCAGGACTCCTGCACTGCAGTCAGATTCTTTAGCGACTGAGCTACCAGGGAAGCTGGTATGAATCACACTACACCATCAAATCAGATCAGATCAGTCGCTCAGTCGTGTCCGACTCTTTGCGACCCCATGAATCGCAGCACGCCAGGCCTCCCTGTCCATCACCAACTCCCGGAGTTC
>contig_22
CCACTACCTCAAGACCAGAAGATGTAGCTGAACTACCCAACACACAGAAACACACACACAGAGTTAAGAAAATGAGGAAACAAAAGAAAAGTTCCAAAGAAAAGACAAAACAAACCTCAGCAAAATTCCTAAACAAAACAGAAATAAGTCATCTAGAGTTCGAAGTAAAGGTTCTAAAGATGCTCACTCACTCACTTCACTTCAGTCGCTCAGTTGTGTCCGACTCTTTGCGACCCCATGAACTGCACGCAGCACACCAGGCCTCCCTGTCCCTAAGAATGAGGGGGTTTCTAGTCCTAGATCCAGTACCCCAGCCCCGGGAACCTGCTCTGGGGAGATGATCCCCTATAATATCTCCCTTTGTCAACAAGGGGGACTTATGTCTGGGAGATCCGGAGGGCAATAGGAAATTGAAACCCTGCTCTTAAAGAGCCCTTGCAGAAACTCACTTTCCCAGAGTGTACAGGCAGCAGCTTGAAAAGCTATGTGTGAAAGGGATTCATAAGTTTAGGGCGAATACCAAAGGGACAGGGGTCTGTTGAAACTTTCTTCAGGGACTAAAGCATGAGCAGGCATCATTTTAAAAAACTTCCTCTACTTTTTTTTTAAATTTAAATGTATTTATTTTAATTAGAGGCTAATTACTTTACAATATTGTATTAGTTTTGCCATACCAAAAAAAAAAAAAAAAAAATTCTACTGAGTTTTCCAGGAGCTGGCAGAGGCCATTTTTAACATTTTCTGTCTCCTTGCTAGCACTATTCATCCTGTCCTAGCATTCCCTGCAGACCTGCCCAACCCAGGACACTTGCCTTGACTGGCCATCCTCCAAAGTAGTCCCTGTCCCACTGCACCCAGTGAGTGGTCTCAGCTTGGACTGGGGCCTCCACAAAGTGGCTTCTGCACCGGGGCTCCGCATGCCCACCAGGTTTCGAGCAACAGTCATGGCTGGACCTCACAGACAACTAGCCCTGAAGCCCGTCCCACCCACCAGTAGGCACACAGCAACCACAGCAGTGCCACAACTGAAGGGCACACACAGCCCACACAGGGGACACCTCTGGTGCTCCTAGCTCTGGTAACAAGGTGGGTGGTGGGGTTGTTTTTCTGAGCACCACAGGAAGTCTTCTACAGAAGCCCACTACCTCAAGACCAGAAGATGTAGCTGAACTACCCAACACACAGAAACACACACACAGAGTTAAGAAAATGAGGA
>contig_23
CCAGCTCTTACATCCATACATGACTACTGGAAAAACCATAGCTTTGATTAGATGGACCTTTGTTGGCAAAGTAATGTCTCTCCTTTTTAATATGCTGTCTAGGTTGGTCATAGCTTTTCTTCCAAGGAGCCAGGGCTTTTACAGAGAGTCGTGGAGGTGAGGCAGCCATGCAGGTCCATGATGAGCTCCCACATGTCTGGGCTGCCCACAGGTCATGCACGTGTACAGTGGAGACAAAAGCAGGCCCAAGACACCTACACATTCCTGGACCTCAGAGCTTATGTGCTTATTTGTGTGGAAGAGATAAGAGAGGTGAGGGAGTCTGGCCAAGAGAAAAGTTAGAGCAGATTTGAAAATGTACTCTCCAGCCCACATACACCACACACAAAACCTTCCATGGTATAAACCATATCCTGGGACACAAACCGCATTTCAATTAACTTAAAAAGATGGAAATTACACAAAGTCTATTCTTTGATAGCAATGAGATTAAATTAAATTAAAGACAAAAGAAAGGTACTTGAAAAAAACAACAACAACAACATTTGGAAATGAAACAAAATGATACTTTAAAAGCCGGGGGTCCTAAAAGAAATCACAAAGGCAGTTAAAAAATATTTTCTTAATAAGTGAAAATTTTAAGACAACATATCAAAATATATGAGATGCAGCTAAAGCACTACTTAGAGGTGAATTTATATCTTTAAACCCTAACATCAGAAAAAAAACACCTAAATCAATAAACTAAGCTTCCATTTCAAGGAGGCAAAGAAGAGCAAATCAAACCCAACACAGAAGAAGACAATGGCACCCCACTCCAGTACTCTTGCCTGGAAAATCCCATGGACAGAGGAGCCTGGTGGGCTGCAGTCCATGGGGTCGCTAGGAGTCAGACACGACTGAGCGACTTCACTTTCACTTTTCTTTTTTTTTTTTCAATATATATTTTTTTTAATTTTATTTTATTTTTAAACTTTACATAATTGTATTAGTTTTGCCAAATATCAGAATGAATCCACCACAGGTATACATGTGTTCCCCACAAAATCTACACAACTAATTTTTAAAACTAATACAACTGCTTAACATATTTAATTAATAAAATAAAATAATCTTATTTAGTAACAGTTTCTTCTGGTGGGAGACAATGTCATGG
>contig_24
ATGAGGTGATACCTCACTATAGTTTTTTTCTTTTTCTAAAGACATTTTATTATTATAACAGAATTCAGTCACTCAGTCAACAAATATTTATTGAATGTCTTCAATATGACAGATCCTTTGGCCTAGGGCCATGGTGACTGAATGGTGACTGAAACAGATATAATCTATCTCAGGTTATATTTCAGTATCTTTCAAACTGCAATTATACTGTTCTAGTTTGTCACTCAAGGTTGACAGAATACTAGATTTCTCCTAAAAATGTGATTATTGACTTTAAATCATTAGTTTGGGGCTTGAGGGTGGGTGTCAAATTCTTGACATGGTTATTTAGGTTAAAATACTCGGAGCTTTAACCACTTAGCTAGCTAGTTAGACAGATCTAGGTGAAGTAGTTAAGACAACTGTAGCTATCATATTATTGGAAATATCTAAGAAGGGAAATGATTCTGTTTCCTAGTTATAATAAAACAGGGTATTCAGCACTTAACGTATACTAGGTATTGTGCTAAGCATACATTTGACATGTATTATTTTATTTAATTTTCTTTGTAACCCTATGAGGTCAGTACTATTATTATCCCCATGTTGGAGATGAGGAAACTAAGATTCAGGAAGGTCAAACAAACTGACAAGGATCATGGAGCTATTAAGTGGTAGAACCAGGATTTGGATCCAAATCTGCTTTAGTTCTAGAGCCCAAGTTCTTAAATTTTATATTAACTGCAATTCTATTGGCTATAATATAGACAACAAATCTAGTATTAAGAGAAAGTATAAGTGTTTTCTCAGACAGTCTGGTAAACAGGAAGTAGCCAGTTCAGAGACTTGGTTTGGAGTCAGCTGAGGGAAGACAGAGGATGAGATGGCTGGATGGCATCACTGACTCGATGGACGTGAGTCTGAGTGAACTCCGGCAGTTGGTGATGGACAGGGAGGCCTGGCGTGCTGCGATTCATGGGGTCGCAAAGAGTCAGACTTGACTGAGCGACTGATCTGATCTGATCTGATCTGACTGAAGCAAAACTAGGGGAAAATCTAAAAAAAAAAAAAAAATGAATAATGTCCGTTCCCTGGCAGTCAAGTGGTGAAGATTCTGTGTTTCCACTCCAGGGCATGTGGGTTCCATCCCTGGGGAACTAAGATCCCACATGCCCTGTGACGTGGCCAAAAAAACAAACAAACAAGAGTTAATAGTGATCATAACGATAAAAGTTCCTTATAATCTCAGAGGCTTACGTAAGTATTATGAAGTAACATATCTCAATCAATTCTTGAGTGAATTTTTCCCACCACAGGTATGGGAAATGAAGATATTTTATGTGAGTGGATAATGGGAGTCATCTTATAGATACCAGGTAGTAGAGAGCAAATTTGTTCTGCTGAGGAAGAAAAGATACCAAGCTTTGGCATTCTGACCCGGGCAGAATTTCCACTCAGTTGATTGGAAGTGCAGATGGCAAGGGTGAGTGTAAATATAATCAAGTTCTTTTATCAAAAATTTGATTAAGTACCTGATTGAGGCTCCCAAGGTCTATTCCACATAAAGAGAAAGGGCAGCAGAACATTATGCCATCCTGGACTGTGGGGACGAGTCAGGTAAAAGGGGCACCTCCAAAGCTGCTGAAACAATTGAGGTACCTTTGGAGTCCGCTTATGTTGTTCTGTTAATATGTTGCAAACTGCCACATTTGTATAGGTATAACTCTTTGAGTTTGGGAGTAAAGACATCTAAGACCTTTAACATCAACTAGCCAATTGATCTGATTAACTCTTAGGAAGATTTTTTCTGCGTGAAACAGGAATGTGAACACCACAGAGTCCTCACCCTCCTGTTTTCTATAGCAGGAAAGCATTGATTCCACTCACCTATTAATTGTCAAAATGAAACGGGTCTGTGACATAGCTTTCATTTCTAGCTGTATTCCTAATATGATGGAGTAAAGCATTATAATGATAATATGAGAATAAATGTTTCTGAAATTTATAACCAGATAATGGAAGAAAGCTGATGTAGTTCAAAACACGAATTGATCCGTGATTTAGGAGTGAGAACAGGTCATACTTTGATTCCATCTAGGCCTTACCTATATGGTTCATTGGAGAAAATAGTTAAGCAGTTTCATTCTCTATCTTGCATTTAGGGCAGGAAATCTGAAAAATTATAATAAAGTGAGTGAAAGTCTCTCAGTCATGTCCAAGACTTTGCAACCCCGTGGACTGTAGCCCACCAGGCTCCTCTGTCCATGGAATTCTCCAGGCAAGAATACTACAGTGGGTTGCCATAGCCTCTACAGGGGATCTTCCCAACCCAGGGATCACACCCGGCTCTCCTGTTTGGCAGGTGGATTCTTTACTGTCTGATCCGCCAGGGCAGCCCTCCTGATCAGATCATCTAGAGCAGGGTTCCTCACACTCCAGAATCTGATGCCTGATGACCTGAAGTGAAGCGTACGTAATAATAAAAGAAATAAAGTACACAGTAAATGCAATGCACTTGAATCGTCCCAAAAGCCACCCCACCCCCCACCCCAGTCTGTGAAAAAATTGTCTTCCGTGAAACTGGTCCCTGGTGCCAAAAAGTTTGGGGACCACTGATCTAGGGCTCTTCTGTCTCACTTGTAATCAGCAGCTACATGTGGCTATCTAAATTGAAATAAATTAAAATTAAATAAAATTAAAATATCAGAGAGAGTCCCTTGGACAGCAAGGAGAGCAAAGCAGTTAATCCTAAAAGAAATCAACCCTGAATATTCATTGGAAGGGCTGATGCTGAAGCTGAAGCTCCAATA
>contig_25
ATTCCTGCCTGCTCAGCTCTTTGATTATTGCCTGCTGTGGCACATGATCAGTGCATAATAGCTACCTGATCAGCAAATGATCAGTCACATGATCAGCGCCTCTCAGTCACCTGATCACTGCATGATAGCCACATGATCAGTGCCTGCTGAGATACGGGATTAGCGTCTGCTCATCTCCTTGATAATTGCCAGCTGAGCTGTGTGATTGTCCCAGCTGAGTTCCATGATTATTGCCTGCTGAATGCGTGATTCGTGCCTGCTCAGCTCTTTGATTATTGCCTGCTGTGGCACATGATCAAAGCATGATAGCCACGTGATCAATGCATGCCCATTCACGTGATCAGTGCATGCTCAGCCACGTGATCAGTGCGTGCTCAGTCAAGTGATCAGGGCCTGCTGAGTTACGGGATTAGCGCCTGCTCCTCTGCTTGATAATTGCCAGCAGAGCGGCGTGATTCCTGTCTGCTCATCTCCTTGATAATTGCCAGCTGAGCTGCGCAATTCCTTCCTGCTCATCTACTTGATAAGTGCTAGCTGAGCTGCATGATTCGTCCTAGCTGAGGTCTGTGATTATTGCCTGCTGATTTCGTGATTCGTGCCTTCTCAGGTCTTTGATTTTGCCTACTGAGGCACATGATTAGTGCATGATAGCCACCTAATCAGAGCATGATCAGTCACATGATAGGCGCCTCTCAGTCACCTGATCACCACGTGAGAGCCACGTGATCAGTGCATGCTCAATCACGTGATCAGGGCCTGCTGAGTTACGGGATTAGTGCCTGCTCATCCCCTTGATAATTGCCAGCTGAGCTCCGCATTTCCTGCCTGCTCAGCTGCTTGATAATTGCCAGATGAGGTGTGTGATTGCTGCCGGATTAGCTGCTTGATAATTGCCAGCGGAGCTGCCTGATTCGTCCCAGCTGAGCTCCATGATTATTGCCTGCTGATTGCGTGATTCGTGCCTGCTCAGCTCTTTGATTATTGCCTCCTGAGGAACATCATCAGTGCATGATAGCCACGTGATCAGTGCATGATCAGGCCCGTGATCAGTGCATGATCAGTCACGGGATCAGTGTATGATAAGACAAGTGATCAGTGCATGATCAGCCACGAGATCAGTGCATGATCAGCCACTTAATAAGTGCATGATAGCCACCTGACCAGTGCATGATCAGCAACGTGATTAGTGCATGATCAGCCACATGACCAGTGCATGATCAGCCACGTGATCACTGCATGATAGCCATGTGATCATTGCCTAC
>contig_26
CCTCCTATATCCTCAGTTGATGGCACAAAGGTCAGCTTTCTGGCCATAGAGAGGAGTCTGTTTGCAACTTCTAACTGCATCCTGTTGCTGGCCAAAACATCGGCTTTCTCTGCCCACCAAAGCAAAATAAAAAAAATACAAAGACAGAATTTGGAGGAAATAAAAAGATGGCTTTAATTCTCAGCTGACAGAGAGGGGAACATGGTAGGCTCATGCCTCAAGAACTGCGCCTGCCCCACTTCCCATGAAGTCTAGGGTTTTATATAAGATGAAGGGTCTGTGATGAAGAACAAAGGTGTAAGAATCTTGTCTTCTTCCTGTTGCATTGTTTCAAAAATAGTCATGGGCTGATGCCAGGTAGTCTCTGGCAGTCTGGTGGCCCAGTACTTGGGTCCATTTTTTTTGTGAATTTCACTGAGGCCTTCTTTTTGATATGTAAGAAGAGAAAAACTACTGAGGGAGAGAGTGCTGAAAAGGTAAGGACCTGATACAGGATGTAATTAGCATAGAGTCAAAGGATAATGGGTGAGAAATATACCTCATTCAGAATTAGGGGCAGAAAAGCAAGCTTAGTTACAGACTATAGATTAGGAACAGTTAAAGTAAAAACTTGGAGAAGGAAATGGCAACCCACTCCAGTATTCTTGCCTGGAAAATTCCACGGATGGAGGATCCTGGTAGGCTACAGTCCATGGGGTCTCAAAGAGTTGGACACAGCTGAGCGACTTTTGGAGAAGGAAATGGCAACCCACTCCAGTGTTCTTGCCTGGAGAATCCCATGGATGGAGGGGCCTGGTGGGCCACAGTCTATGGGGTTGCAAAGAGTCAGACACGACTAAGCAACTAACACACACACACACACACACACACAGTAAAAACTAGGAATGTTTAGGTGTGTTGACTCATTGGAAAAGACTCTGATGCTGGGAGGGATTGGGGGCAAGAGGAGAAGGGGACAACAGAGGATGAAATGGCTGGATGGGACGACCCAGAGGGATGGTATGGGGAGGGAGGAGGGAGGAGGGTTCAGGATGGGGAACACATGTATACCTGTGGTGGATTCATTTTGATGTTTGGCAAAACTAATACAATTATGTAAAGTTTAAAAATAAAATAAAATTAAAACCAAGTAAATAGTTATTTGAAAGTTAAAATGTTATAATAGGTTATCTGATTCCTTTTCTCATTTTAATGTTAGGTGTAGATTTATTTAGTGC
>contig_27
CTCTTGCTCTTTCCATGATCCAGCGGATGTTGCCAATTCGATCTCTGGTTCCTCTGCCTTTTTGAAAACCACCTTGAACATCTGGAAGTTCATGGTTCACGTATTGCTGAAGCCTGGCTTGGACACTGGTTGCTTATGGCCTCTCTGCCCTATGAACTAGCCAAGGTATGGCTGGTTTCATACTCTGGGATATTTCCAACTATACTCTCAAGATTACACAACACTCCTAATGACAAAGTCATTAGGAAAAAAAAAAAAGAACAGAGTCCATGAGGAAGAGGAAGCTTTTACAATCATAAAGATTTAAAAAACCCTTTTAAAGTCACCCCTATGAAAATAATAAATGCCCAAGCTAAAATGCCTTAATGTAGATTCACTCTCCCATTCTGCCCTTTATTTACCTGTTTATTTTTGGCTGTGTGGCTTGTGAGATCTCAGGTCCCTCACTGGGGATCAAACTGAGGCCCTGGCAGTCCTACCCCTGGATGGCCAGGGAATTCCCTTTCATTCTGCTTTCAAATAACTATATTGAATTTTTAAAGCTAGTTAATACAGAATTAGGTAAGTATATAAAATTATTTTACACTTAGGATTCTCCAGAACAGACTACTACTACTATTGTTTCAAATGCAATAGAAACTGCAAATGTTTCTATAAAACAAGGACAAATCAACAACAGAAATGAGGTAGGTGAGTTGAGAGACAGTAGTAATCTCCATCTTTAGACTGGACATTTGTTGCTTAATAGTGAGGGGAATAATACAGGTTATTTTAAACAATATCTTTACCTGAATGCCTCAAAGCCACCCAATACCCAAGGTCAGTGGATGTCAGCATTTTATATAATTTTATATAAAAGAGATTTTCTGCGTTCAAGATATGCAGATGTCACAATCAACTTGTTGTACCGCCACTCTTTGTAAATGAGCTCATGTGTTTTCAGTGATCTTTTACCCATGAAGAAGGGAAGAATAAAAGGTGAGATAGGGGGCTAGACAGAGTCTGAGACAATTAAGATGAACAACCAACAGCATCCAGGTCACAGAGTGCCTACGGCTGACCTAGTAATGGTGGAAAAGTAGTCCTGAATTACAGTCCTGTCCTCTCAGCTGAAAACTTGAAACAAGTTTCACAAGAAACACGATGTTTCACAAGCAACATCTGCTTAATTCCTCAGTGGTGGCGACATTCCTGGTGGTCCAGCGACTAACACTCCTGCTCCCAACGCCGGGGACCCAGGTTTGACCCCAGTCGGGAAACTCGATCCCTATGTAACTATAACATATAAACTAGATCATATGCTGCAAGTAAGAGTTCACGTGCTACAACTCAAGAACACACTTGCTGCAATGCAGATCAAAGATCCCCAGTGCTGCAACTAAGACTTGGCACAGCCAAATAAATAAATTAATTAGTTAAAAGAAATTCCCAGCTGTTATTTCTTTACCTGAAAAATATCAATAAGAATGAGATACTTGACCTCGGGACACTTTTCACATTTCATCTGGAGTTCTAAGGTTGCCTGTTAACAAACAAACCATGAAATCGGTGCTGATGAGTGGATATAGAAGCAAAAAAGTGCAGAATCCAATGAGTTCTTAACAGGCAGCAGGCAAGTTGGCTACAGCTCACATGGGGAGGATGGGAAGTATTGCCAAATTCCATCTACCTACATCAGAAAGTAAAGATTCGTGAGGGTGAAATTTGATAGATGACCAAGACTGTATGATGCTCTGGACTAACAAATTTATAATTAACTGCAATTTGAAGATGTGGACTTGAGAGCCAGACACAGGCCTGGGCTTGGCCATTTGGGATTTGGTGGATCCAAGTTCCCACTCTTGGAAGTTCTGGCTGCCTTTCCTGGCCGGTTGCCCTGAACCACTCTAAGCTGTGGCAGGAAGCTGGCAATGCTTACTCAGATCCCCTTAAGTGGGAAGTGAGTCTGCAAGTCTAGAAAGCCATAAGTAATAAACATATAGATGGTGAGAAAGAGTTTTCATACAAAGTGTATCAAATCTAGTGTGAAAAGCTATATAACTGTTGTGCTTCTTTTTAGAAGCTTTATTCAGCTTTCAGTGCTTTCAACCATTTCAGATAAACTGATACAGTAGGCAATTCAAAATCTAATTTTATTTGTGATCCTTAGGAAGATTTAACTAATTTAAGTGTGCTGTCAACATTCAAATGCTGAAGAGTTCTGATTTTCTAAAGGTATATGTTTGATTTTTAACATCTAGAAATGCTTTAAAAATGTTACCTTACTGAATATTTTGATTTACTGGATTTGTAAGAGTTATCTAAATCTTTAGCAAGATTTTATTGTTAGATTTATAAAGGTCTCTCGTAGATGCTTGCAAAATTCTGCCTTAAGGAAAAAGCTTAACTTTCCTACATAAACTGTACAGAAGAGTAAGTTCTTTACAGAATAATGCCAGCTTATAAATGCAGAAGAAATGATAGCCCTGGAATAAATATTCTGCAAGCCCTAATAAATTATTCTGGGCAATGATCATTAGTTTCCAAAAATCATCAGGTAAAAAGCTGAGGGGCTGTCTTAACAAGGGATGCATCCAACTGCCTATGGTGAGAAATGGTTTTAATATAAATGGTAACATAAATATGAACCCCTGTGTCATTTCTCACACCACAAAAAAAACAACAACCAGATCTTATGTGTCTCCTGATAGAAGTACCCAACACTAAATTGAATGTATTCTTGCCAAAAACCCAAGATTGTCAAACTTAGCAAATAAAAACACAAGATGATAAAATATTGCACAAGTGAGCACTTTTACACTAAAAAGTATTGTTTAGTTAAGGGTAAAGCGTCTGCCTGAAATGCAGGAGACCCGGGATCGATCCCTGGGTCAGGAAGATCCCTTGGAGAAGGAAATGGCAACCCCCTCCAGTATTCTCGCCTGGAGAATCCCATGGACAGAAGAGCCTGGTAGGCTACAGTTCACAGGGGTGCAAAGAGTTGGACACGACTGAGCGACTTCACTTTCCTGTATTTTATCCGGAAACCCTACTCTAAATCTAACTACCAGCTCACAAGAAATAGAATGAATACAATCAGCAAAAGCTAGAATGTAGAAAACTCTCTAGGACATATGTCCTTCTACAGATAATTTGCAAAGAGACAATACTTCATTTGATGATTGGAAGAAAAAACAATTTGTTCTCTGACAGAAAAATTGCAAGCATGAAAAAGGGAGGAAACCTATAGATCCTATCAGATTAAAAGAGACTTAAGAGACATGGCAATAAGTGTTTGGATCCTGATCTGAATAAATATCTGTAACAAAATTTAGGAAATCTGTAAAGTAACTGAATATTTAGGAATCAGTGTTAAAAGTTTTAAGTACCATGCTGGCTTACACAAGAGAATTTTTATCTTTTAAAGATAACATACTGAAGTGTTATTGATGAAACAATATGATATCTGAGATTGATATCAAAACAATCCTGTGGCAAGGTGGGAGGGGTAGGTTGTCAAGAATAGAGATAAAAATGGGATAGGTGGGTGTTGACAATTGTGAAAGCTGGTGAGGAGTATGTGAGAGTTCATTATACTATCCTACCTTTATAAATATTTGAAAAATTTTAAAACGTTTTAGAAGGGAGGTATTTAAGAAAAACTGAGGCATGAACATACAACAAATAGAAGATTAATTATGATCCAATAAAATATAAATTTGCATGCCTTCACAATAACATGTTGTCAGCGTGGGTTCTTTTTTTTTTAATAAATGCGTCACTCTGGTGGGGGACGCTGGTAATGGAGGAGACTATACACGTGTGGCAAAGGAGGTGTATGAGAATTTTCTGTACGTCCCACTCAACTATGCTGTGAACTGGAGACTACTAATAGTCTCTTTTTAAAAAAGTGAGGCTCCCTTTGATTATCATTGCCAGTCTTGGTCTCCCTGCTGTTTCAAGGTAACCATAGTTATTGGCTTAATGTGTGTCCTTCCAGAAAGTTCTCTATACATTTATAGATATATACACATAACAGAGAAAACGCATAGCATCATAATGTGTTTTTGTTTGTCTTGTGTTCCTTTCTTGCTGTCATCTGATTATTATATGACCCTTGATTAAAGGTTAAGGGATCATTAAGATACTGACGGAAAACATTTTGCTCTGTGGCCCTTTTATATACCATTAGTTAAAAAAAAAAAAACTCTTGAGAATAAGAAAAGCTACCAAGTTGCTAAGGATTTGATTAAGTAGATAAGTGGCATTAGGAACTTCCTTGCAAGTCCAGTGGTTCAGAGTCCATGCTTCCAATGCAGGGGACATAGGTTCAACCTCTTGTCAGGGAACTAAGATTCCACATGCTGCACAGCGGATCCAAGACAAGGATGCGGGGGGCGGGGGGGGCCGGGGAGGGCGGGGCGGGGGGCGGGCATCAGTCTGACAAAATTGATTGTAATTGTGAGTGACACAGAGGAAAACAGTTCCTTACAGCCAAAGGTTGGTCTGACTCGATCGAGGTCTCGTTGTTCTCTTGGTGAGCACAGACAATGTTGCATTAACACTGGACAGGGCCACTCTGCGACCACGTAGAGGAAGATGAAAACAAGATCACCCAGGAATCGTGTCCGAACACAGATAAAACCTGAACACCATTCAAGCCCCCAAATACCAATCATCACCCTCTCCCAGCCAGTATGAGTGATGGCTGCTTCTTTACCAAGTATAGCCTCACTCTGGCCTCTCCTCCCTCTCGCTAAGTTTTATTAATGTATCAAATCATAGAATTACCCTTGCTTTTGACAGGAACAAAACATCCAACCCAGAGCTAACCTCCACTTCCATGAACTCACATCAAACTCACCTAACACAAGCGCAAATTCTGTAAGAGGGTCCTTGGAGCAGCCTCTCACCAAGACACCCCAGGACCCAGGGTGAGAAGTCTCCCTCTCTGCAACAGAAAATAATCCCAATGTGTTCACCTACAAGTGTGGTTTTGACGATCTTCAGCTGAACGGTATAGATAGGGGTTTTCTTTAAAACTTTAAAACCAGATGTAAGACAAATAAGCTGCTGTTGTTTAGCACTAAGTCATGTCTGACTCTTTGGGACCCCAAGTGACCCCATAGCCCGCCAGGCTCCCCTGTCCATGGGGTTTCCCAGGCAGGAATACTGAAGTAGGTCGCCATGCTCTTCTCTATAGGGTCTTCCCAACCCAAGGACTGAACCTGTGTCCCCTGCACTGGCAGGTGGATTCTTTACCACTGAGCCACCAGGGAAGCCCCAAGACAAATAAATGCCAGGATTGTAACGTACAACATGAAAAAGAGTAGGACCCAACTGAGCAACTGAACTGAACTGAAGGTTATATATGTAAGTCAAGAGAGTAAATCCTGAGTTCTCATTACAAGAAAAGATATTTTTTCCTATTATTTGATTTTGTATCTAAATGAGATGATACTCAACTTACTGTGATGATAATTTCATGATGTATGTAAGTCAAATCATAAGGCTGGTCACCTTAAACATATAAAGTGCTGTATGTCAATTATATCTCAATATAAAACTAGAAGAAGAAAAAACAACTTTTAAAAACAATGGATCCTGGGACTTCCCTGGTGGTCCAGTGGCTAAGAATCCACACTTCCAATGCAGGGGGCATGGGTTCAGTCCCTGGTCAGGGAGCCGAATCCTACATGCCTCAACTAAAGAACCTGTATGCTGCAACTAAGGTCTGAAAGAAAGAGTTAGTTGCTCCACTGTGTACGACTCTGCGACCCCATGGACTGTAACCCACCAGGCTCCTCTGTTCATGGGATTCTCCAGGCAAGAATCCTGGAGTAGGTTGCCATTTCCTACTCCAGGGAATCTTCCCAACCCACAGTTTGAACCCAAGTCTCCTGCATGGCAGGCAGATTCTTTACCATCTGAACCACCAAGGCAGACCAACGAAGGCAGTGCAGCCAAATAAACAGATAGAAATAAATATTTTTTTAAAAAGAATCACAACTTAAAAGACATTCCGTTATTTAAAAAAAATAAAAACAACGGATCCTGCCCCCAAATACATACTCGTAGGTCAACTCTCATTAATGACTGCTTCCCACGGTGAGTGGGTTTAGTGGTTGCTCCTCCAATCTCCATTTCCCCTTGCTTTTGGTAACCGCTACTAATCGCTCTTTTAGGTCAATGCCCCCACTCAGCTTAGGTGGTGCAGCAGGAAAGAATCTGCCTGCCAATGCAGGAGGCTCAAGAGATGTGGGTTTGATCCCTGGGTTGGGAAGATCGCGTGGAGGAGGAAATGGCAACCCACTCCAGTATTCTTGCCTAGAGAATCCCATGGACAGAGGAGCCTAATGGACTGCAGTTCATGGGGTCACAAAGAGTCAGGCACAAGTGAGCGAGCACGCACGCCCACCCAGCTTACCTGCTCAAGCCCTATCCCCATCTTCTCTTGGGGCCAAGGAGCCTGCGGGGCCGCTGCCAAGCACCTGCCCAAGGCTCGAGACCCGAGTCCTCGCTACACCCCACAGCCCAAAGGCAGAGGGACTGGGGTGGGAAATGGAATTGTAGTCCACGATTTTAAATGTGTGTATGCGCTTTTTTTGGTTTGTTTTACAAAATTAGAATACTGCCATAAATATAAGCTCTTGATCATGTCTTTTATACTTAATATATTGTCATTATTGGCTCCAAATTGCTGCAAACTTCTTGAATTCAAATTTCAGCTAGCCTGTTTGAGATCAAATCTCTCTTTCCTCGTACTCTTTATGATTGTCTTTCAAGACTATTTGGGAAGAAGAGTCAAGTTTTCTTCTTTTTAAGAATTGTAACATACATGATGCCAAAACTCTCTAGGAAGGACTTTCAAAATCTGACTTTAGTTGTCACTGCCTATTAATAAAGTTATTAACCTTCAAGTTAATTACTTCAGGCCAATTACTGAGAACAAACTTGATATTGCATCTGAAACATGAAACACACCCATAGAATTTACCTAGTAATAAATCTGCTCAATAGAACGCTTGCAATGTACACACATATTCTTTGGGTGTGTACCTTTCTGAGCCATGTAAACATTTTCCCCCCGATGTAGCGATTTTGTTTAAAACAAAATTGAGGAACTAGAGTCGTTTGCTCCCAGCTGTCTCCAACACACAAAATTCTTCTCAGTCAAGCATGGAGCTGCCAACAAAAACTTCTCTTTTTATATTTAAAAAAGTTGCTTGTTTTGTTTTTGACAGAGAAGCTTTATAATATTTAACTTGCTTTTTGCTACGTTAAAAAGTCAAAGTAACATAAAAAAATCAAATAGTCCAAAAAACTAAAAATAAAAAGTAAAATATTTTTCATTCCAAGCCACTCCTGGCCTATTCTCCAGAGAACATTCCTTCTAATAGTGTATCCTTCCAGATAGGAAGAAAGGACAGTTAGTGAGTTTGGGACAGACATATACACACTGCTATATTTAAAATGGATAGCTAATAAGGACCTACTGTATAGCACATGGAACTCTGCCCAATTATGTGGCAGCATGCATTGGGGGAGAATGCTGCTGCTGCTGCTGCTGCTGCTGCTAAGTCACTTCAGTCCTGTCCAATTCTTCCTGACCCTATGGACGGTAGCCCACCAGGACCCTCTGTTCATGGGATTCTCCAGGCAAGAATACTGGAGAGGGTTCCCGTGCCCTCCTCCAGGGGATCTTCCCAGCCCAGGGATTTAACCCGCATCTCTTATGTCGCCTGCATTGCCAGGTGGGTTCTTTACCACTAATGCCACCTAGGAATGGATAAATGTATAAGTATGACAGAGTCCCTTTGCTGTTCACCTGAAACCACAACATTACTAATCCACTATACTCCAATACAAAATAAAAAGTTTAAAAAGAGAGAGAAAGGAGAAATATGGATCTCATAATCTCATAATACAGGTCTCAGTTCAGTTCAGTCGCTCAGTCCTGTCCGACTCTTTTCGACTCCATGAACCACAGCACGCCACGCCTACCTGTCCATCACCAACTCCCGGAGTTCACCCAAACTTATGTCCATTGAGTCGG
>contig_28
AAAAGACCCTGATTCTGGGAAAGACTGGGGGCAGGTGAAGAATGGGGTGACAGAGGATGAGATAGTTTGATGGCATCACCAGTTCAATGGATATGAGTTTGAGCAAACTCTGGGTGATAGTGAAGGACAGGGAAGCCTGGTGTGCTGCAGTCCATGAGGTTGCAAAGTGTTGGACATAGCAACTGAACAACAAAAATGTATATAGGTGAAGGACATCTTTTCTCCTTCCAGTTTTATTGAGATATAACTGGCATATAGCTGTATAAGTTGTACAGCATAATGTTTTGACATATATATCATGAAATGATTATCACAATAACTCTTGGAAATATCTATCATCTGATTTAGATGCAAAATTAAGAAATAAAAAAATTTCCTTATGATGGAAACTCAGAATTTACTCTTAGCAACTTTCATATATAACATACAACAATGATAAATTATATTTATCATTTTGCACATTACATCTGTAGTACTTATTTTCTTAAAACTGGAATTTGATACCTTTTGAATACCTTTATCCAATTCTCCCTCTCTCCACTCTCCTACTTTGGTAACCACAAAGCTGATCTCTTTTCTTATGAGTTCATTTGTTTTTGAATTATAATTGACCTATGTTAGTTCCTGTTACACAACATAATGTTTTGTTGTTTTTGTACATTTCAAAATGATCACATTTAATTTAGTTATGATATATCACCATACAGAGATATTACATAGCTATTGACTATATTCTCCATGCCCTCACAATGGTATGTGACCACCAAGAAGACCATAGTGTAGAGAATATAGTCTGATGCCTCTGAACTATGGTGCTGGAGAAGACTCCTGAGAGCCCCTTGGACAGCAAGGAGATCAAACCAGTGGTCATGTATGGATGTGAGAATTGGACTATAAAGAAAGCTGAGCACCAAAGAATTGATGCTTTTGAACTGTGGTGTTGGAGAAGACTCTTGAGAGTCCCTTGGACTGCAAGGAGATCCAACCCGTCCATCTGTCTGACTCTTTGTGAGGGCATGGACTGTAGGCTACAGGATGAGATGGCTGTACATGGCCTACATGGACTGCAGGCTAGAGGATGGCTACATGGGATTCTCCAGGCAAGAGTACTGAAGTGGGTTGCCATTTCCTTCTCCAGGGGATCTTCCCAACCCAGAGATCGAACCCGGGTCTCCAACATTCCAGGCAGACACTTTAACCTCTGAGCCAGCAGGGAAACCCAAAGGAAATCAG
>contig_29
CTTGGTGTATCTTAAATATGGCAAACTCTGAAAAGAGGCTCCTAACAGACTCTAAAAGTTGGGTCCCCAGAGAGAGGCCTGGAAATGGATATACAACCTGGGCTTCAGAAAGCTGAGCACAGAAAAATTGATGCTTTTGAACTGTGGTGTTGGAGAAGACTCTTGAGAGTCCCTTGGATTGCAAGGAGATCAAACCAGTCAATCTAAAGTAAATCAGTCCTGAATATTCATAAGAACTACTAATGTTGAAGCTGAATCTTCAGTATTTTGGCCACCTGATGCAAAGAACTGACCCATCAGAAAAAATGATGATGCTGGGAAAGATTGAAGGCAAGAGTAGAAGGGGATGACAGAAGACGAGATGGTTGGATGGCATCACTGATTAAACGTACCTGAGTTTGAGCAAGCTCTGGGACATGTTGAAGGACATGGAAGCCCTGTGTGCTGCAATCCACGGGGTCAAAAAGATTTGGACAGGACTCAGTGAATGTACAACAATGATACTAATAACTTCACAACCTCCGGTGATAGTGATAAAGAGAAATTATGAGATGTAGTGTCAAACATTTTATTCACCCACCACCAAAGTAGTTCTGTTTCTTTAAGATATTTTCACTACAATTATACGACAACATAAGTATATGTTAAGTTTATAATGGGATACAATCCTTAAAATGTCAACAGTAAAATATTAGTGATCGAAGTATGCTACGTATCTTTTTTGTCTTTTTCCTTAAAGCATATTTAAGACTACTTGGACTTTGTGATTTAAATAATAGTAAGGTAAAATTAAAAAAAAATAGTGTGAAAATTCCTTAAAAAACTGGAACTAGAACTGCCTTATGACCTAGCAATACCACTGCTGGGCATACACACTGAGGAAACCAGAAGGGAAAGAGACACGTGTACCCCATGTTCATCACAGCACTGTTTATAATAGCCAGGACATGGAAGCAACCTAGATGTCCATCAGCAGATGAATGGATAAGAAAGCCATGCCCAGTTTTAACTGTTGCTTCCTGAGCTGCATACAGATTTATCAGAAGGCAGGTCAGGTGGTCTTTTATTCCTATCTCTTTCAGAATTTTCCAGAGTTTATTG
>contig_30
CATTCTGTACTCTAAGGCCAAATTTGCCTGTTACTCCAGGTATTTCTTGACTTCTCTGTGTTAAACAGTAAATCCTTGTTGCTTTATTTATGTATGTATGTGTGTGTGCATACTAAGCCGCTTCAGTCATGTCCGACTCTTTGCAACCCTGCGGACTGTAGTCTGCCAGGCTCCTCTGTCTATGAGATTCTCTAGGCAAGAATACGCGAATGGGTTGCCATGCCCTCCTCCAAAGGAACTTCCCGATCCAGGGATTGAACCCCTGTCTCTTAAGTCTCCTACATTGACAGGCAGGTTCTTTACCACCAGTGCCACCTGAGAAATCCATTTTATGTATAGTAGTTTGTATCTGTTAATCAATCCCATATTGCTATTTTGTCCCTCCTTCTTCTTATTTCCCTTTGGTTACTATAAGTTTATTTTCCATGTCTCAGAGTGTGTTTCTGTTTTTTTTATATATATATATATATATATATATATTAGGTTGTCCAAAAGTTCCTTCAGTTTTTAAGTAAAAAGAAAAGACATATTTTTTTCATTTTCACCAAGAACTTTGTTGAAAAATGAATTCACCATTTTGTTCCACTACCTTCTGCCATTTTTCAGGCAACTTAATTCGTCTTCCCAAAACTTTTTACCTTTTAAAGCAATGAACTATTGCAGGTGTCTTTTTTAGCCTTACAGAGAACTGAATTTTTTTTCAATTAAGAAAATTTTGTATAGTCTAAAATAAATGGAAATCTGAAGGTGCAATGTCTGGTGAAGACAGCAGATGAATCAGAACTTCTCAGCCAAGCTTTAACAGTTTTTGCCTGGTCATTTCCAAGACATAATATTGAAATTAGGCCTGTTAATACCCTATAATTATCTCTAAGGGTTCAAGTGACAGGGAGAGTCACTCATGTCTCACTTTAAATCAAAATACAAAAATGATTAAGCTCAGTGAGGAATGCATGTCAAAAGCCACCAACAACAAGAAACCCACCAAACAGCCAAGTTGTGAATGCAAAGGAGAAGTTCTTGAAGGTAATGAAAAGTGCTAGTCCAGTGAACACATGAATGACAAGAAAATGAAACAGCCTTACAGCTGATATTCAGAGGAAAGTTTGATTGACCTGAATAGAAGATCAAACAAGCCACAATACTCCCTTAAAGCCAAAGCCTAATCTAGAGCAAGGCTCTCTTCACTTCTATGAAGGCTGACAGAAGGGAGGATGCTTCAGAGTAAGCCATCTCCATAACATAAAACTGCAAGGTGAAGCAGCAAGTGCTAATGCACAAGCTACAGCAAAACACCTAGATCTAGCTAACTAATTAATGATGGTGGCTATATTAAATGACAGATTTTTAATACAGGCAAAATAGCTGTATATTAGAAGAT
>contig_31
CCATCTTGAAGGAATTTTGTCCTGAATATTCATTGGAAGAGATAATACTGAAGCTGAAACTCCAATACTTGGGCCAGCTGATAAGAACTGATTCATTGGAAAAGACCCTGATGCTGTGAAAGATTGAAGGCAGGAGGAGTAGGGGACAACAGAGGATGAGATGGTAGGATGGCATCATAAACTCAATGGACATGAGTTTGAGTAATCTCCATGAATTGCTGATGGACAGGGAAAGCTGGTGTGCTGCAGTCCATGCAGTCTCAAAGAGTTGGACACAACCGAGCGACTGAACTGAACTGAACTGAATGTTGCTTTTACTTTTCAAATTATTTTAAATTTATTTAGGTCCCTTTTGTTTATTTTTGTTTTCATTTCCATTAAGAAGTAGGTCAAAGAGAATATTGTTGTGATTTATGTCAAAGAGTATATACTGCCTTAGCTTTCTTCTAAGAGGTTTATTATTTCTGGCCTTACATTTTAGTCTTTAATCCATTTTAAGTTTATTTTTGTGTATGGTGATAGGAAGTATTCTAGTTTCATTGTTTTGCATATAGCTGTCCAGTTTTCCCTACACTGCTTATTGAAGCGGTTACCTTTTCTCTATCGTATATTCTTGCCTCTTTTGTCAAAGATAAGGTGTCAGTAGGTGTGTGGATTTATCTCTGGGCTTTATGTCCTATTCCATTAGTCTATATTTCTGTTTTTTGTGTCAGTACCATACTGTCTTGATGACTATAAGTCTGTAGTATAATCTGAAGTCAGGAAAGTTGATCCTTCTAGTTTCATTTTTCTTTATCAAGATTCCTTTAGCTATTTGGGTTTCTTTTTGTGTGCTTCCATACAGATTGTCTTGATGAAAGTGAAATAGGAGAGTGAAAAAGTTGGCTTAAAGGTCAACATTCAGAAAACTAAGATCATGGCATCTGGTCCCATCACTTCATGGCAGATAGATGGGGAAACAGTGGAAACTGTGCCAGACTTTCTAAACAACAAGCTGAGAACCACTTGAACGGGTAACTTTTAAAAAACTTCAAACTTGAAACACTATTAATCTCCTAAATTCATAATTTTTATACTAAATATCAAAAATAAAATG
>contig_32
TGTGTGTGTGCTAAATTGCTTCAGTTGTCCGACTCTTTGCGACCCCATGGACTATAGCCCACCAGGCTCCTCTGTCCATGGGATTCTTCAGGTGGAATACTGGGGTGGGTTGTCATGCTCTTCTCCAGGGGATCTTCCTGACCCAGGGATCAAACCCATGTCTCTTCAGTCTCCTGCCTTGGCAGCTGGGTCCTTTAGCACTAGCACAACCTGGGAAGCCCACATGTCATTACACTTCTGTCTAAATACATAGAACGTGCGCTGCTATTCTCCTCATAAAAGTGAACTCTGAGTGAATGAGGACCTTGGTGATTATGAAGTGTCAATGCTGTTCATTCTTGGTTTAAAAAGAAAGAAAAAAGTACCATTTTTAATAATGGTTATGCCTGTGAGGGAGGGGGTATATGAGGAATTTCTGTACCTTGTCAATTTTGTTGTAAACCTAAAACTGCGTAGAAAAAAAAAGAGTCCCCCCCACCCAAATTACACTCACTGTAGACATTTTTGGCAGAACTTTCATTTCACTTTAATATATGTATAGATATTATATATATATGTGTGTGTTTGTTGGATTGTGGTGTAAAATGTATATTTTAGATCTGAAAAGTTTGTAGGCCACTGTAGTTATTTATTTTGGCAAATAAAAACAAATTAACCTCAAAAAAAGGGTACAATTCAAAAAAAGGGTCTAGTATATGCAGGAGTTGTACAGCTATAATTACATTAATTTTAGAACATTTTCATCATCCCAGAAGGAAACTCTGTACACTTTTCCCATCGTCTCCCAACCTGTCCATTCCGTCAGCCTTAGGCAAGCACATACCAATTTTATGTCTCTAGATTTGCTGTTTCTAGACATTTTATGTAAATTAGATCATAAAATATGTGGTTCTTTGTGGCTGACTTCTTTCATTTAACATAAAATTTTCAAGGTTCATCCGTGTTGTGTCATATATCACTGCTTCATTCCTTCTTACTGCCAAATAACATTCTATTGCATGAATATTACATATTTGATTATCCATTCCTTAGTTGATAGACATTAGGATTCTGTTTACATTTTGGCTCTCATGAATAAAGCTGCTAAGAACATTCAAACATTCATGAACAAATTTTTGTTTGAATACCTGTTTCCTTTTTTTTTTTACTTAATTTAATTGCTGGATAATTACTTTATAATATGATGGGTTTTGCCATACATCAACATGTATATATGTATCCTCCCCATCCTGAATCCCCCACCCACCTCTCTCCCCACCCTATCCCTCTGGCTTGTCCCAGAGCACTGGCTTTGGGTGCCTTGCTTCATGAATTGAACTCTCACTGGTCATCTGTTTTGCATATTGTAGCGTACATGTTTGTTTCAATGCTATTCTCTCAAATCACCCCACCCTCACCTTCTGCTGAGTCCAAAAGTCTGTTCTTAAACATCTGTGTCTGTTTTGCTGCCCTGCATTTAAGATTGTTGGTACCATCTTTATAAATTCCGTATGTATGTGTTAATATACAGTATTTATATTTCTCTGTTGGACTTACTTCACTGTATAATAGGCTCCAGGTTCATCACCTCATTAGAACGTACTCAAATGTGTTCTTTTCATAGCTGAGTAATATTCCATTGTTTATATATATCACAACTTCCTTATGCATTCGTCTACTGGTGGACGTCTAGGTTGCTTCCCTGTTCTAGCTATTGTAAATAGTGCTGCAGTGAACATTGGGGTACATTGGTCTCTTTGAATTCTGGTTTCCTTGGGGTGTATGCCCAGCAGTGGGATTGCTGTATCTTGGTTTCAGTTCTTTGGGGTATATATCAAGTAGCATTGTTGCTAGGTCCTTGGTAACCGCTTGTTTAACCTTTTGAAGAGCTGCCAAGCAGTTTTTTGAAGTGGTTGCACCATTTTACATCCTCAGCAGCAGTGTATGCATCTTTTGTATCTTTTGAGTGTAGCTATCCTAGTGGGTGTGAAATGGTATCTCATTGTAATTTTGATTTATATTTTCTTTGTGGCTAGTGATGTTGCAAAGCTTTTCATTTGTATATTGACCATTTGTATGTGTTTTCTTTAGCAAAATGTCTACTCAGGTTTTTTGCTCTTTTTAAAATGTTTTTATTATTGATTTTATTAATATATGCAATTTATTGATTTTGATATTGATCAATTGATATTGATTTTATTAATATATACAATTGAGTTGTATATATACTAGATCAGATCAGATCAGATCAGTCACTCAGTTGTGTCTGACTCTTTGCGACCCCATGAATCGCAGCACGCCAGGCCTCCCTGTCCATCACCAACTCCTGGCGTTCACTCAGACTCACATCCATCGAGTCAGTGATGCTATCCATCCATCTCATCCTCTGTTCTCTTTCCCTAGAACACTCTTTTTGCAGAGAACTATAAGCCTTGTCCCCTCCTTCCTTTCAGATCTCTACTCAACTCCCACCTTATCAAAGAAAA
>contig_33
ATACATACATACAGTATACATACACACAGTATACATACGTACGTACATACATACATACAGTATACATACATACATACATAGTGAAAATGTATGCATACCTACAGTATACATACATACATACATAGTGAAAATGTATGCATACATACAGTATACATACATACATACATACAGTATACATACATACATAGTGAAAATGTATGCATACATACAGTATACATACATACATACATACAGTATACATACATACATACATAGTGAAAATGTATGCATACATACAGTATACATACGTACATACATAGTGAAAATGTATGCATACATACAGTATACATACGTACATACATAGTGAAAATGTATGCATACATACAGTATACATACGTACACACACATATAGTATACATACAGTATACATACATACATACATACATAGTGAAAATGTATGCATACATACAGTATACATACATACATACATAGTGAAAATGTATGCATACATACAGTATACATACATACATACATACAGTATACATACATACATAGTGAAAATGTATGCATACATACAGTATACATACATACATACATACAGTATACATACATACATACATAGTGAAAATGTATGCATACATACAGTATACATACGTACATACATAGTGAAAATGTATGCATACATACAGTATACATACGTACATACATAGTGAAAATGTATGCATACATACAGTATACATACGTACACACACATATAGTATACATACAGTATACATACATACATACATACATAGTGAAAATGTATGCATACATACAGTATACATACATACATACATAGTGAAAATGTATGCATACATACAGTATACATACATACATACATAGTGAAAGTGTATGCATACATACAGTATACATACGTACACACACATATAGTATACATACAGTATACATACATACATACAGTATACACGCATACAGTATACATACAGTATACATGCATAGTGAAAACGTATGCATACATACAGTATACATACATACAGTATACATGCATACATACAGTATACATACAGTGAAAATGTATACATACATACAGTGAAAACGTATGCATACATACAGTATACATGCATACATACATACATACAGTGAAAGCGTATGCCTAACCTAATCCTTGCAGCTTTGCCACAGAGACA
>contig_34
TTATGTAATAGGCATTTATTTGTACATTGTCCTTATTAAGAATAACTTTCATTCACTAAATACACATATGAAGAATAGAAACAGAATTCAAAAAGAAGAAGAAAATGGTATTTGTACATATGTTATCCCTCCCCAAAGAACTGATTCTAGAATATATAGGAACACCAACCTTATGGGGGAAATATACAATTAAGAGAAAGGAAAGCAAGTTATTTAACAGCCAACCCATGCATAAAGCTGCACAGGAACATACACACAATCACAAGCACACACATTTAAGAAAATTAATAACCATATGAAAAGATATTCAACTCATTAATTATTGGCAAAATGCAAAAAAAAAAAAAAAGAACTAACATTTTATACTGATTGAATTGAGAAAAATGTAATAGTCTGCCAGCGTTAGTGCTGGAAAAGATGCTAATTAATAGGACTTTCCTTACATTATTGTGGAAATTTTGCAACCATTTTGGAAAAATTATGTGGTATTATCTAGAAAATTTGAAGACTAATATACTGAAATTTCAGTACTTTGGCCACCTCATGCAAAGAGTTGACTCATTGGAAAAGACTCTGATGCTGGGAGGGATTGGGGGCAGGAGGAGAAGGGGACAACAGAGGATGAGATGGCTGGATGGCATCACCAACTCGATGGGCATGAGTTTGAGTGCAGGGTCTTTGCTATAAAATTATAAAAATTTTGGATTCTTATAGCTTAAGAGTTAAAAATTCACTTACTGTCCAACATGCTGTATTTTCTAGGAGAAAATTCATTAGGTATAATACTATATGAGCTTATGTACATGGACTGACTGGAACCAAGTTGGTTAATTTCAAAAGTCAGGAAAATGCTGCATCGTCTAGTTTCAGACTCATTGAAAAAACAAATAATTGTGGAATGTCTACTACTGGCTTCCCAGGTGGCGCTAGTGGTAAAGAACCCTCCTGCCAATGCAGGAGACATAAGAGACTAGAGTTCGATCACCAGGTTGGGAATATCCCTTGGAGGAGGGCATGACAACCCATTCCAGTATTCTTGCCTTGTGAATCCCCATGGACAGAGGAGCCTGGTGGGCTACAGTCCATAGGGTCACAAAGAGTCGGACATGACTGAAGCGACTTAGCACACACACGCACTCTGTTCTGGTATAAATGTTGCATGTATAACAGTAACAAAACACACAATATCCTTGCCTTTATAAATTTCACATTTTAATGTGGGGAGGGAAAGGGCAGATAATAACCAATATAAACACACAAATGTGTAGCATGTTGAATTACAGAAAGGAAAAAGGGTAAGAAGTGCTGGGTGTGGGATAGGGGTGCCAGGTGTGGAAGTGGTAGGAGATGGGGGATACACTGGGTGATAGTGAACATGGCCAAAATAGAGTACTACAGAGATTCTTTCAAGCTTACATTCAAGTAAAGTCCTGAAGAAAGTGCTGAAGTGAGCCATGTGGTTACTTGGGGGAAGAGCATTCCAGATAGAGGAATGAGTGAAAATGAACAAGTAAAAGTGGGTGCACATGCATAGTAGGAGCAGTCTGATGAGCAAGGATGAGCAAGAGAGAGAATGATGGGAGATTGAATTGGAGAAGTTAACAGATCATGTGGAGCCTTGGAAAAAGCAAGAGAGTTCCAGAAAAACATCTATTTCTGCTTTATTGACTATGCCAAAGCCTTTGACTGTGTGAATCACAATAAACTGTGGGAAATTCTGAAAGAGATGGGATACGAGA
>contig_35
AATGGACATGGGTTTGGATGGACTCTGGGAGTTGGTGATGCACAGGGAGGCCAGGCGTGCTGCGGTTCATGGGGTTGCAAAGAGTTGGACACAACTGAGTGATTGAACTGAACTGTTATTAAATATTTTGTTCTATTCGATGGATGCTGTATGGAGGTTTTCTGTTGGATCATTGTGATCTATGAGTATGTCTTCAAAATCACTGAAATACTGTGAGTCTGGTAATTTCTTACATGTACACAATATGCTGTGACATATGGAGAATCTAGGTGACAGGCAATTTTGATAGTGGCCACACTCACTAATCAGAGGACAGACTTCACATGTGCTTAGTTTGGAAGATACTATTGATCCCACAGTGACCTTTCAGTTACATTCACACACAGTTCATAATGGGTTTTCAAGTAGTGTCAATGCATAAAAACATTAACTGAGGTTTTAACACTGCAATGGCCAATGGCTGATTATTAGAAACCTCACTGGCTAAGCTTGTGACTAGCCACCAATGGGACTGTCTGTCCCCTTTAAAGTTGTTCAGCTCTGTTCCTTTGCTATGTCAATTCAGTAAATATTATCACTAATTGTAATGACAGCTATAATAATGATATTTTCCAGGCACTATGCTAAGCCCTTGCTCTCAAGGAAGGAAATATAGTCCCCATTTTATAAGTGAGGAAACTGACTAATAGAATGCTTAAGATAGGAGAGAAAAAACTGGAGTCTGAACTCTGTTGTCTTATGCTCTTAATTAAATGAAATATTGCTTCCCCAGTGAACATAGTTGCTAAGCCAAGGGACTTAGTCTTGGGAGTTAATTAATAATAAAGCAACTAGCTGGATTACATGATCTACTTTACTAAAAAGCCACTGATATTGAATGTATGATAAATGATATTTTGTTGGTCTTAGTTGTATTAAACATATCTAATTACTCAGATTTGTGATTAGGCTGGTCAGGTCTACAAAAATGAAGAAAAACTTTCAGTGCCATTCTAGTCATTTGAGATCATTGGCTGTGACATGATGTAATTGGACTGAAATCAAAGTCTGAATGTCTGACCGGTGCATTCATTGAACTCATTCAATGCTTGTAAATATTTCAAGTAGTTTTCAGTTATCCTGAATTTTTTTTCTGCACAGGGCAGGGCTAGTTGGCCCTTTTGCAGACATAGTCACTAATCTATAAATGGGTTGTGGTGGTGGTTTAGTCGCTAAGTCGTGTTCAACTCTGTGACACCATGG
>contig_36
GAGCGACTGAACTGAACTGAATTGAATTGAAACAGCATGTAACAAGTCATTAGCAAAAAACATAAAGTGAGAAATGCACATTAAAATGATGGAACCACATTTATTTAAGAATGTATCCCAATATCCAATGGCAAAGTTCAATAATGCAAAACCTCAATTACTTTTGCACCAACCTAATAGATTAGAGGGGAGAGCCCACAGTAGTGTTTCACTCTGCCATGCTGCTGATGTTATGCCCTCTGCTGTAGTTCTTACTTCTTTTCTTCTGCTTACTTGTGATTTAATTTGTTCTTCTTTTTCTAGTTTCCTAAGGTGGGAACTTAGGTTATTGATTTTAGATCTTTTTTTACTAATGTATGCATTCACAGCTATAACTTTCCCACCTAGCACTGTCTTAGCTGCATCCCATAGATTTGGGTAAGTTATGTTCTTATTTTCATTTAGTTCAAAATATTTTGTAGTTTCTCTTAATTTTTTCCCCTTGATTCATCTGTTGTTTAGAAGTATGTTCATCTTCATGTATTTTGGGACTTCCAGTTATTTTCTTTCTTTAAAGAAACTGGTCATTTGTTTTGTACAGTATCCTGCAATCTGGACTTTACCATTGTTTATGCTATGATTTGACATGTTTCTCTGATTCTTGTTAATTCCTATACATTGAAAATTAGATGTAGAGGCTTGATCAAATTGCAGTTTGATGTTTGGTAGTGATGTGTGTACTTCTTGTCCTCAGTTGCTTCAGTTGTGTCTGACTCTTCAGAAACCCCATGGGCTGGAGCCTGCGAGGCTCTTCTGTCCATGGCAGTTCTCCAGGCGAGAATACTGGAGTGGGTTGCCATTTCCTTCTGCATTGTACTTCTTAAAGGTGTTAATAAAGTCTGATTGTCTGGTTGGTTTTCACTTTTGGTGACCATAGATGATAGTTACCTACCTAGATTTATTAAATCAGCAGGGGTTTTTGTATGTTTGACTTGGTGTTTATTACTCTCAGCCTTGCTGGTTTGGAGTAACTTTGTTTTTTTGTTTCTTATCCTTCATTCCTGTTCCACACTTTCTTTTGTATGCTTCCGTTTCTTTATATATGTGTTGTTTTATGTTCGTCAAGTTGCC
>contig_37
CCATTCCAGTACTCAGGCTTAGAGAATTCTGTGGTCACAAAGTGTCAGACACGACTGAGCAACTTTCACTTTACTTCACTTCAGAGATGGATGGGGACTTGGTAGATAAATGCCCTAGTGCCCTTGCCTTTCAGTTGGAATAATTCTGTCTCCCAGGGTGACCCAGCATGAAGGAGTCTAGTTGCCTGAGCAGTAACTTGCTTGTTAACACACTTTTATTGGCTTCCTTCCCTTCTCTGTCTCACTTCTCCACTCCCTCCAAGTGTTTTCCTGGGATCACTTCCAAAATAAACTACTTCCAGTCAAATCTTTGTCAGGGTCAGCTACTGGGGAACCCAAACTATGACACCTACCAGAAACTAATTACTAAAAAATATATGCACTCCATTGCACCCATATAAACCCTAACTAGTACTATGATGCTGCGAGGGATTGGGGGCAGGAGGAGAAGGGGACGACAGAGGATGAGATGGCTGGATGCCATCACTGACTCGATGGACGTGTGTCTGGGTGAACTCCAGGAGTTGGTGATGGACAGGGAGGCCTGGCGTGCTGCGATTCATGGGGTCACAAAGAGTCGGACATGACTGAGCGACTGATCTGATCTGATATACTTTAGGGTTTTGTTGCAATGTACATTTGCTACAATTATCTCTTTTTTCCCCCCAAATTTTCAGTTTTGAATGAAAAGAACAATTTGTTTATGCATTTGTCTCCACCACTAAGAACATAAGTTATTGGAAAGCTGGAACCATATCATATTAATATTTATAAAGTAGATGACATAAATTAAACATTCTGTTAATCTATTTTGAATTGATTTTCTTTTACACAATTTAAAAGTTGCTGTTCAGTTTAGCATTCCTCCCTTGCCTATGGAGTATAATTTCTAAGACCACCAGTGAATGCCTGAAACAGTATATAGCACTCAACCTGATATATACTTTTTTTTTCTATACGGACATACCTATTGTAAAGTTTAGTTTATGAGTTAGGCACAGTAGGATAGT
>contig_38
TCCTTTTCCTATTTGGAACCAGTCTGTTGTTCCATGTCCAATTCTAACTGTTGCTTCTTGACCTGCATTCAGATTTCTTAGGAGACAGGTCAGGTGGTCTGGTGTTCCCGTAGCTGATTGGTAAAAGATCCTGACAACAACCAAGTCTGTGTTTTGAGAGTGAACCAGAGATGCTTAATAGATGTTTGTTTCTAGTTGTCAAATATCCCTCCACAGAGTACTCTTCTCTAGGGTGTGCATGCAAAATACTGTGTTCTTCTTTTAAGTTAATAAAGCAGTGGAAATACCTTTGATGTAATGCTAGCTACATGTTCACATAATTAATCAAATCATGTATTATTGAGGTCGAGTTTGCATGTAGTGCTGTGTTACAAAATAAAGTAAAAACTCTTGGCTGTCTGAGAAATCCTCTCCACCATTGATGCTTTGAACCCATTAGAATGCTATTATTTTTCTAAAAATAGTGGAGACGATCCACTTATTTCCCATTCCTTCACTCAATTAATGTTTCTATTAACAGTCTATAGGAGCTTGAAAATATTTCCTGGGATACTTTGCAAGTTCAACTATAACCAAAGATGTCAATCTAAGGATTCCTGGGATAGAAATAGAGAGAGAATCAATGTCCTAAATGAAAGTGCAGGTTTATGAGATTTTAATAGGATTTATTTTAACTGTTAACTTGGAAAACAGTGACAGCACAATTGTTAGTTCCTCATTAAGTTGGAAAAAATTTCTAACATCCAGAAGTTGAAGTTCGGGCCCTCATCAGTGTTTAAAAAAAAAAAGAAAAGAAAATTTCAAATAAACAAAGACATTTCTGTCAAAAATTATTGAAGAATCAGTTTTAAATGATACTTTAAAAATATTCGTTTTATACGAAAATAGATATTTACATTTAATGGCAAAACTGCAGACAACAATAGAATTTTTATTTATACACATGCATTATAAGTTAGAAATCATATCAAATGAAAATAGTTTTAATAATGTGAGCTCTAAATTATTGCAGCTTCCATGATAAATCTTCTAAATTTCTAATGAGATTTGATTAAATTTTATTTTAAATTTGATTAAATTTTCCACATGATTTATCACAGTGAATAAAAGTAAAAGTATGATAATTATGTCTTTTAACCACCAGCTCTATATTCCCAGAACCCAGTGTACCACTAGAATAGATATCTAATCACCCCATTTCCAAATCAAAATTTTAAACACATAAACTAGGGGAAGAAAAAAGAATCCAAGAGTTCTAAGAGCAAGTTTTAAACAACTGACTGTGTAAGAGAAAGATTATTAGACCATTTATTTTTTGGTCAGTAGAGGAAGGTAAGCCCTGTGTTGGAAAGAGATTTCTGTAGCTGCAGAATTCCTGTAAAATTGGTATCATTCTTTTTCAGCTTTTAAAAGTTTTTTTGAGGTAAGAAATAAATTGAGCTCAGATCATTTCTGTCAGAATTACTATTTTAAAAAATGACTGAATGTTCATTTTCAGCTCTACCACTAACTCTCAGGCTTGTTAGAGAGACTACGCTTGCCCAGTTCTGTCATTTAAATGTTGCCCTTAGGTTGTGACAGACAAAAAGAATTTCCAAACTGTGTTCAGTTCCCTGTTAGTTTTCCCTCCTTTAGAATCATTTTCTATTAATTCCAGGTCAGCATAACAAGACACTATTTATGGATATTTATTCTGTTGGACTTAATAACTGCAATTTTCCTCTCTGCCTATGCTCTCTTAGTGCTGGCATCTCACAGTTTAAATAAAGGCCAAGGGTAATATACTTGTAAATACAATGAAAGCATCCATGCAATATTTTGGAGGATTGACTGCAGCATAAAATTAGACTTGTGTGTGTTTTGAGTCAAATCCACTATAAAGCTATGGTTTGAAACTATAATTTTTAACCTGAGTAGGCTTCCATGTTACAAACTTTCTGGTCCATGTATAAACCAGAACTTGAACATTAAGAGTTATATTAAACACAATCATAAAAAGATAATAGAAAAGAAATAGTCCTTAGTTTCATATTTTATATGTTTTCTTCTAATGATGTTTGATGTACTTTTTCATATGTTACCAAATATAATAACAGCCATAATCAACGATTTGTATTATGCATCAATTAAAGTACCCATTTTGAGTCCTAATTGCTTCCATAATGCCATATATGTATTTTTGAATAAAATAGCATGATGTAAACATGCAAATCAAAACAAAAGAAACAGATTTGGAGAAACAGATTTGAGGCTGGCCAACTGAAGTCCTAAGAAACTTTGCAACAAGAACATTAATGCTTTAATTATCCTGAAAAAATAATAAAATAACTAATGCAGTAATAATATGTTGAATTCCTAAAATATAACAAAATATCAGACTTAATACACAGCTTTACTATTTTAAAAAGTTGGAACTACAGTGAAGAAAACAATCCACAAAATGAAAAGATAGCTGACAAAATGGAAGAAAACATTTGAAAATGATGCAGCAAACTAGGGATTAATCACAAAAATATACAAACAGCTCTGCTGCTGCTAAGTCGCTTCAGTCGTGTCCAACTCTGTGCGACCCCAGAGACGGCAGCCCACCAGGCTCCCCCGTCCCTGGGATTCTCCAGGCAAGAACACTGGAGTGGGTTGCCGAAGTCAAAGTGAAGTCGCTCAGTGTCCGACTCCTAGCAACCCCATGGACTGCAACCCACCAAGCTCCTCCATCCATGGGGTTTTCCAGGCAAGAGTACTGGAGTGGGGTGCCATTGCCTTCTCCGACAAACAGCTCATACAACTCAATATTAAGAAAATAAATAATCCAATCAAAAAAGCAGAAGTCTTGAAGAGACATTTTTCTAAAGAAACCACAGAGATGGCTAAGAGGCACATCAAAAAAATGCTCAACCTCGCTAATTATTGGAGAATTGAAAATCAAAATCACAATGAAGTATCACTTCATACCTGTCAGAATGGCTATCATCAAAAAGTCTACAAATAGCAAATGAACAGTGAGGATGAGAAGAAAACACAAACCTCATATACTTTAGGTGGGTGTGTAAATTGGTGCACCCTTAAAAACAATCACACACTGCCACTTGCAGGATGCAGTGGATGGACCTAGAGAGTATTACGCTTAGTGAAATAAGACAAAGAGAGAAACCAAGTTACTATGCCACTCACATGTGGAATCTGAAAAATAGTACAAATGAATATATATACAAAATATAAATGGACACATGGAAAACAAGCTTCAGTTCCGTTCAGTTCAGTCCCTCAGTCGTGTCTGACTGTGATCCCATGGACTGCAGCACACCAGGCTTCCCTGTCCATCACCAACTCCTGGAGTTTACTCCAACTCACATCCATTGAGTCAGTGATGC
>contig_39
CATACAAATTTCTCAAGAGGCAGATCAGGTGGTCTGGTATTCCCATCCCTTTCAGAATTTTCCACAGTTTATTGTGATCCACACAGTCAAAGGCTTTGATGCTATTTTAAGTCAGATATATTCATTGCCCTATTATTGAATTAGAGGCATTGGCTAATATTATTAGGAAAGAGATAGAAACAAGTTAATACATATTGGAAAACAAAGTAAAATTGTCTCTTTCTTAATAGATTACCTGGAATCTATGACACTGTCAAGCATGGTTTATGTGATCAGGAATGAAGAAGAGGAAATTCAGGGTGAAGGAAGGGTGGGAAACTGAGAAAAGGATGTGAAGAAAAGAGTTTGGAGAGCAGTGTTAGGGAGACCATCTGCAAATTGATTTGCTTTTTACAGTTGTAAATAAATAATCATATTCTTTCAGTTGAGTTCAGTCATTTAGTCTTGTTTGACTCTTTGTGACCCCATGGACTGCAGGATGCCAGCCTTCCCTGTCCATCAACAACTCCCAGAGCCTCCTCAAACTCATGATCATCGAATAAGTGATGCCATCCTGTTGCAGTTCTTTAATAGACTGGAACTTGGCAGTCTGGAGTAGACAATAAGAAAGTGAAAGAGAGAGAGAGAGAGAGAGAGAGAGACAGTGACCCAAGCTCTGATGGAGCAAGGGTGCTTTATTAACAGAAACGTAGGCTTATATATCTTTAGTAAGATCAGTCGCTCAGTCGTGTCCGACTCTTTGCAACCCCATGAATCGCAGCATGCCAGGCCTCCCTGTCCATAACCAACTCCCGGAGTTCACTCAGACTCACGTCCATCGAGTTAGTGATGTCATCCAGCCAACTCAGCTATTACACAGGGTGAAATTTTATCAATAGCCACAATATGGATAATCTAATACATACAAGGTCGCTGATGCTGAAAAGAATCACTGAAAGGGAGTTACTAAAAGGAATCCAAGCAGATACCCTTTCCCATGATCTCAGTCCTGAGAACTGCGTGCCGTTTCACTCGTTCCCATTGCCAGGAGCTGATAAGGAACAGAGGATTTATGAGAAATAGAAAACAGCATGCAGGAATCCTGTTAAATGTTCCCTGACACCATCCAACTATTTCATCCTCTGTAATCCCCTTTTCCAACTACCTTCACTTTTTCCCAGCATCAGGATCTTTTCCAATGAGTCAGATCTTCACTTCAGGTGGCCAAAATTGGAGTTTCAACTTCAGCATCAGTCCTTCCAATGAATATTTAGGACTGATTTATTTTAGGCTTGGATTGGTTTGATCTCTTGCAGTCCAAGAGACTCTCAAGGGTCTTCTCCAACACCACAGTTCAAAAGCATCAGTTGTTCAGTGCTCACCTTTCTTTATAGTCCAAATCTCACATCCATACATGATCACTGGAAAAAACCATAGCTTTGACTAGACAGACCTTTGTTGTCAGAGTAATGTCTCTGCTTTTTAATATGCTATCTAGGTTTAAACAAAGAATCCTTAATATGCTATCTAGGTTGGTCATAACTTTTCTTCCAAGGAGCAAGTATCTTTTAATTTCAAGGCTGCAGTCATCATCTACAGAGATTTTGGAGTGCAAGAAAATAAAGTCTGTTTCCATTGTTTCCCATCTATTTGCTGTGACGTGACGGGACCGGATGCCATAATCTTTGATTTTTGAATGTTCAGTTTTAAGCCTGCTTTTTCATTATCTTCTTTCACTTTCAGCAAGAGGCTGTTTAGTTCCTCTTTGCTTTCTGCCATAAGGGTGGTGTCATCTGCATATCTGAGGTTATTGATATTTCTCTTGGAAATCTTGATCCCAGCTTTCGACTCATCCTGGCTGGCATTTTGCATGATGTCCTCTACATATAAGTAAAATAAGTAGGGTAACAATATACAGCCTTGGAATACTCCTTTCCTAATTTTGAACCAGTCCATTGTTCCATGTCCAGTTCTGACTGTTGCTTCCTGACCTGTATGAAGATTTCTCAGGAAGAAGGTAAGGTGGTCTGGTATTCCCATCTCTTGAAGAATGTTCCACAGTT
>contig_40
CGCGGGGCACTAGGGGCCGGCTCGGCCTCGGGGCTGTTTGGCAGCCCAGCCGGAAGGAGCCGTCACAAAGGAAACGCTGACAGCTCCTCCTCAGACCCTGTCATTACTCTCGCGCACAGAGCCACGTGCTGTGGCTGCGAGGGCCTGCCGGCAGCGAGCCTGGCCTGGGCGCTGGCGCTCCCAACTCGGCAGATAACAGCAGTCACCCTCCCAGCCCTCCACGGCAGGGCCTAGGGGTCCGTGAGGGCGCTGGGTGCGGGCGGGGAGGAAGCCTGCTCAGGGCCCTGCCTCCTCTCCTGGGCAGCACCTTCCTGTCATCCTCAAAGCCACCTCTTCCTTCCTCTGCAGCTCACCTTGCACTTGAAACCACGCCTGGAGCTGAGCCCACCCTAGGGAGCGCCCCTGCCCTGAGGAACATCCTACAGGAGGGAGGCAGGGGTGTGGCCTGGCTCATTCCCAAAGGCCAGGCCCCAATGCCCCCAGGCACAGGCCTGGCCGTCCTGGAGACCCCAGAGATGGGCCAGTGCAGCGTCTGAGCTGGGAGGATGATGAGCACAGCCCAGATGGAAGCCCCAGAGCCGCCAGGCCAGCTATGACAGCCAACCCCAGGGACCCTCCACAGCTCAGTCTGAGTGAGGCCTTTGACCCACATCCCCCAGAGCGGTTTGGCAGAATGGTGAGCGCCTCCCTGCTCTCTCTGACCAGCCCTGGTGGGTCCTCACTCAAAACTCCTGGGCCAGACAGCACCATGACACCCTGGCTGACACAGACATGTCCCTCTGAGGGAGAGGGGGGCCCAGGCTAAGGAGGAGGGTCAGGGGAGCAGTGACACCCGACCGTGGCAGGGTTGTATTCACAGGCCCGACCCTGACCAGCTGGCACAGCCCAGTAAGCACGATTCAACCAGGCCTGCAATGGGGGCTCAGAACCGAGCTGCTCTGTGTGCACAGGGCAGTGCCAGGTTGGGGTGGGGTGTCAGGGAGGGCACATGGACCCCGGAGCAGGGTCCCCAGTCTTCTGTGGGCAGAGCCCTTCATGGCGGGCTGCTCCAAGGAAACTCATGCCCGTGGCTAGCACTCACATACAGCCCACCCAAAGGGACCTGTATTTGACACTGGACCGGGAGGCCTCGGGTCACATCCTTGTCTCCTCCCCGCCAATCTCTGGGGACCGAGGGGCAGGCTGGCACGGCCGTGCCCCGTGCACACACGAACGACGCTGGCTGGAGCTTGCGGGTGAGGAGTACCGGGGTCTTTAGGTCCTTGAGCTGGTTTCGCAGCTGGAAGAGCTCAGTGGAGGTCAGCAGGATGGTGTTGAGGGTGTGGACCATGGTTGAGGCGAACGTGAGGTCCTCCTCCCGGAGCAAGATGTCCGCCATCGAGTGGAAGATGCTCTCCGCGTGCAACAGGAGGCAGAGCTGCCTGGGGGAGGGGCGAGGGGTGAGGGGGAAGATGCTCTCCATGTGCAGCAGGAGGCAGAGCCTTCTGGACCTGTGGCAGGACCCCCGGCTCCTGGGCCTCTGGGGGGCCCAAGGGGGCCACTCATAGTGGAGCTGGGTCCATGGCTCCCGGGCACTCCAGAGTCCCACAGGCTGTGTTTATCCCTCCACCCCAGGCCAGAATGTGAAATCCCAAGAAAGACAGCTTGGGGGATGAGGCTCGGGCTTTCTGGGAAGGAGTCTCCATTTTATAAAAGGGAAAACTGGGAACCCAGAGAACAGAGGAAGAAAGCAGTTTCCCCCGGGTCTCTGGACCAAGGTGATGTCAACAGTGACACCAGGTCTCAAGGACAGGGCTCGGGGAAGCCTATCGACCTCCCTGGTTTGCCAGCTGCCCACAGAAGCCTGGCCTTGCCGGGACAAGCAGGCCTTTCTGTCGGGAGTCTAGGAATCTCAAGGCCTCTGGAAGCGAGAAAAGCAAACCCAGGAGTTGGCAAAGGCTGGTAAGAAGGGTGGGGTGTGGCCCCTGAGCCCTGCCTGTTGGGGGCCGGTGCCAGCATGGCGCCCCCTTTCCTGTCTCTCATCCGGGGTCAGTGTCTGTTTGCCTGACTCCTGGTCTTTTCTCAGGCCTCAGGCTTGTGTGAACAGGGGTCTGAGGCCTCAAAGGTGCTGAACAAAATATGCCCCACTTGGAGCCAATGAGCCTCTAACATCTCTGCTTCTGGCTACTGAACATACACTAAACTCAGCATTATCAGGGTCTGGCTTCCTGCTTCCTTCCGAATACCAGCCACGCCCTGGGGCCAGACTGGAGAAGATTCTTCTCCACCCCTGGCTCCAGAAAAATCCCAGAGCATTTGGTAACAGAGAGGCCAAACCACGAAGCGTAAAGAGCAGGCAGGCTGTCTCCAGCCTAGGCCCAGCTGGAACCAGCAGGCTGGGGCCAGAAATCACCAAAGAAATGGAAACAAAGCTGTTGGGGGGATGAGCCAGAGGTGGGACGGGGAGGGCTCCGCCATAGTGGGGGCAGGTGGGGCGGGTGGAGGATGGGCCATGGCCCCGAGCCTAGTGCTCCTGATTCCTGACCAGCTGTGTGACCCAGTGTGTCTGTGGACAATTTCTCCACCTTCTAATTGGGGGTGACGTCTATCTGCACTGTTGGGGCGATTCGGGGGGCAGCTACCCAGACTCCTGACAGCCTGTGTGACGCGTGGTGCGTGGCGGACGGGACCCCTGGTCGGGTCCCGCGTTGGTACCACAGGTGGCCCTTTGGCAGAGCACTGACAGCGCTTCTGTCCCCTCGGGGCCCTCCCAGCCCGAGAAGGGCCCCTCTCCAGGGCCGTGGGAGAGAAGCAGGATAGGAGGGCAGGCCGGGAGGAAGGAATGCTTTCTGACAAATGGTCACAAGTGACCGTCGCCCGCAGCTGCCGCCGTCTCCATGACGGGGGCCGACAGCTGAGGCTGCTGCCAGGCAGCGCTCCCCAGGGACCACGGGCCCGGGGGGGCCTGTGGCAGCCAGAGGATGGCCAGGGCAGGTGCAGAGAGACCGGTGAGGGGGTGGCGAGGAGCGGAGGCAGGCACCACGGCCTCCTGGCATCTCTAAGAAGCTGCGAGCACAAGGAGGCCTCAGAAGGTCAGGACAGCAGAGCACTGAGTACATCCGTGTCACCACCACACCCCCCTCCTTGGGGCTTTCGGTCGCCTTCGGCTCCCTTTCTGGCTGGCACCCTTGGTGGCCGTGTCTGGCCCCGCGGATGTCTTCAAAGCTGTTTCTAGGTGAGCGGCTCCCACACACGCCTCTCAAGCCCTGGTGGCCTCTGGATGGGCAGCGCTCGCCTGGTGGCTGCCCTGCCCGCTTGACCAACAGGCCCTTCAGGCTTGGCGGGGCCACAGCACACCTCTTAGTTTCCCCCTCGACTCAGGCCCCCAGCCTTCAGGGGACATCACTGCCCATGCAGCTGCTGCAGCCCAAACCATGGAGTCCTCCGTGACCCTCAGGGGCCCTCTCACCAGGGCTCTGCCTTCAGCGCACGCCTGCCTCCTGGCCCGTCTCAGCCATCCTGCCCGGGGCCACCGCTCAGCCCTCTCTTGCCTGCTCAATTCCAAGCCACCTTCTAATCAGACTCCCTGCTTCTTTTTCACCCTCTGTGCCACTACTGGGGTGCTTCTTAAAAAGTGCTAAATTATGGACCTCCCTGGTGCTGCAGTGAATAAGAATCTGCCTGCCGATGCAGGGGCACAGGTTCAATCCCCAGTCTGGGAAGATTCCACATGCTGCAGAACAGCTAGGCCCGTGCGCCACAACTACCAAAGCCAGCACGCTCTAGCGCCCTCAAGACACAAGTGCCCCTGGGTGGCAACTTCTGAAGTCTGTGCACCAAGAGTATGCTCCACAATAAGAGAAGCCATCGCTATGAGAAGCCTGCACACTGCAACTAGAGAGTAGCCCCGTTCTCTGCAACTAGAGACCTGCATGCAGCAATGGAGACCCAGCATGGCCAAAAATAAGGGGCCATTTCTCACAAAACCTGAGTTTGTGGTGTGACCCGCACAGGCGGCCCAGCCTCCCTGGCCTGGCCCCAGGCTCCCACCGTGGGATCTGCTGAGCCGGCACCCCACGCACGCAGAGGGGCCTGGCCACACCGGCAGGGGAGGAGGGGCGGCTTCAGACCCAGGGACCAAGCTCCCTTCCCCACTCTGCCTCCTAGGAGCCCGTAGTGAGCGGGCCCGGCAGATGGCGGCCTCACAGGGCTGCTGCGTCATCACTTCTCCGTGGAGCCCCCGCCTGCTTGTGCTGCCTGCCGGGCCCTCAAGCAGAGCATCAATAATGAAACACAGCTTGCGAGCATTAAACATTTGCCCATATTTTTTAATACCCACATTAACGTGCTATTCATGTGAGACAATAGCTTGGAAAATACTTGGGGACAAGGCAGAGAGGTGGGGTGGGAGGGAGCCTGGGTGGGGTCTGGGAGGCCACAACCTGGAGGCCCCCTTAGGCCCGAGGAGAGCAGGGGTCCACCTGCACTTGCCCCGGGGCGGCCCGCACTTGCCCTGGGGCGGCCTGCAGCGCGCACTCTGCCCTCTCTCCTCCAGTCGCCCGCTGCGGCATGGACCACTGTCCCATGCTTCCAGGTCCGAGTTCCCGTGGGGGACCCTGTGTCACTCACAGGAGCTCTCAGGGGAGCACCCTACCTTCCGTCGGCTCTGAAACCCCTGGACACAAGAGGGACCACCACTTTCCCTAAAGCACAGAGAGGGGCGGCCTCAAAAGGCCAAGCCGGACGCTGGGCTGGGAAGGCTCAGGACCAGAGCTCGCCCCCGGGGCCACACCACGCTTGCCGGGCTAGTGTGAGCCTTCTCACTGTCCCCCAACCACAAACACCGGCCACGCACCTGCCAGACTCTGCCCCTGAACGGCCCCAGCCGTGGTGGGAGGTGCTGCCCTTGGTCCAGCCTGGAGCCCACCTACAGCCCCTGCTTCAGGTGACCATGGGCCAGAGTGGGCAGGAGGAAGACCTCAACCGGCCTGGCAGGGCCTGGAGAGGGCAGGTGGCGCCCTGAGGCCGCGGGTCCTCGCTCTGTCCTGGTGTGGGAAGATCCCACGCGCCGCTTCTTCTCCAGGGACCAGGGCCAAGCTGGGCAAGGCCACGCCCTGGTGTGGGGACCGAGACCCTCCCCTGCCGGGCCGTGTGCAGAGGACGTGAGAAGAGGCCCTGCTCTCCCGGGCTCATCCTGCGGGCCTGGGGGTGGTGCATGGGGCAGGGTGCCTGGGGGAGGCCGTCTTGATAGTGGGGGTGCTGAAGGAAGGGGCCCAGTCCTTTTGGGATAGAGGGGGCCCGGGGCAGGCATGGGCTGGCACAGAGGAGGGGGGCATGGACGGTGGGGACAGCTGGGGGCCAGGCCCATGTGGAGGGGCAGGGGACCAGAGTAGCTCTTGGCGGGCAGGGGCCCGAGCATGGGCACTTTTCCTGGGGAAGCATCCTGCTGCTTTTCCTGCTGGGAAATCTGAAGTCAGCCATGTGGCTCTGGGAGAAGACGGGAGACTTCTTCCCATGACCCCACTCCCCTATACCCTCCAAAAACAGGACCAGCGAAGTCACACTCCCCGACCCATGCTGTCAGCCAAGCCTTCCCAGGTCCCCGGGCTCCCTTCTGGTCTCCCTGGCGCCTGTCGCCAAGTCAGGGCATGTCGACGCCCCCGGCACCCAGCCCTGCCGGTTCTAACACCAAGCCTATTGCCCAGAGCTAGCTGGGAAGTGAAGTGAGCTCATCCTTTCTCGAGGGGCGCTGGGGGCGGCTGCCCGGCCCTCCCCTCCCTACTCCTTGCTCAGGCCTGGCTTTTTGTAGAAAAGCTGAAGCAGACAATATGTTTGATCCATGAAGAGAGGGTGCTTTGTTTGGGACCAGCTGGTGGGCACAACTCATCCCACTGGCGAGTCAGCCCGGTTACCGGTTGGGGGACGTGGAACTGGCATCAGGTGGATTCAAGAGAAGTTTAAGGGGAAATGGAGGCTGGAGGGCTTTCCCACTCTTGACCGTCTCGAGTCACTAGCTACCCCCACTAACGGTATGGCCACCAGCACCGGGCACCGAATAGCTGGCCTGGAGGGGAGACTCTGGACTCACCCCACTTGAGCAGAAGGGGACGCTGCTGCTGAGATGGGCATAATCGCGGGGGCTGCCTCCCGCTCCCCCAGCCTTCCCCAGTCACTACTAATACAGTCTGTTCCTGCTTCAACCCTCGTTCGCCTCCCTGCTCACTGCCCCACGACGAAGAGAGAACTCAAAACGAGCCTCAGCTGCCAGGTCCTGGGCCCAGCGGGTGGCCGCCACTCCCCAGGGCCCCTGCCTCCCGAGGAGTCAGGGGACCAGTCCTTCCCAGGCCCTCCAGACCTCGAGGAGTCGTGCTGTGTTAGTGCCACACGGGGGACAGGCGACGCCAGTGACTTCGTTCGGTGCCTCCTGCCTGGCTGGGCCCAACCAATGGTGTCCGATGCGGGCAGGTCTGTCCGCTGTGTCTGAGGCTGCCCTGAATGCTCGTGGGGGCATCCTCTGCGTCCTCCGCCAGTGCTGCCCGCCGGGTCCGTCACGCCTCCGTCTCCAGCCGGCCATCCAGCCCACCCGGCACCCCGTGAGGGGCTGGGCTGGGGGACCGCCCCCATGAGCTCGGCTCTTCAGGGGGTGGTGTGGCCTGTGGCGGGTGGGTGGGGGTGGGGGTGGGGCGTTGGGTTGCGGGAGGTGAGCGGGCAGGCGTCCTGAGTCAGGCTCCCTGCGAGGCTGCACGTGGAGCCCACCTTGGAGGAGCACTCAGGGCTGGCCAGTGGGCTTCAGGCAGACTGTCTCCCCAGAGCACCCGCCTTCTCCCTCTAGCCTGGGTCCCCCTCTGATCTCCATCCCCAGCTGCTAGCACCCTGCACGGAGGGCCGGGTCCTCACTTCCTCTCCCTTTTGGCCCTAGGTCGTGTCCGTGGCCCCTCGGCCCCAAGGCCAACGAAACAGGCTTTTGCCAGGAGCCCCACAGCCGTAACTCTGAAGCGCGGCCTAATGTCGAGCACAGGGAACTCGGGGCCCAGAGTCATTCCCACAGGAAAGGGCCCTCCCGCCTGGTCCCTGCCCCTTGTTCCAACAGCTGGGATCCTTTAGGAATTTAAAGAGAAAGTGGCTCTCAGGTCGCTGAGACATTCAGATGGGGGAGGAGGCCATGGGCTCCCTTCTGAAGTTTAGAGAGCTCCCTGCCTCCTCCCCTACAGCCCCCGGCTTCTCTTCCCTTCCAGCTCTTTGCTTCCCAAGTATGAAAGTTGTAAATCTGTTTTATTTATTTCAATCAATCCTCAGCAGTGTGCCCCTCAGGGCAGAGGCAGCCATGGTAACCCTGCCAACTCATGCCTTAAAAATTCATCGTGTCTGATGCAGCCAATGTGTCTGATACACTGAGAAGTTTTTTTGGGGGGGTGTGTGGTGGGAGGAGAGGGTATGAGGACTTGTTTTTCTGGGTCTTGCTGGGAGTCGGTGCAGCAGAGGTGGAGAGAGGCAGATGGGGAGAGGCAGAGGGATGGGAAGGAAGGGGCTTTGGCCCACCCAGCTCGTTTGACCCTGTTCCAGAGGGTGTGGCAGGCTCTGGGGGCAGATGCCTGAATGGGGCTCATCCAGGGACCTTCTGAGAAGGCCTCCTTAGGGCAGGAGGGGCTGAGAAAACCAAGTGGTCTCCTGGAAGCGCCCAGGGCCTCTCTGGAAGCTCGGGGTTTGCTCCAGGGACCACAGAGAGAGGGGGCAGAGCGGGGAGAAGTCTGTTTGTCACTCAGTCATGTCCAACTCTTGCACACCCATGGACTGCAGCCTGCCAGGCTCCTCTGTCCATGGGATTCTCCAGGCAAGAATATTGGAGTGGGTTGCCATTTCCTTCTCCAGGGGATCTTCCCAACCCAGGAATCGAACCCAGGTCCCCTGCATTGCACGTAGATTTTTTACCAACTGAGCTATGAGGGAAGCCCGGGAGAGGTGACCCCTATTCCCTCCTTCCTGCCCATCCCCAGGAGAGCAGCCAGTGCCACACGACCCACTGGCCTGTGTTTCCCATGTGCCGCAGCAGCCTGCTCAAGCCAGGCCCCCATGTGCTCTAAGCGCCTCTGGCCCCCCTGACAGGCCTGTGCCGCTGGGGGCAATGGGGAGATGGATACTTGTGGGCCAGAAGTTAACTGACAGGAGGGCAGGATGGCCTGGGTTACTTTGGTGTGGCATTCAGCTGGCACTGAGAACTGCGTGCTTGGGCAGCCAGGGAGTCAGGCGGGCTGTGAACCACATAGGGCTGACTTACAGACAACGTCCGAGTTTGTGTCCTAGAAAGGAGGCTGCACCTCGGTCCCACAGGGAGCTTGCCCTGAACATGGCTGGAGGCACGTCAGGTGGCAGGGGTGTGACCCCCTGCCGGAGGCTCTGGGGACACCACGGAAGGACAAGGAAGCCTCTGGGGGCTCTCTCTCCAGGCTCCAAGCCTCAAACCCTGGGAGGTGAAGCCCATGGCTTCAGAACATTTCATCTTTTGAGCCCTCCCGAGAAAAGAAAAGAAAGGGAAGGGCCGGCGTGGGAAATCCTGTGGTCTCCATGACAATCAACTGCAGCCAGCCCTTGAGAGGGGCCTGGGCTCTGCCTCTCCCATCACAGGGATTCCCTTCAAGCTGAGTCACGGCTTCCTCAGCGTTGGCCCCACAGGACAGACATCTGTGAGTGCTTTCTCCATATTAGGCCTGTCAGGTACCTAAAGCCCCTTTCACATGGGCCAGGAGTGGCTTTAGCCGTCCTCATCTGTGGAAAACGAGGGTGAGGGCCAGAGCCTTGCTGAGGTCCTATCTGGCCGGCCCTCCCTGGTGCCCGAGTGCTTCGCTGCTGCTTCGCCATTCACCTGGCTCACCCAGGGGCTCTGATGGGCTTTTTCTGGAAGATGGGATGGTTTTGCGGGAAGGCAGAGGGCACCTTGGCTACAGGTTCACTAGGCCTTCTGATGGACTGGAGCCTGGTTTTCTCCAGAACCTTCCTGTGGCAGTTTACCAGCAAACCAGCTCCTCCCACTGCACCCCACCCTTGAGCTGCCTCTGCAGGTGGTGGGCACCTAGCAGCCACACGGCCATCCCCGGCCCGCAGTGACCTCGCCCGCACCGAGGCTACTCTGCTGGGGTGGTGGCCCGTCTCCAAGGGGTGAGGCAGGAGGCAGAGCTGGGGAGCCCAGTGGGGGTGAGGAAGGAACTCATGGGGGTGACCCCACCAGCAGGGCCCAGACCAGCTGCTGCCTGAGGTCTGGGAGGAGCAGGGGTCTCAGTCCGACGACTCCCATGCTCTGAGTCCAGGCTGAGTTGCCGGGGAAACGACCCTGAGCCCTGCAGGCCTGGGGGTCCCACGGGTGGATTGTCAAGAGAATTGCATGGAATGGTCCTCCCCTCTGAAGCCCTGCAAGCTCCTGCCCTTGTCAGGGGGCTCCCTCTGGACACATGCAGCCTCCCGCTGAGGAGGGCCCCGCCTGGAAGAGGCTGCAGGCGCCTCAAGGTCAGCGCCCATCCAGCCTGGCATACTGCTTCCTGGCCCAGACCTGGCTGCCATCCACGCCCTGCCAGTGTCTAGCCAGGCTCACGGAGGCCCTCAGAGACCAAGCGCTCCAAGAAACTGAAACCCAGGGCTGGTCCAAGCTGCACTGCCGGGCCACGGTGCAGTCGAATCCCTGACCCAGAGTTCAAGTTTCCTTCCTTCGGACAGTCAACTGGGTGTCACCTGCAGGACAGACCTCTCCTCCTGGGCTAGGCCCTCTTTCCACCTGAGGGCTCCAGCTCCCTGTGACCAGAATGCCTAAGGCACACAGACCTCATGACACGTGCCCTTAATCGTCAGGGTCCCTTGAGGTGGAGGGGATAGGTAAGGGAAGGCGTCGCTGAATCGCTGACACTTTTCCCCTCAAACGGTGGGGGTGACCTTCCGAGCAGTGAGGCAGCAGGTAACAGAAGTGCCGGGAGTTGGGGGCCCGACGGCCTGCTCCATTGTCCCCAGGAATGGCTTTGGGCGCCCCCTGCCCCACCAGCCTTCCTGTTAGCAAGCTGCTCTGTTCACACTTTCCTCTACTCCATCCTGTTCTTCCCAAACTAGTCCTTCGCTCCAGGCTGAGGATCACTCCCTGTTGCTTGGTGAGGCGACCACAAGCACCTACGGACAGCGAGCGCCTCCTTTCCCCCTTAGTCACCCTGGGCCGGGACACAGAGGCCTGAGTGTCCCCCCACGCTGCCCCTCTCAACGCCGCCACCAGACTTGGGCCCAGCAGCCTGGTGCCCACATGGTCACCCCACCCAGGCCAGAATGTCCCCCTCCTTAAATTCTTCACTCGAACGGGCTGCCCTCATGGTGTGGGTCCCAGGCAACCACAGTGATCCACTGGTATCTCACATTCCCATGTGATCCTCTAAGGATGTGCCTTGAAGGGTTCCCATCTTCTGTGGCGGCAGCCTCAGTGCCCGGCCCGTGGGCGCCATACGTACCTCATGTCTCAGTGTCCTGGCCCAGCCAGAAGGTCACACAGTGACCCTCCAGAACCAGGAGGCCCTCCACGTCAGCAACAGCCCCTTACTGAGAGACCCCTGAACCCGGCTGCACACTGGAGTCACCCAAAGACTGTCCGGGACTCCAGGAGTAGGTGACGCGTATTCCCGGTTAGGACTGAAAACCGCCGCCCTGAACTGCTGCCAGCCCGGCGATGCTGCTCTCCGTGGGTAGTTGTTTCACGGCCCCGGCAAAGGGCTGCAGAGCCTGGGCCTGGCTCCGACCACTCTCCTTTTCCGACTGCTTTGGCTGCTCTCCTTCTCCAACCGCTCCCCACCCATCCAGGGCCTGCGTCCTAGCTTCCCCTGACTTTCTGCTTTGTCCCCGCCTTAGGGTCCCAGGTCCTATGTGCACAGCCCTGACTTGCTCCATTGGAAGGGTGCAAGGGAGCTAAGCCCTCTGGCCTGGACAGAGTGGCCACCCTGCCCTCAGTCCCAGCCTGGCAGCCCCGGGGATGGGGTGGGGGAAGCACAGCGCTCCCCTGGGTCCCAGCCTCAGAGGCCCCAGGGGGGAAGCACAGTGCTCCTCTTCCCCGCATGCACCTCCCCCGCCTTCCTGGCCACATCTGGCTTCCACAGGAGAGAACCTTCTCCAAGGAGCTAGAACCATTAGTGCCTTTCTGGCCTTCCAATCGTTCGTCTGGGAGTTTTACGGAATTTTACGATCTGAGATCATTTTCTGTAGCTCTTCACAAGTGCCCACTTAAAGGGCACTGAGATAAACGTCAGAACAGACTGGGAAGTGAAACGCTAATACCCACTGCTGGTAACAAAGAGCAAATATCAGAGCAGCCTTGGGGCTTGAGTCTCTTGGACAATGTGAAGAGATCAGAGTGAAAGGGCTGGGAGGATGGCAGGGTCACAGCCGAAGGGATGGGACAAAGAGAGCGTGGAGGGGACTGCTTCAGTTCTCTGTGGCCAAATGCAAAGGGGGTTTCTCTTCCCCCCTCCACCCGCTGTCAGGAGGCTGCAAAAATTTCTTTTGTGATGTCATTTTCAGGGAAATTTAAGATGCATGAAATAGGCTTTTCATCCGAATGTCCCTTTCCAGCCTAGGAGATCTTTATGGGATTAAGCACATGAGAATGAGAAAGGGCTCCAGACAGGACGGTGTCCTGCAGGTGCCTGAGGAGTCCCAGGTCTCGGTTACAGAAGAGACAGCCCCCTGCCTTCCCCCGCAGAGTGTGTCAGCCAAGGGGTCTGCTGGGGAACCCCCAGCACCCCCTCACAACTGCCCACAGTCCACGGTCTGGGCGATGGAGTTCAACCCCGAAATGGCAGCCTTGATCAGGGAGAGGTGACCCTGAGCCGGCCCGCTGCGGCCTGAAGAAGAGAGGGCAGCGTCCCGACGAGTTCGGGATCTGGATGGATTCGCTTGTCAAACGACGGCTGATGTGTCAATGAACACAGGGCAAGCGGCAGAATGACTCTGAGTCTGGAACCCTCTGCCAGAAAACCACAACTTTCACCACAGCCAAACAGAATCACACGTTTGTAAACACAAAGACAAGTTTTGGGAGGAGGTACATGAAACGGAAAGCAGAGGCTACTTGTGGGGGAGGAAGGGGTGGGGAGGGTCTCTCACATTTCACACTATTCTCCTGGGTTATTTCCATTTTTATCTTACATGGGTTAAAATGTCTTTTAAAACAATCCGGAAATCACTTAGAAACCTAAACGTTTGGGGATCTTGTGGACCCCCTCGTGGAGATCTCGGAGGCGGAGCAGTGAGGTTTAACAATGGAAACCAGCACAGCACAGATGAGAGGATCAACAGCCGGGAAATGGTATTTTTAGCCACGGTGGCTCTTTGCTTCAAAGGCGTAGGTTTCATATAAAACCAGGCAAACCTCCTACAGAGTCTGCCTGTTTGCAAGGAGTGATTAGCATAATACTCCTCACATGAGAAGACGCCTGGCTCCACTCTGAGGCAGGAGTGCCTACTACGGGGTGGCTTCTCCTGAAATAGAGTCTGAGCAGAAGAGCAAAGTCTTATTAACGGAGACGAAGGCCCGGCCTCCCACCAATGCTGGAAAGCCGCCTCCACCCTAGGGCCTGGGGCTGGTGGGTGAGATGCAGCCAGGTCAGGGGAGATCTGAGACTGCAGCCTCGCATGGGAGCCTCCCTCCTGTGCGGCTACTTAAGTCACGTGTGCCTTGTGTAAGCACCTTCCGGTTTCAAGAATGGAAGGTCTGGGGACCGCCTTTCTAGATGCCCCTTCCAAGGGGGAGGCCAGAGCCAGGTCAGGGCTGCGGAAGGCGGCGGGGCTGAGGAGACAGCCAGCAGGGGCCGGGGCCCAGGGCGCTCACGCCTGTCCAGGCCCATCCATCCTGCTTCCCTCTCTGGCCTCTCCTCCCCGAGCCGGGCTCTCCACTCTGCGGCCACTATGCTTGGCCTGTAGGCACATCTTTGATGGCTGTCTTTCCTCTCCTAGGAGCGCCCCCGCTGGCTCAGGAAGACTAAGCATGTAAAGGGATGCCTGAATGTTTCTCCAAACACCACAAAAATGAAACAGAAGCTGTGACCTTTCCAGGATCTGGGCTGGGGATGGGTATCATCGGGCAGCTGCCCTATCCCAGCAGGCCTGGCACCCCATCCTGGGGGGAGTGTGCCCTCGGACCGCGTGATGGGGCTGCGGCAGAACGCGGCAGTGCTGCTGCTACCGCAGGCACCGCTGGCAGGAGACAGGGCAGAGGACCGCAGGGGAGGGGATGGGGGCACAGTCCTTTCTCCCTCCTGCTCCCCGCAGGGTCTTCCTGCAGAGGGTCAGGGGACCGGGAAATACTCACAGGCGGGGTGCACAGCTGAAGACCTGAGAAAGCAATTACCATGCTACTTGGGGGTGCCAGGAGAAGCAGAAGGAACTGGACTGGGGTGGTGGCTCAGGCTTGAAGGGTAGGAAGGAAGTGAGGTAATCCCAGGAACCTGCCAACTGTTCAGGCCAGGGGCTACCGGCAGAGAGGGGCGGGAGGCCCCTCAGGAGTGGACTTGAAGGAGGCAGGCCAGTCTGTCAGGAAGGGGATCAGCTCCCGTAGGAGACAGGGAGAGGCTGACTCCTCTCTGGGGACAGATAAGGCAAGCTGGCTGAGCTCACAGACACCTGGGACTAGCTGCCTGACAGAGCCGCACGCGTCACGGCAGGGACGTCTGGGCATCAAGAAGGTCTGAGACTCAGTTCAAGTTATTTGCTCACACTGCCGGCCCCAGGACCACTGAACCTTCCAGAACGATGTAATGGCCATGTCCCTTGTAAAGCAAGCTTCCTGAGCCGCTCCTTAACCACCCTCTGGTGTCTGAGGAGGCCAACGGCGCAGCTGGAGATGGACAGTGAGCGTTCCCATCACCGCGAGCCCTGGGCCCCACTTCCCTGCCATTCACGGAAGCGTGGGGAACGGGGCTCTGGGAACTCAGGCAGTCCCCCGGCTCGGTGCCACCCACCCCAGCGTGGCCATGTGTCGGGGTGTCTCTCAGCACTTGCGCATGCCCGCAGCAGGTGCAGAGGGCCTTCTGAGCCTGCCCGGGGCCCCATGGGGGCCCACGCTCTGGCCCTGGGCTTCTGAGCACACTTTTCCTACACAGCACCTTCTCCTACCACCTCCCCGCCATCGAGTGCCTTATTTTCCATGGCTCAGGGACTCTGCCTCTCTTTCCAGAAACTTCCCTGGACCCCTCCCTCTGTGCTGGGCACCCCCCCACCATGTGCTCCCACAGAGCATCACTGCTGCTCAAGTTTGGGGCCCCCCGGGAGGGCACTGGGACCCCATCTCTGAGGCCTGCTCGGTGATGAGTGGAGGCTGGCACAGCAGCAGCAGCCCCTCCGGAGTGGGGCGGGGAGCTGAGGACTCTGATCCACGCTCACGGGGGGCGGGGGGGGATGCGAGCGCTTGCTCTCGGCAGTCCATTCAGAGATGAGGACTCTTGCCTGGCCTGACAGCTGTGGCCTAATTTCCAGGGCTCTACCCGGCTCCTTAATTTTACCCACTTGGTATTTTCATTCCTGAAGCGCTGGGGGATGGAG
>contig_41
CCTCATTCTATTACTCTTTATATCCTTAAATAACATTTAATTAAGCAATTGTTTCCTGATCCTCGCCGACGCCGTCTCTCCTTCGAATACCCTGGATCAGCCGGGGCTGGTCCCCGGCAGATGGGTCTGTTAAGATTTTCTATTTCTTCCTGGTCCAGTTTTGGAAAGTTGTACTTTTCTAAGAATTTGTCCATTTCTTCCACGTTGTCCATTTTATTGGCATATAATTGCTGATAGTAGTCTCTCTTTTTATTTATTTATTTATTTATTTTTAAATTTTATTTTATTTTTAAACTTTACATAATTGTGATAGTAGTCTCTTATGGTCCTTTGTATTTCTGTGTTGTCTGTTGTGATCTCTCCATTTTCATTTCTAATTTTATTGATTTGATTTTTCTCCCTTTGTTTCTTGATGAGTCTGGCTAATGGTTTATCAATTTTATTTATGAAGTTTTTAAATTTATTTTTTATTTATTATTTATTTATGAAGTTTATTTATTTTATTTATTTATGAAGTTCTCTTCTTGTTAATTAATGTATTTTTATCTTGATTTTATTGAGCTGTCTGCCTGTGTTCTCATGTAGCTTGGTGAACTTCCTTAAGACAATCACTTTGAATTCTTTGTGAAGCAAGTCATAGATTTCCGGTTCTTTGTGTTTAGCTACTGGGGCTTTATTAGTTTCCTATGGTGGGTCATGTTTGCCTGATGCATGTAGCCTTATGTTGATGTCTGTGCATTTGAAGAAGCAAACGCCACTTCCTGTCTTCACAGGCTGGCTTTAGTAGATTAAGGCCTTCTGCTGCTCTGTCCTCAGGCTGATGGAACTGCGTCACAGATTAAATTTGAGCAGGGCTAGAGCCTGGTCTCTTGGCTGCTGCTGGGTCCTCAGTTGTGTCCACCTTTGGCAGGTATATAATTGGGGATGCAAGTGGTTTGAATCCTGTCTGTTCCCTGGGTGCTGGGACTGCCTGCAGGACTATGGTTGAATAGCCTAGTCATGGTGCCATATCTAGGTCCACAGTTGAAAGGCCTTTTACCAGGGTCATGGATAGTGTGGTATCCACT
>contig_42
CATCAATCCTTCCAATGAATATTCAGGACTGATTTCCTTTAGGATGGACTGGTTGAAACTCTTTGCAGTCAAAGGGACTCTCAAGAGACTTCTCCAATAACAAAGTTCAAAAGCATCCATTCTTCAGCACTCAGTTTTCTTTCTTTTTTTTTTCAGTTTTGTTTATAGTCCAACTCTCACATCCATACATCCCTACTGGAAAAACTATAGCTTTGACTAGACTAGAATATTTTCTGCTGTAAAATTTCAATTTATTATTAATATTTTACTCCATATACATTATATACTGACTTTTTTTTGGCTATTTCCTTAGTGGTTCCTTTAGGATTTACCATATACAACTTAATGTATCCAAATATTCTTCAGATTTATATTGACCATGTTGTTTGATTCCCATGCCATGTCTGACTCTTTGGTGACCTCATGGGCTGTAGCCTGCCAGGCTTCTCTGTCCATGGCATTTCTTAGGTAAGAATATTGAAGTGAGTTGCCATTTCCTTCTCTAGGGAATCTTCTTGCCCAGGTATTGAATCAGCATCTCGTGCCTTAGCAGGTGGGTTCTTTACCACTCAGCCACCTTTCATACTGACTTATTTCCATTTAAATATAGGTATCATTATTATTGCTCTACTCACCTTTTCTCCTTTTTGGTTTTATCATTAAACAAGTTAGAACTGTATATGTTACTAGCTCAAACATATTTATTATAATTATTACTTAATGTACAATATCACAAACCTCCATCCATAGTTCATCAGGCACTCTATCAGATCTAGTCCCTTAAATCTATTTCTCACTTCCACTGTATAATCATAAGGGATTTGATTTAGGTCATACCTTAATGGTTTAGTGGTTTTCCCCACTTTCTTCAATTTCTATTATACCTGGATGGAATTATAGTCATTGACACATTGCTATTACTAATTTGCATTCATTGACTGTTTCATACCATACAAAACATAGTATAAGAGTCACCGACACATAATAATCCCTTCCTAAAATAGTTGCCACTTCAGAAGTAGTCAGTTCTGAGCTTTGAAGTGTGCCTCTTCCCTCATTTCTAGAGCTGTGGAGAGCTTCACAGGGGAAGCTGGAAGGAGGATGCCAGTTAATTGTTTGCAGGTAGTGTGTCATTCACAGTGGACAGTTTGAAGGCCAGTAATAATGGATTTGATTTAGGTCATATCTGAATGGTCTAGTGGTTTTCCCCACTTTCTTCAACTTAAGTCTGAATTTGGCAATAAGGACCTCATGATCTGAGCCACAGTCAGCTCCTGGTCTTGTTTTTGTTGACTGTATAGAGCTTCTCCATTTTTGGCTGCAAAGAATATAATCAATCTGATTTCAGTGTTGACCATCTGGTGATGTCAGACAGACTAAATCTATTTACTGAAACTCTAAAAAATATATATATATATTTTTTTTTATTTTAAATTTTTAAAAGAAAATCCATCCTGAACCCTCCTCCCTCCAATATTTTTAAATAGTTTGAAGCATAACACTGAGTAAGAGGTTCTAATTTCTCTTATTGTAGTCATAATATTTTTATTAGTAAAAAAAAAAAGAACTGGGAAATCAATGTCACCAAACTTTTAAGTCCTCCTAAAAAAACTGATTATTTGGGTGGTACTGGGTAACAGTAACACATGACTGTGTTAATCGCATAAGGGACTATATATGTGATGCAATATCACCACTACCTCTTGTGTCACTTCAGTTCAGTCGCTCAGTCATGTCCGACTCTTTGCG
>contig_43
AAGTGAAAGTGAAGTCGCTCAGTCGTGTCCGACCCTCAGCAACCCCACGGACTGCAGCCTACCAGGCTCCTCAATCCATGGGATTTTCCAGGCAAAAGTACAATTTAATATTTTTATTTGAGTTTGTATCTCAAAGTTGGCAGTGAATCTCAGATTTACATAGCAGTTTGTGTAGCAATAGTCCAGAGCAGGGCTATTTTTGGGCAACATAGGACATCAATATGGCCAAATTTCAACTCGTCTCACTTTTGTGTTTAATAAATTAATATTCATAATATATTGTGCTTCTGAAAAGATTGAAAACTTTTATTGGTACTCTTTTATTTTAAAAAGGAGAAGGCCACATAACCAGCAAAGTCATAGCCCCAAAATACACATCCGGAATAGGTAGGAAAATTGGCGGCCAGGTGAGTGTCAGTGAAGTTGTATTAGTTCTTCACATTCAAATTTTACACAAGTTCCCATCACTGCTGTACTTTAACGAAGCATTTTTACATGTCCTGAGTTAACATTCCCTCCTATTTGTAAAAGGATGATTCTTACTGTAATTGTAGGTTTTGATTAATTTTAACTTGACAAGATATTAACAAATTATTTATACAGGTTTTTAATTTACTTTCTCCCATATCCAAATTAGAGTCAATCTACTGGCCATAAACGGGCATGGTTCTGTTTTCTAATATTTTCAGGTAAATGTTGGCCAGAATAGCTGCCTGTGTAATTGAAGTAAGTGTGAGGCTCAGGAAAGTGTTTGACTCTCCTTCATTTATTTCTCACAGAAAGAATGTATTTTGGATGGTATGTATTTTGTGGTCTTCCAGTTTTTGGCCCATTAGATTATTATTTTTTCTTCTTCTTCTTTGTTTTTTTAACTTCATAGCCACACCCTGAAGCATGTGAGATCTCAGTTCCCCAACCAGCGATTGAACCTGCACTCTCTGCACTAGAAACGCAGAGCCTTAACCACAGGGTCACCAGGGACGTCCCTAGATTGTATTCTCAGTAGCACAAAGAAAAGTTGAAAACCGTCCTGGTCTGAATAGTGTAAAACAGTAGTGAGGGGAGAGAAAGAAACACGAAGTCTGAGCACAGGCCATTTCATCATTTGGGCTTTTGCTTACCGTTGTTTGTGTTATAAGGATTCGTTTGGTCTTGAGTC
>contig_44
AAAGGGAAGCTACTAGTATAAACATAATAAAACCAAGGTTAATATTAAAGAAATGCACAATATGCTGTCCAGGCTACAGGTAATTTACATATTTGGATTAAAGTTTTGAAAGCCTCAAGACCAGGCAGTAAGTCACACAGGACACTATATACAGAGCCAACATTGTGTTAAGAATGACAGGGCAACTGTTACCAAACCTCGATGCCCAGTGATATAACCTGGGAAGGTTTTCAGAAGTTCAGTAATGAACCAGAATTTCTAGAAAAGGCAGAGAGGGAGAAAATGCTGCATTTTTAAAACCTCCCTGAAGTAATTATGATGCCATCAGCCCTCAGACTAGAAACCCCTGCTGTAGGGATTTTAGAAAGAAAAACAGAAAACAAACCTCCAAAAACTCAGATTGTAAGAATTATGGAGGACGGAGAACTCAAGCTGAGCCTCTAAGTTAGGATGAAGTTTGAAGAAGTAGAGATAAATGCAAGTCACAGAGGTGGGAGGGAGCCTCATGTGAGGGAGGGGACAGCATCACCCCGGTCACTCTGGAGTAGGTGTCAGGGGTCCTAGGACCCTATTGATTCCTTAATTCATTCAGTTTTACTCAAATTACAAAGAAAATAAAGAGGCCATCTACACAACAAATAAAGGATAAAACTGAGATAGAGATGAGTGAAAATGTATATATTAACATTACTTATCTATTGCTGTGTACAGAGAAGGCAATGGCAACCCACTCCAGTACTCTTGCCTGGAAAATCCCAGGGACAGAGGAGCCTGGGAGGCTGCAGTCCATGGGGTCACACAGAGTCGGACACGACTGAAGCGACTTAGCATTGCTGTGTAACAAATTGAGCAGCTTAAAAACATTTATTATCTCACAGCTTCCACGACTCAGGAATCTGACAACAACCTATCTGGGACCTTGTTCAGGTCTCATCTGAGCCTTAGAGTCGTCTTGTGAGCTCATGTGGCCGTTGGCAGAATTCATTTTTTTATATCTGTAGAACTTATGATAACTTGCTTTTCT
>contig_45
ATATAATGTTAAATATGTATGTGTATCTAGATTAACAAACCATAAATGGGCAAATAGCCTGTTTTAATTATATCCCCAAATTTATATATTCAAGTTGGCCAAAAAAATGACTTAAAAGTTTATATATTCAAAACAGCCCAAAATATGAGCTTAACGTATATTGGGGGCCACCTTCCACCCAACTGTGCACAGTATACGATGTTTAATAGTTCCTCGAGTACTTGTGACGGTCCTTCTCTTTGTAGAAAGAAACTGGCAACCTAGGCACCTCCTCTGAGCAGAGATCAGAGATCCATGTCTGGTAAAGGTGAATTTGAAAACGACCAACTAAATTTTTAATGGAAGATAATATGAAGAGGTCCTGGTTAGGCCCCAGGAATGAGGCTATGAGAGTATTACAAAATCATTCTTTTTAGGGGCACAGAGCATTTTGACGACACAGTCTGTAGAGTGGTGGTCCTGGAAAGGAACAAGGGCAAGTTTGTGGTAGACCACATCACAAGCCCACGGCACAACCGGGCTGGACTGGGCACAAGAAGAGATTACTTAAACAGATGTGGTTCTTTCTTCTCCCAGAGCTTATTAACCTCTGAAACGGGTGCAGACAAGGGTCTCAGAGTTTGCTGCTCTCTAAAACAAAACAAAACCCACACACACACAAAATGAAAGAACTAAGGATGTATATGCTTAGTTCAGTAAACAAGTACTGAGTACATAGTATATATATACTAGGACTTAAGTTCAATTCAAGGAATATAAAGCTAAGCAGGACACGATCATAGAGAGATGATGATGACAGCAATTCCACCGAGCGCCGACTATGTGCCAGGCACGATCCTGAGAAATAATGTGCTTCCGTACAAGGGTTCCTCGAAGCGTCCTGACCAGGACCTTGGAAGCCCTGCGTGATCTGGCCCTCCGTGAGGCGCCCTCCGACTCATTTTCTAGCTCTCTCCCCATTGGCCTTTCCTCTTCAGCCACTCTGCTCTTGGATTCCCCGACCACATCAAGGACATTCCATCCTCAGGGTCTTTGCACTTCCTGATCCCTCCGCTTGGTGCGCCCTTTCCCAAGACATCTGCACGGCTCCATCCTCACCTTCTTCAGGTCTTTCCTCATAGGCCACCATATCAGAGAAAGCAAAAAGAAGCATTCCACCACCTTCTGAGTGGCGAAATATTCTGGATTCCAAGTAAGAGCCATTAATGCCTGCTGCTGCTGCTGTTAAAGTCGCTTCAGTCGTGTCCGACTCTGTGTGACCCCATAGACAGCAGCCCATCAGGTTGCTCTGTCCCTGGGATTCTCCAGGCAAAAATACTGGAATGGGTTGCCATTTCCTTCTCCACATTAATGCCTAGCCCATCCTTTTTATTCAGACCCAAAGTCATCCAAAATTAGGTGTTTCCACTAAATTTTCACTTTTTTCCCTAAACCGTCATTTAGCTAATATCTCGATCAAAATAGATTTAAATCAAATTTGTGATGTCATCACCTGTGTTCCTGGCTGTTCCAAGTTGACAGGGGCTCCGTGGCATAAGAAAGTTCCTTGTCATAGTCACTAAGAATTTCAGCGACACCAACGGCTGATGGATTGCAAAGCTGTGGAAAATATATTCTTAGAGAAGCCTCTATGTCGTCGTTGTTTTTGCTGTATGATTTTGTTAATTTGGAAATGTCCAGAATGTGCAAATCTATAGAAACTGAAAGTAGCTTCATGCTGGCTGGGGAATGGGGGGGTTGGGTGATGAGAGCTG
>contig_46
CCCCACATTCCACAGCTTGAGGAAGCCCAGTTCACAGGCCAGAGACCAGGTCTGAACCTCTGAGGCAGGTGTGCTGAGTCCATACTGCTGGAATAACAAAGAACCAGGAAGAAATAGAGAGCATGAACAGACCAATCACAAACACTGAAATTGAAACTGTAATAAAATATAATTCTTCTTGGGTCCTGGAGTTCTGTGTATCTCAGAGGTCCACATCTCAACAAGACCCAGATCTACAGACTGACCACAAATTCCACTACTAGACCAAACAGCTAGTAATACAGGAACACAGTCCCACCCATCAAGAGAAACAAAAACATTAAAAGACAAAATTTATGTTGCAGATGAAGGAGTAAGATAAAAAATGACAAGACCTGATAAATGAAAAGGAAATAGGGAAACTATCTGAAAAAGAATTTAGAGTAATAGTAGTAAAAAAGTATCAAATTGTTAAAAATAGAATGGAGAAAGTGCAAGAAACATTTAAATCATTTAACAAAAATGTGGCAGAAATAAAGAATTAAAAAACAGTGATCAACATCACAATCACCGAAATTAAAAATGCTCTAGAAGGAATCAGTACCAGAATAAGTGAGGCAAAACAGGTAAGTAAGCTAGAATATAAAATGATAAAAATAACTGCAAAGGGGCAGAATATACAAAAAAGAATGAAAATAATTGAGGATAGTTTCAAAGACGTCTAAGACAATACTAAACACACCAACATTCGAGTTAAAGGGGTACCAGAAGAAAAGAAAAAGAAAGGATATGAGTATATTTGAAGAGATTATAGTTGGAAACTTACTTAACATGGGATAAAAGAAATAGCCACCAAAGTCCAGAGAGTCCCATATGCTATAAACTCAAAGAGAAATGCACAAAGACACATATTAAAAAAGGTGGGAAAAAAATCAAACACAAAGAAAAAATATTAAAACCTGCAAGGGAAAAGCAAGAAATTATACATAAAGGAATCCCCAGGGTTAGCAGCTGATTTTTCCATAGAAATTCTGCAGACCAGAAAGGAGTGGCAGAATAAAGTGAGGAAAGGAAAAAATGTACACCAAGATTAGTCAATCCAGCAAAGATTTCATTGAGATTTGGTGGTAAAACCAAAAGCTTTATAGACAAACAAAGGCTAAGAGAATTCAGAACCACCAGATCAGCCTTATAACATATGCAAAATAAACTTCTCTAGAAAGAAGCACCGGAGAAGGCAATGACACCCCACTCCAGTACTCTTGCCTGGAGAATCCCAGGGACAGGGGAGCCTAGTGGGCTACCATCTATGGGGTCGCACAGAGTCAAACGTTAACTGAAGCGACTTAGCAGCAGCAGCAGCAGAGAGAAGCACAAGAGAACAATACCCACAAAAATAAATCTTAAATGATTAAAAATGATATACTCATATGTTAAAAATGCATATCAATAACTATCTTAAATGTAAATGGGTTAATGCCCACCCAAAAGACAGACTGGCTGAATGAATACAGAAACAAAACCCTTGTAAATGTTGTTTACAAGAAACTCACTTCAGACCTAAGGACACATACAAATTGAAAGTCAGAAGGAAAAACATAAATACAGTATACTAACGCATATATATGGAATTTAGAAAGATGGTAACAATAACCCGGTGTACGAGACAG
>contig_47
CAGACCCTCGTTGAAAGATGTGGCTCCAGAAGACCAAGATGTGAGTTTCTCATCCTGCAGGGTGCCCGCGTCTGTGTGCTCTTGGTGGCCTTGTGGACCTTCAGTCTGCTCTGCTCCTGATTCTTCATTTGTCCCCAGGTAGACCCTAAGGTTTCAAAAGTCTTGTTCCATGGAATTGGTATGAAGGAAGAAAGCCTGCTTGGAGTTCCCCTTTGAGTGTAGGATGGAGGATCTTATGGAGATCAGTAGTGGGTGCACTGCTGTGAATTTCGGGGTATATGTGGCTCACACTGATTGATAACTCTTCAGTTTACCTTAGTTACATACTACTTGCTCTGAAGGTCTCTGGCTTCCCTTATGCACCCAGAGGCTTAATGTTAAGAACCCCTTAGACTGAGTCCTGCTGTGACTACATTAAGTCGGCTGCTGCTGCTGCTAAGTCGCTTCAGTCGTGTCCGACTCTGTGCAACCCCATAGACTGCAGCCCACCAGGCTCCCCTGTCCCTGGGATTCTCCAGGCAAGAACACTGGAGTGGGTTGCCATTGCCTTCTCCAGTGCATGAAAGTGAAAAGAGACCCCATGGACTGCAGCCCACCAGGCTCCTCCATCCGTGGGATTTTCCAGGCAAGAGTACTGGAGTGGGGTGCCATTGCCTTCTCCATTAAATTGGCTACTTTCCCTATATGTTGGAATGTTCTGGCACTGCAGATGACTGATAATATTATTTTGTCAGAAGGTTTGGCATAAATCAGAGGTAGTGTGTTCAAAGGACCTGATACATGGTAGACACTTTGGAGTTAGTTCCCATCCTCCTTTCTTACCAGTCAAGACTGACCACATCTTATTGATCTTGAATCCCAGTGGCCAGCATAGAACCAAGGATATCCGTGGCTCCAGTGACTCTATAATGCATTTTAAGTCCTCCAATCAGAAATTCAGAAATGCACTAGATCTCCCTTAAAAACATACACAGATATTCTTCTATATCCAAACCCAAGAGCCTGGATGATTCTGATAAGTGTTCGGATTGGTCCCTCACATTCCACACTCAGGAATCACTCTCTGAAATTTAGGAACCAAATAGATTCAGATCTTATGCTTGTCATGTGCTGTCCAAACTCATATTACTCCAACTCTCTCTGTCAACTCAGTTTACTGTGTTTGGCCAGTATTTTGAGACCCAAGTATGTTTTATATTTTTATTATTGAGTGACACAAGTCATATAGCAGGATACATCAGCTCCATATCATTTTGTGTATTATTTTAGAGCAAGCTTCTGCATTTATACATTAATTGATTGTGTTATGCATGTGCTATGGACTTCCCTGGTGGCTCAGACAGTAAAGCATCTGTTTACAATGCGGGAGACCTGGGTTCAATCCCTGGGTCAGGAAGATCCCCTAGAGAAGGAAATGGCAATCCACTCCAGTACTATTGCCTGGAAAATCCCATGGACAGAGGAGCCTGGTAGGCTACAGTCCATGGGGTCGGAAAGAGTTGGACACAGCTGAGTGACTTTACTTTCATGCATGTGCTAAGAGGCATGGTCTACTTTAAGCAAAGTCATCCAACAGGGAATGACCTCATGCAAATGATGTTTCCCTATTTCTTATAAATTCCTAGGAGTGGAATGGCTGGGTCCAGGGGTAAATGCATATGTGGTTTGGCCAGATATTCCCACTCCCTTCTCTGTAGGAGATGGATCGTGTTGCACTTCTACCAGTGTATGAGATGTATCTGTTTCCCCACAGCTTTGCAGTGGAGGGCGTTGTTGAACTCTTGCAATTTGGGGCTCATTGTTTAAAATTTCATCTCTTTCAAAATTTCATCTCTCACTGTCATTTTTCCCTTCTAGACTGAGAATATACAGGTTACACTACCTCTAGAGGGCCATTTGGAAGGAAAAGTTGGTTTTAAGACCTATGAGA
>contig_48
GGAGTTGGTGATGGACAGGGAGGCCTGGCGTGCTGTGATTCATGGGGTCGCAAAGAGTCAGACACGACTGAGTGACTGAACTGAATTGAAAAAGCGTTAGGTTACATGGATGCCTTAAAACCTAATGCACAAAGTTCACTGATGGTTTAACAGTAGCAAATGATTAATTTTCATTTATTATTTAAGGAAAATACTGCAATAGAATTTCCTTAATAATGCCAGGTTTAAAGCAAGATAGCAATCAAATATCCCCTTTTATCATTTATACATTTTCTTTAGAGCTCACTTAAGTTGAGACTAACAATATCAATACCCTTTCCTAAATTTTACAAGTATACTTTTACTGTGAACTTCATGGATTTTAAAACAGCTGTCCCTGAAAAAAAAAAAAAACAAAAAAGACCTTCTGAGGAATCTGGGCAAGGGCTGATGCGATCATATTAGACTTTTCTTCTGAGAGGTTTTTGATCATTGACCCCAGAGTAAACACCACGACTCCATCTTTTCCAGAGCTTTGAACAAACTCTTCGAACTCCTGTGAAAAAAACAGTCTTTGTAATATAAAAGCTTACAGTTATAATAGATGTCACACTCTTCTCAATGTGTCTGAATTATTAGAGCAATTCTGTACTTTCATATGTTAATGATTTCGGTGTGTAATAGATGACCTGAAATCCTTATTAGGTGAATTAAAAATTATTGTTACTAAAAGCTCATGTGGTAAGGCATATTGAGGTATGAATGTGTCTTTGTGCATGTGTGTTTGTGTTTACAAGTTATTGACAGCCTGTTATGTTTCGCCATTTGCTGAACTCTTTACATGTATCATTTAACTTAGATATATGGTGATTTTATGAGATATGTATATATTTACAGATGGGAAATCTATCTCCGTAAGGTTAAGTAATTTGTCCAAGTCTACACAGCAGCAGCTGGCAGAGAAAATTTCTACCTTTAAGTTAAATAGTTCTGGTGCTGCAGTTTTTATTTAGCCTTAGATGCTAATAAGGTTGTTTTCATTTTTTCTGCTGAATTATGGTCAGTACAATGACACAATTTTGGTATATTTATTTTTTTATGTTTTCTAAACTTCTATTTTCTTTTATTTTGATTATATTCATTTTTTTATATAAGCTTCCACATATACGATTAGGAATGAAGTAGCCATGTAACTCCTGTCCAGACAAGTAATGCAGAAATACATATAACGCATACTCTGAGGGTTATAGGAATATAGTAGAAATATATAGCTTTGAATTAAAAATAAAGACAAACATATTTAATCATACTGAAATAAATCTTTTCATCCTCTGTTTAAATACTAGCAAAACTAAGCCAATTAAGTAAGACAAAAAAAATGTGTTTTTGAGGCATGAAACGGAATAGGGAACAAATTTATATTAAGGGATTTCTCACATGGTTATTGGAGAAGGAAATGGCAACCAATTCCATTCTTGCCTGGAGAATCCTATGAACAGAGAAGTCTGGCAGGTTGCAGTCTATGGGGTCTCAAAGAGTCAGATAAGACTGAAGCAACTTAGCACTCATGCCCATGGTTATGGAGACTGTCAAGTTTAATCTGCAGAACAGCACATTAGGCTGGAGACTCAGAGAAGATCCACTGCTGTAGTTCAAGTCTGAAGGCTGCCTACCGGCAGAATTCAGACTTTTGTTCTAGTCACATCTTCAACTAATTGAATGAGGCTTACTCACATAATGGAGAGTAATTTGTTTAATCAAGGTCCACATATTTCAAAATTGATTTCATCTAAAAATAGCCTCTCAATAACTTCTAGGAAAATGTTTGTCTAAGTACCCGGGTACCCGGCCAGGCAAGTTGACACTTAAAGTTAACCATTACACTATGTTTAGAGATGATACTAAAGATAGAATGATATCTTCATGTTCAGTTATAGCATAGTATTTGTAAGATACTAGGAAATACTTTTAAATTTATATAAAACACATTTTCATGTATAGTTAAAGGACTTTGATCAAGAAAAGAAAACATTGAGGACTACTTCATTAGATAATAATACATAATCCAAAATAAAGGCTACTCACCTTCTTACTGTAGTGTATAGTCTAAGAAAATAATGACCATTAAATTCTATATCTGTTTTCTCCATTTGGGGATCAAACACTGTTAACAATAAACTAGAAATCATTTTGAGATAAATACTCATAGTTGGGTTGAGAAGATCCCCTGGAGAAGGGAATGGCAATTCCATTCACGTATTCTTTACTGGAAAATTCCATGGACAGAGGAGCCTGGCAGGCTACAGTCCATGGGGTCGCAAAGAGTCAGATACAACTGAGTGACTAACACTTTCACGCTTCATTCATGTAGGACAATAATAAACACATTTAACTACCTTAGGCAGGGGCTTTGCAGGCTTGCAGTGCAGTCCTCCGACAAATTCAGTATTAGGTAAGTAAGGTTGAGGAAATTCAAAATCCCAGTAACTTCGAAACAACCACATGTCAGCTTTCCCCATAATCTCACATAGTGTTGTAGGTTTTCCTGAATAAAAATGAAGGATAAGAGAGGGAAAGGAATCTGATATGTTAAATGAGAGATATATCTTCACCTAATTTTCTAAGTAAATTCTTAAAGACCAATACGCAGCCTGTGCAACCCAGGTTAAATCAATTGGCCTTTTCCCCTGAAGAGTACACATAGTCAGATTATGAATAAAGAAGCACGGATTTGGGCTTCCCTTGTGATTCAGCTAGTAAAGAATCCGCCTGAAATGCCAGAGACCTGGGTTCGATCCCTGGGTTGTGAACATCCCCTTGAGAAGGAAAAAGCTACCCATTCCAGTATTCTGGCCTGGAGAATCCCATGGACTTGCATAGTCCAAGGGGTCACAAAGAATCCCACATGACTGAGCGACTTTCACTTTCAAACACAGATTTAAGTATGGAGCGAAGCCAAAAGCCTGTTGCTCTCTCTCTCTGTCAATGGAGTCTTTCATCTTGATCTAAGCCTGAGCCCACTCAGGTGCTCCTATAAGTACAAGAAACTTAGGTAGCGATTCTCAGCCTTCTGTGGTAGAGTTGCACCTTCTTCTCTGGAATTCCAGTTTATCTCATCCTCATTGCTCCAAAAGCCTCTGATTATGTTGAAAAACAACTTGCGTTTTACCCATCTTTTTTTCTATTATTTTCAAGTGTGTTATCACAACTAATTGCATCCTGAATACTTTTAAAACAATTCTTAAAATGATTGTCTCCTTTGCTATAGGAAATGAAATTTCTTATTTTATAAGATTTTATCCTCTTGGTGAAAATATTGCATTGCATAATAA
>contig_49
TTCCCTTTATACCTAGAACTTGTGTAACTACTGGCACAAAAGGTACAGCCCATAAATGTTGGAGGAAGGAAGAAAAGAATGCAGGAGAAAATCTCCTCATGACTGGAGTGACTGTAGAGCTTGGGATGTGAATTCATGATTCACATGTTGTAATCTTGTTGGAATCTTCTTCCTCAATGCATCCTCACCTGAATCCTCTGCCCCACATGCACTTTGAGAGCCTTTGGAACTTGGCCTGAGTGCTGTGGGAAATGCTGGCACCCAACTCTTATTCTTGTAAATGTGATTGACACTCATGAAGTCATGTCCAAAGTCTTTGCTGCATCATCTGTGTTACAATCAAATAGATTTGCTTGGACAGTGTTTGTATGCTTGTTGATTAGTGATGTTGAAATATCTAGGGACCCTTGATTAACAGGCAAGTGTCTTCTCCCTAATATTCAGCTGTTTCTCATCCATCAAGTCACTTTTCTGTAGCTGATGTTCAGTATCTTCACCTCTATAAAAGGAATAATACTTTAGTGATAAAATTGTTAAAGAAGAGCAAGCTATTTTTTTTATCAACAATTATTCTGAGCCCACTCACAGGTCACAATTTTAAATCCCCTCCAGGACAAGTGAGTGATGTGAATGGAAGTATTTGGGGTGGAGGTGGAGGCATAGGGTCAATAAGGAATGGTGGGAATAACTGAAACTGGACAGAACACATTCCCCCTGAGAAGACAGCTGCTCACCTTTTCTTAATTCTAGCTTTTTGAAGTATGTTCCCTAGAGCACAACCATCTATGCCTTGGAAACCTTGTTGATGCAGATACTCAGGGCCCACCCTGTGCTACTGAATCAGCACTCTGGTGGTAGAGATCTGTAATCTGTGTTTGATCAAATAACTAAGAGATTCTGATGCTCACTCAAGTGTGAGACCATGGCCTTGTTAAATTACAGGAATGTGATGCCAGTGTTTACTTTTTGCAGCATCAATAGAAAATTTTTTTTATATGAAATCTGAGGCCTAGGGATTGAACTCACATCTCTTATGTCTTCTTCATTGACTGACTAGTTCTTTACTACTAGTGCCAAATATACTATGTGGTCTCAAAAGTGAGGTGCTCTTTTATCATCATGTAGTGAGAAAAGGCAATGGCACCCCACTCCAGTCCTCTTGCCTGGAAAATCCCATGGACGGAGGAGCCTGGTAGGCTGCAGACCATGGGGTCGAACAGAGTCGGACACGACTGAAGCGACTTAGCAGCAGCAGCAGTGAGAAAATGGTCACCCATTACTCAGATATGAACATACCTCACAGAGGGCACAGCATCTCAAATGTCTAAACATCTTCTGTTTGCCCTGGGTGCATTCCATCCATTTTAGAACATGGCCTTATTGTCATTCTTCAGAAGGAGATACTGAGGAACAGAAGCAGAGATATGATCTGGGGTCCCAGAGGGTTAGATGACTTGTCTTCATCCAGAATGCAATCATGGTTTTATTCCTGTCCTGTAATTTCTCTAAAGAGACCTCTAAAGGAGCCAGGAAGGTTTCTTTGTTTGTATGTTTAATTTGATTGTGAGAGGGTAACAGACAGGAAGGCCAGGGGTCTCCAAATAGAGGAAATAGCCTGCAAGTGTCAGACATTTTTATC
>contig_50
AATTTACTCGACGTTTAAATGCTCTTTTGATGAATTTGTGGGGGAGAAAGTGTTCTCCCCGTCCTACTCCTCCGCCATCTTGGCTCCTCCCTCTGCATTTTTAAATATATGTAAAGTCCACCCTTATCTGTGGAGAAGATAATGCAAGAAATCCAGTGGATACCTAATATCATGGAGAAGCATGTTAAGAAATAAACAATAATAATAAAATATAATATTTATAAATGTATTTTGAATGCTATATTATCATCCAGCTACCGAATGTCTTCCTTTTAATTGCAACTTCATTTTCAATCAAATAATTTTAACAGTTTTGGTAATTCAGATGCCACTGAAGTAAGTGCCTAGAGGTAGCAAAAATGACCACTTCTCCTCTTTGGTTTATCAGTAACTGAGGTCATTAATTAATGACTTGTATTTATTTAGGTCCCAAATTTTAATATTTTCAAAACTATTAAAGAAATAACAATTATTTTTATCAAAGCTTTATTTGAAGAATCATTTGCTATACTTTAATTTTGATATGCTCAGTTAACTTCATTTTTATAAAAATGTATGATCCAAAACCACTGTGGATAATCTAGGTTAAATTAATGTAATGATACTGTGTGTTTCTCATTACACTTGTTTACTTTTTACAAATGGAATCCTTTAGCTATAATAAGTATCTGATAAACTTTTTTCCAATCATTCTACATTTTTATTTTAAAATATTTCATATAAAATGTATCACCTGTTGAAAATTCACTCTATATACAACCCTTTTTTTCCCCCCCAGAAATAAAAGATGCACACATTCGGGATGAAATTGAAAGTCATTTTTAAGGAGTGAGTTCTTTAAGTCCACATTTCTCAGCAAGGGCTTTAGTTGAGAAAGCCTAAACATCCACAAAAGCCAGCTCGAGTATGTCCCTTAGTTGAAACTGGAGGAGAATTCGGACCAACCTGGGTCCATAAGCCCTTCTCCCTCTTAGAACTAAGACAGATCAAACAAGACCTGGGAAGCTATACAGATGACCCAGGCAAATATATAGATATATTCTAACATATTACCTTGGCCTTTGACTTGATGTGAAAAGACATCATGGTCATATTTAGTCAAACTTTATCTGACCCTGAACATACTAGGGTCTTAAAGGAAGCCCGGAGGTATGCAACAGGGCTTCACATGTCCGGTGATAGATACCCAGTAGGGGAAACTCCGATCCTAATTGAAATTATAAT
>contig_51
TCATCCTCTGTCATCCCCTTCTCCTCCTGTCCCCAATCCCTCCCAGCATCAGAGTCTTTTCCAATGAGTCAACTCTTCACATGAGGTGGCCAAAATACTGGAGTTTCAGCTTTAGCATCATTAGAGGATGGGATTTGACTACCGGATGCTCTGTGAGATTTGATCATGGTACCATTGGAAGTTGCCTGGATTTTTATCAGCTTAACAAGAAAAACAAAAGGAACTTAAAGCAGCAGAGTGCCATGACATGCTTTTTCATTCATGAAGCCACCTTGGAAGCAGTGTGAAGGAGACCTTTTCAGAGGGACTGTAGATTACTTTCTGTGATCCAGAAATGATCCAGAAAAGATCCAGGTTAATGTGGTGAACCCAATCCACCAACAGCTAGTTTACAGAGGAACCAATGTACCAATGATTAATTTGGTAAATTTGCCAAGATTAATGTAGCCTAAACTCTCTTCATTTTTTTTCTGTTCCTGATGTTTGCATAAGTTCATACTTGGAAGTGTATTAGAGGCCAGAGAATCATAGACCTCCAAATGTCTGGGGCCCTCCTGCTCTCCCATGGGCCCTATTCTCTTGCTCCCTAGAACTCCACTCTTTCTGTCAATAAACAGCTCCAATTTCCATGAAGCTTTATATCAAATGCATTTGTAAAGACAAAATGAAAACAGGCCAATTAAACTTCACAGATAACTTCAGAAGTTGTTTTAAACGTTTTTAATATAAATTGACTTCCTTGGTGGCTCAGATGGTAAAGAATCTGCCTGCAATGAAGGAGACTTGGGTTCGATCCATGGGTCAGGAAGATACCCTGGAGAAGAAGAGAATGGAAACCCATTCTGGTATTCTTGCCTGGAAAATCCCATGGACAGAGGCACCTAGACAGCCCATGGAGTCTCAAAGAGTCAGACATGACTGAGTGACTAACACTTTCAATATAGAGTGGAAAAAACATCATAAATAGTTTTAAAACATTTTGCTTGAATTTTGTAAATTTTATAAATTGATCCTCCAGAGAAATTAGCAAAAAAGCCCTTAAAATACCAAAATCTTGATTAAACAAAATGTAATTTTAAAAGGATTTGAGAGCCAATATAAACTGAAAACTTTCTATGTGAAAAGATGACATTATTTTAATGTTCATGTTCTACACAAGGCCAACACTTCAAGACTGGAAGAGGTGGCTATTTCAGCTAATGCATAGAAACCAATATAGAAATTCAAGCAAAATGAAGAAACAGATGAATGTTTTGCAAATGAAAGAACAAGAAAAAAAATCTCAGAAAAAAAAAGATAATGCTCATTAAAAAAAAAAAAAGAAATCCTACAAGAAATATGGAAAGACACTCTCACATCTTAAAGTACACTTTTTAAAAAAGATGCTCATAATCTTGGAAGTAAAATATATGATCATAGTAAGAACTTCAACAAAAAGATAAAATATATATATATATATATATAAATAAGAAAATTGAATGGAACACACAGAGCTGAAATACAATACCTAAGCTGAAAAATGCATACAAGAGGTTCAGCAGCAGAACAGATGAAGCAGAAGAAACTGTGAACTGTGAGAAAGGCCAGAGCAACTCTCCTAATCAGAGAAGCAAAAAGAGGAAAAGGAAAAAAGGGAAGACAGCTTAATGAACTTACAGGACAACCTCAGGCGGACGAACATTTGCATCTAGGAGTCCTGGAAGAGAGAAAGAGAGAATATGACAGAAACTTTATTTGAAGAAAAAATAGCTCAAAACTTCCTTAACCTAGGGAAAAAGCTGACATCCAGATCCAGAAAGCTGGTAGTTTAAATAAATCAATTCTAAGAGACTCATATCGAAACACATTATAATTAAAATGTTAAAAGTTAAAGACAAGGAAAGAATCATAGAAGCAGTAAGGAAAAAAAAAGAGAGAGAGTTATATACAAAGCAGCCCCCATAAGACAATCAGATTTTTTAGCACTAACTTTCTAGAAGTTAAGTTATCTGAAGTGCTGAAAGAAAAAAAAAAAATTCAACCAAGAATGCTTTACCTGGCCATTGTCATTCAGGATTGAAGAGTGATAAAGAGTTTTCCAGACAAGTAAGCCAAAGGATTTCATTAGAACTAAACTGGCTTTACACACAAATATATATTAAATAGGGACTTCTTTAAGTTAAAAACAATGGATGCTAACTGCTGCTACTAAGTCACTTCAGTCGTATCCAACTCTGTGCGACCCCATAGACGGCAGCCCACCAGGCTCCTCTGTCCCTGGGATTCTCCAGGCAAGAATATTGGAGTGGGTTGCCAGTTCCTTCTCCAGGATGCTAACTAGTAACAAGAAAACAAGTGTAAATTTATAAATGTAAATCTCAACGATAAAGGCAAATATACAGTAAAAGTAGTTGATTCACCACTCAAAAAGCCAGAAAGATTAAAAGATGAAGGTAGTAAAAATGATTAACTACAGCAATTAGTTGAGAAATCAGAGATGAAAAGATGTAAAATGTCACATCAAACATAAAACATGGGGGGGGGGGATAAAAAGATATAGCTTTAGAATACATTCAGATTTAAGTTGTTTTCAAATTTAAATAGGCTGTTATAAGTTGTTACATATAAGCTTCCTAGTAACCAAAAAGCAAAAACCTATAGAAAATATCAAAAAGATAGAAAGAAATGAATTTTGGCATACTACTAAAGAAAGTCATCAATCAAAATGGATGAAAAACAAGAGAAGAGTGAAACAGAGAAACTAAAAACAATCAGAAACAAACCATTTTTGCTGGTCACAATGATATAAAACTAGAAATCAATCACAAGAAGAAAACTGGGAGAAAAAAGTATGTATGTGGAGATTAAAAAATATGATAGTGAACAGCCAATGGGTCAATGAGGAAATCAAAAATAAAATTTTTTAAACTTTCAAATAAATGAAACTGGAAGTAAAATATACCAAAATGTATGGGATACAGCAGAAGAAGTTTTAAGAGGAAAGTTAGTTGTCATTTTTACTGCACACCTCAAGAAAAAAGAAAAATCTAAACAACCTAACTTTATATCTCAAGGAACTCGAAAAAGAATAAACAAAGCTCAAAGGTGCTAGAAAAAAAGAAAATAACACAGATCAGAGCAGAAATAAAGAAAATAGAGACTAAAAGGCAATAGAAAGATCAACAAAACTAAAAGCTATTTCCTTGAAATAATAAACAAAACTGACAAACCTTTAGCTAGACTCAGAGAAAAAGAAAGAAATCTCAAATAAAATCAGAAAAGAAAAAGAAGTTATAATTGATACCAAGAATATAAAGGATGATAAGAGAATACTACAATTTTATGCCAATGAATAGGACAATATAGAAAAAAAGGGATAAATTCATAGAAATGGACAAACTTCCAAGCCTGAATCATGAAGGATTTAAAAATATGAAAAACTAATTAGTAATAAATAGATTAGCTCAGTAATTTAAAACCTCCCAACAAAAAAAGTCCAGGACTGGATGTCCACTGATGAATTTCACTAAACATTCAAGGAAGAATCTGTATTACTTCTATTGGAACTCTTTCAAAAAATAGAAGAGAGAACACTTCCAAAACATTTTATGAGACCACCATTACACTGATACTAAAGCTAGACAGTGCATTTTCTTGGCAAAACTCTATTAGTCTTTGCCCTGCTTCATTCTGTATTCCAAGGCCAAATTTGCCCGTTACTCCAGGTGTTTCTTGACTTCCTACTTTTGCATT
>contig_52
GGCATCACCGACTCAATGGACGTGAGACTGGGTGAACTTCGGGAGTTGGTGATGGACAGGGAGGCCTGGCATGCTGCAATTCATGGGGTCGACAAGAGTCAGACACGACTGAGCGATTGATCTAATCTGATCTGATCTGATTTAGGATAACCTCTCTAACATGGCAAAACATTTACTACCTCTAAAGGGAATATTGTTCTACCTCCAATATACATCGACTATAAATCTAGGGCCTTCATGGGGAAATTGAAGCCACTCGTGACCTTAAATTTGCATTTAAAACAACTCCAGATTTCCACCAACATATGGAAATGTTGGCAGGAGTGCACAATTTTCCATTTATAGATTTTATTTGTTTATATTTTAAAGATGTACGGTGTTTTCTTGGACAAAGTTAGAAATCACATCAAATCTGGTTCTTCTTGCTATCTCTCATCTCTCTCTCCCCTCTCTTTCTCACACACACACACACACACACACACACACACACACACACACACACAGACACACACACCACATGCAGCCAGAAGAATCCCTGACAGTACCTGTCCATAGCTTATCTCTTATATAAGTCTTGCAAAAAGCTCACAAAGAAGAATTTGAAATGTGGTTAATAGGGAACAAAAGGAACTACTGTGAAATATACTACAGAAAACAAGATAGAAATGAGAAAAAAATTTAAAAAGGAATATTCTCCAAAAACCATATTTCATGGACCTGTTAAACAATTAACTAGATGTTAAAAACTCAGGATAAGACAAAAAGAATCAGATTAAAAACAAAAAAGAGTTAATGGAATTGGAAATACCCCAAGAGATATTAAAAGGAAGTGTTTTCCAAAAACATAAAATTTATACAAAGAAGAATTTATGAAATCTTATTCTATCACCTCCACTAGCTTTGTTCGTAGTGACGCTTTCTAAGGCCCACTTGACTTCACATTCCAGGATGTCTGGCTCTAGGTCAGTGACCATATAAATTATATCCTCTTGTATTTTTTTGCTCAGCATAATGATTTTCACATTCATCAGTATTATTCCATATATCAGTAATTTCTACCTCTTTATTGCATAACAGTTTTCTGTTGAATGGATATACTCCTTTATCCATTCATCTGTTCATGGATATTTGGCATGTTTCTAGTTTTTGGCTGTTATGACTAATGCTGCCATCAACATTTGTATACAAGCTTTTCTGTGGGCATATGTCTTTATTTCCTGTAAACATCTAGGAGGGGATTGCTAGGTGGTATGGTAAATGTGTGTATGTATATATAGACACACACATATATATATACTTAAACAGATACACACACACATACATACATACATATATTTGGTGCACCACACAACATGATCTTAGTTCACTGACCAGAGACTGAACCTGTGCCCTTGGCAGTGAAAGTGCAGAGGCCTAACCACTGGACCACCAGGGAATTCCCTGAGCATTTGGTTTTATAGTTTTCTATTGAAGTCTTTGTATTTTGTTTTTTATTTTTAAAATATTTTATTTAATTTCGACTGTGCTGAATCTTGGTTGTGTGAGTTTACTTTAGTTGTGGTGGGGGAGTAGTTCTCTATAGTTGTGGCACATGGGCTTCTCATTGCAGTGACTTCTCTTGATGTGAATCATGGGCTCTAGAGCGCAGGCTCAGTAGTGGTGGTGCATAGGCTTAGCTGCTCCACAGCATGCAGAAACTTATACCGAACTGGGGGTCAAACCTGTGTCCCCTGCATTGGCCAGTGCATTTTTTACTGATCCACCAGGGAAGCACCTTCTACTGAGTCTAATAATTTTTAAGGCATGTTGTCCTATGAAAGCATTGTACAGCAAATACCTGTCTAATCACCATCTAGATTTAGTAATTTGGCTATCTTTAATTCATCTGCTGAATCATCTGAAAGTAACTTGCAGATATTGTGACACTTGAGCGCTGATGTCCCAAGAAAATGCAGCATCCAAGAAAATCAACACTAATTCCCTTATATCATCTAAAATCTAGTTAATAGTTATATTTACTCAATTGTCCACAAAATATGACTTATATAAAATTATAAATCTTGCTACTGGTATTTAGTGAGTAGAAACTAAGGATAACACAAAGACATCCTGCAGTACCCAGGACAGCCCCCACACTAAAAAGTTATCTGATTCAAAAATGTCAATAATGCCCTGGGTGAGAAACCCTGGTCTCTAGGGTATACACATCTTTACATTTATTTCATTGTTTCAGTTTTTCAAAATTGAAATGTATTTATTTTTACTCTGGCATTATACAAAAGTTCTATCTTCTCTATCTTGGTCAATGTTTAATATTATAGGACCTTAAAATATTTTTCACACTGGTACAGATTAGAAAATACCCTTTGATTGTCTTAACTTGCATTTCTCAAGGTCAGTGACACTGAGCATCTTTTTTTATTGTCTCTTTGCATTTCCTTGTTTGCCCTTCCAGTCTTTTAATGATTTTTTTTCCATCTAAGTCACTGCATGTGTGAGAATGTGCATGTGCATGAGATACATTTGTGAGTTCTGTATGTATGCTGGATATAATTCGTGTATTGTGCTTCTGATATCTTCTCTCAGTTTTTCTGTTTTCATTTCCTTTTTTCTTAAGAAAAGAAAAAAGTCTTTTACTTAAATAGAAATATCGTTTCCTTCAAAAATCATATTTATGAAAATAAGTTGTTAGGGTGAAAACAAGTTGTCTTTTTTTTTTCTTTTGGAGTTTTGTATAGTATAAAACTCAGTTACCTTGGAACTTCCTGAATTTTTAACAGTACAGTTTTAGCAAAGGATCTCATTATCTTTGTAGCATGTTATTTTATTTATTAGAATATCTTCTAATAAGATACTATTATTATTATAATTATTATATCAGAGGATGAGATGGTTGGATGGCGTCACTGACTCAATGGACATGAGTTTGAGGAAACTCACAGAGATAGTGATGGAAGCCATGATTGCTGCAGTTCATAGGGTTGGAAAGAGTCAGACATGACTTAGCGACTGAACAGCAACAACATAAGATGTCTTTTATGCCAGAGATTTTGACAAACTCCTATGTAATCTCTTCAGTTTCTATATTTCTGAAGAATGACCAGTTACTAATAACTGATTACAAAGTGGAGTGGGGTGGTTACCACATTTTTATAAGGTAAGATGTTAATCATAGTTGCAAATTGGAATGTATAAAAATATTTTTATTTTAAAAAAGGTTGGAGGCGTGAAAGAGAAAAGAGAGATGATCAAGATGAAGTTTCCAGTGTGAGAAGTGAGGGTGGTAATATCCGAGGCTCCTTTAGAGGCCGAGGACGAGGCCGAGGACGAGGAAGAGGCCGGGGCAGAGGAAATCCTCGATGTAAGACATGATTTTTGTTTTGTTAACTTAGATGAACATTGAAAAATGTACAGATCCTCTGTTTTTCCCACTATACCGTATAGTGTTTCAACTGATTTTTGTCTGATAATAAAGATGGTTTTGTATTTGTTAGCCCTTGAGAAACTTCACTTTGGATTTTTCTTTATAGTAACTGTTCTTTTGTTTTTTTTCAATCTGTGATCATTTTTCTTTCTTTACTACTTCAAGTGAACTTTGATTATTCATATGGTTATCAAGAACATGATGAAAGCACTGATCAAGCATTTCAAACAGAGCTTAATGCCAGTATGATGTATTACTATGACGATGGTACAGGCGTTCAGGTGTATCCTGTGGAAGAAGCATTGCTCAAAGAGTATATTAAGCGCCAAATGTAAGTCATCAGAGGCTGAACAGATGGGGTAGGAAAATCTGTTATAATGTCAAACTTTAACATCATTGATAATGAATATAACACATTTTTCTAAGCTGTTTATTAGTAAAATTAGAGGATTTTAATAGTATTTTATATTTTATTTCTAGGAAATGTTAGCAAAGTATAGAGAGTATTTTAGAAAATTTATATTGGTTCATGTTGTTGTTTATATGACTCCTGCTTTCTCTACTGAGGTATTTCTCTGCTTACAAGGATATTAGTGAAAAAAGCATAATATGAATGATTAAATATAAGAATTTAAAAAGTGAAACTGTTAGTTGCTCCGTCGTGTCTGACTCTTTGTGATTCCACGGACTATTGCCCGCCAAGCTTCTCTGTCCGTGGGCTTCTCCAGGCAAGAATATTGGAGTGGATTGTTGTTACCTTCTCTAGGGGATTTTCCTAACCCAGGGATCGAACCTGGGTCTCCTGCATTGCAGACAGACTCTTAACCATCTGAGCCACTGAGGAAACGAGTGTGTATATTTAAAATTGAACAAGTGAAATTTAGCTAATTTGCAAATAAATGTTTATATTAAAATTTGCAGATGAACATAAACGGCAAAAAATGGTTGCTGTCTTCTGACTTTCTTCACAATTGATTTCAGAATTCTGATTGTTTTTTAACTTTTAAGTTCTCTGTGACACATATTAAAAGGAGACTAATCTTTTTTAGTTCAGACTTTTTATAATAGTTGCTTTCTGAATATTGAAGTTGATGTTAGGAGAATATTGCTTGTTCTATTATCTTTAAGCAAGAAAAAAATAACCCTCTGTGTATTAGTATTGTGTAGGATGTTTTGCATGTTTATATAGTGATTTGCATATTAATATAGATATTTGCATATCTAATTTGCTAAAATTTCAACTTCTTTTTTTAAATTCTTATAAAGGGAAGGGAAAGGCTGTTTTTGAAAGGACATAGCATGGAGAAGGAAATGGCAACCCACTCCAGTATTCTTGCCTGGAGAATCCCATGGACGAGGAGCCTGGTAGGCTACAGTCCACGGGGTCGCAGAGTCGGACA
>contig_53
CACAGGGCAGCGCTGAACATGCCCTCAAGAAAGAGGTGGTCAAAGATCGAATGAGATTCTGGCAATTTTCACTCCATAATCTCTTCTGGGTCAATGCCATGTTTTTGATGGTCCCCAGCAGTGGTTAGTAGTCTGTTTATTTAATCTGTTTATTTAGTTTATTTAGTTTATCTGTTTATCTGTTTATTTAGTCTGTTTATTTCACTTTTCACTTTCATGCATTGGAGGAGGAAATGGCAACCCACTCCAGTGTTCTTGCCTGGAGAATCCCAGGGACAGGGGAGCCTGGTGGGCTGCCATCTATGGGGTCGCACAGAGTCAGACACGACTGAAGCGACTTAGCAGCAGCAGCATGGTTGTCCCAGTAGTCATGTATGAATGTGAGATTTGGAACATGAAGAAGGCTGAACACTGAAGAATGAAAGCTTTCTAACTCTAATGCTGGAGAAGACTTTTGAGAGTCTCTTGGACAGCAAAGAGATAAAACCAGTCAAACCTAAAGGAAATCAACCCTGAGTATTCATTGAAATGATTGATGCTGAAGGTGCAACTCCAATACTTTAGCCACTTGATGTGAAGAGTTTACTCTTTGGAAAAGACTGAGGGCAGGAGGAGTAGGGGGTGACACAGGATGAGATGGTTGATTGACATCAGTGGCTCAGTAGACATGTGTTTGAGCAAAGTCCAGGAGATAGGGAAGGACAGTGAGGCCTAGTGTGCTGCAGTTCATGGGGTTGCAAGGAGTCAGACAGGACTGCTCAACTGAAAACCAGCATCACCTCACACCATTCAGAATGGCTATTATCAGAAAATCTACAAGCAATAAATGCTAGAGAGAGAATGAAGAAAAGGGAGCCCTCTTGCACTGTTGGTTGGAATGTAAGTTATTACGGACACTACGGAGAGCAATATACATATTCCTTAAAATACTAAAAATAGAATTACCATAAGATCAGCAATTCCACATTGATCATATATTCTAAGAAAAGCATATGTGAAAAAGATATATGCACCTCAAATGTCATTGCAGCACTATTTACTAATACAATACCCAGAACATAGAAGCAACCTAAATGCCCATCAGCAGATGAATGGATAAAGAAGGTGTGGTACATATATATAATGGAATATTACTCAACCACAAAAAGACATGTAACTGGATCATTTGTAGAAAGGTGGATTGACCTGGAGTATGTCATTTGGAGTAAAGTAATACAGAGGAAAAATAAATATCATTTATTAATGCATACATGTGGAATCTAAAAAATAAAATGGTACAGATTAATCTATTTGCAGGCCAGAGGTAGAGATGCAGACATAGAGAATAGACACGTGGACTTGGGAGGGGGATGAATTGGGAAATTGGGTTTGATTTATGTACCCTAACATGTGTAAAACAGATAAATAGTGGGAACCTGTTGTATAGTGTAGGGGGTTCAGCTCGGTTCTCTGCAGTCACTTAGATGGTGGGATGGGGGTTCACAAAGAGGTCCAAGAGGGAGGGTACATATGTATAAATATAGCTGGTTCACTTTGTTGTACAACAAAAACTAACACAACAATATAAAGCAACTATACACCAATAAAAATTTTGGAAAAGAAATAAAACTATCACTGTTTATGGAAAACATTATACTATGTATAGAAACTCCTAAAGATGCTATGCAAAGCTACTAGATCTTAGGAATGAATTTGTTAAATAAACAAGATACAGAATTAACACACAGAAATTTGTTGTATTTCTATACACCAGCAATGAATAATCAAAAAGAAATTAAAGAAAAAATCCCATTATCATTTCATCAAAAAGAATAAAATATCTAGGAATAATCCTACCAAGGAAGCAAAAGACCTGTGCTCTGAACAGGATAAGACACTGATGAAACAAAGATGACACAATAAGATGGAAAGAATTGGAAGAATCAATATTATAAAAATTACTATAGTACTCAAGGTAATCTACAGATTCAATGCAATCCCTACCAAATTACCAAGCATGTTTTTCATAAACTAGAACAATTTTAAAAAATTATGCATACAGAAAAGTCCCTGAATAATCAAAGCAATTTTGAAAAAGAAAAACA
>contig_54
TTGGAGAAGACTCTTGAAAATCCTTTGGACTTTGAGGAGATCCAACCAGTCCGTCCTAAAGGAAATCAGTTCTGAATATTCACTGGAAGGACAGATGCAAAAGCTGAAGTTCCGATAATTGGGTCACCTGCTACGAAGAACTGACTCATTGGAAAAGACCCTGATGCTGGGAAAGATTGAAGGCAAGAGAAGGAGAAAATGACAGAGGATGAGACGGTTAGCTGGCATCGTTGACTCAATAGACATGAGTTTGAGCAAGTTCCAGGTATTGGTAATGGACAGGGAAGCCTGGCGTGCTGCATGCATTCATGGGGTCGCAAAGAGTTGGACACAACTGAGTGGCTGAACTGAAACTTCCTTCCACAGAAGGCTCCTGGATTTTATTTTGATAGGAGCAAAACCCTTCTTGATATGCTATGATGTTATGGGCTACCTCAGAATCATATCTTATTCTGGATGTGCTAATGCTTTTTTACCTCTTCTGGTAAGCATGCCAAGTCCTTCCACTGGGCACAAGTTGCCATGTAAAGGCTCATTCCAAATGTGAAGTGAGAACTATTACAGCATGTCATGTCTAATGTTGCACCATTTCAATCTGAAGATTTGACACATTTACAAACAAGATTAAAACTGGATTTTCACCCATTCTGAAGGCTGCCTTTTCACCTTGCTAATAGTTTCCTTTGTTGTGCAGAAGCTTTTAAGTTTAATTAGGTCCCATTTGTTTATTTTTGCTTTTATTTCCAATATTCTGGGAGAGAACATAGGCAAAACACTCTCTGACATACATCACAGCAGGATCCTCTATGTTATCATACTTTTGTATCAAAAAAATAAAAATAAAAGTTTTCTCAACATTCAAAGTTTTAAGAATCCACTTTCTCTAAAGTGTCTGCCTTCTTGTGATCTCTAATTCCATTCGTTTCACCTGGATTTCCAACTCAATTCCTTTCATGGAGGTTTTACTTTCTTTCATAATATTTATTATCTGAAATTAACCTTCTGTGATGAGGAAAACAACTTTTGACAAAAATGACTTTAGTTTTCTTGGGTTGTTATCTAGCCATTTTATTTTATTTATTTTTTTTTCTAATTTTATTTTATGTTTTAAACTTTACATAATTGTATTAGTTTTGCCAAATATCAAAATGAATCCGCCACAGGTATACATGTGTTCCCCATCCCGAACCCTCCTCCCTCCTCCCTCCCCATACCATTAGCCAGACTCATCAAGAAACAAAGGGAGAAAAATCAAATCAACAAAATTAGAAACGAAAATGGAGAGATCACAACAGACAACACAGAAATACAAAGGATCATAAGAGACTACTATCAACAATTATGTACAATTGATATTTTTATATTCATTTTGCATATCCAGGGACCTCTCAACTCACTTATTAATTCTAATAATTTATC
>contig_55
AGCATCAATTTTTCGGCATTCAGCTTTCTTACAGTCCAACTCTCATATCCATACACGACTACTGGAAAAACCATAGCCTTGACTAGACGGACCAGCCATGTGTAAAACAACAGTGTGTTCTCAGAGCAGTGAGCTGTGTTGCATGATGGTGTAGGGGTTAAAAGAGGGGATGAGAGCATGAGATGAATTCAGAAAGGTAAGGAAGTATAAATTACATAACTTAGGTCTAGAAAGGACTAGCGGCCAGGTATTCAGTTTTTTCATTTTAAATTGAACCCAGTGTAATGTGACTTGCCACAGTATATATCAATATGAAGAGAACCTTTTAAATAAAAGATAATTTTCGATGTCTTGTTCAAATTTATTCAAAACAGTATATTTTAATGTTACAGTAGAAACTAGGAATATTAATTAGTAAATCGTAATCCCTCACAGTTTAGTAAGAGCGACAAACAAGAAACAAGTAAACACAATAGAGCAGAGCATTTGTTTCACTGCAATTAATTACCTATAAAAGAAGTTATAATAATGACAGAAGTATAAAAATAAGAAAAGTTAATGTATGCAGATAGAGAAGAGAACATTAAGGAAGGAAATTATGCTTAATCATAGAATAAAGAAAATCCTCACTTGCTTAAAAAAGACACAAAGTTTAAGACATTTTGGAAATTAGAGAGTATTCCTCATTACAAAATGGATGGCAATGGTGTTATGATTTTAGCGTTTGATTTTAGCCTCAAATGAACCAAATGGCAATTAGTTTAAGCTTATTTGGGTATAGAAAGAAAACTCATGCCTCAAAGGTAATCCAGGAAAATACAGATGAGCTCCATTGGGACTGCCTCTAAGGGATACCAAGTAATTAATTCCAGTGACACCAATGGAAGATCATTTCGGAAGACAGAGAAACGGGCAAGAGATGAGATGATGAGTCTTGATATAAATAAATGGCTTCTATAGTGAGGTCCTCAGCCTGCTTCCTACTCCTAGAAACTGCAGGTCCAGCACCCACTTCCTTCTGGTTTCATTCTCTTTCTGCCACAATGACAAGTGATATTTTACAAAAGGGCAACCCCACAGTGAGCATGGCACATGTCCAGACCCATCCTACTGCACATAGACGTGTAACACTTGCAAGAAGGACACTTTTCTTGTTTTAAGACCCTGGAAAACTAGGCTTTCTTTTGCTATTATATTATAATCTAGTACATTCAAAGCTGTTGTTGTTCAGTCACTAAGTCATGTCCAATTCTTTGAGACCCCATTGACTGCAGCACACCAGATTTCCCTGTCCTTCACTGTCTCCCAGAGTTTGCTCAAACTCACATCTATTGAGTCGGTGATGTCATCCAACCATCTCATCCTCTGTTGACCACTTCCCCTGCCCTCAGTCTTTACCAGCATCAGGGTCTTTTCCAATGAGTTGGATCGCTGCATCAGGTGGTGAAAGTATTGGAGCTTAAGCTTCAGCTTCACCATCAGTCCTTCCAATGAATACTCAGTGTTGATTTCCAGTGTTGACTGGTTTGATCTCCTTGCTGTCCAAGGGACTATCAAGAGGCTCCAACACCGCAGTTTGAAAGCATCAGTTCTTCAGCACTCAGCCTTCTTTATGGTCCAGCTCTCACATCCATACACGACTACTGGAAAAACCATAGTTTTCACTATACAGACCTTTGTTAGCAAAGTGATGTCTCTGCTTTTTAATACTCTATCTCGGTTTGTCATGGATTTTCTTCGAAGGAGCAAGTGTCTTTTAACTTCACGGCTGCAGTCACCATCTGCAGTGATTTTGAAGCCCAAGAAAATAAAATCTGTCACTTTTTTCACTTTTCCCCATCTGTTTGCCATGAACTAATAGGACAGAATGCCATGATCTTAAGTTTTTCAACTGTTGACTCACCCATTAAGCATGGTAGCCACAATGCCTAAGGGACCTGGAAAAATGTTTTAATTTCTTTAAATAAGATCAGAAGAACAATTAATGCAATCATGTCTGGATTATATTCATGTTTATATCCATGTAGTCACAAAATATAATGAATAGTGCTTTTCTGAAAGAAGACCCTGCAAATGTACTGGAACCATAGAAACCATGGAAACCATAACATGGCCCTGAGCCCCCTCTGAATAACACAGAAATTGACAAACAAGAAGTTGGGAGTGTGGTCTTAACACAAACATAAAATAAATGGAGAGATGGTCTAGGTTTTAAGCAGTGAGGTGGTGAAGAAATTGCAGGAGTGAAGGAAGTTTATTTATATTAGTTGTAAAGTTTGGTAAAAATGATGACCTGTGAGTGTATATCAGAGAAGGCAATGGCACCCCACTCCAGTACTCTTGCCTGGAAAATCCCATAGACGGAGGAGCCTGGCAGGCTGCCCTGAGGTCGCAAGAGTCGGACACGACTGAAGCAACTTAGCAGCAGTGGTAGCAGTGAGTGTATATAAGGCAGTTGGTGAACTTAATGAATCCATAGTGTGTTAAGATTTATTGGCTATGGTTGGCAAACATAGAGGAAAGACAGAGGAACACAGAGGCACAAAAATAGAGGAACTTAGAAGAAAATAGAGGGAATACTAGAGGAAAGATAAACTCAGAAAATGCTCATTCTATTTTAAGCAAGTTAGAATGTTGAGGGTGCACCTGGCAGTGGGGTTGGGACAAAGATTTACACATAATACAAAAACAGTAAATCAAAGAACTGTGTGTAGAGAAGAATGCCAGTGGGTAGGTTTGGCTCTTGGCACATGGACTTGAGTTATGTCTATATATTTGCAAATGGACAGAGGAGTCTGCTGTAGGTTACAGGCCATGGGGTCGCAAAGAGTTGGACACGACTGAGTGACTTCACTTTAGATATTCTAATACATGGAGACAAGTTGACATATTCCAAGGTTATAGTTATTTTCTTATAAAACTCCGTGGCTGTTCCCCACTGTCTCTTGGTACATAGGATTTTAGAAGAGAAACTTGATGGTAGGCATACGAGTTTCATTTTATTTTGCTTGATGTGTGTTTGTATTGTTTTCTTGTGTTTGATGCCTTGATTCATTGTCAAGGATACTGTGGGATTCTCTCTTTAACCATGTAGTCCAATAATTTCTTCACAACATTTTAATTTTGCAGTTCCTACCTCCTTATTTCTTTATAACAGAACCTAGAATTAGAGGTCCTTTGTTTTGTTTTGTAAATTTTATTCCCTTTATTTCATGATTTTTTGTTTATTTTTTGAATGTAGTGTTAATTCAAATTCTTACCTAATTATGCCTAATTTTTGTTTCATTATTTATTTTTGCCTAATTTCTATTTCATTAGTTTTTTAAATATGCCTTCCAGTTTCTTTTTCATGTGGCCCCACTCTATTTCCTCATAAATTTTACATTGCTTACATTTATATTGTTTTTAGTCATTGCAAGTAAGAAGCAATTGTAGAGATGCTTGTGGGCTATTTATATGGGTGTATGTGTGTATATCCATCTTGATCATTTGTTTATCTCTGATTCTCAGAAGCAAAATAACTTTTCTTCTAAAATTTATTTTCCCAGTTAGAATTTTTTCAGAGAAAGAATATATGGCTTGAATGAATGATTCCTTATCCCGCTCTCTCTGCCAAAAGTGCAAGAGTGAGGCCTCAAAGTGGGAATTTCTTCTTTTCCTTGGAGCACATTCATTGCCTAGCCATCACTCACAGCATTTGGATGAGGATTCTCATACCTGGTTTTATGCCCATTTTATAGACAAGACAATTAAGGCTCAAAGAATTAAAATAATTTCCATATTTTTTTTTAAATCTACAACATTATCAGGAACTAAAACTGAGGTCAGTGATCCCATTTTTGCTATATTAATAAATCTATTCACTCCAAACATGTTATATTAATTTAACTCAAATATTTCCCATTAATCCCTAGAGAACCTGTTGTTATGACACACTTATTATTAGAAAGGCCAGAATAGGGATGTTTAATTAAATTTATTCAAATTTCTCCAAAATGAATATCTTTAGATATTCATATGGCTCTGGATAGGCTCTGAGCCAAGTCAGATATTCTAGATTACATATCCTGAATTTGAACAAAAGAGAGAATAGTTATAACACATCTTAAGGACAGGAATTTAATCTGAGCAAAGCAATTATAAAGTAAAGTCACCCATGTTTAGTCAAATTGGAATACCAGTTTGCTTAGAGCAAGCCAGAGAGGATATCAGGGCAGGGATGGCAGAGGCAGTCCTAGGATGTAATGTGACATAAGAAATGTATCTAATGAAAAAAAGCCACCTTAGAGAGGGAAATTGGGAATAGAACTGTTATTTGTAAGTTCTGTTATTTCTAAGTTTTCATCGTACCATTACTTGTGGCATTTATGATAGAGAATTCTCTCTGTGTTATTACAACCAGTGTGTACTTAACACCAAGTACATGATTGCTTCAGTCTTTTCCATACCCCCTTCCACTCTTTTTCAGCTTCACTTTTTTCTAGATATCTAGGCTTGGAACATGACAGCATGGACACCATGAATACTGATAATTACTATGTTGGAAAGAATAGTTTGTGTAAGCAAACAAACTCTATTTTGTCACTGTATATATCAGATATTATGCATTATATAGATACACACACACACACCAATATTTAGTGATATAAATAACATCCACTTGTTTAGCTCACTATTGTATGAGTCAGCAATTTGTCTAAGCAGTGCATCTGCTGGGCTTGACTTGACTCATTCATGAATTGGCAGTCAGCTAGCACTCCATGCTTTACTTACCTGTTTGGCAGGTGGCTGTCACATGATTCAGCGGTACTGATTGTGTGTCTCTCATCACCCTATATGTGATCATTGAATAGGTTGGTCTGGGTTTGTTCACATACTGAGTGTTACAGGGTTCCAAAAGTAGCAAGCACAAAAGCCCCAATTCTTCAGTGCTTTGTAAATTCCTGCTTTGGTCACAATCTGATGTCTCATAAGCTAAAACAAGTCACATGGCTCTTATCCAAGGGCTACATCCATCCTTTATGACAGGGGGACAATGCTTTGGCCACAAATAGGGGAGCTCTAACTCAAGCTTCAACAGTGAGGGAATATAATATATATCTGATGCATCAAGAAGCCCAGAGATAAGTATCACTCCATGATAACTGATTTGGGAGCCCAGAGATAGTATCACTCCATGATAACTGATTTGGGAGTTCAAGAATGACATTGAACTTCTTTCAGATCCTTTTTACCTCTCCTCTCTGATATCTGCAGTATTCTAACATGATGCCCACAGAACTTCCAGACCTCAGTTTTTACAAAGAAAGAGAAAAGGCATAGAGATATTCTCTTCTGAGGTCTTGTTATCTGAGGAATACGAAAAATTGTTCAGAGTCTCTCAGAGAACCCCTTGTAGACAGTGTTGGCTATATTGATGTCACAGAACCATTCCTGAAACACTCCTTTCCTCAGACATTTCATTGCCATGAATACCTTAGACTGAACACCTGGCAAGGACTGCACCATAAATTCAACAACTGTTTATTGTGTGTCTGCTATGTGTGAGCATATGCCAAGCACCAGGGATGTAGCAATGAATGAAATATTCTCAGCCCTCATGAAGTTTACATCTGAGTCATAAGGACATGCAGTGAATGTAAATACAAAGAACATACAGCTAATAATAAACAAAATACTGAGAAAAAAAGTGTTAAGGGGGGTACTGAAAGAGGATGGTGGTAGGGGTTCTAATTCATATAGGAGAGCTAGGCAAGGCCTGATTGGCCAGGTGACCTTTGATCAGAGTCTTGTAAGACGAAGTGTTTTGCCATGGGGAGAGCTGAAGGCCTTCCAACAGAAGGGAAAGCACTTGCAAAGGTCAGGCCTTAAGGAGGCTTGTTTGAGAAACTGTAAATAGGAAAATTAAACTGGATCAGAATGATCTAGGGATAGGCTGAGGGTCAGAATCATAGGCAGCCTGGTACATGATCATAAGGTTCTTGGGTTTTTCTTGAAATGAAAGGGAAAGCCACTTGAGGATTTAGAACTGATTGGTGACATTTCTGACTTTATTGTAAAATATCCTGCTACGTTTCTACTAGTCAATATGGGGCAGGGGCAGAAGCAGCAGAATACCGGAAAGTCCCAGGTAAGCACGGGAGGTGGCTTTGACCAAGGAGGGAGGTGATAGGGAAGTGTTCTGGTTCTAGATACATGCTAACCACAGAACAGAGAAAATATGATGACAGATTTGATATATATCATGCAAGTATCTTTTCTGAGCTGTAGCTTCCTCATCTGTAAATATAATGGCTACATCACAGTATAGTTGTGAGGATTCTGTGATATACTTTATATAAAATTTCTAAAAGTTTGTAATGCCAGTCTCTCACCTTATCCCAAAACGATTATAATTCATCATGCTTGTACATAGAATTTCTAGCTAATAGGTATTTCACATACCATGTTGTTGGTGTTTCAGTCGTGTCCGACTCTTTTGTGACCCTGTAGACTGTAGCCCGCCTGGCGCCTCTGTACATTGAATTTCCCAGGCAAGAATACTGGGGTGGGTTGCCATGTCCTTCTCCAGGGGATCGTCCCGACTCAGGGATCAAACCTGAATCTCCTGCATTGCATGCAAATTCTTTACCACTGAGCCACCAGAGAAGCCCTCACATACCATAAGTCTCCTAAATAAGGAGATTGGGATGGATTGGGGCAGATCTTGAGAAACAGAACTTGAAAGAAAACCAGGAAGCTCAGACACTATGAACAGAAAACAAGAAAGCAAGTGAAATGTAATAAGATAGAAGTATTTGTCTGTAGCCGACTTTTATTTATTTATTTGTTTTTCCTGTGCTATCAATGATGGATGAGTAAGCCAGCCACATACAAAAGTTCCTGGACTAAAACATCCTCTTCTCCACTAGGTCTTCTCATTTTGAATAAACCTTAACTTTCCTGAGGGCTCCAAATAAAATACCTAGAAATATCCTGGTGCATATCTAATTCAGGGGCTAATTTCTGTGACCCTTTTGCTACCCCATAGCTTTCCCAGGAAGCATGCTAATGCTGCTGCTAAGTCGCTTCAGTAGTGTCCAACTCTGTGCGACCCCATAGACGGCAGGCCAACAAGCTCCCCCATCCCTGGGATTCTCCAGGCAAAAACACTGGAGTGGGTTGCCATTTCCTTCTCCACCCAGGAAGCATACATCAGTGATATCTTTAACACTACATCACTGCACCTATTGTAAGCTCAGATTTGTGTAATGTTATTTATTTCCCAACACTGATTTTAATAGGACCTTGAACAGCTGAAAATTTTATATATTATTATTTCTTCTAATAAACAAATCATATTTTACACTGGTATACTTCGAGTGTATCGCAAAATCAAGCCTGGCTATTTCTACTCGTGCCTTTAATTATATTAGGATTTCAGAAAATTCTGTTATAAATGTATTCCCATTTATGTGGATTTAGTTTTAAGGTATATCAAAAGATTTGGCTTCAGTATAGCCCTCACTATTCTATGGAATATTTTTCTTGCTTTCAACAATATGGCCTGATTATATGGCCACAAGAATACTGAGATTTAAATGGCTATTAAGTGATACCACATTTTATGGATGATAATTTGATCCATAAAATTTATATTTGTGAAATACACTTAAGAACTGCTTTATACAAGGCATTTTATATCTATTGCTGCTTTTCTTTTTCCTCCTGATACAGAAAACTGGCATGTTATTTTTATTGTAGGCATAGACATGTAACTAGAAAGCAATTACTTTTGTTTCTTTTAGAAATTATTCCAGCCAGGATCTGGTTAGACCAGCTGTTGTATGTGTTTAAATTAGGTCTAACAAATCAGTACTTAGAGCCACTAGCACATTTTAGATTATAGATCATAGCAAATCTTCAGCAACCTGATTTCATATTCAAAGATGGATTTTGGTTACTGACTATACGGTTCATGTGTTGAGATAAAAATGTGGTTATTTAGAAGCTGGCCAGGCTGCTTCAATAGATCAGTGCTGCAAAATATCTTGCAAAGGACTTAAGTAGGCAGCATAACATAAATTCTGCCTTTACATAATGATACCAGAGCTGTGCAACTACATATATTTTAGTGCTTATGGAAAATGTGAAAAAAAATGATGCTACCTTATTTCTAAAATTACATATAGTCTTGTTCTCAAAACTGGAAACAAAAAGAGTAACCATATTTTGTGTATATGAAAATGATTTCAATATTCAAATGTTTATGTATATGTTCTATAAGTTGAACAATATGAAATTGCCAGTATTCGACCATCTTGACCCTCAAAAATGGTAATTTCTTTTGATTCAACTTAAAATCTGTGAAAATCTGGCTACCTGAAAAATCTAGCATTGTATTTTACCTCTAACTTATTAGTTTCTTGATTATCTCAAGTTGGAAGCAAATCAACATTTCAGTCAGGGGCCTGCCTACTCCAAGACCATAGCAAACAGTTCATTACAAGTAAAACACACAGAAGAGGAAGCAGCAGGAGGCTTTTACTTCCTAGGTCATCACTGCCAGATCAGATTTAGGATTTTATCTTAGCCAACTGGCAGTGATTGTATTTTTATAAAAAGCTTCAGTTTAGGCTTTGGTTCAAGATACAGAAAAGATGGAATTCAAGGATGAAAGTTGAGAGAAGTGACCAAGAAAACCACAATTTATTCATTACATATTTGGGCTTTGGTGGTGGCTCAGTGGTAAAGAACCCAACTTCCAATTCAGGAGACAAGATTTTGATCCCCGGATCAGGGAGATCCCTTGGAGAAGGAAATGGCAACCCATTCCTGTATTCTTGCCTGCGAAATTCCATGCACAGAGGAGCCCAGAGGGCTACAGTACATGTGGTTGCAAAGGATCAGACATAACTGATTGACTGAGCAGGAACACACACACATAGATGTATTTATATTTAGATCCTATCCAAATAGTTTCTTGGACCAAGTAGGCAAGGGCCATGCACTTAATTAATAGGGCTGCTTCACTGACTGGACCGGCAATAAGTGACTTGACAAACCAACAGAGGAAAGGCACTTTCCTCAGTGTTTTGATAGTTCCTCTACTGCCTCTGACTGCACTTTATTCCTAGCCTCAAAAATGAGCTTTGTTCTTGAATGTTCTTTATCCCAAAGAGAGTAATGGGGTGACAGTGACCTTATGATGTATGTGAAATGGTCCACAGCCAGCTTAGTGTACTCTGGGGAAACACGTAGAGACTGATGTTGTGCTTTTAGATGCTGGGGAGGCGAGCTGTACTTTTATGCTGATTGAGTGTTTTAGACATGACTTATATCCCATGAATCTAGGGTCATTTTTATGACTGCCTGGACAGTTCCAGTTAACAAAGGTTATTACAGGAGATGTTACCTTTTATATTTTAAGTACTAGCAGGTATTTTTCTTCCATGAGAAAGAGTCATACCCTTATCAAAGCAATTTTAAAACTTATCAATAACTTGGTAGCATAATAAATAGCTAAATATGGTTATAGATTTAGAGGATAAATTGTGTTTACTTTTTTCCAAGAATTTCATCACAGCCAACAACTCAGGTGAGACATCCTTTACTTAATGTGTAAGTCATAAATATGTCATTGTCCCTATACTAACATCCAGACTATGTTCTCAGATATTTTTCAGGGTTGTTGAATGTCCTGTACAATAATTCAGCAAGCTGGTATTAAAAATGCATCTTCTGCTTCTTTTGGGGTCATAACAATGTACAAAAGATATTCCTGCAGAATACAGGCTCCAGTTGCATGTTGGAAAGTTTTTCTTAACAACAACAACAAAAATTATGTGCACGAATAAAAGTAGCGGGAATCATTATGGGTATAAATAAACTAGATAAGATAGTGTGAAAATTCTTTATCTGAGGACATATGCTGAAAAATAAATGTGTCTCCCTATAAAAGAGAAAAGCTTGAATAACTCGATTACTTGCACAAATTAGAATTTAGGATTAAAGCAATGATCTGGAACAGCTAAGAAAAGACTGATTCAGTAGGAAAAGAAGGACCATAATCTTGCCATGGAAAAGAGCCAGTCACTGGTGACAAATCCATCAATTAAAATTCTCCAAATTCCTTGGAGTCAACATGCATGATCTGCAGGTAGCCTGTTTTTAATCAGTTGGATTTGTGACTTTCCTCTCTTAAAATAATAAAATAACAGAAGCCAAAGGAATACTTTTATTTCTAGTAGAGATAATGGGAAAGGTTGTGTAAGTGTCAAGCAAATTGGTTATCTTAAAGTATTTTCAAAGTGATAATTAGACATAGGCCTAGAAAGTAATACAGCTTGCAAATACTGAATCAGGCTACCATTTCCTACTCCAGGGGATCTTCCAGACCTAGGGATTAAACCCAGGTCTCTTGCATCTCCTGTATTGGCAGGTGGATTCTTTACAACTATCACCACCTTGGAAGTCCTAGAAAGTTATATAGCTTGCAAATACTGAAATTTGCAAAAAAATGAAATAACAATTTTTTCCCCTTTTTTATTTCAGTGTAAATGAAAATATATTGTATTTTTGTGTTAAAACTGGACATGTTTTGTGAGTTAAGAATTGGGTTCAGTTTCTATAGATCACTTATATAGCAAATAATTCAAAATATTGTAATATGTAGAATGCTTCTGGTAATAGAAAATACGTTGTTAAGGACTATTTGCATATCTATTGTACTGACTCAAACTTCAGCATTCTGAAGACTAGCAAAAGTTTAAATACAGACACAACTGTAGGTTTTACTTTATATTCTGTATTCTAGACACATTTTACATGCAGAACCATCAGTCACAACTCTGTCTTCTTGCATATTTGCATAATACCCTTTCTTTTCCAGTCCATTTAGCAAATAGAACCATGTCTGATATATCATAAACAAGTGGGAAAAAATCAACTGTTTCATATGGTTGATACATAATTTTTAACTTCATTCTAGTAATAGCTTTTGAAAACAGTAGATTGTGAAGATTGTGGATCTTTTTATGAGGCAACAACCTATATATATTCATATACACAAATATCACTTGAACTATGAGGAATTCTTTAATTTTGACCTTTTATATGTGTGTACAGTCATCCCTCAGTATCTGTGGGGCGTTGGTTCCAAGACCTCCAAGGACACTGAAATCTGCAGATGCTTAAGTCCCTTATATAAAATGCCGTAGATTTTATATCACTTATAACATCCTCCCAAACACCTTGAAAATAATCTCTAGGTTACTTATGATACCTAATGTAATATAAATGCTATGTAAATAGTAGTAAACACAATGTGAATGTAAATAATTGTCTTTGTAGCAAATTCAAGTTTTGCTTTTTGGAAATTCTGGAATTTAAAAATCTTTGTTCCCCATTTGGTTGAGCTTGTGGATGGCATACGGGGAACTCGCAGATAGGGAGAGCCAACTGCCCTGCCTTTCTGTGTCTCTTACTTTCATTTATATGTATGTATATTTAATATATATATAAATATTTATGTATATTTTATATATTTAGATAGTGAAATTTCTCCTTGATTTCTATCTCCTTTTTATCCATCTCTCTTTACCTACTTGTTGTAGACAAAGTTTTATGCCAGCAGGTTGCATAGAATTTTAATGGTTGCATCATATTCTAAAAGCAAAATTTTCATTCTTAAT
>contig_56
GAACCCCTGCTCCCCTCCTGATCTCGACAGGAAGGTCCATTCTCCTGCTTGTCTGGAAGGCTTCCCGACCTTTCAGTCACACCTCAGGATGAGGCCGGTCTCACTAGGGAATTCGAGACGGAGCCTCGTGCGCAGTGCCACCTTCTGAAAGACCCCGATTTCCCAGTCCGCTCTTGACAAGAACATGATGCCCGGACACCTCTTCAAACGTCACCCTGTGGATGAAGTCGCAACATGTAGGGGCACTGACACCCACGTGAATCGTCTGGAAAAAACCGCAGGTTTCAAATACAGCTCAACAAGTGGCCTGTCACCCCGTGAACAACTCGAGAGGCAACGGAGTTCCATGTCTCAACCCAAGACTAGGCCTCACTCTCCTCTCCCAACTCTGCAGGAACCCTGCGATCGGAGTCTGAAATGGAGAGGAAACCTGAGGTTTCTTCCTCAACAGGAGATGAGGCCCTCTTACATTGCAACAAACCCAGTGGAGTCCTGAGAGCCCCCTCCCAATTCCACTGTATCCCTGACTTCTCAGAGGCACCCTGAGAAGCGCCCTACGTCACCTGAACAAAACAAGGGAAGCCAGGGTTTCCCTACCGCAACCTGAGAAACACGCGAGAGCCCTTCTTCAAAGTGTCTCGAGGCCCGATTCCCCTGCCATGACTCGACAGCAATGACGCGCTCCCCCTCGCCCCTCACATGGAGACCCCAATTCCCTGGAGCCCCACGAGAGGCTCCCTGAGCTCCCCTTCATACCTCGTGAGAAAAGCCATACTGCGCCACAGCTCGAGAAAAACCACGAGACTCGCATGTCATCGCGAGATGAGGGCCTTCGTTTCCTTCATGGCCTAGAGAGTAATCCCGAGTCCTCTGTCCAAACTCCACAGGAGGCTGGACTCCCTTTAGGCCACTCATTGGGCTCCAAGAGATACCCGTTGCGACTCGAGAGGGTAGCGGAGTTCTTTGTTTCCACTCAAGACCAGGCCTGACTCCCCGGGTGAGCCTGGAATGCAACTCCGAGATCACTGTCGCCATGGAGAGGAACATTAGCTTCTGGACACAAGACTAAATGAGGTCTATTTAACCTTCAGTGACGCGAGAG
>contig_57
ATCACCAACTCGATGGACATGAGTTTGGGTGAACTCGGGGAGTTGGTGATGGACAGGGAGGCCTGGCATGCTGCGATTCATGGGGTTGCAAAGAGTTGGACACGACTGAGCGACTGGCAATCTTGATTCCACCTTGTATTTCTTCCAGTCCGGCGTTTCTCATGATGTACTCTGCATATAAGTTAAATAAACAGGGTGACAATATACAGCCTTGATGTATTCCTTTTCCTATTTGGAACCAGTCTGTTGTTCCATTAATTTCTCAAAAGGCAGATCAGGTGTTCTGGTATTCCAATCTCTTTCAGAATTGTCCACAGTTGATCGTGATCCACACAGTCAAAGGCTTTGGCATAGTCAATAAAGCAGAAATAAATGTTTTTCTGGAGCTCTCTTGCTTTTTTGATAATCCAATGGATGTTGGCAATTTGATAAATATTATCTAGTTGTTTCACTTCTTTGTGATATCAATGCCCATTGATGACTGTTGTCTCATTTCATTATTCAATTATATGTTAAAATAGATTACATTACAATTATATTTATGCCAGTTTTATCAATTGCAGAGAATTGCAATGACAAATTGCATGTTCATCTTCTATGGGGTACTGCTCAGATTACACTTCCATGATTCATCTAGAAAAGTAGAATCTGGCTACTTACAGCTTCCCAAACTTTTACTTTATTTATTCTGCATAGATTCTGTCAGACAATGCATCAATCATTAACACATATTAAGTACAGGTATACTTCATTTTTACTGTGCTTTGCTTTATTATGCCTTACAGATATTGTATATTTTACAAATTAAATATTTGTGGCCACCATACATGTAGCAAGTCTGTCATCACCAGTTTTCCAAAAACATTATTTTTTTTTTAAATAAGGTATGTACATGGTGTTTAAAAACATGATGCTTTTGCATACTTAATAGACTACAGTGTAGCATAAATTTTATGTGCACTGGGAAGCCAAAAATGTTCAATTTGCACTATTGCAATACTCATTCGATTGCAGTCCTCTGGAACTTGAGCCCTCAATATCACCAAGAAATGCCTGTGTTTAATATAGTCCAAGTTCTCTTCTAGTTTATGAGGATTCATCAGGGAACAAGAGAGACAAAGTTCCTTCCTTTATGTACTTCATGTCCTAATTAGGGAATGATTTAAAATGAGAAATTCAACAAATTTTCATTTTGTTAAACACTGAGAGAAAATGTTGTGTTATTGATTAGTATGAGAGTTCACCTTATAAAAGGTGGTGCTTTCCCCCCAATTATCTTCTTGAACTTTGCCCTAATTTCTGAATACCACGGACTGAAAATGGAAAATCCAGTCTTGGTTTAAAATAAAATTTAAAAAAACAAAACAAACAAACAAAAAAAAAACAGAAAG
>contig_58
AGTGCTTCATAACTATTGGCTGCCACGACTTTCTTTTTTTAGTGAACTTTTGGCCAAAGGAATTTGTCTCTGAAATTGAAAAACGAAGAAAATATTAAAATAGTATTTGAATTTTAAGCAGTGTCACCAGTATCTAGACTGGAGGGATTCCTTCTGGGGTGTGTGTGTGTGTGTGTGTGTGTGTGTGTGTGTGTATGTGTGTGTGTGTGTACTGGCAAACTCATATTTTTTTCCAAAAACTTTGTGAATGCACTTCAGTATTGTTCCTGATCTTATCTGAGGTGAAAGAACTTCACAACACAAAACAGACCAGAAATCATTGCATCCTGATAATACAATTCATGAAAATAAGCCTCTCTCAGGAATTGGTGCTAATGGTTAAGTACTGGCCTGCCGTTGCAGGAGATGTAAGAGTCGCAGATCGGATCCCTGGATCAGGAAGATCTCCTGGAGGAGGGCATAGGAAACAATTCCAGTATTCTTGCCTGGAGAATCCCATGAACAGAGAAACCTGGCAGGCTATAGTCCATGGGTGTGAAAAGAGTTGGAATCTAGTGAAGTTACTTAGCACTCATGACACAATGCCTAATTTCATTAGGTATAGTTTTATTTCAATCATGTAAACTTCCTGATTTCTTTAATACCACAGTTGGTAAAGAATCTGCCTGCAATGCAGGAGACCCAGATTTCATTCCTGGGTAGGGATGACCCACTGGAGAAAGAAATGACAAGCCACTCCAATATTCTCACCTGGAGAGCTCCATGGGCAGAGGAGCCAGGCAGGCTACAGTTCATAAGGTTGAAAAGAGTCAGATGTGACTGAGAGACTAATTTTCAACTTTGACTTTTCAACCTGCCTGATCTCACTAACCAGGCTTGGAAACAAATATAGTAAGGTAAATACCAAGGAGAAAGTGACTGGTTAAGCCTATTATACAGAGTGAAGTAAGCCAGAAAGAAAAACACCAATACAGTATACTAATGCATATATATGGAATGTAGAAAGATGGTACTGATAACCCTGTATACGAGACAGCAAAAGAGACACAGATGTATAGAACAGTCTTTTGGACCACTGCAATATTCTTGCCTGGAAAATCCCATGGATAGAGGAGCCTGGCAGGTTATAGTCCATGGGGTCGCAAGAGTCAGGCAATATTGAGCACACAAGCACATGTAGCTGAGAAAAGAAGAGAAGTGACAGGCAAAGGGGAAAAAAAAAGAAAGATATATCCATCTGAATAGAGTTTCAAAGAATAGCAAGGAGATATAGGAAAACCTTCCTCAGTGATCAAAGCAAAGAAATAGAGGAAAACAATAGAATGGGAAAGACTAGAATTCTCGTCAATTCTCGTCAAGAAAATTAGAGATACCAAGGGAACATTTCATGCAAAAATGAGCTCAATTAAAAAAAAAAAATGAGCTCAATAAAGGACAGAAATGGTATGGACCTGACAGAAGCAGAAGATATTAAGAAGAGGTGGCAAGAATATACAGAAGAAC
>contig_59
CTGATCACGTGACTGATCATGCACTGATCAATTAGCTATCATGCACTGATAACATGGCTATCATTCACTGATCACTTGACCGTGCATGCACTGATCACCTGGATGATCAAACACTGATCACGTGACTGATCATGCACTGATCATGTGGCAGATCATGCACTGATAAAGTGGCTGATCATGCACTGATCACATGGCTGATCATAATCTGACCACGTGACTGATCAAGCACACATCACGTGGCTATCATGCACTGATCACTTGACTGTTCAGGCACTAATCACATGGATGCTCATGCACTGATCAAGTGGCTGATCATGAACTAATCACATGGCTGATCATGAACTGATCAAGTGACTGAGCATGCAGTGATCAAGTGTCTGAATATTGCTGATCATGTGACTGATCATGCAGTTATCACGTGGCTATTATGCACTGATGATGTCCCTCAGGAGGCAATAATCAAAGAGCTGAGAAGGCATGAATCACGCAATCAGCAGGAAACAATCATGGCATTCAACTGTGATGAATCATGCTGCTCAGCTGGCAAGTATGAAGCAGATGAGCAGGCAGGAATCATGCAGCTCATCTGGCAATAATCAAGCAGATGAGCAGGCAGGAATCACGCAGCTCAGCTGACAATTATCAAGCAGATGAGCAGGCAGGAATCATGAAGCTCAGCTGGCATTAATCAAGGAGATGAGCAGCCAGGAATCACGCAGCTCAGCTGGCATTTTCAAGCAGATGAGCAGGCAGGTATCACACATCTCAGCTGGCAATTATCAATCAGATAAGCAGGTAGGAATCACGCAGCTCAGCTTGCAATTATCAAGCAGATGATCAGGCAGGAATCACGCAGCTCAGCTGGCAGTTATCAAGCAGAAGAGCAGGCAGGAATCTCGAAGCTCAGCTGGCATTAATCAAGCAGATGAGCAGCCAGGAAACACATATCTCAGCTGGCAATTATAAAGCAGATGAGCAGCCAGGAATCACGCAGCTCAGCAGGCCCTAATCACGTGACTGAGCACACACTGTTCACATGGCTGATCATACACTGATCACGTGACTGATCACGCACTGATCACATGGCTATCCATCACTGGTCAAGTGACTGCGTATGCACTGATCACGTGGATGATTATGCACTGATCATGTTGCTGATCATGCACAGATAACGTGGCTGATCAGGCACGCATCACGTTACTGAACATGCACTGATTTCTTGGCTATCATGCACTGATCACGTGGCTGATCATAAACTGATCACGTGACTGATCATGCACACATCACGTGGCTATAATGCACTGATCAC
>contig_60
AAAAAAGTTTGTCCTTTCTTCCTCCTTGAGAATTCCAGACCCCTCTCTCCTTGGGGACCCTTAGACTCCCTATCAACCTGCCTAGGAAATGACTCTATCAATGTCATGGACTGACATGTCAAAAGGTAAAAAATGAATCCTTTTGGACTTAATGAAGCAATGGTGTTTGTGTATACACCACGGAATCTTGATTCTGATCACAGACCCAGTGTCCAGAGTGTCCCCTTGAGACTTTTCTATCCTGAGTCCAAAGCACAGGACTGCTCATGGTTAGGAAGGAGTAGGGAAGGGGGCTGACATTTACTGAGCGGACTGGTGGTTTGGTTTCTCTGAATGTGTGGATGGGTTGTCACTGGCCTTGTTTTGAGATGAAGAAGCTGAGGTTTAGTCACTTGAGGTCATCAGCTTCATGAGAGGGACTGAGCTGCAGGGACTGAGCTGCAGTCTGCTGCCTCCAGACTCTTCATCTGACTCACTCATCTAAGCTTTGGCCCAGGTTCCTGAGATTTGCTCTGTGAGGGTCTTGGGCTCCCAGAGTTCACGCCTCGAGCCCTGCCCGTGGTCAATGGGACCCCAGACCTGGCCACTCGCTTCCCTGAAGGGTTGTGGACCCTGTGGTTGAGACTGGGGCTGAGTTCCTAGAGGTCTGCATTTAGAGTGTAGGAGCAGTTTTTTTTTTTTTCCCCCTTTGTTTGTTTTTTTTTTTTACTGTGAAAAAAATTTAATGTTGAATAGTGAAGGGTGTCTTGACTACAGAGAACTGACGTGTCCTTTGAGCCATTGGGTTATTTCCACTGTGATTTGGGCCACTTTGATTCTGTTCTTTTATTTACATATTTTAAAGGTTTTCAGTCCTAATGAAAGAAGACTTGCTTCCTGGATGGGACTAGGAATGTTGTAGAGAATGATGGAGGCCATGCTGGCGTTCATTTTCTATTTAATATTATTTAGTAAGAAGTGTCTAGAAAACCAGAGAAGGCAATGGCACCCCACTTCAGTACTCTTGCCTGGAAAATCTCATGGACAGAGGAGCCTGGTAGGCTGCAGTCCATGGGGTCACTGGGAGTTGGACACGACTGAGCGACTTCCCTTTCACTTTCCACTTTCATGCACTGGAGAAGGAAATGGCAACCCACTCCAGTGTTCTTGCCTGGAGAATCCCAGGGACAGGGGAGCCTGGTGAATCCCAGGGACGGGGGAGCCTGGTGGGCTGCCGTCTATGGGGTCGCACAGAGTTGATACGACTGAAGCGACTTAGCAGCAGCAGCAGCAACCCCAAATACACTGGAGAAAATAACTG
>contig_61
TCACCTTCGACGCCGACGCCCGGGTGGCCATCACTGTCTACTGCCAGGCGGTGGAGGAGTTCCTGAACGGGACTGCCGCGTACAGCCCCAAGAGCCCGGCCCTGCAGTCCGAGACCGTCCACTACAAGCGCGGTGTGAGCCAGCAGTTCTCGCTGCCCTCCTTCAAGATCGACTTCTCGGAGTGGAAGGACGACGAGCTGAACTTTGACCTGGACCGGGGCGTGTTTCCAGTGGTCATCCAGGCCGTGGTGGATGAGGGGGATGTTGTGGAAGTGACCGGCCATGCCCACGTGCTCTTGGCCGCCTTTGAAAAGCACGTGGATGGCAGCTTCTCCGTGAAGCCTTTAAAGCAGAAGCAAATCGTGGACCGGGTTAGCTACTTGCTGCAGGAGATCTATGGCATCGAGAACAAGAACAACCAGGAGACCAAGCCCTCGGACGAGGAGAACAGCGACAACAGCAACGAGTGCGTGGTGTGCCTGTCTGACCTGCGGGACACGCTGATCCTCATGCAATGCAGGAAACGCAAGTTTGATCCTTGGGTTGGAAAAATCTCCTGGAGAAGAAAATGCCAGCCCATCCCTCTATTCTTAGCTGGAAAATCCCATGGACAGAGGAGCCTGGCAGGCCACAGTCTATGGGGTTGCAAAAAGAGTCAGGCGTGACTTGGCAACTAAACAGCAAATCTGTAATCACTCAGGTAGCTTACAGCTTGTTGGTAAAAATGAATCTATAATATAATTTGATCAGTGCACTATGGAGTTATCTTGCTTGGAAAAAATTAAGCCTTTACATTTGTTTTTCATATATCCCTTAGAAAGACGGGTGCACTAATTTTTACATTGGTATTCTTTCCTTGCCTGAGTATCCTTGAAACCATATCTATTTCAACTAATTCATAAATCTGATGCTGGCTATAATAGGGTTTTACCTTGCTAGCTATCAGATTTATCCCTTATAATTTCTGTATTATTTCCATTACTTGTGTCCTTTCTTCGTGCTTTCTTACATCTTGTTCTTTCTCCATTTCCAGTTAACTTTTAAAAATGTCTCTATTAAATATTAATGTCTTGCTCCTGTTTAGTGATGTTCATATGTTTCCCTTTGCAATGTTCCAATGATTATTTTTGATGGTGTTATTATCCTGCATGCTATGAGAAGTATAAATGATATTAAAGTATTAAGATGACTATCATTAGATTTAGGTGTTCCTATGACAAGTGGTAATGTAGGCAAGACTACTGAATTGAGTATGCATTTTATTTCTTTAGGCTCAAATTAGATAACACAGATTTTGCACTCTGTATTTGAGGGTGACAGTAGTTTCTTTGCTTTTCAATATTCAATGTGTCCAGCTGCTAAAATGTCCACAATTCTTTAGAAATATTTTTTCAGCTTATTTTCTACTCTCAATGATCTTGAAATCATTAAGGGAGATGATTGAAACGGTAGTTCATTTCATTTCTTTCTCAAAGGAAGAAGAAAACTTAATAAGGAGTTGTTAAATAAGCTGTATTAAAATTTCAGTACAAAAAATATTTGAAAAATGGCCTAGAATATGTTGTCAGACTTATTGACAGAATGACATAATCATGTTTAACAAGCTACTGACAGCCACAGAGGTAAATAAATACAAAATGAAACAGAGTTTTGATTAAGAAACAAAAGGTATACTTTTCTTGCTGGCAGTTACTGATAGCTAATCAACTACTAATATCAAGTCTTCTTTGGCAAATATTTTCTTATATTTATAGAAATAATAACATATAGAGAATATTATATATTTTCTTCTATCACAGAAAATATGCTTTGTGGCTTTACAATGAAATATTGTGAAAGCTGAGTGGTTTTGCTAACCATACCTCTTTATCTGAGATTTAATATTAGTCAGTCCTGTCTGACTCTTTTAGGCCCCATGGACTGAGCATTGCCAGGCTCCTCTGTTCATGAAATTCTCCAAGAAAGAATACTGGAGTGGGCAGCCATTCCCTTCTCCAGGGGATCTTCCTGACCCAGGGAATGCAGATGGATTTATTACTGTCTGAGCCACCAGGGAAGCACCTCTTTATCTGAGATTTAAGACCCTTATATTTTAATGTAAATAAGCATATAAATAGCTTTTATATAAACATAATTTTGTAAATATCATTATAAATGTATATATTTGCTTTTAGATGTCAATGGGCAAAGCAGTTCTAAAAATTACTGTTTGTTTCCCTGTTCATGAGAAAAATACAAGCATGGCTTTAAGTTCATGATACAATTTGATTATTAAAAATTTCTGTCAATATGCTATAGGTATAATATCTATATACTTTTGTATAGAAGCACAATTTTTGCAAAGTTACATTAAGAAAATCATACCAAAATGTAATTTTGAAAGCAATTTTCTAGTAATATAAGTGTTAAGTACTGGAAGGCAAAGTAACTCAAATGTGCATTATAAAAAATATTTTAAGGAACAAACCTTAATACTTCCCTCTAAAATAATCAGGTGTATTTGAAATGTAAATATCCTCTCAAATTCTTTAATATATCTTGAATATTTAAAATAATGACCAAAAGCTTTAACATAATGTATTAACATTTAGAATTTCAGAATCCTATCACTTTAAATTATCATATTTGAATTGTTTTTTATTATATTTTGTATGAATAGAGGGACTTGTAATTTTGAAGAGTTCTGGTATTTAGTAGTTAGTTCTGAATATAATAATTTGGACCCCTAAAATTTTCTGTCTATAATGCATATTTCTATTAAAATAATATTTATATCATATCTGAATTCTCCTGATTTATATTGTTTCGATATTTAGCCCAGTTATACTTAATTATCAAAATGTGTTTCTATTCAGCAAACAGTTGAAGAGTTGAACTCATTCTCAATGACAATGTAGACAACCAACAGCTTGGACGAGGATAATTACAGAAGCTCATTTCCTGGAAAAGTCCAGTCTGTTAAGACTGAAAGAGGTGGCTATTTTGTCTAATGTGCAGACAACATCACAGAGAGTTAGGGAAAATGAAGAAAGGGACTATGTTCCAAACAAAGGAAAAAGGTTATTCTCAAGAAACTGATCATAATGAAATGGAGATCAATGATTTACTTCATAGAGAGTTTAATGATATAATGATGCTCACTGAAGTCAGAATAACCTTTGTTGAAAGTGAGAATTTCAACAAAGAGATACAACATGTAATAAAGTGCCAAACATAAATAAGAGCTAAATAATATAATAACTAAAGTGAAAAATTGAAATAGAGGGGGCCAATAACAAATCAGATCAATTAGAAGAATGGGTCAGTGAAGGCACACACAGGGCAGTGGAATTCATCCAACCAGAGGACCCAACACTGAAAATAATTGGAAAAGAGTGAAGACAACTTAAGGGACTTGTGATTCACCATCAAACAGACAGATGTATGCATTATAGAGGTTTGAGAAGCAGAAAAGAAAAAGGAACAGAAAGCATATTTAAAGAAATTATGGCTGAAAACCTCTAAATCTGGAGAAACAGACAACCAGATCCCTGAAGCCCAGAGAGTATCAAACAAAATGAATCCAAAGAGATCCACACTGAGACACATGCTGCCGCTGCCGCTGCCGCTAAGTCGCTGCAGTTGTGTCCGACTCTGTGCGACGCCATAGACGGCAGCCCACCAGGCTCCACCGTCCCTGGGATTCTCCAGGCAAGAACGCTGGAGTGGGTTGCCATCTCATCGTGTCCGACTCTCAGCGACCCCATGGACTCCTCTGCCCATGGGATTGTCCAGGCAAGAGTACTGGAGTGGGGTGCATTGTCTTCTCCGAATACAGGAGCACCCAATACATAAAACAATACCAGCAGACGTAAAGGAGAAATGGATGGGAATACAACAATAGGAGACTTTACACCCCACTGACACCAACGGACAGATCTTCCAGAGAAGCAATAAGACGGCAGAGATGGTAAATGGTACAAATAGACCAGTAAGACTTGACTGAGGCGTTCATGATATTGCATCCAAACACCAGAACACGCATTCTCTTCAAGCACACAAGGAACATTCTCCAGAGCACAAACTGGGGCACAAAACAAGCCTCAGCACACTTCAGAGTGCAGAAATTATCTCGAGTACCTTTTCTGACCACACAGCATGAACCATTAACCAACCACAGAAAAGGAAATGAGAAAAAACCACTACCTGGAGACTGAATAACATGCTACTATAAGACCGACGAGTCAATGAGGAAATCAAAGAGGAAATGGAAAATACCTTGAGACAAAAGACAATGAGAACATGTACAAAGTCTATGGGATACAGCAAAGGCAGTGTTTAGAGGGGAGTTCATAGTGATATAGGCCTTCATAGAAAAACAAGAAAAATCTCAAATAAGACCTAACAGCAGCAGAAGACATTAAGGAGAAGTGGTAAGAATGCACAGAACTATATAAAAATGCCTTAGTGACTTGGATAACCAAGACGGTGTGGTCACTCACCTAGAGCCAGATATCCTGGAATGTGAAATCAAATGGGCCTTAGGAAGAATTATGAGGAGCAAATCTAGTAGAGGTGACAGAATTCCAGCCCAGCTATTTAAGATCTTAAAAAATGATGCTGTTAAGGCACTGCATTCAATATGTCGGCCAATTTGGAAAACTCAGCAGTGATCACAGGACTGGAAATGGTGTTTCCACTCCAGTCCCTAAGCAGGGCAATGCCAAAGAATGTTCCAGTCACTGTACAAGTGCACTCATTTCACATGCTAGCAAGGTATCACATGCTAGCTCAAAATCCTTCAAGCTAGACTTCAACAGAATGTGAACTGAGAACTTCCAGATGTAAAAGCTGGATTTAGAAAAGGCAGAGGAACCACAGATTAAACTGCCAACATTTGATCGGTTATGGGGGAGCAAGAGAATTCCAGAAAAACATCTACTTCTGCTTTATTGATGATGCTAAAATTTTGACTGCGTGGATCACAACAAACATGGAAAATTCTCAAAGAGATAGAAGAACCAGATCACCTTACCTATCTTCTGAGAAATGTGTGTGCATGTCAAGAAGCCACAGTTAGAACATGACTTGGAAGAACAGACTGATTCTAAATTGGGAAAGGAGTACAACAGGGTTGTATATTGTCACCCTGCTTATTTAAATTCTATGCAGAGTAAATCATGTGAAGTGCTGAACCGGATGAATCACAAGCTGGAATCAAGATTTCTGGGGAAATATCAACCTCAGATACGCAGATGATCCCACTTTAATGGCAGAAACTCGAGGCAAAACTAGTCTCTTCATGATGGTGGAAAAGGAGAATGGAAAAGCTGCTTGAAACTCAACATTCAAAAAACTAAGATCACGGCATTTGGTAGCATCAATTCATGGCAAATAGAAGGGAAAAAGTGGAACCAGTGACAGACTTTATTTTCCTGGGCTCCAAAATCACTGCAGACAGTAACTGCAGCCATGAAATTAAAAGACATTTGCTGCTTGGAAGGAAAGCTATGACAAACTTAGCATATTAAAAGGAGACACCACTTTGCCAAAAGTTCCATGTAGTCAAAGCTATGACTTTTCAGTAGTCATGTACAGAAGTGAGCGTTGCACCACAAAAAAGGCTGAGTGTTGAAGAGTTGATGCTTTTGAACTGTGGTGTTGGAGAAGACTCTTGAGAGTCCCTTGGACTGCAAGGAGATCCAACCAGTCTTCCTAAAGGAAATCAACCCAGATTATTCATTGGAAGGACTGATGTTGAAGCTCCACTTCTTTGTAACCCTGATTCCAAGAGTCGGCGAAAAGACTCGTGCTGGGAAAGATAGAAGGCAAAAAGAAATAGGGGCGTAAGAGGATGAGACGGTTAGAGAGCATCACTGACTCAATGGACATGAATTTGAGTTAGGTCTGGGAGATAGACAGGGGAGCTTGGGGGCTACAGTCCATGGGGTCGCAAAGAGTCGGACACAACTTAGCAAATGAACAATATTATACATATTTAATATGAAATATATGTGTATACATGCACATATGCATATATATATTCAATAGGAACAGTATAGACTATTGAGGATAATATTATATTTTCTTATAACTCTCTCTCTATATATATACACATAAATATAAAATTCATTCAATTGTGAAGGACCTCAAGGAGACACTCTCCCAAGTTGATGCCTGTGAAAAATGTACTTCAATACTAGTTGCTTTTTTGGAGGGCATGAAATTCTTGGATCACATTTTCTCTTCAACACAGTTTTATTGGCACTGACAGAATTTTTTTATAAGGAAATGGGCCAGATTCCTCGCCTCTTATGTTTGGTCTGATCATGTGTAGGTGCTGTTTGCTTATTGTGAAGTCATGCTCAGTCTCTTCAGTCACTCAGTCGTGTCTGGCTCTGTGACCCCATGGACTGCAGCACGCCAGGCCTCCCTGTCCATCACCATCTCCTGGAGCTTGCTCAAACTCATGTGCACTGAGTCAGTGATGCCATCCAACCATCTCACCCTCTGCTGTCCCTTCTTCTCCCGCCTTCAGTCTTTCCCAGCATCAGGGTCTTTTCCAGGAGTCGTCAGCTCTTCCCATCAGGTGGCCAAAGTATTGGAGCTTCAGCTTCAGCATCAGTCCTTCCAATGAATACTCAAGACTGATCTCCTTTAGGATGGACTGGTTGGATCTCCTTGCAGTCCAAGGGACTCTCTCAAGAGTCTCCTCCAACACCACAGTTCAAAAGCATCAGTTCTTCACCACTGGGACCAAGGATGTGTCTGAATTCTCCTCTGCTGTCCGTAGTTGGTGGGCAAAGGGGCTGCTCATCCCAGACACTGCATCTGCGTCCCAGGATGGGCAGAGAGTGAGCCGCACTCTGGAAGCCCTGCCCTCGGACCGCGGTGCATCTCACGGTGAATACCAGGGTCACGTGGATGCCCCTGGGGGCAGAGGGGCCCGGGCTGCACTGGGAAGGACGAGGGGAGGATGGGCGTTGGGTGGGCGTGAGGAAGATCAGCCCCAGAGACGAAGGACAAGAGCTGTGGGTGGAGGGGTCCCACGTGGGCTGTGCTGGGCAGAAGGGGGCTCGGGGCTCGGGTGTGGTGTCGGGTTGACCTAGTTGGGTGAGGAGACCCCAGGGCCAGGGCAGAGAGGGGAGTAGCAGTGCAGGGGGTTCATGGAGGGAAAAGTGAGGG
>contig_62
AAAAGACCCTGATGCTGGGAAAGATTTAAGGCAGGAGGAGAAGGGGATGACAGAGGATGAGAGGGTTGAATGGCATCACCAATTTGATGGACATGAGTTTGAGCAAGCTCTGGGAGTTGGTGAAGATGGGGTGTTTGTGGTACACATAAGCTGTTGAGCTCTTGTGAGAAAGAGTAATGTTGAGGAAGAAATAGTGGAAAAAGGAGCAAGCAGCCTTTACTCTACCCCTAATCTTTGCAAAGCATTGCATTTTCACCTTTATTCAACTTCTCTGCACTTGTGTACATTTCCTGCTAAATTATGATATCTTTAATTTATCTTGTTTCTGTTATATGATGGGGAGGGTTGAAGAGGATACTGTGCATCAAGGGCACCTGTGCCTCAGTTGGAGGTGCCCCTGTGGTTAGTTTGTATCCGCTCTGTGCTTAGGGGGCATGTGCAGGAGTCTGAAAGGTCTCTGTGGTTATTTTGTAGCCTATCTGAACTCTCCTGGGCTGCATTGGGGCCTGTCTGGGGTGGGGTTTAGAGATCGGCTTGCATCCATTTTGGCTAGGCCACCCTTCCTCACGCATGCCTAACTTCCTGCCTAACATTTCCCTCAAAGCAGCTAGCAGTTCTTGAACAATTTCAATAGCTCTGGAGTGGGAGGTGACTTAATGATTTGCTATACTTGAGAAAAGACCCTGATGCTGGGAAAGATTGAAGGCAGGAAGAGAAGGGGATGACAGAGGACGAGATGGTTGTATGGCATCACTGAATCAATGGACATGTGTTTGAGCAAATTCTGGAAGATGGTGAAGGACAGGGAAGCCTGGAGTGCTGTAGTCCATGGGGTCACAAAGAGTCGGATACAACTGAGCAACTGAAAAATGATACTAAGCTAAATGATGAGCATGCTTTGTAAACCACCAGGGTTAGTGAAAATATTAGGTTATCATGGTAATTACCTAGGTAAGTATGTTATCATGATACTCTCAGTGGGTTGAATGGTGGTGTACAAAAAGTTGTGCGTGAACTAACTCTTAGAAACTGTGAACGTGGTCCTATTTGAAGAGTCTTTGCAGATGTAATTAAGTTAAGGATCCTGAGACCAGGAGGTCATTCCGGAGTATCCAAGTGGGTGCTAAATGCAATGATAAGTGTTTGTAGGAAATACCCATGAGGGAGATTTGACAGAGAAACAGGGAAGAGAGGAGGAGGCCGTGTGACCACAGACAGGGGTTAGAACCACGCAGCCACCAGCTATGGAAGAACATGGTTGGTAGGCACCAGAAGCTAGGAGAGAGATGTGAACTGGATTATCAACCCAGAGTTTGTCTGGATTTCAGACTTTTGGGCTCTGAACTGTAAGGGAAGCTATTTCTGTTGTTACACAGTTTGTAGTAATCTGTTGCCACTGCTCTAGGAAATGAACACCCCTAGCTCTGGACAGCACCCCCAGAGACCACCCTCCCTGAGTCTGGAGAACCTGGGCTCTTAGGCAGAGCCATGCACCTCCTGATGTCCTTCCTCCAGTGCTTCACGGTGGTGGCTGCAGGCTCCTCCCCAGTACAGGTTCTCAGGACAGAGGGAACGTGTCTTCACTTAAAACAGGAAGCCAATAGCGGCTGCATTTTCCAGAGAAGGTTCAGGATGAGTGAGGAGAGGTACTCCTCTCACAACCTGCTGCATTTTGAACAGTCACAGTCTTCTAGAACCCTCCTTTCATTGCCTGTTGGAATTTAATCCCTGTAGAGAGACCAGGTGCTCTTGGTCATCTGAACACATTTAAGACAGTGCAGCAGACTAGAAAATCACAGGGAAGGAGGTATTTGTGTGTAGACAGATGCTTCATGCAAGAAGTAAGTTTTGAGCTGGACTGTGAAAAAAAAATAGAGTGTTTGAATGAGTGGGAAGTAGAAAGGATTTTAGGTGGCAGCATAGAAGAAAGAATAAACAGAAGGGATGGAAACCAGTGTTGCTTGAGGGAAGAGCAACAGAACCATGTTGAATGCTGACTGGGGTGTCCAGTTGCCATCAGAATTTGGGTTTATTACTCGAGAGGTCCACTGTGGTCTGGTGAGCAAGGTGGCGAGGCTGCAAGCCTTTCAGGAGGTGACACTGGTTGGGTAGAAGGCACTTAGGCCCCCCTCAAGTCTCCTCCCTTGGCAAATCTTTCTGACTTCTCCAGGCAATGATAAGTTCTCTTCTCTCCACTCGGTGCCTAAGTGGACCCCTGCTGGGGAGCGTCCCCACGTGTGGTCTGGATTCCTCCTGACTCCAGAAGGACCCCAAGGAAGCTGTACTCCCAGGATCCAGCACTGGACCTGGCTTCCAGGCAGTGTTTCAAATTTCTTCTAGCCCCAGTGATTTTCAGGCATGGCTCCTGTAGAGGATTCAAGACCTGAATTCTGTCTCTTACAGCTGTCGTCTGATCATAGCCAGGAGCTGCACAAAAGGGTTTTTAAAAAATGATTTTCATGCTTGGGCAACATGGCCATGGTACCTAATTCAACAAACACTCCTTCACGTTTTCAGTCTCTGTACGTGGCTCTCCCAAGGAGATGGCATGTCTTCACTGGGTTAGTGTCAAGTGAGAGGAAAGGTGTGACCGAAGGTCAGGGAGTTGCCAGTGTTTATTGAGGATGGGATAGTGTGCTGGACACAGCATTTGAGAGCATGTTGGAAATTCATCAACCAGTACACCTTTTGTTTTTATTTTTGTATTTTCTTTCTTCTTTTATATTTATTTTTTGGTCAATGTCCCAATGCACTTTTTATTTGTTGACATTTATATACATTTATTATACTTCAGTGGAGCATCTCACTTAATGAAAATGAATATGGACCTGATGCTATATCTTTCCTAGTGTTACTGATCTCAAAATAATTGGACAAAATAGTTTACATTTCCTTATACTTGCATTACATTACTTTTGTATATTACTTTTGTAATAGGATGAGAACAGTATTTGAAAGAAGTTGAAGGGCAAAGGGCAATATAATTTGATTTAATTACCTTTTAATAGAAATAATTGGTTAAGAATATTTCCAGATCAGGAGAGAGCTCTTTTCATGATAAGATTCCTACAAAGTGTTAATGACTACAAAAAAATTACAAAGTGTTTAAGATAACATGGTTTTACAAGTTTTGAAGAGATGAAAAACATTCTTTCACAAAAGAGAAAAACAAATAATTCAGAATAATCTTAAGATAGTAGGGTTTCATACCTAGTTTGTAATGGCAATTTGAGTTAGGTTGAGTATAATACTTATCAATGGAATAAATATTTGCTCTGCAAAAGAAAGCACATCAAATGGAAGTGAATGAGATATCAACTTTGTTTTAAATTAATCCTAAGATATTTGGGGGAAAGATAATTAGCAGTTTGACTTGAAGATGTGGGAGCAATATGACAAAGCCAAAGTAAGTAAGCAATAAAATAAATGACAATAGAACATTTCCTGAAATAATTACCTGCATGTATTGCTTTCTCGAGAGGCAAAGCAAATAAAACCAAATCCCAGATGCCTTCATTCAGTATATATTCAAGTCTTAAAACCTTAAAATCTGGGTTAAAGGTTATAAACATGTATAAAGTATGGCTTAAGAAATGTTATTAAAAACCAAGCAATTGCTGAAAGAATTATATGGAAATTAAAAAAAAACCCTTGAAAATTCCCTTTAGACCTTTCATAAATATATATATATATATATATATATATATATATAAATATATATGAAATGTGTCTGAAATAACAGAGAAGATGTTTAAAGGGCCATAACTATTTATTAGAATGTAAATGTAACAAGCATTATAGATAGCTCAAATTACCTGTGTCTAGGATTACCTGAGCATGCCAAATCCCCCGTGTCTGCTTGTGATAAGACATTCACATGAAAACAGTCAAGGCTTTGCTTAGCATCTCTATAAAATAAAATTGTCAGGTTTTCTTGAGCCTTTTATATGTTTAGCCTGAATATTCCCAGTAACTAAGATATACATGTATGAATTTATTAAAGTGTGTAAGTGCAGGACTGTTCTGGCTTTCATATTCAAAGTCTTCACTTGTAAGATATTTTAGGAGAACACTACTTTTACCAAATTTTGTTTCTGTTATTTATTTATTTAAAGAAGAAAGAGGAAGATGAGGTGGAGGAGAAGTAAGTGGAGATAGAGGAAGGAGAGGAGGAAAAGAGGGAGGGAAAGAAGAGAAGGCAAGAGAACCAGTCAGATCTGGCTGGAAAATGCAGATTACCAGTCTCCACACCCAGCCTCCTAAATTAATAAAAATCTCTTTGGTGGTTTTAATCATCAGCAGAGTTGGGGTAACTGGGTTAGAGGACACTGAGATTGTCTATAGGTTGATCCTCCTGGGAATTGCTCTGCAAGGGTCTTATCAGGTGTTAATGAGATTGTGTACTGGTATCCTCAGAGTGCTGTCCGTGGGAATCTCAGACCCCATGGTCAGGACGTTTGGAGGAACATGAGAATCTCAGACCCCACAGTCAGGACATTTGAAGGAATATTTTGCAATAGGGCTTCCTGGGATCCTAAATGTATAACAAGCTCATGGAGGACAAGAAATGTGTCTTTTCTAACTCTGTCTCTGGTGTTCACCAGGGACATAGTGTGAAATACGTAATGGTCTACGTACTGATTTTGATGTATTATACAGCCTTTGTACTTGCCACTCAAGGCTGAATTCTAATAGAGAATTTGATGCGTTACTTTACCACTGCAAATAAGAAGCCTATGATGAAGGAAATCGATTCAAAATAAATCCATCTACACTGTAAGAGCATTGGTTGAAGGGAGTGACTTTCTATTCTGCCATCACTGGAGCATACAAACTGAACCCCATTTGGGGTAGGGTAATGGTTTCATACGGAGGAGAGAAGTGGAAATGTCAGATGTAGGAAAACAGGAAAACACATTTACCTTAACAGCTTTCCTAATCCTGATCCTGGGTACGTAGCAAGCAATAGCTAATATCTCAAATCCAAGAGAAATGCCACCATATCTTTCAGCAGAATCAAATACGAGATATCTATATGGTCAGATATGTGGTTTAAAAGGAAAACCTTTTCTGTTCAACTTTAATTAAAAAAACACTTATCTGAGAGAGGGCTCTCCCAGAAACAATCAGAAAGTAAATTTCTCAAGGAAATGTGGTACTCTTAGAATGTCTTATTTATTCAAGAAAGAATTGAATTTTATAGTCTACGTCTACTAGAAATTACATATGATTCAAGTGTTTTAATATACTTCAATTAAAGGATTCTTATTGCTGTGACCAGCTTTTATTTGGGACTTTATTAAATACTCTGTAATGTAAACAGGGAATAATTTCAGTTTAAGAGTATTTTGGTTGCCATAAAGATATAGCAAAAGGATTCATAGAAATTTTTGTATTTCAAGAAAGTAATTTTGGGACCCCATACCTTTGTGCAAAAAATGATAGGTACCAGCCTGTACAGTGTTCTTTGTACCTTGTAACATATGGCAATACATCTGATTTGGAGTCCAGGAGTGTTACATTTGAGATAAGGTAGCCAAGTGTATAAACACATTGTTTCCGTAAATTTCACACTGCCTTGTTATTCTGGCACCTGCTGTTCAAAGAAAGAGGAAAGCTGAAGGAAATAAAACATCACAAAATACAGCAGCCCTTGAATGGCGACTGCTGGGATGTACAAAGAGGAGACAGAAAATGGAGAGACAAGATGTGTTTTTTAAAGGTGGGGTAAGAGCTTATTTTCAATAGAATGTTATCATATTTAATTGAGAAATAATGCATAAGGTGAAGTGAAATTTGAGAGGAAAAACAAAAGGGTTTTAATTGATTTTAGCTCACAGACTCTTAGAGCTGGACCGGATTTTATAGAATCCCAATCTTGTCATTTTACAACTAAGGAAAATACAGCTCAGGGAGGTTGGTGTCTGAAATTTGCACAATTCACGTGATTTCTGGAGGATTCTTCCTAGAACTATCATCTCTTTTATAAACTAAATATTCATTTTATGAATAAAATGCCCACTTCGTTTATTTATTTATGTATTTTTTTCATTCCTGGAAGAAAGATAACAGCATACATCCAAAAACTGTTTGAGGGAGTTTGGAAGAGTGACATGCTGGAAATCATCACTCTTTCTTGAGCAGCAAGTGCTTTGTCTAAGTGGACACCGGGCCTCCAAGCCTTAGCCCTGTGGGGAGAGGGCTGTGTCCTGTGGCTGTAGCCTTTGTGGCAGGGACAAGGGAAACTGCTGGGCTCTTTAAAGACTTCACTCTCTTACTCCTCTGTCAACTCACAGATGTAGAACCTAAGGGCTTCCCTGGGATGTTGGAGATTCCTGCAGTGTAAGCTGGTAGTAGAACCCCTTCTGAAGATGTTCTTGAAAGTTAGAGATTGCAGATTTGACTAGGTGCCAGCATCTACCTGTGGAACTTGGATTGAGTCCCTAGAGTCCTGAGGCTTCTGTCCCTAGGGGGCTGGGTTACTGGGAACACCTGAGTTTGAATTTTGACTCTGCAAAAGGGTCATCCTTGTGACCATAAACAGACACTGAAATCTCTGGATCTCTGTTTATTGTGAGAGAAAAGACATTTGGCTTATAAAATTCCCAGTAAGAGCCTTCTCTGCCAAACGCCAAGGCGTCAAACAGTAAATTTGAATAAGTTTCCCTCTGAATTCCTAAAGATGTTCCTTTGACTGACTGTAGAATGTGATAGCACCAAGTTTTTCTGGGTTATCTAATTTGTAGACTTGGAGTTAAGAGAATTCAAAATTCTCCTGGATCACTCACATAATGAGATGAAGAGTAATTTCCTTGAAAACAAAGAACATTAGCTATCAATCACTATGTAGATACATTTTTAACACTGGCTCCACTGATTTTCCCCTCCTTCTTTGTAAATACCAATTCTGGCTTGAATGCTGTTTTTAAGACATATAATGGGCTGTAATAATTCACAGTGCTCAGATGAAGAGAGAGGTGGTGGTTCTTGGGCAGAGCTGTGGTTCAGCTGGCATGGAGGTCATGGGTCTGTGGAGGAATGGGGTTTACTGAATTTTTAAGACTTTATTGAGATATACTCAATATACAGAGAGTTGCATATGCTTAAATGTATACATTTTGATGAGTTTGGACATATGCATACACCTGTGGTAGCCATCACCATAAACAAGGTAATAAACATCTCCATTAGCTCTGAAAGCACTCCTGTATTCCCTTGCTTTATTATTCTTTGGAAAGAACACTTGGTGAGAGATTACCCTGTTGACAAGTTTTGAAGTGCACAGCACTATATTGTTAACTATACACTCTAGAGTTTTATATGAGATGAACATTCTAGAGAGCTGCTGTATAACTTCGAGTTGTATGATTTTTAAAGGTGTGATTTTTCAGTGTAGGCTCTTTTGGTTAGGTGAATTGATCCAAGCATAACATCCTAGGAGGAAAACAACATTGAATGTTGTGACCTCAAATTAAAAAAAAACCTACTTAAAAAAGAAATGGCAACCTTAGATAAAGACAAAAACCAACCATAACTAAAAGGAATGTAGTATGGAGTATAAATCATAGCAAAAAAGTAATATCATTTATAGTTTCATTTACTTCATTAAAGTTTAAAACGTGATATTAATGTTTTCTGATATTTGGTCCCTTTCTACAAATGGATTAAAAAAATGTACTTTCACGATGTTCTTCATTCATTCAGCTTCATTCACTGAATACCTATAATATGGCAGAAACTATTTGACCATATGATGAGTAAAAGGAGAACTCTAAATGTTTAAATAAAGCACTCTAGTGGGGCAGAGAAAGAGAGTAAACAAGTGTGTAATACGCTTCCAGGCACTGGCAAGTATTATGAAGGCGGAGGGAGAGATGGGGCTTGGTCTGTTTGAGACAGGCGGGCCAGCAAAGGCCTCCGCGAGGAGAAGGTGCGGGGCAGAGACCTCAGTCAAGTGAAGGAGGGAGCCACATGGGATTCTAGGGGAAGAGCAGTCCATGTGCAAGGAATAGCAATGACCACAAAAGGAAGCACTTTTTCTCAGATATGAAGGAACATATCAGGTGCCCAGAATAGAAGGAAAGCCAGCTGATCCAAAAAAATGGAGAAGGTGAAAGAGGAAGGATAAAAGGAAAACTGTAGGCCATGGGTTTTGGTTAATTTTTTGTGTCAACTTTGCTAGTCTGTGGTGCTGAACTGTTTGGTTAAACACTAGTCTAGATGTTGCTGTGAAGGTATTCTTTAGATGGGGTTAACATTTAAACCAGTAGACTGAGCAAAGCAGATTGCTCTCCATAATGTGGTGGGCTTCATTCCGTCAGTTGAAGGCCTTAAGAAGAAAGCTTGAGGTTCCCTGAAGAGGAAGGGGCTCTTCTTCCAGACTGAAACAGAAATTCTGCCTGAGCTTCTAGCCTTCAGACTCAAGACTACAAAAGCAATTCTTGCTGGAAATTCAAGCCTGCTAGTCTATACACACACACATGCACACACCCCCCACACACCCACACCCACACCCACACCCCACACCCACACCCACACCCCACACCTACCCACACACCCACACCTACACACACACACACACACACACACCCCTATTGGTTCTGTTTCTCTGGAGAACCCTGATATAGAAGCCATCTGACTTACTTGAGCAGGTTCAGCGGTATGATGTGATTTACATTTCAGAAATCACTGCTACTTCAGGGAGCAAGAACTGAGTCTTGGCAGCGAGAGGAAAGCAGAGAGACCAGGAAGGCTGTTCTGGTCCTGTAGGTGTGACCTGACAGTGGCCTGGCAGTGATTGGAGGTCACTGGTTTTGAAAAATATTTTGCAGGATTTTCAGACAGCTCAGATGAAGCGTGTGAGAGAAACAGATAAATCAAGGCTTATGTGTTGGGCCTGAGCAGCTTTGTGAAGGGTGTGCTATTTATAAAGACAGTTCAGGAAACCTGGGTGAGGAACAGGTGGCCAGAGATGGAAGAGGAGGGAAGGGAAGATGTATTAAGGATCCAGAGTTTTATTTTGAGCACATTAATTTCATATTGCCTGTTTGCTGTCCAAAAGGAAGCAGACTATTAGGTGCAGCCACATGCTGCTGTACAGTGGTAGTAAAGAGCGCAGTCTTTGGAGCCAGAATGTAAACCTCACTGCCTTTTAATTAAAAAAAATGGGATGATAAGCATACCTTATTGATGTGACATGAGGATTAAATTAATCAACAAATGTGAACTCTTAGAATATGACTGATGATCATAGAAAAAGTTCCGTAGATGTTGGCTGTTATTATAGTCAGGGTTTTATCTTTCTGGTCCATCAGATAAATTCCTAGATTGAGGCAAGGGCTTGGGGAATGTTGCCCAAGCATCCTGCTTTCTGTAGTTTTTGGTTACTGGCTCAAAGAGGTCAAAACACAAACAGGAATTGGGTAAAGCCAGGTGGTTGTCTTCCCTTTGCCTGGACAACAAGCACTTTTGGAATGATGGTGTTGGAAAACTGTGTTTAATTAAAGCACACTTTTCTTGTTGGTTGCAACAGCAGCTTGTCTGATGTAGTCCCACTCCCCCCGCCCCCAAATACCTCCTTCTCTGCTTTGTTTTCTCCATTTTGTACATCACCTTCTTGTATACTGTACATGACACACTTCTTTGTTATTTTCTGTCTCCTCTCGGTAGAATGTAAGCTCTAGCTCAGGGATTTTCTTTTCTTTCTTTCTTTTTTTTTTTTTTTTACTATTTTTGTTTACTGTTAGCACCTGCAAGAGTGCTTAGCTCAGTCAACACAGGAGGAATGAGTGGAATGGCATTTCCTAGTGTTTATTGTTCCCTTTGTTTCTTGCTCTGTTTCTTCAAATATTTCCCCATGAGAGAGCACATCAAAAATAAAGTTGCACATTAATGATTCTTTGGACCTTTCTGATTTGTGCAGTACATTAATTTTCATCGATACAAACATCATCTATGAAATGGAATTTCAGAGGAAGCCTCTGACAGCAGTTTCAGTTTTGACTTTGGAAATAAATTCTGGAATTGATGTATGAGCTCCCAAAAGTGATGATCCTTTTTTGCTGTTGACTGTCCACTTGGTTTCCCTGCCAGCCCAAGTGAGGGCAGATTCCGAACACAGATTTTTGCTCAGCAACGCTCGTCGATGAGAGGCATTGAGAGCTGTGCTGAGTGGAGGTTGATACATGACCAAGTCAATCTATGACTTATGAGTCTTATTGTAAGTCCAGGACACCGTATTGATTCTGTAGAACGGACTGGAAACTGACTTTCATCTCACAGTACCCTCTAACTTGCTCCTCGCCTGTTTATTCCCTAGGGAACATTTGCATCAGTCTTCCAAAGTCATTAACTTTTATTTCCCTTTAATTTTATTTCCTTTTACAGTCCATCATGATTTTACCATATGTATGAAGAGTGGACAAATGGATGTCTTTATTTAGCACAAAAACATCAGTCCTGTTTCAATGTCAGCTTTTTAGAGGCAGTTAATTTTATCTTCTCTCACTGCATGGGTTTAGTACATAGATACTATTTCCTTGGACAAACAGGCGTTGTGTCAAAATAAATTTCATTTGACCTTATACTATTTGTGCCAGCACTTATTAACTATAACCATTAGCATATTGTATTGCAAGTAGTCTTTAGAAAATATTTTAAAATTATCCTGATCAGATTAATCTTAATATTACAGCTGTTGTCTTACTTCTTACTGTGGTCGTGCCAACCAGCACATCATACCCCATAGTTGGAGTTCAAAAAATGATGGTTGAAGTGAGTTAAATATTAATTCCTGAGGCTACCTGGGATGGGGCATTGCCAGTCTGCTGCTTTCAGGTTTCCCTTTTATCTACAGAAGGAATGATAGGCTGAAATAGGACTCCTCATCAGCTATTCTCTTTGTTCTTGGAAGTGGGTGTAGACTGGACCTCAAGGAAAAAAAACCTATTTCTGAATTAGGTTATGATCCTTTTGAGCCTCTGAATTCCAAGCATGTTTTATATCATTGGAGGATGGTTATTCCAGTGAATGACTAAAATTATAGAAGGTCTGTTCTAGCTGGAAGGAAGCCTATAATTCTCCTGGAGAATGTTCATTATACAGATGAGTAGTGGGGACTGAGAATTTAGGGACTTACTTCAGGCCTCAGAGCTGTCAGCTCACCCAGGAAAGAAATTGATAGCTCCTGTGCTCTACCATGATATCAGAGCCGGATTCGGAGGCAGTTACTTGATTTCCTGCACTTACTCTAATGCAGAGCGTTCTGAACAAAGCCTGCCTTCTTTTTCATAGATAGCTAGATGCCCCCCCTGAAGCCAGCCAGGCAGAGATGTTAGTCTGTGAGTTTGGTTTCAGCAGAACACATGCTGAATCACTTTTCTCATTGCTGTTGGTACTCGGAGTTGTCCTGTCATTTACCCAGGTCTTTGCTGTTGCTGTGTTTAGTTCACCTGAGGGGAAAAGAATTGAACTGAGCAACAGAAGATATGTGGACAATAAAAAAAAATCAAACATTTTCCTCCCCTAAGGCTAAACAGAAAGAGAAGGATTCAGATAAAGCCCTCTAAGAATATTCATTCATAATAAATGTCATATTGCTTGCCTTGGCTCTATGATGTCATTACTGTTATTTATATAACATTCTGGACTGTGCAACCCACACTGCTGATGCTGCGCCAAACGGTGGGGTGCCTCACAGCTACTGTTGTATGTCAATATAGCCATTTCATTTATACACAAATAAATGAGCTTATTATGTAGTATGTTAAATGATAAGTGCAAAGAAGAAAAATGAAGGAAAGGAGGAGAGGTAATCTTGATGATAGGTAAGCAGCCTTAGACAGCCATTGGGATACCTTATTTTAAATACACCTGCCAGGTTTGCAAGTTGTGTTCTAAACAGCGTGGTATGGAGCAGATGCTGGCAAAGCCATCAACACTAAGAAAATGGGATTTCAACCATGGAGACAAGACATTTGCCCCTTTTACATGCACTTGTTCTTATGCAGATTGTGCTAAAGTAAAGTAAATGAATACATAATCAGACCCTATTTTCTTTAAGTGAATTATCACATTTTTATTTGTATGTAGAAAGGGTTCAGACATAAGAAAGAATATCTATCAGCTTTATTTTTCAATACAAAAGGCAAATCTTTGTATATGATTTTAATAGTGATTCAAATGGTAGATCAATTAACAAATTATTTAATTTAAATCTATTTAACTTTAAAGAGGAATCTTTCCTTCCCCTTGTTTTTTTCCATTAGTCATTCATGTATTTTTTTGGTCTTCAATTGAAGTCATTTTGAAGCACCTTTCCTGAAAGTAATCAACACCAAGAGTTATTTCTATGTTCTCTCACCTTTTTCATTTTATGATGGCATTAATGGTTCACAGAAGGGCTGTGTTCTGTTCATGCGCCAGGTAATGGGCATGAATACTGGAGAATATAAGTATAGAATTGGACCCTTTGCAGTGCCTCTGCAGCTGGAGTGATGCCAAGGCTGGTCTTTACTGAAGAACAGAGTCTAAACCCCAACATTCAGGTGTCCACCAAGTCTAAGAGGCTAAAAATCCAGTTCAAGTGAAAATGATAACCCTTGTGCATTTGGCAGTGATATTCTCTGCATGGTAATGGGGAAGGAGAGCAGAGACCCTGAAAATACTGCAGCAATGAGATTGCCCAGTATGTGGGCCTGGAGGTCCTCTTGTGATGGTGTGGAAGGCAGTATAATGGCCCCCTAAAGACATCCGTGCCTTAATCCCTGAGACCAGTGAACATGTTACCTCCTATGGCAAAAGGAAGTTTGAAGATATAATTAAGGGTATGCACCTTCAGATGGGGACTTTATCCTAGATTTTTCAGGTGGACTCAGTCTAATCTGTCTTGGTCACAGAAAGAAGCAATGGAAGAAGAGGGAAAGATTCAGAGTATGAAGAGGACTTGCCATTGCTGCCTTTAAAGATGGAGGAAGTGGGCAATGAGCCAAGGACTGTGGACATCCTGTGTGGCTGGGAATGGCCCTCAGCTGATTGCCAGGAAGGAAACAGATCTTGGTTCTGCAAATACAGGAACTAAAACACTGGTAATCTTTATGACCATGGGCAAGGATCTTCCACTAGAGCCTCCAGAAAGGAACACAGTCCTCCTAATACCCTAATTGTAGCTGAATGAGACCCGTATCTGATGTCCAACCTGAACAACCATAGACCACTGTGTTTGTGTTATTTGTTAGAGTGGTGATAGGAAACTGACACAAATGTTATGGAGCGACTGAAAGAGGTCAAGAGCAGAGTCTTTGTTGGGTCCATGAGTTTCAGCACTTGGAACAAGCTGCCATGTGGAACAAGACAAAGCTGTATTTGCTCTTTCATTTTGAAAACATCTATTATTGACAACTCAGGCAACCATTCAGGTCAGTTAAAATAATGAATAAAGGGTACATCCATACAAGAGGGTGTACCTCTTACATCCTTGTTATGTTATCACAGTGCTGTGTGCTTAGTCGCTCAGTCATGTCCGACTCTTTGCGACCCCATGGACTGTAACCTGCGGGGTTCTTCTGTCCATGCGATCTCCAGGCAGGAATACTGAAGTGGGTTGCCATTCCCTCCTCCAGGGGATCTTCCCAACCCAGGGATCGAACCCAGGTCTCCCACAGTGCAGGGGGAGTGTGGGAGGTCTGAGCCACCAGGGAAGTCTAAGAATACTGGAAGTGGGTAGCCTATTGCTTCTCCAGGGGATCTTCCCAACCCAGGAATTGAATCGGGGTCTTGTGGATTGCAGGCAGATTCTTTACCAGCTGAGCTACCAGAGAAGCCTAAAACATATCTAGAGATCTTTTGGAGAAAGATGTTTTCATACAGTTTGGGGGCAAATGAAGCCATCCAACTGAACTGTGCCATGAACACCACCGACAGGTGCAGATTTCCAGGCTAGAATCTTTCCCAAGCAAACAGTTCCCACTCGTCTCCGTCCGGTCCAGGCCCCCAGCCACACTCTGCGTCACACGGTCACTGCTGGGTACATCTTCTGCTCGTGGTTAGTGAGAGGGAAGGCAGCCTGGATCTGCCTGTAGCCCGTCTGCAGCCTGTCCAGGAGTGGGGGCACAGGGATCATGGCACCGAGTCTGGTTGCATGGTGTACCCCTCTATGGGGGATACAGGTACTGCTACTGATGAGGCACAGTCTGGGTGGCCTGCTGGCAGTCAAGCCTGGAGAAATTCATGGGCGTGTTCACCTACGTGTTGTTCATGGTGCCCTTCGGCCTGCAGCAGTTGGTCTGGGACCTGGTCAGGGGTACCCAGGCCCCTGAACTGGTGCTGGAGCTGCAGCTGGACTGGTGGGCAGAGGAGCCCCAGGAGGCACTGGCACTCGGGTTCGTGGGGACCGTCTCCGCCTCTGGGGCCCGGCTCTGCTGCGGCTCCTGCTTCGGCTGGGTTATCACAGAAGATGACCGTCAATTTTCACACAGGCCTGGGAGACAGCAGACGTAGCCTTTTTGTTGAGGTATTAAAAGTAATTTTCATTTTATTTTAGTGAACTATTTTATTTTTCTTCTTGTTTCTGGGTAAGAGTCAATTGAAATTGCTCAAGCTTCTTGTAACAGCCAATCATTTGTCATGGAAAAATGATGTAGCCAGCAATTAGGTCAAGTTTGGTGCCAACTTCTTTGCTTTTTCTTTGCAATTAATTGAACCTTCTACAATATCAGTATTTGAGTATATAGCTGACCTATGTTTAAATTGTATTGCAATTCCACTTGTTTAAAATATGATTTCCTTTTTTTCAGAATTGGAATTGCTCTGAGAGGCAGGGTCTGAGTTTATAAAAGTTATGCATACACAGATGGGCCCTGTGAGGTCCATCCTGCAGTGACACAGATGCCTTAATAGGGTTAAGCTGTTGTGTTTGTGTCTCTGTCTTGTTTTGGGATGTGTACAAGTGAGTCAGATCTTTTCCTCCGTAGGCCCAGGGAGAGCATTTTGGGCCTGTATGGGCTGAATTGTTCCCCTGCTCCCATTCATATATGGATGCCCTCACCACCAATGAGACTGTGTTCGGAGACATGGTCCATAAGGAGGTAATTAAGGTTAAATGAGTTCATAGAAGTGGGGTCTTATATGATAGGACTAATGTCCTATAAAGAAGAAGAGACTCTAGAGTTCTCTTTCTCCCTGTGCTCATAGAGGAGAGACCAGATGAAAACATAGCAAGAATGAGGCTTTCTACAAGTCAGGAAGAGAGATCTCACTGGAAACTGAATTTACCAGCGCTTTGATCATGGGCTTCTAGCCTCCAGAACTGTGAAAAAATAAATTTCCTTTGTTTAAGCCATCCAGTCTCTGGTATTTTATTATAGAAGCCTTGGCAGATTAATACAAGACCACTTCATGAGTCTGCATTTCATCCTCGGAAGGCCTTGAGGCAAATTAAACTCAGGATGAGGCGTTGTCCATTTTACACTTGAAAGCAAATATTGCTGGCTGTTGTATAAAAAAATGACATGAAAAAAGAGGGAAAGAATGGAATCAGGAAGTAGCTGAGAGGCTACTGTACTGGTCCATGAGAGAGAGACAATGACAGTTTTTAAGATTTGACCATTTAAAGCAAAAATGATAGCTCTAAATTGTGCTGCTGCTGCTGCTAAATCGCTTCAGTCGTGTCCGACTCTGTGCGACCCCATAGACGGCAGCCCTCCAGGCTCCCCCGTCCCTGGGATTCTCCAGGCAAGAACGCTGGAGTGGGTTTCCATTTCCTTCTCCAATGCATGAAAGTGAAAAGTGAAAGGGAAGTCGCTCCGTTGTGTCTGACTCTAGCGACCCCATGGACTGCAGCCTGCAGGGAGCTGCCCGTGAGAACGGGGTCCTTTGTTCAAAGGACACAGCTCTGGGAGCTGCCTCAGTCCTTGAGGGTTTGCTTGCAAACATAGCTCT
>contig_63
GGGGGGGGGGGGGTGGGGGCAGGGGGCCAATATGGTTACAGATTCTTTACAAGGTAAAAGAGATAGTCAGGGAATCAGAAGTCAGAGAGATGTTTGAAAATGCTAGCTGCAGGCTCTGAAGACAAAGGAAGGCGCCATGAGTCAAGGAGAGCGGGTGGCCTCCAGAAGCTCCAAAAGGCAAAGAAATGGCTTCTCTGGAACTGCCACAAGAAATGCAATCCTGGTGAAACCTCGGGCATTTCAGGAATTTTAACCTCCAAAAATGTAAGACAATAAATTTGTGTTGTGATCATTTGTTACATCTGTAACAGGAAACCAACACAAAATATAACAGGAGCTGTGGTTATTTCCCAAAAGGAACAACTTGTTACAGGGGAGCTGCCAGCTTGACAGGAAGTTACCGAAGCATGGTGTCCTGTCTCGGGCGTCAGTGAGGACTGCACGGCCAGCCGCTCCCCACACTCACGCGGGGAGCAGCCAAGGGAGGCAGGAAGTCTGTTGCTCTTACTCCGGTCACTAAGCGTAAGAAACAAGGCAAAACATTACATTGTCTTTACCCTCAAGGAACTGACGATCTGCTCGGGAAGAAGAGAGAAGCAAGGCCATATGGCTCTCATTTTCCCTGCCATTTCCAGAGCCTTCAGGGACTGACGGCGTTGGGAACGTATGTGACATGTAGCCTCTTGACCTGGGTGCTCCTGGAACAGATGTCAGAGGATCCATCAACCTCCCTAAACAACATAATCGGAGTGTTTTTCTTGGGTATGAATCTGTAGATTTAGATTGTCAGAAGGGTTTGGGTTTAAAACCCCAAAGTTCGGCACCATTTGGATAGCAAGAGAAAGATTACAAACACATGGAACCAGGCCCTCCAGGGCTCTTCCTTACAATCAGGGTCTTCACAACAAGTTCCATTAAATGCACTTTCCCTCTCCACTGAGTCAGCACGTGGGCCAGGCATCCCCTAACACGATCCTCTCTCAGTTCCACTTCCACCACTGTAAATGAGCAGCTGCCCCGCGTACCATGAAAAGCACCTGTAAAGAGCTGTCTGCAATGGGCCTCTTCACTCCCCCTGCTTCCATTCCCTAAACTGCCCTCACCAAGGTTACCAATGACTCCCAGGTGGCGGTATCTGCAAGTCACTTCTCCAACCATCAGCGGTGTCTGAGAAAGCGACCCTCCTGCTCCTATCCCACGGGGCTGCACTGGCTTTCTGGTCCCCGTAAGGACATCCCCTGACGATGTCCGTTCCCTCACACGGTCTCAGACAACCCTCCTAGAACACCCAGCCCTCTCCAGACGCACCCTGTCAGCGCTCACGGCTGCTGCGCCTGCATCACCCCCACGACGCCGCACGCTCCCTGGAGGCCCCTTTACTGCTGTGTCCCCAGAGGGTGGGCTTCTGAAAACATCTGTCAGGTGAACAAACTCTGCACTTTGTGGAACTGGGTGAGAAGGCTCCAGCTGTATAACCGGGGACAGACAGCAAGTGGAGGCTACGTCAGACTGTGAGCCAGTTCCCAGCAGAGGTTCACCTGCTGCCACCTGGGGCTCCAGCAACTGCCACACCATGGGAGCGCCACGTGGGATCAGTGTGCGAGACGGAACGTCGGTTAGAACCCACTGCGGTCACGCTGCTTCCTGCCCACGCCTGCGGTCCCATGAGGGCGCGCGTGGTGATCACACGGGCGTGTGCGCAGGCTGCAGGTGCCCGGCCACCAGCACTGCGGTGTGCAGCGGATGCGGGCGTGTGCGCAGGCTGCAGGTGCCCGGCCACCAGCACTGCGGTGTGCGGCGGATGTGGGGCTTTGGCTGCCACCTGGGCAGGCCTTGAAAGCGCTGGGGGCAGGAAAAAGGTCAGCCCTGCCCCCATGCTGCCCCCAGACCAAGCCTCGCTGAGCTAGAACACCCTCAAGTTCCCACTGCTTCGAGCAACAAGGGCGGGCAGAGCCCCACCCCTCGCCCCCTTGGGGCAGTGCCCAGGGGCAGCGGAAGAGCAGCAGCTGGTGACCTGGGTCTTCTACCCCAAGGTGAGGGCCACCAGGAACCCAGGGGCCATTTCCTGGACAGGGGAGCTTCTGAATGCTTCAATAGTCTGATAGATACATTTCCTTTTACAAAGCCTGTCTGGAGAATTTCAGACATACAAAAAAACAGGATATAATGAGCTCCCAGGCACTCATCACCCAGCTTCAGCAGTGATTAACTCAGATCAAGTCAGTCTCTTTTTCCCCTGGGGTGGCCATGTCTTGGTGTGTGGAGACAATCACGGTTTAAACTTGGCGTCCTAATGGAATTACTAGCCCCCTTGTATCCACCTGCAGTGCAGGAGACTTGGGTTCAATCCCTGGGTTGGGAAGATCCCTGGAGAAGGGAATGGCCACCCACTCCAGGATTCTGGCCTGGCACAACTGAGTGGCTTTTACTTTCACTTTGTTCAGTCTCAAAACATGCCTAGGATTGGACAATAAATTACACGGTCACCTGATCTTTACCCCACCCACCTGGTTTACCTTGAAGACAATTTCAGATAAGTCTGTTCATAAATATTTCAACATGTGTTCCAAAGATTAATACAGCTCAACACTCCAGGTATCGACCTGCCCACTCTGAAGGCTCTGTGCACTCAGGTCCTCCATACCCACTTTGTGGGCTGACCACACGATTCCAGCTCATGCACTGGGCACCAAGCGCATGGAGAAGCCAAACGTGCACCGACTCAAGCTGGCGACTCTGCTGGATGGCCGCCTTCCCATGCCTCCAGGCAGAGGTCGAGAAAAGCCGTGGACAGCGGGACACTGGAACAACCCCCAGCACTGTGGATCGTGTTCCACGTGGACACAGGAGGAGGAGAGTGAGTCTCAACTACTCAGAGTAAAGGACTTCATGCTTCAAATCGATCCACAAGACAATACAGCCCCAACCTTTGCCTCCGTTTTCTGGATGGTATCACGGCAAGGTTTCAGACGCAGGCTAAAAGCTGGGGCAGTCTACGCAACATACTTTCTCAACATTTAGCAGAGAAAATGGAGAAAAGCATGATACAATCACTTCTTTCGAATCTTTAGAAGAAATGATAGGATAAAGTTCACTGCTCTATGACCAAGTGAGCCCATTTCTGGTAGGTTTCCCTGAGAAATCCTCCTCCAGGACCATCAGAAGATGGTTCGGGAAGTTCCCCACCACAGGGTGGCAACGAGCTGCAGGCAGCCCGGATGAAGAGCGGGAAAGGAAAGTGCCATGCAAGTGTGGACACTACGGCGTGTTTGTGTGCAGCAGGCATCGGCAATGGACCAAACGCACACACAGGAGAAATCTGAACCCAGTGCCAACTGGACAAAAGATACAAAAGGATCTGGAGCACTGAGCCATTTAAGGTAAAAACATATGTATGTGGTCACTGAAATCCAAAAACAAAACCATATAGCACACAAAGCAACAATTCCTAACGCAACAAGGAGAGAATATATACAAAGCACACTTGCATGGTTGGCTACAGGGGCAGGGGAATGGAGAACAGGAATAAAAGCAAGGAAACGGACACAGTCAACGAGAGCCCAGAGGGACAGCCTTACGCAGACCAGCGACAACACGCCACAAACTGAGCAGCAGCGTCGTGAACGCAACCCTCTGCACCAGAGGGAGGTCTAAGGATAAAGCGGGGGAGGCTCATTATTAACAAAAGCTGGCAAATGACGAACCTGAGAAGGGAAGCCTGGTCTCCATTTCTGAAGTGCCTTCTTTACCTGGATACCTGGCTGACATGGTCCAGGACCGGGCAGGGAGAGAGCAGGGGGGCTGAAAGGGCGCCTCACTCCTGCTCGCTGCTGGCGCTTGGGGAGGGCGTGTGGATGGCAGCTCCCAGGCTCATCGCTGAGGCAACAGGGTCCCGGCTGGGAGGCAAGGGCAGGGGGCCCATTTGCTGCGGGCCTGGGGCTGCGGCTCCCAGAGGCTCCAGTTTCCAGCTGGACGACTCCTGCCACAGCTCGCTTTACCACCTTTACCTGCAAAAGCAGGGGGCGGACAGGACAGTCGAAACCTAAAACTGCTCCCTACTCCAATTCTCGGTGCCTGTGTGAGTGTTACAACATGGCTAATCCTGTGTGTTACACTGTTCTGTGCATAAGCCACAGTCTCCAGTGGGGAGACACTGTAAGATGAATCCATTTTCAACAGTTATGCAGTTGCTGTGGATTTTCAGGCCAAAGATGCTGTGGATGGGGGGCCAGGCTGCGCTGCTGCCGGCCAACCCTGGGGAAACATTAGGGTCCCCTGTGCTGTGGGGGCCTCTGGACTCACTGCCCAATTGGCCATTCGGTGGATTTAGAATCCAGAAAGGACATCTGGTTGACTCAACTCTGAACAATTATTTACCTTGATTACTGAGTTTTTTGGTGTTTCCTCACACTTCGTGCCCAATCCTGGTGTATAAGCATATGGATGAAGAAAGATCTCCAACATGTTCATTCTCCTGGATTTTTATTTTTTAATCTTAGAAGTCAGAGGAATGGGTGCAAAAGCATTCATAGTTAAAAAATGATGCTCAGGTTTCTGGCTTCAGAAACTATGTAGACCGTGGTTTTCATGGATATACAAACCTTAGGAGACTGGCCAACAGAAAGGGGGCAGGAAAGAAGACGACAGTTCAGTTGGGACGTGAGTTTGGGGAACTCACGTGAGCAAGACCGGAAGTAGAGCCGATGGTGTGTCTTGTGTAAGGAACTGGGGCCCTGAGAGAAGATCTACCCTGGAGATACGGACTAAGGCAGACACAGTTAGAGAATAAACCCACGGGAACAGACACGCCCAGTCTAGGAGACTGTGTGAACATTCAAGTCAGAGCCTTGAGGGAAAACAACATTGACAGGACCACACTGAAATACACGTGAACATGTGGGGGAGACTGGAAGTAAAATGGAGCGGGTAAGAATAGTATATTCACAGTTTATATCCCTGGGATCCAGAACAAAAAGCCAAGACGCAAATGAAGCTCCCAAACAGTAGATGCCTATCCGCAGAGCAATCTTCCTGCTGCCTTCCTTCTTGCTCCTCTTCACTCGAGCCTCTTTTCCCGGCCCGATCATCCCCCTCGGGCATCAGCTTGATTCCATCCATTTGCTGAATGAAACCAGGGAGGAGGGAGTGGACATCCGTGTTTTTGAGTGCACCCAATATAAACTGGTAAGGGAGCTTCAGGTTCATTTCACAAAGAGGAAAAAGGCCCAGACAAATAAGGAAATAGACACGTGGTAAAAAGACAAGTGTGTTCTTACAGCCCTAGTCACCAGGGCCAGCTCCTAGGCTTGGATTAGGGTGACTATATTTCGTGCCCTGGAGGGAGGTGAGATTAGAGGCTGGAGACCTGGAGCTTGCTGTGCAGACTCCAGACCCTAAAACCACCCTTGGCGTCACTCACCCCCGCAGCTGGTGTTGGAGGCCCTCGCACACACCTGGGGCTCCCTTCCTCCAAAGGTCACGCTTCAAAATGAGATCTCTGGGCCTTTAACTTTTTGGACAGAGAAGTGTTTGAGTTTGGCTTTAATAGGCAAGACCAATCAACCAGATCATCCATAAAAAAGAAACAGCGGGCATGGATCAGAACCCAGCTTGGCCTCCTGAGAAAGGATTCGTCTCGGGGGCCGCTGCCCCACTGCCTGCCCTCCGCACAGAATGACACCTCCTGGTCTGGCGAGCTGCTTCCTTCTGTTTCATTGCCGGGGATGGTGTCATGTGTGAGGATTTTTTTTTTGTTCCCAGTCACTTAAGCATGTTACAAAATGTTCACCAGTCCTAAGTGCCACCCTCCTGCTCAAGGCTTCCCCAGTGTACTGCACTCCTGGAGAAAGCTGACTCAGCTCTAAACTTTGAGGCCAATTTTATGTGAAAGAAAAGGGTTTTATTTTTAAAATATATTTCTGGATTATATGTTGAGACTTTTTTTTTGGTATCTATTCTGAAATCTACTTTTTTCATTTGTAAATACATTTTCTTCTATGGAAATGATATAATCTCATCTCTTTCAAAAACGGTTATGCGGGATGCTACTGTGCATGCGTGCTCAGTCGCTAAGTCATATCCAACTCTTTTGAGACCCATGGACTACAGTCTGCCAGCCAGGCTCCTCCGTCTATGCAATTTCCCAGGCAAGAATACTGGAGTGTATTCTTGGAGTGTATTCCTCCTCCAGGGGATCTTCCCAACCCAGGGACTGAACCTGTATCTCCTGCACTAACAGGCGGGTTCTTTACTACTAGAGCCAACTGGGAACCCCAGGATTCTACTACATGGAGACATAACTTACGTATCCAGCTCCCTAGAGCTAGACTAGATTTAGGGACATAACTTACGTATCCAGCTCCCTACAGCTAGACTACATTTAGGGTGTCTTGGCAGCACTTGCCCGGTCTCATCCTTGGGTAAATTTCACGAAGTGAAACTGCTTAGTTAAGACACAGATACTTCACAAAAACCACAGCTACAAAAGAGAACAAGGGAAAAAGTAAAAGTCCCCAGGTTCAACTCCCCGGAGGTAATCACTGATGATTACATTTTAAGGCCTGGGGAATGGCTTTATTCTACCCTCACATGTCTGTCAGTGGAGGCTGACTGACTGGTTTCACTGAAGACGCCAAACGTCTCTTCCCTGACCTGTTTCAATCTCCCAGCACACCCGCTGATTGGATCACACGATTCCCCGCACTTGGGTCTGAGCGAGGCCTTTTTCTAGTGTCCTTTCATTCCCAAGGGTCATTCCATTATCCACGCTGCAGACCTTTTCCCCTGGGAGCAATCATTTCAATCTACTTCACATGCCCCCTCTGGTTTATAGGTGTTCTTGCAAAATGTGGATTGATATTTTGGCTACGTGACTATTATTTTTTTTTTCTCTTTATCATCCTCATCAGCAAACAAATAGGCCAGTATGTCTCCAATTTTGGAAAAATGCCTTGATTCCGCTTCAACTGACAGCTATCTCTCCATTTCTTTTCATGGTTTTGTATCAAAAACTCTTCTGCAAGGTTGTCTATATTTGACAACGCCTTTCTTCCCTCTCACCCCAAGCCCACTCCAACAAGATTTTTACCATCAGCACTGCACTGAAACTGCTTTGTCAAGGGCACCACGGCATGCAGGCCACCACACCTAACAGTCACCTTTCAGTCCTGTCTACCTGAGCTCTCCTGGGAGCAGGGCCAGGTCGGCGCTCCCGCCTCTGTGACTCACTTTCTCCACTTGGCTCCTAACCCGGACTCTCTTGGTTTTCCTCTTACTCTGCTGGTTGCGCTATCTACTTTTCTATTTCCTCTTCTTCCTCCCAACCACAAGCACAGACATAATAACAGTCTATGCTTCAAGGCTCAGTCCAGACTCCCCTTTTATTCTCTTCTACATCCTCTCCCTTCTGAGTCTCAAGGCTTTAAATGCCATCTGTGTTTGTTGCCTTATTTGTGCTTTACAATACTCCTCTTGCTCCTGTGACACGGAGATACTCTATACTCCTCCCTGCTTTTCTATAATCCCTTATCTGCAAACCTTGGGGCCAAAGGAGTTTTGGAATTCAGACTGTTCCAGACTTAAGAAAGGTGTTATCATGTGATACTCCTAATTAAAGTCTAAAACAGCACATATTACACAGATTAATAGTTTTGAAGTGACCCACCAAGGAAATAATTAAGGTAAGAATCACCAATGGATAATAAAGCCATTAGGTATTATCATCAGAACACTAAAAATTTGGACATTGGAAAACAGGATATTTGCAAGTCACCAATGAATTGCCCTGTAAGTAACTGGCTAACTGCAAGGAGGGAAGAAAAAAAAAAAAAGGGCTTTTACAAGGGAAATTTCTGGTAGTCACCATGTCAACCAAATTATTAAACTTAACAGAGCTAGGGTGGAAAACCTGACATTTTGTCACGTGTGTCCTTACATCACGTATATGAAGTGCACGGCAACAACACCTGCATTCTTGCCAAAAATGTTCAGATGGAAATTATTCCAGACCTTTGAGTTTATAAAGAAATGCAAGGGGTAGTTAGTATCTAGAGAAACAGGTTAAACGACACCATGACAAAATCAGACAAATCCAGAATGCTGCTGCTAAGTCGCTTCAGTCGTGTCCGACTCTTCGCAACCCCATGGACTGCAACCTACCAGGCTCCTCCATCCATGGATTTTCGAGGCAAGAGTACTGGAGTGGGGTGTCATTGCCTTCTCTGAATCCAGAATGAGGGACATTCTATAAGTCAGTTGGTTTTGGTCTTTACAGGAAGTCAATGTCACATACACACACACACACACACACACACAGTTCTGGATCAAGAGGAATGAAACATACTAACCAAACATAATGGCTAGAATCCTGGCTGGATCTTAGTTCAATAAAGCCATCTAAAGAAGTAAATTTTTGGTTTAAGGCCAAATATCACTCAAATTAGAATCACATTAAGGTCTGAACAGAGAGGGAATGAGTTAGGACCAGGAAAAGTAGTTAGTTTTCTCCCAACAAAAGCTATAGCTGGAGGAAGGCCGCTCCAGAAGAAATCAATGATTCCTTGCTTCGTCCTTCCAGAGTTTTGTTTCTGCCAGTACTATGGCATTTATTGCAGCCTGTCCTGCATCATTTTTTTTTTTTTTGGCATATGGTTGTTGTATGTCTGTTTCTCCCACACTAGACTGTTCCCAAGGACAGCAAACACATCTCTATTTCTGTATTTTCCGGAGTGACCTCAATAGCAGGTGTTCAACAATTTTCACTAAACATTATTCAACGAACAGTAAACAAATAATCCGCTGGATCATCGAAAAAGCAAGAGACTTCCAGAAAAACATCTATTTCTGCTTTATTGACTATGCCAAAGCCTTTGACTGTGTGGATCACAATGAACTGTGGA
>contig_64
TATTAGTCTGCCAATGCAAATGCTTGTCTCATCCAGAAACACCCTTACAGAGAAATAATGTTTAATCAATTATCTGGGCAACATCTGACTCAGTCAAATTAACATATCAAACTAATTACTATCAGTATGTTACATTTGTTACAACTAATGAATCAATATCAATGTATTATTATTTATTAAAGCATATTTTCTTCAGGTTTACTTAGCTCTTACAGCATATCCTTTTTCTGTTCCAGATCCCATCTAGTTACAGCCAATTGTCATATTTCCCTAGGCTCTCTTGTTTGTGACACTTTTTCAGACTTTCATTGTCTTTATGATCTTAATAGTTTTAAAGTATTTCTGGTTATTAGGACTACTGATCAACTACTTTGCAGAATGTCCCCTCAATTTAATTTGCCTGATGTTTCCACATATTTATATATGTATATATTTATTTTCATTATTTTTTATTAGGGTAGTTGATTTACAATGTTGTATTATTTTCTGCTGTACATAAAGTGAATCAGCTGTATGTGTACATATATCTTCTCCCTTATGGTCTTCTCGCCCCCTCCCACCCATCCCATCCATCTAGGTCACCACAGAGCATTTAACTGAGCTTGTGCTATTGCCTGATATTTTTGCTATGATTAGACTGGGGTGATTTTGTAGAGGAGGTAGGCCATGGAGTGTAATTTTTAATCCAGTCATATCAAGGGCATATGTTATTAACATAATATCATGGTTAATGTCAACTTTCATCACCCAGCTAAGGTAGTTTGATTCAGGCTTCTACATTTAAACAATGAGAGTTATACTCCACATCTTGAGGAAGGATATTTCTATTTCTTTTTCCTAATTATAATAATTGGCAATTATATACCTCTTAAAATAAATGAAAAGAAACAAAATTTATAAAAATAGGAGTTATCTATAATTCAATACACACTTATTACATAATACCAGTTATTTCAAAGTGTGAGAGTTGTAACATAGGTGGCATTTGTTCACAAACTCACATTGTGAAAATTCTTTTTATTCTTTTTCAAATCTATGTGAAAATAAAAATAAAGTTTGGTATTGGTTTGTTATTTGCAGTTCTCTGACACCATATATATATATATATATATATATATATATATATTTTTTTTTTTTTTTTTACTCTACTGGAGCAGCCTCAGGTTTATATGTTTACAGGCAACCCTTTCTACCTGGATCAAAATAACAGCATTTTGCTTTCATCATGTATATTTTTATAAAGATGTTTATTTTTTCCTATAACACTAGCTTCAAATTATAGAAATAAAATTATACATAAAAAATATAAACTAAAGTGCCAATTAAAAGCATATAAGTAAATAGTAATACAGATGGTATACAGGACTAGCAAATACATAATTGAAAGTTTGAGAAATGTTAATTTAACATAAAAAGTAGCAAGTATCAAAACTCTTGGTAGAGTTCAGGCGTGTCTTCAGGTGATTAATGCCAAAGAATAGAAAACATTTAATTTTTAAGAATATAAAATTGATGGGCTCATTTGAGGTATAGTGATTTTTCAATAAAATTTTAGAATAATGGGTAGAAAAGAAATTACATATTGGTTTATTGTTCAGTCAGTGCACATGAATATTCTTCATAGTATTCAGATATCATTTCTTTTTGTTTAGGATTAGAAGTCATCTCTTTCTGATCTTTTTTGTGAGAAGAAAAAAAAAAGCAAACAAAAATCTGTGTACCACATGATACTTGAGACTGTCATGTGCCATATACTCCAGAAAAAAGTCAGTAGCACTTCTACTGACATGCCATATCTCTTCTAGTACTTAAGCTGCTTCTAATATGAATTAGAATCATCCAAAATCATGGTGTCAGCACTATTTTTGGTGACTAAATTCAGACCAGTGGGGCATCATACTGCTCTGTACAACAAAGGACAGACCAGTAGGTACCAGGATTAAGACATAAGCATAATTTTTCCCCTCCTCCTAGCTGCCCAGGGCATTTGATTTACCACATTATTAGACTTCCCTGAAAAGGAGAAATTTGGATTGAATTCGAGGCTGAGAATGTTCTTCCCAAATGCCATTTTTGGGGTATCTTAATCTTAAACATCAGAAAGGAACTTTTCTCTAGGAAATTTCTGGGAAATCAGCAAATTTTTAGGAAGGCATTTCAGAGCTTGGTGACTTTGGGACCATATGTAAGTGGAGGGGCCTCCAATTGCTGGGGTATAAGTGCAGTGCTGTAGCTTATCCCATGAGATAGTGAAGGACAGGAAAGCCTGATGTACTGTAGTCCACAGGGTCACAAAGAGTCTGATAAGACTGAGCAACTCAACTACAACAAAAAATTTCACTGTGAAAATATTTTGGTACTTAATATTGCAGAACTGAAAAAGAATATCTAACAATCATCCAACACTTAATAATTTTGAAAATTGGACATATTAAAAATTTCAAATGTTGATTTCTGGCTTTAAAATTTCATACATACTAGATAGGTGGATAGATGTGCATGCGTGCTTGGTTGCTCAGTCGTGTCCAACTCTTTGTGATTGAAGCCCACCAGGCTCCTCTGTCCATGGGATTTTCTAGGCAAGAATACTGGAGTGGGTTTCCATTTCCTCCTCCAGGGGATCTTCACAACCCAGGGATCAAACCTGCATCTCCTGCTGCTCCTGCATTGACAGGCAGATACTTTACCACTGAGTCACCAAAGCTGATTTTTTAATTTTAGAAAATATGTTTTATAAAATCATTTGTTGCTGTTCAGTTGCTAAGCCATGTCCAACTCGTAGCGACCACATGAATTTCAGCATGCCAGGTTTCCTTGTCCTTCACTATCTCCCGGTGTTTGCTCAAAGTCATGTCCATTGAGTCGGTGATGCCATCTGACCATCTCATCCTCTGTTGCCCTCTTCTCCCTTTCCCTTCAGTCTTGCTCAGTATTAGGGTCTTTTCCAGTGAGTTGACTCTTCACATCAGGTGGCCAAAGTATTGGAGCTTCAGCTTCAGCATCAGTCCTTCCAATGAATATTCAGGGTTGTTTTCCTTTAGGATTGACTGGTTTGATCTCCTTGCAGAACAAGGGACTCTCAACAGTCTTCTCTAGCACCCACAGTTCAAAAGCATCAATTCTTCAGCACTTTAGTTTTCTTTATGGTTCAAATCTCACATCCATATGTGACTACTAGAAAAACCATAGCTTTGACTATATGGACCTTTGTTGGTAAAGTAATGTCTCTGTGTTTTTAAATATGCTGTCTAGCTTTGTCATAGCTATTGGAATATTAATGTCACACTCTTAAGCACTTTTGCCTAGAACTTCCCTGGTGGTCCAGTAGCTAAGACTCCATGCTTTCAATGCAGGGGACAGGGGTTCAATCCCTGGAGAGGAAGAAAAAATTCCACATGTCTCAAAGTGGGGCCAAAATAAAAAAGATTAAAATTTTTCTTTTAAATTAAAATACACACACACACACACACACACACACACACACACACATTTTGGGTCAATGAGACTAGGGTTTGAACATTCATTCAGTAGGTATTTGTAAGCAAAAGTCATGCCAGGCTCCTCCCTGATGACAGAAAGACACAACCTGTCCCCTCCAGGAGCTCATGAACTTGTGAGAGAAGAGAATAAGCAACACCAGAATTGTGACCAAGATATTAGACAGAGGCAGTCAGCACAGCCCCAGGGGGAATACAGAGCAGCATCATGTATGGAGCAGTGGAGTGAGAGCAAGTCACACACATATAGACCCTGAGAAGATGAACTGGAGTCACTCGCTTGGTGGAGGCCAGAGAAGAAGGAAGATGAGAATGTATTCTCAGCAGAGGGAGGGGCCCCCACAAAGGTACAAAGTGAGAGGTAACAGGGAGCAGCCAGAAAATTCTAACTAAGCACCCTGGGCTAGAGTATAAACACTCATCAGATATTTAAATTAAAGATGGAAAAATATTATATACACATAAAGCAAAACAAAAAGGCATAGTATTTTTATGGCTCTGTTTGGAAAGAATAATATTGATTCATAAAGTTTGGCCTGATACAGGTATCTCCAACCTCTATAATCTCCCCATTTGTACTACATTAATACAAATTATAGTTTTAGCATTAATGTCATCATCTCAAAGACCAACATCTTAGAATCACTGCTTTTGGAGATTTGGTGTATTAAGAAATATTTGGAATTTCA
>contig_65
CCATGATATTAGTTTTCTGAATGTTGAGCTTTAAGCCAACTTTTTCACTGTCCTCTTTTACTTTCATCAAGAGGCTCTTTAGTTTTCCTTCGCTTTCTGCCATAAGGGTGGTGTCATCTTTTGGCCTAAACCTTGCCTATCCTCTCTCCCCTGTCCCTTTCCCCTAATTATCACCATCCATGTCAGAGGTAGATATTCTGAAAGCTAATTACACCCATCTGATGAGCACCTATTTGTGGACAGTTATCTTACCAAATATTATCTATATTATGTCACTTAATTTCACAATTATCCTGTGTTTTGGAAGTTAACACCACTGCTTCGTACATGCATAATGAACAGTTTCAGTTTTTCACTGTTCTGAAGCCTACTCCAAATACACAACAGTCATCATATTCTTTACAACATGTAAAGTTTAACGGAAGCAAAGCCTCTTTAAAGCTAGTTGTGACAAGAAGTAGCAATATCAGTCTGTTCCTGCCTATTTTCAGTGTTGGTGGGATGAAATGATACATTCAATGGATAGAAAACTCACTGATTAACCCTTAGTCTGACCCCAGTATTATCTCTACATGTTTATATAACTTTTAGCTTACTTTGCAGTCTCTCCATCCTTCTTCATCCTAATGCCACCAAGTATATACAATTATTTTTCATAAAATTATTCTAATATTGCTTTCTTGAACTTGTGACCTCCGTTTTCATTTCCAGTTTGTTTGAGATGAACAGATTTTATAAGTCCTCAAAACTGACCGTGACTTCAGTCAGAGTCCAGGAAGGAGAACCTGAAAGTGAAAGTGCTGGTCGCTCAGTCATGTCTGATTCTTTGTGACCCCATGGACTGTAGCCCACCAGGCTGCTCTCTTCATGGAATTCTCCAGGCAAGAATATTGGAGTGGATAGCCATTCCCTTCTCCAGGGGATCTTCCCAATATAGGGATCAAACCTGGTCTCCTGCATTGCAGGCAGATTCTTTATTGTCTGAGCCACCAGGGAAACACTATGGAGAACCTGACAAATAGTTAAAAGTTCAAATTAAAAACATGATTCTTTCCAGGTGATGGGTCATGAATGCCATGCTATTGGGGTGACAAGACTGTCTGCTGACCTCAGCAAGTCCCAGTTATGCTTTTTGTTCACATGGCACACTCGCTAACTCAGGCCAACTTCTGTAAGATTCTCAGAATATTTTCTATAGAGAATAAATGTGATAATAATGTTTTATTTCAGAACAAAACCATTATTCTAAATAGCAAGGGGATGAAGTAGGGTTAGCAACTAGTAGTTAAACTCATTTGAATGTCAAAAGAAAATTAGGAGAAAAAGGAAAATGAGAATACATAATGATATATTATCAAATAAAATATATACAGGAAATATTTACTATAGTTTCATACTTAGGGAATGAGGGATATGTGGCAAAATGGATGCAGAGATAAAGGGTAAGATGTGTGAAATAGGTCAGGAGGTGTATTGTATTTGACCATGAGTAGCAATCTTAGAGGATAAAGGAATTGAGGCACAGACAAGCATATTTTATCAGTATTGTTCTCAAGGTTTCCTTTATTTTCCTTCAGAAATTGCAAATTTTGAAATAGCATTTCTTTTTTTTTTTTTTTGTCTCTGTTACTAGATTGCAAGTGCTATAAATGCAAGGCTACAGTCTATTGTTTGTCTTTGTATTCCCAGTGCTTGTCAAATTTTCATTTGCTGAATCAATGAACAAATGAATCAATGAATAAATAAAATATAGGTACATGTATAATGTGGAGTTAGAAATTTATGCATTTAATAATATAAAATTTTGTGGCGAGTTCTCTGTATTATGGCTTCTGAACTAAAGTTAGGCTAAAAGCTGAGAGAGATGCTTTGTTGACTAGCAACATGTGAGGAGTGCTCTTGCTAGCAAATTCTGTATTAAAAGTATGTAATAATTCTGTATTACAGAGGATTATAGATATAGCCTGTTTGAGAAACTTGGCTTTGTAGGAAGGATGGTCACTGTTCTATTTTTATTGGACATAGAAATGCCTATACATTCTTAATTCTCAGTCCATGTTACTATTCATGGGGACATAACTAGTGTTGACATAACTATAGCCAGCAGGTGGGAATCAAAACAGCTGGATTTTCTCTTGGGGAGAACTGGGGCTAATTGGAAACAGTGTCACTATCCTAGCATGAGTCACCAGAGCTGATCCTGATGGTTCCCATCAATAGCTGGGTGGTACGGGGAGGACAAGTCCAGGCTTAATATTTTTATTAAAAAATTTTTGTGAATAGTGGCCTGTATAGAAATTTGTTGTTCTTTTAGTCTCTAAGTCCTGTCTGATTCTTTTGTGACCCCATGGACTGTAGCCCACCAGGCTCCTCTGTTCATGGGATTTCCCAGGCAAGAATACTGGAGTGGGTTGCCATTTCCTTCTCCAAGGGGTCTTCCCAAACCAGGGATTGAACTAGTGTCAATCCACATTAGCAGGTGGATTCTTTACCACTGAATTGCCAGGGAAGTTCTCTGTATAAGGTAATTGTTGTTATGTGGCTAAGTCATATCTGACTCCTTGCAGCTCCATGGGCAGCAGCAGACCAAGCTTCCCTGTCTTTCACTGTCTCTCAGAGTTTGCCCAAACTCATGTCCACTGAGTTGGTTATACTGCCTAACCATCTCATCCTTTGCTGCCCCCTTTTCCTCTTGCCTTCAATCTTTCCCAGCATCAGGATCTTTTCCAGTGAGTTGACTCTGCCCATCAGGTGGCCAAAGTACTAGAGCTTCAGCTTCAGCATCAGTTATTCCAATGAATATTCAGGGATAATTTCCTTTAGGATTGATTTGTTTGATCTCCTTGCAGTTGAAGGGACTCTCAAGAGTCTTCTTCAACACCACAGTTCGTAAGCTTCCATTCTTTAGCTCTCAGTCTTCTTTACGGTCCAACTCTCACATTCGTACATGACTACTGGAAAAACCATAGTTTTGACTATATGAATCATTGTCGGCAAAGTGAAGTCTCTGCTTTTTAATACTCTGTCTAGGTTTGTTGTAGCTTTCCCTCCAAGGAGTAAGAGTCTTTTAATTTCATGGCTGCAGTCACCATCTGCAGTGATTTTGGAGCCCAGAAAAATAAAATCTGTCACTGTTGCCACTTTCCCTATCTATTTGCCATGAAGTGATGGCACCAGATGCCTTTATCTTAGTTTTCTGAATGTTGAGCTTTAGGCAAGCTTTTTACTCTCTTCTTTCACCCTCATTAAAGGCTCTTTAGTTCCTCTTCACTTTCTGCCATTAGACTGATATTATCTACATATCTGAGATTGTTTATATTTCTCTCAGCAATATTAATTTCAGCTTGTGATTCATCCAGCCCAGCATTTCACATGATGTACTCTGCATAGGAGTTAAATAATCAGGGTAATGATATACAGCCTTGTCATACTCTTTTCCCAATTTTGAAATACTCTGTTGTTCCATGTCTGGTTTTAACTGTTGTTTCTTGACTTGCATACCGGTTTCTCAGGAGATGGGTAAGGTTGTCCATCTTTCCATCTCTTTAAGAATTTTCCACAGTTTGTTGTAATCCACGCACACAGTCAAAGGCTTTAGTGTAGTCAATGAAGCAGAAGTAGATTTTTTTTGGAGTTCTCTTGCTTTCTCCATGATCCAGAGAATGTTGAAAATTTGATCTCTAGTTCCTCTGCCTTTTCCAAATCCAGCTTGAACATCTGGCAGTTCTTGGTTCACATACTACTAAAGCCTAGCTTGAAGGATTTTGAGCATAACCTTGATAACATGTGAAATAAGCACAATTATTTGGTAGGCTGATCATTCTTTGGCATTGCCCTTATTTGGGATTGGAATGAAAACTAACCTTTTCCAGTCCTGTGGCCACTGCTGAGTTTTCCAAATTTAC
>contig_66
AGGAGGAGAAGGTGACGACAGGGGATGAAATGGTTGGATGGCATCACCAACTCAATGGGCATGAGTTTGAGTAGGCTGTGGGAGTTGGTGATGGACAGGGAAGCCTGGCATGCTGCAGTTCCTGGGTGTGCAAAGAGTCGAACATGACTGAGCAACTGAACTGAACATATGATTTTAGCCAAAAGGCCAAAAAGTGATTAATAATAAACATGCTTATTCTAAATCATGTTAAACTTCATATTTCAAAAAAGTTTTTATTGGAATATACTTAGTTTACAATGTATTAGTTTCAGGTTACAGCAAAGTGATACTGTTATACATGTATGTGCTCAGTCACTCAGTCATTCCAACTCTTTGTGACCCCATGGACTGTATCCCGCCAGGCTCCTCTAACCATGGGATTTCCCAGGCAAGAATACTGGAGTGGGATGTCATTTCCTTCTCCAGTGTGTGTGTGTGTGTGTGTGTGTGTGTGTGTGTGTGTGTGTGTGTGTATGCATTCTATTTTGGATTATTTTCCATTATAGGTTATTACAAGATATTGAGTATAGTTCCATGTGCTATACAGTAAGTACTTGTTTGTATCTATCTATCTATCTATATATGTATGCATGTATATTTTAATCCCCAACTCTTAATTTACCCCTCCTCCCCTTTTCCCTTTGGTAACCATAAGTTTGTTTTCTGTGTGAGTCTATTGTGCGTAGTTGCTCAGTCGTGTCTGACTCTTTGGGACCACACGCACTGTACCCTTCCAGGCTCCTCTGTGCATGAGGATTCTCCAGACAAGAATACTGGAGTGGGTTGCCACGTCCTCCTTCAAGGGATCTTCTCAACCCAAGGATCAAACCCAAGTCTCCTGCATTGCAGGTGGAATCTTTACCATCTGAGCCAAGAGGGAAATCTGTATGAGTCTGTTGCTATTTTGTAAATAAATTCATTTGTATCATTGTTTTAGCTTCCATGTATAAGCAATCTCATGATATTTGTCTTTGTCTGACTTGCTTCACTTAGTATGGTAATCTCTGGGTCCATCCATGATAGTCTAAATGGTATTATTTCATTCTTTTTTATGGTTGAATAATAATACTTTACCAACAAATGTCCGTCTAGTCAAGGCTATGGTTTTTCCTGTGGTCATGTATGGATGTGAGAGTTGGACTGTGAAGAAGGCTGAGTGCCAAAGAATTGATGCTTTTGAACTGTGGTGTTGGAGAAGACTCTTGAGAGTCCCTTGGACTGTAAGGAGATCAGGCCTGGGATTTCTTTGGAAGGAATGATGCTAAAGCTGAAACTCCAGTACTTTGGCCACCTTATGAAAAGAGTTGACTCGTTGGAAAAGATTCTGATGCTGGGAGGGACTAGGAGACAACAGAGGATGAGATAGGTGGATGGCATCACTGACTCGATGGACGTGAGTTTGAGTGAACTCCGAGAGTTGGTGATGGACAGGGAGGCCTGGCGTGCTACGATTCATGTGGTCACAAAGAGTCAGACACGACTGAGCGACTGATCTGATCTGACTGATGGGATCAGATGCCATGATCTTAGTTTTTTTGAATGTTGAATTTT
>contig_67
CTTTTAACACGAGAGAGGTTTTGCAAGGACTGTGGAAAGCCTCAGAGACATATTGCTGCCTTGTTGTTGCTATGGAGACAGCAACAGTTTCTAAGACAAAGCCCTTCCTTCCGCCTCCTGTGAAACCTGGTCTTTCTCAATGCTCATCCTAAGAGATGCTTAATGAAAACTGGCATTTTCAGTATTTTTATTCTCAGGGCTCTCCCTCCACCCAGGACTGAGAGGGCAGGATCCCCCACATGGCATTTCCTGCCCCCATGTCTGGGGAGAAGGTGAACACAGAAGTTGAGGGGCGGCACAGCAGCCTGTACCAGGTTCACAAGTCCGCCTCTAGTCCCTGCTCCCCTGCCGGCTCCCTGCTTTGTGTCTTTGTCTGCAATGCGTGCCCTCCCAACCTTTCTCTTCTCCTCAAGGCTGAGCTCAGATGTCTGTGGAGGGAATGAGCCCTTGCACAGTCTAAATGCAAAAAGGTAAAGGGTCAGGGATGAGGGCCCAGAGCAGGCACCAACAGCTCCTTTTTCTTCCCAGGACACCCCTCTTCTGTCAGTCTGCCAGAGGGATCACCCACAGTTGTTTGGGGCCCACACTCCTGGCCCAACAGCTAAGGGGACCAGATGGGTGCAAGGGCCTCTGGTAGCAGTTTTCACAAGACCTGAGCCAGGAGTCTGACTTTAGCTCTCTCCAGAGGTATTCAGAGTTGGAAGCTGAGTACAGGCCTCAAGCAAAGTTTAGAATGGGAATTGTGTCTCTTCATCCACAGAGGACAAGATGGTTGGATGGCATCACCAACTCAATGGACCGGAGTTTGAACAAGCTCCGGGAGATGCTGAAGGAGGGGGAAGCCTGGCGTGCTGCAGTCCATGGGGTTGCAAAGAATCAAATATGACTGACAGACTGAACAATTAATTCACCTCAGAAACCAAAGCAAGAAACTTGAAAAAAAAAAAAGAAAGAAACTTGAGCTTGTCATGGAAGATTCTGGGAATCAGGGTCCTCCAGGACCCCCCAGCAGCTGGCAATTCCTCCTACAGCTGGGCAAGGCCAAGGAGGCCAGTGCCTCCTCCTGGAGGCTTGTCCCGTATCCAGCCTTGGGGTCCCTGGGACTCACCTCATGATGAAGTTGTGCCCATCCACGTCTGGCCCGTAGCCAGAGCCCCGCAGGTTGCCCGAGTTGCCCACTACGGCGCAGCGCCGGCACTGGCGGGGGTCCCGGAACCGGTAGGGGTTCTCGCCTGGCACTATCTGGAACAGCTTCTCCAGCACTTCGTTGGTGTTGTGTGACTTGAACTGCGGCTGCAGCATCTGTAGAGGAGGGAGAAAAAAGAAAGGGGGGAGCAGGGAGGGGGAGGTGGAGTGAGCAGGAGGCAACTCCCGCCTGCTCCCCCTCGCTGCTCTCAGCCTCCAGGGTCCAAGCTGCACAGGTCTCCTACTATCGTGGGGCGGGAATCCTCCCAGAACAGTGAGGACCCTCCTGTCACTCAACAACACAGCGGTGTCCAGACCAGTGCCTTGCTCTCAGGAGCAGCTCTGCAATATTGGCCGGACTCAGGGGTCAAGGTGCTATTCAGCCTGTTCTTCAGGGGTTTGCAGGCCTGTGCCACAAAGTAGAGAGGCCCCTGCTCGGGAGTCATTCTGAATGCAGTTAATGAGGACAGTCTCAGGGGAGCTTCAGGGACTCATTCCCAGTCAGCCTGCAGGGGGCGCCCCAGGGACTCAGCCCGAAGCTCCAGGCGAGATCCAGGGAGACCTGGAGCCCTCAGCCCTGGGGAAAAGGCAAGAGGGCACAGATATTCCTCCAGAGTCAGAAGAGCTGGAAAGAAACTGGTCCCCCGCCCCTCTTGCCACCAGTGACTTTGAAGACTGTAAAATGAGGCCAGGGCAGCACGCAAACGCCACAGTGCCAGACAGGTAACACACAGCAGTGAAGAGGCAGGTGGGGCCTATAGCAAACAGGAGCCGCCATCAAAAAGGGGTGACTTCAGCCAACTGTTGCCTTGTGGGACTGTGAGAGGGACCAGATTTTCAAATATTTCAAGAAAAGCTGAAAATACAGATCTCATGTGAAATAATCTGATTCCTAAGAGATGGCAATTAAGGCAAACAGTTTTAGAACACTGAGCTGGACTCAACCCCCGGGCCACCATCTCTAAGGGCTTTAACATGCTCTGTGGTCTGAACCATAACACTGCAAGTGTGCAGCTGTGTAGGAGCTGCTCAGGGGAAGAGAAAGCAGGAAGGGGATGGTGGGCCTGCTTCCCTGAGCATAGGAGGGGCCCCCGAGCACAAGAACAGGGACTCAGTGTGGAGAGGAAGCTTAGCTCTGAAATAAGAATTTCTAAGTTCACAGCAAAAGGGGTGACTGTGGGGAGCAGCAGAGAAGTGGCTTCTAAGGCTTAGACAGCTCTGAGTTTCATCCCTGTGGGCAGGGGGCCTGGCCGGCCTCTCACTCCATCGTTGCCCAGAGGACTGTTCTGGCCCTTCATGGCTGCCTCTGAGACCTATGCCCTTGGGCAAGCCCTGCGTACTCTCTGAACCTGGATTTCCCCATAAAATGAAGGATGTGACTATGAGGAACAGGCAGGACCCTTCAAGGGCTCCAAGTTGTCATGGCAAGGGCCTGTGTGGCTCTTGGTAGATCCTGCCCTGTAGTCTCCCCCTCCTCGGGGGCTCTGACAGTCCGCGCCAGGAGCAGCATTTGTCAGTTGCTCTGATAGGCCTGATCGCACGAGCTCATTCTCAGAGTTGCCCTGAATATGAGAAAGAGAGGGAGTTATCACCCTCCCCATTTGCCAGCTGGGGAGACCAGGGAGCATGCAGTGGCTCCCCAGTCACTCAGCAGGGAGCACCGGCAGCCTGCGGGGCCCTGGGTTAAGGACTGACACGGAGCCACTGCTGACATGTGTGGCGAGCAGATGGCCCTGGTGGAGCCTGCGGAGAAATGCGCCAGAGACGATGGGGAGGAGGGGAGGGAGCCAAAGCAGCAAAGAGGTGACAGGGTCCAGAAGAGTGGCTTCCTCTCCTCCCTTCCCCTCAGCCCCCAAAGGATCCGATGACGCTTTCTTATCCTGCTGCTGCTACTGCTGCTAAGTCGCTTCAGTCGTGTCCGACTCTGTGCGACCCCATAGACGGCAGCCCACCAGGCTCCCCCGTCTCTGGGAGTCTCCAGGCAAGAATACTGGAGTGGGTTGCCATTTCCTTCTCCATTCTTATCATAACCCAGAAGAAAACCTTTTCTAGCAAGTGAAGAGAACCAACTGAATGGAATAGTGTTTCAAATTATTTGGGGCAAACATTTACAAATGAGGAAGTGGCCAGCATGGCAACAAGCACTGGAGCTGAGCTGCCACCTGCTTTCTGAAGGGCAGGCCTTCCTGTTGCCATGGGCCTCACTTCTCAGCATCTTCTCCCCAGGGACCTGCCTCTCCTGTTTATTTTACCTCCTTGACCCAGCAGGCATTTCTGGTCTCTGTTTGGCCTCTGCAGGCACTAGGAAATGTGAGTTCTCTCCCCTTGCTGGCCAAAGCTCGCTCTACCCTTCACACTCTGTGCCCCTGGTGGCTGGCTCCGGTCCAGTGAAGGGTGCAAAGGGTGCCAGGAGACAGACCGCCCAAATCCCAGAGGGGGGTCTCAGGGGGTCTCCTAAATGGAGAGGACAGACTCCAGAAAGGGGGCAGCAAAGGCCATGGCTTTCTCACCATCCACCACCTCTGGACGTCGGGGGGCAGGTCCATGTTCTCCCGAGTCCAGACGGGGGAGATGTTGCTGTTGAAGTGGCTGTCGAACCACTCGGAGGCGCCGGTGTCGCCCATGCAGCGGCGACAGGCACAGCTCTTGCCAGCCAGCCCCTCCTTGCTGAGGCGCTGCAGGCCAGCGTAGCCCGGCACCAGCTTCACCCGGGGAGCCCCGTCCAGGGCGCCCGAGTCCAGGTAGGGCAGGGTGGCCGTGCTATGGTGGGAGTAGGTGAAGAGCAGCGACATGACGAACACCAGCAGGAAGGCCATGGAGAGGAACCACACCCGCAGCGAGCACTTCATGGTGCGCGCCCGGGAGCTGGGCCCTCAGGCTGGCGGCAGGCGGGCCTCACCACGGCCACTGCTTCTCCAGCCCGCGGACAGGCCAGCTACAGCGCAGCCCACGTGCTTTGGCACCACGTGCAAAGGACATGCGGGCGGGTGCTGAGCAGGGACCGAGGTAGGGGCCTGCGCATGCGCCCTCGGTGCCAGCAGAGTCCGGCGGCAGCAGCAGCTCCTGTCCCGGCCGCCAGCCCCGCTCACAGTTTCATCAGCTCCGTCTGCCACTAGCTGGGCCACAGAGGCTCTGCTGCTCCCGGAGCCCCGGCAAAGGGGAGGTCAGTCCATCCCAGCCTTCTAGTCCCTTGGGGTTGCTGGCTGCCAGCTCTGGGGGTCCCCCTCTTTGGCGGCTTGAAATGATCCAGTCTGGAGCATTCGGGGTCCTTGTGGTTCATGAGCAGATGCCGAGGCGGACCCTCGTCCCCTGCAGCGGGGAAGCCCTTGAACCCCCGTCACAGCAGAGAGCACTTGGGCTTCCAGCAGCCGAAAGGTCATGAAGTCTTCCCCTCTCTGGGCCCAATGCCTCTGCCAGGAGAAAAGGGAACTGAGCCCGATCTGGGGAGAAGAGAATCAAGAAGCTCTGTGGGTGCCGGTAAACTCTTCAGGGACAAGGTCCTCCTGCCGCTCGGTTCCGCCTTCCTACTTCCCCCGAGGCGCCCGTCCCTTCTCCTGATGGTCCTAGTTGTGTAGGGGTGGCTGAGCTCCAGCTCCTGCTGTGTGGTCCTTTGGGGCCTGCGATCACCCGCTTCTCAGAAGAGTGTTGTTGTGAGTGCCACCTGGGGCAACCAAGCGGGCACGTGTCGAGCTCCAGGCCGGGGCCTCCGTCTTAGTGCTGCTGGCCCAGGCTTGGAGGCTGCCCTGCCCATCCCTGCTCCCGAGGCCTCGGTCCTGCCCTGAGCGAGCAGTAATCCCCTGGCAGTTTCCCCTCACTTGTCAGGCACCAGGCTGCCGCAGCGTGACTCTGAAATCAGAGAGGAAAAATAAAGTGCAGACAGATCCCACACGCACACATGCTCTCCTCCGCCCCCGCCCCCGAGGCCCAGAGGGGACAGAGCGGGCAGAAGGAGACGCCCCCTTTACCAAAGGGCGGACAAAGGAGGGCTCCTCCCTCCCGTGCTGACAGCACCGCGCTCTGCTCCTTAACTCCAGCATCACAGGACTAGAGCTGCTGGCCACGCTCTCTGAGCCAGAGGTGGCTCAGACAGTAAAGACTCTGCCTGCAATGCAGGAGAGTGGAGTTTGATCCCTGGGTTGGGAAGAGCCCCTGGAGAAGGAAATGGCAACCCACTCCCCTACTCTTGCCCGGAGAATCCAATGGACGGAAGAGCCGGGGGGGCTACAGTCCATAGGATCGTAAAAAGTCAGACACGACTCAGCAACTAACACTTTGACACTTCAACAAGGATGGAAAGTAATCTCCCTAGAGCCACAAAATGAGTACCTGCAAAAGCCAGGTTTAGGAAGCTCCTATTCTAAACAGCATATTCAAAAGCAGAGACATTACTTTGCCAACAAAGGGCCATCTAGTCAAGGCTATGGTTTTTCCAGTGGTCATGTATGGATGTGAAAGTTGGAC
>contig_68
ATTTCCAGTTTTTAAAGGAATCTCCACACTGTTCTCCATAGTGGCTGTACTAGTTTGCATTCCCACCAACAGTGTAAGAGGGTTCCTTTTTCTCCACACCCTCTCCAGCATTTATCTTAACCTTTTAATACACTTTGGTTGCTTTTATGTTCCTCACATGTGTATACACTTCCTTAGTAAGTTCACCAAAATCAATTCTCTATTAGCAGAAAAAACAATGAATAGAAATAAACATAGGAGATTTACTTACTGCTCAACACAAGATAAATAAACTTGTCCCAAACTGGAATATCAAGAAAGGGTATAAAAATTCAGCAATGACCGATTATGGTGGGCACTATAATAAAATTTCCATGAGAGCTGTAGGGTGAGTTATATTCCCTTCTAATTATGGTATTCTATTAATTTTCATGTATGTCACCTATAGCAAAAAGTCTCCTTGCAAAAATTTTTTACTGCTAGTGTTTATATTCATAACTTTAATAATCAGTTAAACACATAAAATTCAAAATTACTTTAGTTTTTACCTCTTTCAACTGGAAAACAAAATATATTATTTGAAGACATTGAAATTAATTAGCAGGTTCATAAATCTCGTTCCTATTTACATGGTTACTATTTTTTGTTCAGTTTATTTTAAATTACATGTGGGAGTCATTCTCGTATACTGAAGTGAATGTTAGAGTGAAGTGAGGTTAGAGAGAAAACTGCCTCCAATTCTCCCTGTGCCATTTTGGGCAAGTTATGTATCACTGCTAAGCTTCAAGGCTCACATATGCAAAATGAAAGCAATATTCTAACTTACAGTGTATTTGTTGTTGTTCAGTCACTAAATTGTATCCTATTCTTTGTGACTCCATCGACTGCAGCATGCCTGGCTTTGCTGTCCTTCATTATCTTCTTGAGTTTGCTCATACTCATGTCCTCTGAGCCAGTGATCTCATACAACCATCTGATTTTCTGTTGCCCCCTTCTCCTTACTTACATTGTGTAGAAGCTTATACAAATTATATCAGACTGGGTACTCAATATATTTGATGAGCTTTGGCATAGAGTGAGTGACTGAAAAAGCAAAGGGTTTCATCTAATAGGCAGAGAAGCCAGGAAAACATTTGCAAATCTTACTGAGCTTAACATAAAGAAAAGAAAAGGAAATCTGAGTTTGAGAACTCCAAGCAAACCAGAACTTGCATGACCAAAATTCCAGGGAGAAGGGAGTCCTAGGAGAGTGAGTCCAACACACTCATAAATCCTTAAGCTTCAACTATGTGCAAGCGAAAAAGCTGAAAAAAAAATTGAGCAGAAAATGAAAATTAGTGTGAAGTTTTCAGTGGTGTCACAGCCCTGAGGGGTTTCAGACTGTTAAGGGAAGAGCAGTAATAGACATCCTCAGGCTTCCAACTGGAGAGCTATAAACTACCCTGTGAAACCACATGTAGCCTGAGCCTTAAAAAAACAAAGCAAAACCCACTAAAACAAAAGGTAAATTAACTCAATATCATTAAGCAAAATCCAGGGAATATAAATAATTTAAATTAACTCATTGATGGCCTTATGATTGTGGTTATCAGGAACAAACTTTAAAATGTTTATAAATAAATATGTTAAAGAAAAATTACACATATGTTAATTTCCTATTGCTGCTGTGAAATCACCCCAGGCTTTGTGGTTTAAAACAAAACAAAGCCATCATCTTAGTTTCTGGAAATCTGTAACCCTGGAATGAGTCTTATAGAGCTAAAATCAGAGTCACCTAGGTTGCTTCCTTTAGCTGCTTTAGGAAAAAATATTTTTCCTGTCTCTTTCAGTCTCTAGAGACTGCTGGCAATCCATGGTTTGTGGCCCACATCACTCCAGTCTGTGCTTCTGTTCTCCCATTGTCTTCTGCTCTTTGACTTCTTGCCTCTCTTCTTATACTCATAATTTCATTGTGCCCACCCAGATAATCCATGATAATACCCCTTTCCTAGGAATCCTAATTTAACCACATCTACAAAGTCAGCTTTACTATGTAAAATAACACATTTACAAATTCTGGGAGTAGGACATGAGCATTTTAGGGGAGCCTACCACAGATTATAAAATGGAAAACTTCTGAAAATAAGAATTTATAAAAAGAATCAAATGTAACTCTAAAACTAACATATATATATATATATATATATATA
>contig_69
CCATCTTTGTTGTAGATTTCTCTTGCTTTAGTTTTGTTTCTCAGCCCCGCCGTGCACGTTCTCGGGATCTGATCGACTTTGCCGGCTGGCACCGGCAGTGAGGGGTGCCTCTTGCCGTCTGATGGGGGCTCTGTGTGCCCAGCCTCTCCCACTCCCCCCACTTAGGGCCCTCTCCTGTGTGTGTGTGAGCGTGCGCACACCTGAGTGGTGCGTGGGCACATGTGCTTTCACGTCTCTGAGTGTGAGTCCACGTGTGTGCGTATGTGTGGATGCAGACCTCCGCATGCGTGCCCACAGGCATATGCCCCGCGTTTGTGTGTCTGCACGCGTGTGGGTGTGCTTGTGTGTGCAGGGTGTGGTACACCTGTAGGTGCACACATGCTTATGTGTGAGGGCTGCCTGTGTGTGCACCCGTGTGTGCAGGTGTGGACACACGCATCTGGTGTGCCCAGTCCCTTCAGCACAGTCGGCTCGGCATCTTCCTCCCGAGGCAGCCCCCTGCTGTGTGCCTGATCCTGCCCGCCTCTCCTGTGTGGGTGGACCCGCTCGGGTGTTTGCCCTCGGCCTCCTGGGCGCTCTCACCTGGAAGATCTGAGGGCTGGGGCACAGAAATGGGAGGCAGGAGGAAGGACCAAAGCTCTTTATGCGGCAGACGGTGGGCGGGGAGAGGGGGGTGGATGCAGCCAAGACCACCGATTCTGGGGCTGCAGGGCCAGCCGGGGGCCCCCTGTCTGCACCATGATGCCCTCCTCTTGGTCTGGGGGCTGGGCTCTGTGGTGGACCGAGTGTGGGGCTGCAAGGCCTCTGTGTGCAGGGTGGGGTCCAGCGTGGGCTCCTCTGCCCTCTGGAGCAGCAGGCGAGGTGGAGGCCAGGTTCTGTCCGTGTGCAGCCGGCGTCTGCTGTCCAGGGCTACTTCACCTGCAGCAAGAGCCCCGGGGTCAGGAAGGGGCCGGGGCTCCGAGGCCCAGGGCCCCTGGTCAGCCGAGCTGGGGACCCCACCTCCCCGTGGCCCTGGGAAGCAGGTCCTACCGCTGTCCTATCCAGGGCTGAGTGGGTGGCTCCCTCAGAAACCCTGGCCAACCCTAGGGGCCCTGGCTCTGGACATAGGGCCCCACCTGCCCGGGCCACCTGCCTTGATGAAGGTGACAAAGCCGCCGTAGACCACAGTGATGAGGACGAGGGCCAGGAAGGTGAGCCAGAGTGGGCTGGCATCCTCCACATCCGTGCCGTCATCACTGCTCTCATCCTGGCTCCAGGGCGGCCAGGTGGCCAGACCTGTGAGGGAGTGGGCGCTGCTGAGGGCTGACCCACGCCCACCCCAGCACACGGCAGGTTGCTGACCACAAGATCTGCCTGTGGGGCACGGCCACAGTCCCCCACACGGCACCACTGGCATTGGGGCCCCATGTGAACAACCTTCTCCCTGTGGGGCATGGACGGGGCACAGAGGGGTCACAGGGCCTGATGAGGCACAGAGGGGTCACAGGGCCCGACGGGGCACAGCGGGGTCACAGGGCCCGATGGGGCACAGAGCTGGATGGGGCACAAGCACAGTGGGGCAGATGGCCTGAAGCCGGCCTTCATGCCAGCATGAGTGCGGGCGGCGGGTGGGCAGCCCTGATGCCGATGTGGATCCTCAGGCCCCGCCCTGCAGGCTGCAGCGACAGCCTCTCGTAGAAGCAGCTGCTGTGTGAGGGTGAAAGGTGAGGCCGGGCGGTGTCCCAGCAGGAGGAACGGCGTCACGAGGGCCCTGAGTCGGGAGAGTGGACGGGAGCCTTGCGTACTGCAGCGGGGAGCTGGCCGAGGTGTCCACAGGAGGCCCGGGCAGGTCGAGGCTGGGAACCAGAGGCTTTAAGCCAGGGCCCAGTCTGTGCATCAGAAGTCAGTCTTGCTGCACCTGGGGTGGGGGCCGGGGCAGGATGGGCCGGCCAGCTCAGAACCCTCGTGTGGAGCCGCGCTCCAGTCCAGTGGGAGGGCCCGGGGCAGGGAGGAAGTGCTAAGTCCCGGGACCCATCACCCGGCCCGGACTTCCTAGTCCCTCTTTCCATGAGCATTCATTCCCTGGGGGTCCGCCTTGAGCCTGACCAGAGGTGTGGGAGGTGGGCTCTGCAGGGCTGCCGTCCACGAACCACTGGTCAGGGCACAGGAAGTAAGCATGGAGACTGTGCTCGCCCTCTGTGGGATCTAATGATGAAACAGCGATGCATCGTGGTTTCCGTTTGTCTCAGTTTTCCGCTAATGAGTTCATATTGTGTTCTGCAATGGTATGGATCCATGATTCATTGGAAAATTTTTCAAAGGCAGCAGCCCTTTGCCATGGAGAACCTGAAGGAACCTGTCCTAGACACATGGAATGCAGGGGTGAGTGGTCTGGGGGCCGGTGAGGCGGCTAAATGCGATGACAGGACCCCCTGGATGCGCTCCGTTCTGGAAAAGGCCAGGGGTCCCCGCTGCCCCATGGCCCAGCCATGGAGTCAGGGAGGTCTTCTCAGACGCACAGGAGAGCTCGTGTGAATGACAGGCAGGAGCTGCCGGGGTGAGAAGGCGGGAAAGAACTCTGGTTGGAGAAGCCACGTTGAGAAGAACTGCAGGCGAGAAAGGTCACGCCCCTTCACCCGTCTCTGCTGGGGCACCCCTTTGGGAAGAGCCCGTGAAACTGCGGGGCCGGACGTTTTTCTCAAGGCAACAGGAGCCACCCACACAGCTTAAGCCGAGAGCTCGATCGCAATTGTTTTCAGCACAAGGTCTGGGTCACCCGCGGTCTAGCTTTATTTGCTGTTTTCATACTGACTACGGTGAAGGTTTTCTGCTTCTTTGCACGCCGAGGGAATTTTGATTGCACGCCGGCCATGGTGCACAGACAGAAAGTGAGCGTGAAGTTGATGACGCGTGTATACTTTCTGTGGAGTGAGCGCACTCTCCTCTGTCGGGCAGGGAGGGTGAGGAGCTGTGTTTTCACCAGGAGTTGAGTTGGGCTGGGTGGCGGGTTCCTTGGCTACTGGCTCCTGGCGTGGGAGTGGGGTGAGGCCCGTCCTCCTGGCAGGAAAGGCTCTGAGCCTGGACCTCTCCTGCTGTGGCCCCACCTGCTCTCAGGGGCTGCTCACAGCAGAATCCCTGGGTGGAGGGTCATGGGCCCAGGGGATTTTTCGGGGGCTAGCCTGTACCCACACCCTGGGCCAGCCTGTGTGGGAACTAAACCCTGTCTGGTTCCGTCACGTCCCTCTCGTCTCACGGATGCCCAGGCCTCTGTCCGCCTTTGTTGAGGATAAGGATACCTGCCAGCAGCCTCTTCTGACCTAGGAATTTGGGCCAGTTGGACACTGAGTCCTTGGCTCGTCTGAGACTTTAAATAAACATGATTTTTATGGTTTATTTGGCATTGACCTTTTGTTACCACCAGAGTGGCTGACCTACTGGCTTCTACATCCTACGTGGAAGCAGAACTTTGATGGGTGTTTGAAGGTCACCTTGGCAGCTGAGAGGAGGGTGGGCTGAAGGGGGACAGCCCTGGGCCGTGAGACCGGCAGGGACAGGAGGACTGGGGTGGGGTCTTCGGACAGAAGGGGCCGATTCGAGGGGCGCAGGACTTGGGCGGGTGTCTTGGCTTCTGTGATGACAGAGGGCAGAGGGCCCTGGCTGCAGTCTGGGGGGCCGGGCTGACGCAGGCTTTCGGGAGATGCGGCCCGTGGTTGAGGAGCCTGGGGCCCCAGAGCAGGACCAGGAAGCAGAGGCCAGGGGCCCCCGGGGGAGCCTTCCAGCTGCTACTTTGTGAGAATGACCACCACAGCTGCAGGCCTGGGCCGAGCTGCGAGTGGCCTCCTTTGAGAAGAGGGCAGTGGCGGTGGGCTGGGCCTGGAACCGAGACGGAGGGGTGGCCTTCAGATGCAGGTGGACGGGGTGGGTTGGGGGGCCGTGGAAGTCCTTCAAGGAGAGCAGCAGGCCCCTCAGGCAGCAGTGCTAGAAGTGGGGGGCAGCTGGCCCAGCGAGGAGGAGCTGCCGTCCCGGCTGTGGAGACCCAGGCTGCCTTACAGGGAGCGGCTCTGGCCGTCCTCCTCTGGTCTGGAGGAGGGCCCGCCAGGGAAGGCCCGGCGACTGGTCAGCCCTGGGGCCGGGGCTGGTGCCGGCTGCGGCCCCCTGGAGCGGGGCTTTCCCCCCGCCCCTCAGGGGCCCTGGGGTCTGGCCAGGCCTCCCGCAGCCTCTGCCACTCGCCCTGTACAGAGGTGGCCCTGGCTGCTGGACGTAGCTTTGGCTCCCACAGGAAAGTGGGAAGTTTGGGTCAAGCCTCTGGGGGAGGCCGGTTCAGAGTGTCCTGTGACTTGAGGCTGCACAGTGCCCGGGCTGTGTCAGGCGGCCAGTCCGGGGTGAGGCTAGGCTGGGTCTAAAGAAGGAGGCCCTACGGGGTGTGTGGGGCAGGGGT
>contig_70
CAAGCCAAGAGCAGCCCCTCGTGTTCTTCCCTCCCAGGTTCCCACCAACCTGGTGGTCAGGCCATGTCCCTCCTTACAGCGTTAGAGCTTTCTCCTGCTGCACGTCACGCCTGCTGCCCTCTCTGGAGTCAGGCTACTTTTACTGCTGTACACATCCCTAGAAAAGCTACTGTGCGCTCAGCAAGACTGGCCTAGAGCAGGCGGATGACTCAGTTCCAAAGCTCCCAGGACACTGTCCAGTCTTTGTGGAAAGTGCCTATATACCCACCTGGGGGGTGTGCTGAGAACATCTGAGGGATCTGTTATTCTCTAGGGAATTCTGTCTCATGGATCCATCATGGGTGTGAAATCAGCCCCAATTTTCAGACCTGGTCCTGTACTGGGTTTCCTGCCATCTATTCAAATATCCCACAGACTCTGCCCTTGCCAGAAATTGCCACAGCATGAGGAGGGGAAGGAACTGAAGGGACAAGAGAAGAGGTTTCCCAAGCCCCTACAGGTATCCAAAGATAGTCACAGCAGCCCTTGCCCTTTTTCAAATGTTTCAAGAAATGCTACTGATGGGAACACTTTTATCTACAATGAGGCTGCCTAAGCTAATAAAGTGTCACTTCTTTCTCTTTTGACTGCTTTTATTCCAACTCATACTAATCATTAGCTGGTAGGTATACATTTTCCTAATGATAGTATAGAATGGAATTCCTTATTAAATGTTTTTTGATAATTAATATACAGAGAAGGGGAGGAGTAGATAATATGAGTGGTTCCTTCTGGCAAACAGGCGACCCTTTGGTCTCATTCACTTTAACCTCTGAAGTCTGCTGAGGGGCTGAGCAGAACCCAAAGGCACAGTCAGAACAGAAGGCTCCAAAAGAGACAGGAAGAGAAAGGAAATTGCAGAGGGATGCCGGAAATGGGCTGTTAACTCACAGGGCAGGCATGAAATGGCCCCCAAAAGTTAGCTAGTTTCCAAGACTGTGCAAACCTCATCAAAACTCAGGTACTGAGTATGGAGAGTGGCTAGACTCTCAGATAAAGATGGCTGCTTCCCAGTACAGGGCTGCAGTGAAGGGTGAGAATGTGTGGTGCAGAGGAAAACCAAGGGGTACCTTTAGAAAGCGGAAGCTGAATCATTACCAGTTCAATCTTCTCAGTAACCCCAGTTTACATTATTTTAAGCAAGAGGTAAGAGGGGGAAATATGTTACTGAGACCTATGACACTTGGAAGGACAGCACAGATCAAGTAACAAACCGGTGAAGCCACACTTGTTTATTAACTCTGCATATGCAATGGGAATCATTTCTGTTCTGCTCTAAAGAATTATTTAAACTCTCACATAAAGCTTTTGGAATCCTCCATTTTCAGAAGCTGTCTGCCCACTTTCAGTTCCTCTAAGCATCAGCCCACAGAACATGCAGGAACACACACATATGACTTCTCCCTCACATATGACTACTTCCTCTTTTTTTTTTTTCATCTCTGTGAAATTTTTCTTTCTTGCATTTTAACACAGTGAAAGTTTTTTTAAAATGTAGCATATGCCTTCCCTCTGCCTGCATACGAGAGACCCAGGTTTGATCCCTGGGTCGGGAAGATCCTCTGGAGAAGGGAATGGCTACCCACTCCAGTATTCTTGCCTGGAGAATTCCATGGGGTTGCAAAGAGTTGGACACAAAAATATAGCATAAAATATGTCATTTAAGCCATTTTTAAGTGTCATGTCAGTGGCATTAAGTGCATTCACAATGCAGTGCAACCACCAACATTATCCATTTCTGAAACTTTTCCATCACTCCAAACAGAAATTCTGTACCATGAAATATTTTCCCATTTCTGCCTCCTCTCAGTGTCTATAAACCTCTCTACTCTACTTTCTGTCTCTATATCTGCCTTGTCTAGCTAGATAGTTCATATAAATGGAATCATATAATATCTGTCCTTTTGTTTCTGGTTTATTTTATATGGCATATTTTCAAGATTCATCCATGTTATTGCATGTGTCAGAACTTTATCAATTTTTATTGCTAAATAATATACTATTGTGTATATATGTATACACACACACATATATACCACTTTGCTTATTCATTAATTTGTTAATGAGCATGTAATGGGGGATTGTTAATGGGGGGTTATAAACAATGGTGCAATGAACACTGATATATGAGTTCTGTTTGAATACCTGTTTTTAATTCTTTGGTGTCCTTGAAGGGCACCACCCCCCTTTTTACACAGTCTCTCCCTCTCCAGCCTACTTTTCCTTCAGATGCAGCTATTAGAGCCTCACAGTAAAGGATGAGCATCCCGGAGCCTAAGATGCTCAGAAAGTAGAGGTGAAATAGGATAGCAGAGTAGATTTGAGATATCCAAGTGTTGGGCGGCATGGCCTATGGCCAGTCGGCTACAGAGGGTGGCAGAGGGCTGCCCACTGCAGCTCCTTCAGTCTCCCCCTGGGAGCAGAAGTGGGAGAAAAGAACTGTTCCTTCCCTTCGCAGAGGCAAGGAGCTAGCCCCATTTCCCACCCTTCACCAACCCTCCAGTTCTACCCCCAAGTGCAACAGCAACAGGTCTTCCATGATTAGCTTCATGACCATTTTTCCAGCAATGCCCCAAGTTTTAGTTGGCTTTCCAGATGGCTTTCTTGTGCCTCAATGGAGGGAAATGTTGATTTCCAGCAACATCTTGACCAGCTGGGCTATGAAGTCAATGCATCTAATGAAAAAGCTACTCACAAGTAAAGGAAGACAAAGCAACAGTAACAACGGTAGGTTTTCTTAAAACAAAAAACAAAAAAAACACTGAGGGATGGATAAATTTGGGGGTCTTAATTGCAAGGCTCATGGGATCTGGAGCCCTAAACAGTACTTACAATCATCTCCCACAGGTCCTGCAGAGCACTGGGCAGGGGGGTCCCTCTGCAAGTCAGTTAATTCCTGGAACACAAAATAGTGAGCTCAGAGCCAGGGTGTGAACTGGGGATACTGCTCTACACCCCACACGTTTTGGCCAGAAGTGCATTCTCCTAGTGGGAGGGGGCTTCCAGACTTCAGGAGAGGGGTGAGCCTGGCTAATGAAAACAAGTGATCTGCAATACCCTTGAAAACAAGGGTCTGCTCATGTCTGTGAAGATATGTGTGAAAAATGTATTACCATATCCAATTAATAAGCTAGAAAATTGAGAGGTAAAGAGGTTGAGTTACTTACCCAAGGTCACAGAGCTGAAAGGGGGCAGGGCCCCAACACCACTCAGGTGGAGAAGGGCAGGGGCTGGGCTTTAGCTCTGAGCTTCTGAATGGAAGCACTTAGCCCAGAGGAAGTGCCTAGTCAAGGACAGGCCTCCTGTATTTCAATCTCTCTGCCCTACTACTGCCCTACTCGCCACTGGTTGTATGGGAGTCCTAAGGCTCCAAGTGGGAGATGAAGGACTTGTGAGCCAGTCTAGCACAGCTATACTATGTACCAATGGGGGAAAACAGGAATCACATTATAACTAGATTCCCTAAATGGGATACAACTTGTGGACATAATCCCCAAAAGTCATCCTAGCCCAGATTAGCCCCAAGGTCTAAGATTTTGGGCAGTGACTTAAAAACTATAGTTTGTATGAACTAGGATGTTTCCTAATACTCCTCACTCTCCCTAGGTTCCAGATCTGGGTAAACTTCTTGTGGTCTCCAGAGGGGTTCCAAAGAGAAGGAAGGCACAAAGAGAGGCACAAGTAATGGTCCATCAGGTTGCAGGGAAACTCCTCAGAGGATGGCAAATCCCAGGGTCTAGGGCATTATGTATGAAGTTTAAACCTGGCTGATCACATTCCTCCTTACCTGAACAATGCTTGAAACTGAGCTCATCTACAAAGAACCTCCTGATCCCACCTTGTAATCTCTGGGCATGCTGATCATTCTAATAATGCCTGCCTCTCTGGCCATTCTGTACTTATCTCACCTACACACAAATACAATTGGCCACAGTGGGAATATTTATATTACAGAAGCCGGCAAGTACCACAAGTCAGGGCCAAGTTTTATCCCAGAGGGTGGTTGGTTTTTAAATACCTACTAGTATACCACTGGTCAGTTCTTAGCTGCTAATGCTTCTCAGTCGCTTCAGTCATGTCCGACTCTTAGCGACCCCAGAGACGGCAGCCCACCAGGTCCTCCGTCCATGGGATTTTCCAGGCAAGAGTACTGGAGTGGGCTGCCATTGCCTTCTCTGTCTTAGCTAGTATCTAATGTATCTAAATAGGTTACTCTTTATAAGCACTAAGTACCCAGTGTTACTAGTTGTCCCAATAGAAATGAGCTTGGGGAACAACTAATGTCAGGTGACGGGACCAGAGGACATGATCAGAAATGCAGCATGCCTACAGGAAGCTCCACAGAACAGTCCCTTGCCTGCTTACCTCTACTTTGCACTTCCACACCTCTACAACCACTCTGTAGGGGACTGTTTATACTCTCTGCAATCCTGTATGAATGAATGAGCTCTGTGATGAGGCCAAGGCAAATCCTGGGGAGATCACATGAGCAACTGGGGGCAGGAAAGCTAGCAGAACTGGCCAATTCCCACCAACTCACCAGGTTTCTCCATACCTCCAGGCATCTACATGGGCTGTTCCCTGTCCCTAGCAGGCAAATACCTTGTAAAGGGTGTGGTGAATGGTTACTAAGAGTTGATGATTCCTGAAGGCCCAGAAGTGGGTCTCAACTGACAGAGACTCCAACTAGCACCAAGGAGTTTCAAATGCTAACTGGCATTTCAAGGAAGAACAGTGATTTGAAAGAAACTAGTCTACCAATATATTGCATTCCTGTGCTTTCCCAACAGAGGCCAGAAGACCCAGGTCTGAATTCCAGCTTTGTCACTGGGAAAACAACTTTGACCTCTTTGGGCCTCAGTATACATTATCTGTTGAGTTGTAATTACATTTGCCTGCCAACTGGCCAGCACTAATATTTGGCTATAATTTTGTAATGTTTATAATGTATACAAATGTACTTGGTAAAAAATTAAGGATGACACTGTATAGAGGATTCAATTATTAGCACTATAATAAGAAGAATGAGGCATGTATAGAGATACCTAGTACTGGAAGAGTATAGAAGAAACTAATAACACTAATCACACCTTGGAAGAGGAACTGGGTGGCTGGGGACAGGAGTGGATGGGAGAGGTTTCCCTGTAGACTCTTTTGCATTTTTTGAATTTTGAACCATGGGATGGTTCAAATGATAAATGCATAAATATTTCATAAATTGTAAAGGACTAAGCACATTAACATTGTGTAATACTTATTTTTTATAAGTAACTTATTTTTATAAGTAACACTGATGATAAGTGAGTCTTGAAAAGGAAAAAGGTTAAAGTAGAGTGGATTACCAGAGGAAAACAGTGATGCAAACATAGCACACACTCATTTCTCTTACTGTGCTGTACTCAATTCAAGATCTCATTCAATGCAAGACACAAGCTTATAGGCAACTAAGAAAGAAAACACACTGGCAATGAAACTAAGACCAAATGCATTCTTTTCTTTCCATTTTTTAATTGGAGTCTTTTATTCTTGCATTGTAAGAATTTTTACATATTCTGGATATATATCCCTTTTCAGATGTTAATATTTCAGAAATACTTTCCTCCATTCTGTGGGTTGTATTATTGCTATCTTTAAATTTTTTTTTTTTTTAAGTATAGTTGATTTACAGTGCTGTGTTAGTTTCAGGTGTACAGCAAAGTGATTCAGTTTTATAATTTTTTTTTCTTTTTCAGATGCTTTTCCATTATAGGTTATTGCAAGATATTGAATATAGTTCCCTGGGTTATACAATAGGTCCTTGTGTATTTTATACTGTGTATCTGTTAAACCCAAACTCCTAACTTATCATCCCCTCTTCCCCTTTGGTAACCATAAGTTTGTTTTCTATGTCTGATTTTTACTTTGTAAATCAATTCATTTTTGTATAATTAAAAAAAAAAAACTCCACATATAAGTGATATCCTATGAGATTCTTTACACTTAAAATTTTAATTTTAATTTGAAACTAAGCTTTAAGTCAAAGCTATGGTTTTTCCAGTAGTCATGTGTGGATGTGAGAGCTGAGCATGGAAGAATTCATGCTTTTGAAATGTGGTGCTGGATAAGATTCTTCAGAGTCTCTTGAAATACAAGGAGATCAAACCAGTCAATCCTTTAAATCAACCCTGAACTTTCATTGGAAGGACTAATGCTGAAGCTCCAATACTTTGGCTACCTGCTGAGAAGAGCTGACTCACTGGAAAAAATCTTGATGGTGGGAAAGACTGAGGGCAGATGGAGAAAAAGGCAACAGAGGATGATGAGATGGTTGAATAGCACCACTGACTCAATGCACATGAGATTGAGCAACTCCAGGAGACAGTGAAGGACAGGGAAGCCTGGCATGCTACAGTTCATGGGGTTGCAAAGAGGCAGACACAACTTAGTGACTAAACAACAACAACACAAAGCTTACTTGGGCATATGTTTTTATTTTTAAATCATTCATGCATAGCAAAAAAGGAGTGGAAGACAAGTGAAATAAATGAATGGGCTCTCCTCGTTTAGAGTCTATACTAACCCTGGGTCATGGGTATCCTCCCAGTCATCCCCTGTGCATTCCAGGCAATGGTGATGTGGCAATTCTTAAACAGTCCTCCATGAATGTTTCTGGAGTTTTCTTACAGAAAGGCCCACAATACACAATCTTCTGCACAAACTTCAGCAAATACAGGTGAGCCAGCCTCACTGACTAGAGGGTACATGGTATCTTCCTTTCTGTGGTCTATGAAGCATTTGGTTAGCTTGGCATGGAAATAAAGAACTGCAATCCCTTTTCCAGCAACATTTATTCCATTAGTATAAAATTTATTCCCCACTGTTTTGTTTCTGTGCCTGTGTTCACAAAAGCTTTAATCTTCAGCATTAAATCAAAATATCTTTTTGGAGACATTTTTAAAGCAATTAAACTCAACACATCAACAATGCACTTAACCTCAATATACACTGCTGTGACATGGCTTTCACACAATGACAGTCATACTGCCAGTGATTTTAAGCAGCATCCCAATTTCAAAGGTGTGAAAATGTAAAAAACTGTTCATCTTAGAGTAGATGTAAATATGGTATTCTCTATACTTTCCTGATTTTGCAAGTTATCTCTAAAGAACAATTAACATTTATAGTCAGATCATTACATCTACCACTGTGTACAAGAATCCCTTAGAAGAAACAGAGTAGCCCTCATAGTCAACAAGAGTCCAAAATGCAGCACCTGGGTGCAATCTCAAAAATGACAGAACGATCTCTGTTTGTTTCCAAGGCAAACCACTCCAAATCTATGCCCCAGTCACTAATGCCAAAGAAGATGAACAGTGCTATAGAGACCTACAAGACTTTCTAGAGCTAACAGCAAAAAAAAAAAAAAAAAAGACATCCTTTTCATCATAGAGGACTAGAATG
>contig_71
CACTAGCTTTGTTCATAGTGATGCTTCCTGAGGCCCACTGGACTTCACATTCCAGGATGTTTAGCTCTAGGTGAGTGATCACACCATTGTGATTATCTGGGTCGTGAATTGCAGTGTAGTTAGTAAAAAATCAACCTCCCGAATTCTTTAGCTTCTCAAGCTGTTTCTGTGCTTTGTGGTGGATATGTGTCATATTCATATGGTGTGATTGAGTGAAAACTGGAAACCTTTTGCAAATCTAAAGATAAATTGTACATGGAAAATCAAGCAAAGATTTTCATAGTAAGGGCTCAGCATGGGGATCCCAGGAAATTTGGGATTAGATAGTCTAGTTAAGCTCCAGGAGTTAGGTCTCTTGCTGACATGTGACCTAGGGCTAGCCTCAGATTTCTCACCTAGAAAGTGGAGAATCATTCAGTGATGTGAAAGATTAATTCAAATGTCATGTAGAGTGCTGAGTGCCAGGCATATGGTAAATGCTTACTAATAATTAAATAAATTCTTTTTATAGTAATACCATTATTAAATGATATGAGCCAATTAAAATTCCTCCAAGTAAAGTTATAGCATAACAGATTTTCTTCTTTGTTCCTGAGGCTTTGGTTCCAATGTAACTTAGAAATCTCTTTTATGACAAAATTAAAAAATTAGGAACTAGACAAGACACCTTAAAACAAAGGCAGAGAAATTATTTTTACAATAAAATTTTGACAAGTATTAAGAGGAATTAGAGTGAATAATCATAAGCCTTAGAACTATACTCTAGTATCATTTATGAGAAATAAAGCATTTGCTTTGGAATCAAGTTATCATGACAGAGCTAAAACTATACACAAATATCTTAGGCCTACATTCAGCTACAATGAACAGAAGACTTAACTTGGAAGTATTTTAATCAGATTATTTTTCCTGTATAACAGGAAGTCTAGAAGTAGGCAACTGATGGTGTTGATTCATTTCAACAAGATATCAGATACTTCTACTGCTGCTGCTAAGTCGCTTCAGTCGTGTCCAACTCTGTGCGACCCCACAGACGGCAGCCCACGAGGCTCCCCTGTCCCTGGGATTCTCCAGGCAGGAACACTGGAGTGAGTTGCCATTTCCTTCTCCAATGCATGAAAGTGAAAAGTGGAAGTGAAGTCGCTCAGTCGTGTCTGACTCTTAGCGACCCCATGGACTGCAGCCCAGTCCCATGGGCTCCTCTGTCCCTGGGATTTTCCAGGCAAGAGTACTGGAGTGGGGTGCCATTGCCTTCTTCAAGATATCAGATAGGATTTCTGCAATTACGTTGGTCTTTCTTTCATATTTTTTGTGTTGTAGTATAAGATGGCTGTAGTCCTGGATTTCTTGTCTAATGTTACAACTGGACAAAGGGAGAAAAAAGAAGGGAATACCAGCTCTGTGTTTCTCTTTTATCAAGAAGTGTGAGAACCTTCCAAGAGGCCCTAGAAGACGTGCACTTGCCTTTCACTGGTTGAAACTGCGTCCTGTGGCTGCCCTTGGTCATAAGCAGTCTGGGACAGCAAGTAGCTCTTCTAGGCTTAGATGTGTTGCTGCTGTGAATAGAATCAGGATTCTGATGATAAGGAAGAAGGTGTGGGAAATAAACGTGGGCTGGATACTACCTTATGGGTTCTGCCGTATCAGGTTATGAAGATATAAAACCCTAGGTTTTTTTTTTTCTTCTTATGACTTATTTTGCATTTCTTTGACTAATGGTAGAAACCCAAGGTTTAAGTGGTTTAAAAGGTTTAAATACAGAAGGCTTAAGGGACTAACTTGGAGTCAAAAAGTTACTAAGCAGTTGGATGGAGAATCAGACAACTATTCCTCTTTAACACACAACAACAATACCTGTTAATTCTTCTGATCCATGGAAACAGGGTATCTTTCCATTTGTTAATGTCTTCAATTTCTTTCATCAGAAGCTTTCAGTTCCAACATACACCTCTTTTACCTCCTTGATAATAAAATGTATTCCTAAGTATTTTCTTGTTTTTGATGCTATTGTGATGAAATTGTTTGCTTTATTTCTTTTTTGAGACGTTTCTTGTTAGTGTTCCCTGGTGGCTCAGTGAAAGAATCCTCCTGCCTTCGCAGGAGAGGCGGGTTCAATCACTGGTGCAGGAAGATGCCCTGGAGAAGGAAATGGCAACCCACTCCAGTATTCTTGCCAAGAGAACCCCGTGGAGAGAGGAGCCTGACAGGCTACAGTCCATGGGGTCAGAAAGAGTACAAAACGACTTAGGGACTGAACAGCAGCAATAGAAACCCAACTGATATCCACCTGTTAATTTTATATCATGCAGCTTTACTGGTTTGTTGTTTCTATCAGTTTTTTGGTTGAGTCGTTAGGGTTTTCTCTCGTAGTTTTTGTTCATTCACTAAGTCGTGTCCAACTGTTTTGACCCCATGGACTGCAGAGCACATCAGGCTTCCCCATCCTTCACTGTCTCTGAGTTTACTCACACTCTTGTTCATTGAGTCAGTGATGCCATCCAACCATCTCATCCTCTCCTGCCCTCAATCTTTCCCCACATCAGGGTCTTTCCCAAAGAGTAGGCTCTTCACATCAGGTGGCCAAAGTAGTGGAGCTTCAGCTTCAGTGTTGTCCTTCCGGTGAACAATCAGGGTTGATTTCCTTTAGGATGGACTGGTTTGATCTCCTTGCAGTCCAAGAGACTCTCAAGCATCTTCTCCAGCACCACAGTGTAAAAGCATCAATTCTTAGGCACTCAGCTTTCTTTATGATAGAACTCTCACATCCATTCATGACTCTTGGAAAAACCACAGCTTTGACTATGTGGACCTTTGTTGGCAAAGTGGTGTCTCTGCTATTTAACATGCTGTCTATGTCATAGCTTTCTTTTTATGGAGCAGTTGTCCTTTAATTTCATGACTGCAGTCACCATCCGTAGTGATTTTGGGGCCCAAGAAAATAAAATCTGTCCACTTTCCTCCCGTCTATTTGACATGAAGTGTTGGGACCAGATGCCATAAGTTTAGTTTTTTGAATGTTGAGTTTCAAGCCAGATTTTTCATTCTCCTCTTTCACCCTCATCAAGAGGCTCTTTAGTTCCTTTTCACATATCTGAAGTTGTTGATTGATCCTTTTAGTGTATTTTTGAATTCAGTTTGCTAACATCTTGTTGAGAATTTTTGCATCCATATTCATCAGAGATATTAGTTATGACTAGTGTCCTTATCTGGCTTAGGAATCAGAGTAATGCTGGTCTTGCATTTGCAAGTTTTCCTTCCTCTTCAGTTTTTGGGAAAAGTTTAGAAAAGATTGGTGTTAATTATTCTTTAAATGTTTTGTACAATTCACCAGTGAAACCATCATATTTCTGGGATTCTGTTTCTGGGGAGGTTTTAAATTACTGATTTCAATCTCCAAATCCATTGTTGGTCTACTCATATTTTCTATTTATTCCTGATTTGGCTTTGGTTGTATATTTCTAGGAATTCATCCATTTTTCTAGGTTATCCATTTTGTTGGCATATAATTGTTCATAGTAGTCTCTTGTGATACTTGGTAGAGTCGACCCTTGAACAACATGGGGGTTAATCTGCATATAATTTATATAGTCAGCCTTTCATGTTCTTGATTCCTTCACACCCGTGAATTCAACCAACCATGGCCTCTGTAGCGCTGTAGTATTTACTACTGAAAAGTTTCTGCATATAAGTGGACCCATGCATTTCAGAGCCATGCTTTCCAAGAGTCAACTGTGTTTCTGTGGTGTCACTTGTAATATATCTTTTCATTTCTGTTTTTATTTATTGTCTTCTCTTTTTCTTAATTTAGCTAAAGGTTTATCAATTAAATTATTTTTAATCAACTCTTAGTTTTGTTAATCTTTTCTGTTATTTCTCTAGTTTCTATCTCATGTATTTCTGCTGTGATCTTTGTTATTTCCTATCTTCTATTAATTTTGAGTTGTTTATTCTTTTTCTAATTCCCTCCCTGGTGGCTTGGATGGTAAAAAATCTGCCCGCAATGTGGGAGACCAGGGTTCAATTCCTGGGTTGGGAAGATCCATTGGAGAAGGAAGTGGTAACCCACTCCAGTATTCTTCCCTGGAGATTTCATGGACAGAGAAGCCTGGCGGGCTGCAGTCCATGGGATCGCAAAGAGTTGAACAAGGCTGAGCGACTCACACTTTCACTCTGAGGTGTAAAGCTAGGTTATTTATTTATTTAAGATTTTCCTTTTCCCTTCCTATAAGTATCTATCATTATAAACTTCTCTCTTAGAACTGCTTTTGCAGCATCCTGTAGTTTTGGTAATGTGTTTCAGTTGTCATTTGTTTCAAGGTATTGTTTGATTTCCCTTTTGATTTCTTTGACATTGGTCATCTGGGAGTATATTCTTTAAATTCCTCATATATGTGGATTTTCCACTTCCCCCTTGTTGTTGATTTCCATTTTTATGCCAGTGTCAGAAAAGTTGGAGGAGGAATTGGCAACCCACTCCAGGGTTCTTGTCTGGAAAAATCTATGAGCAGAGGAGCCTGGTAGGCTCCTTGGGGTCCATGGGGTCACAAAGGGTCAGACACAACTGCACAGCTGAACACAAGCACAGTAGTTACATAGTATGGTTGCACTCTTCTAATATAGTAAGACCTGTTTTGTGGCCAGTCATTTGATCTACCACTAAGAATATTCTGTGTGTACTTGAGAAGAGTGTGTATTCTGTTGTCAGATTGAATGTCTTATATGTGTCTGTTGGGTTCCTTTGGTCTCATGTATGATTCAAGTCCAGTGTTCTCTTGGTTTTTTGACTGCATGACCTATCCCTACTGACAGTGTGGTGTTGTAGTTACCTATTACTGTTGTATTATTGTCGGTTTCACCTTTTAGCTTTGTTAGTATTTGCTTAATATATTTAGTTGCTCTGGTGTTGAGTGCATTTGTATTACTATTGCTAATTGGTAATGTCTTCTTCAAGAATTGACCCCTTCATAGAAGGACCATTGTCTCAGGTGACTGTTTTTTACTTAAGATCATTTGTCTGGTATAAATACAGCTACCTCTGCTGTCTTCTGGTTTCCACTTGTGGAATGTCTTTTTCCATCCTTTCACTTTGAGCCTGTGTGTTCTTAAAGCCAGAGTGAGTCTTTTGTAGGCAGCATATAGTTGGATCTTGGTTTTTTAAATTCATCTAGCCATTCTTTGCCTTTTGATTAGAAGTTTAATCTACTTATATTTAGAGTGATTATGGATATGTCAGAGCTTACTGCGCTTCCTCAATGGATCAGCAGAAAAGAATTCACCTGTAATGCAGGGGACCTGGGTGTGATGCCTGGGAAGATCCCCTGGAGGAGGAAATAGCAACCCACTCCCATATTCTTGGCTGAAAAATTCCATGGACAGAGGAGCCTGAAGTCTAAAGAGTCACAAAGAGTCAGACATGACTGAATGACTGAGTACAAATACAAGAGCTTCCTAGTGCCATCTTTTTAATTGTGTTTTGGCTATTTTGTAGTTTTCTTGTTCCTTTTTTATTCTTGCTGGGTTCCTTTGTGAAATGGTGGTTTCCCACTGTTGTATGCTTCTCATTCTCCATCTTTGTCTTTTGGGAATCTAGTCAAATTCTTTGCTTTGCGGTTATCGTGAGATACATAAAACATCTTATACCTAGTCATATTTTACTCTGATAATGGCTTAACTTCAGTTCAGTTCAGTTCAGTTGCTTAGTCGTGTCCGACTCTTTGCGACCCCGTGAATTGCAGCACGCCAGGCCTCCCTGTCCATCACCATCTCCCAGAGTTCACCCAAACTCATGTCCATCAAGTCGGTGATGCCATCCAGCCATCTCATCCTCTGTCGTCCCCTTCTCCTCCTGCCCCCTATCCCTCCCAGCATCTGAGTCTTTTCCAGTGAGTCATTAAGCACCATTAATGTGTCAGGCTTGGAATTCTATTTCACAAAGAAGTTTTCTCAATATTTATTAAACATGATGGAGTCATAGTGATAGTAATATAATCTTCCTTACTTTCTCTGTTGCCACAAAAC
>contig_72
TTCCAAATCATCCCACCCTCTCCCTCTCCCACAGAGTCCAAACGACTATTCTATACATCTGTGTCTCTTTTGCTGTCTCGTATACAGGGTTATCATTGCCATCTTTCTTTTTTTTTTTTTTTTGCCATCTTTCTAAATTCCATATATATGCGTTAGTATACTGTATTGGTGTTTTTCTTTCTGGCTTACTTCACTCTGTATAATAGGCTCCAGTTTCATCCACCTCATTAGAACTCTTCTTTACATCTAAAACTATTATAAAATGAGAAGCTTATTTTAATATGAAAGGATACAATTTACTAAGGAACAAAACTAATAAATATGTTGATATTTTACTAAGATCACTACAGAAAAAGAAAGTAAAACAAGAATTAATATAGCGACCCCATGGACTGCAGCATGCCAGGCTCCTCCACCCATGGGATTCTCCAGGCAAGAGTACTGGAGTGGTGTGCCATTACCTTCTCCAAGTATATGCATAGGAAGACTAAAACTTGTAAAAATAGATATTTCCCAAGTTTATCTGTTACATGCAAAATTACATTTTATTGAAAGAACTGGTAAATTTATCCTAAAGTTCCAACCAAGAATAGAGGTTGACCAAACAAACAGAATAAACTGCTTCCAACATCCCCACAGCTATTTGGGATTTGATATAAACAGTTTGTCAGAATGGCATTATGAAACAGGAAGGAAATTGTTTATTATTCAGTGCATTGTTGGAGATAATTGCCCATCCACACTGGAGAGTTAGCAAGGAGATCCAACCAGTCCATCCTAAAGGAAATCAGTCCTGGGTGTTCATTGGAAGGACTGATTTTGAAGCTGAAACTCCAATATTTTGGCACCAACGTGAAGAGATGACTCATTGGAAAAGACCCTGATGTTGGGAAAGATTGAAGGCAGAAGGCGACAACAGAGAATGAGATGGTTAGATGGCCTCACCGACTCAATGGCCATGAGTTTGGGTAAACTCCGGGAGTTGGTGATGGACAGGGAGGCCTGGTGTGCTGTATTTCATGGGGTCGTGAAGAGTCGGACATGACTGAGCAACTGAACTGAACACTGGAGGGTGCAGGGGATAGTACAAAAGTAAAAGTATGCCTTCACATCACATCAAACTGAAATTAAATTTCAGGTAAATTAATACTCAAATGTAGCACCATGGATATAAAAATTGTAAAATAAATTTAAAGAAAATAAGAGAATTGCCTCAATCACATCAGAAAATTCCAGCACACAAAACAAGAAAAGACTTTTACCTGTAGTGAAAGGAAACATTGGAATGAAAACTACAACTATCCACTCAACTAGAATTTCCCAGATGTGCTCATATTGAGTTAGAAAAGAAAATATAGCAAACTTTCACAGAAATGACTTTTGAGAGTGATGCTTTATTAAAGTTTTGGCTTGACTTTAAGAATATTGAATTTTCTTACACAATTGTTAAATATTTTCCCCATTTCAAATCCACTTTTCTGTATGATTGGCTTGGTGATAAGGAGGATGAGTCTGCAAACACGTTTTTTCTTTGCCAGTTGACTCCCTCTTATTCTAACAATACTGGGTACTATGAGGCTAGAAGCCTGGAGAAGGAAGAAAAAACACATCACTTTCCTCTTGGCTTCTTTTTTCTGTTTTCTCTTTCTCTTCCTGTCAGCATACATTTTGGAACATGCCTTGTTTTGTTATTTCCATTTTTTTTCTCTCCACTCTTCTAGCAATAGTTTGTTCCAATTTTCAGTTTGCCAACAATTGCAGAACCAGCCTTGTGGGTGGTCCCGAGATGACAGCATCAGCCAGCTGGAGCCCCTTCTGTGGAGTCTGGGTCCCTGGTCCCAGCGGGTCCCTTTCCCAACATTTACACATCAGAAATTCTCACACTTCTCTTTGGTCGTTGCTTCCCATTTTTTTCTATGTGTATGATATTTCTGTGTTTCATTTTTGCCTTTTTAATTATTCTACATCTAGTCAATGATTCTTATTTTTACTTGTTTATTTTTAATTTGGTCTTGCCACACTTGTGGAATCTTAATTCCTCCACCAGGGATCGAGCCCATGGCCCCAGCACAAGTGCAGAGTCTTAACCACTGGACTTCTAGGAAAGTCCCAGGTCAATAATTCTTTGTTAGCTTATATATTAAATCATTATTGAATTATTAAAATAACTGGAGTTGTTTTTCCTTTCTGCAGCTTTACTGATTGAAGAAAAATGTTGACATTTGCTTTGGTATTTTAAGAAAATTTTTCTTACACTAAAATTTTTTTCTTTTATCTATGTCTAGAAAATTAAAACATAGGATGCCTGTTTCCATTTTTACCCCAGCAACCTAAAAAAAAAAAAAAATGAACCAAATACAAGGAGGACTTTCATATATTATATAAATAAACATCTATAATTACACTGAATATATTTGTCAACTGAAGCTTTTGTCAAGGAGGAAGTTTATGGACCCCAAAATAGAGAAAATAGTTTAATTTTGGTGCCATTGTGAATTTGCCAATGTGAGTTTGCCAATGATTATCATAAGTTTGACTAATTATCACATAGCTGAATGTCTCCAATGTATTACCAACATATTATCTAGTGTATTTAAATAGGATGTTAGTTATTCTGGACTTTTGCAACTTGGATTTTTTAAAATTAATATGTGAAAAGATAAGTGAAAGTGTTAGTCACTTAGTCTTGTCCAATTCTTTGTGAACTCATGGACTGTAGCCTGCCAAGTTCCTTTGTCCATGGAATTCTCTTTTCCAGGCAAGAATACTGGTGTGGGTTGCCATTCTCTTCTCCAGGGGATATCCCCAAACCAAGGATCGAACCTAGATCTGCTGCATTAAAGCAGATTGTTTACCATCTGAGCCACCAAGATATTATTTTTTAAAATCATATAATTCAAAACAGTTTAAAGATCTCTTGTGAAATTATTGTATTGACTCCTGATTTTTCTGCATGGGTTGTGCTAATTAAATTTCAGTCTTTCAAGCATAGTTATAATTTAGTGCAATGGCATATAAAATTTTATGTAAGAGTGTATGTTTGTAATACTCTCATAGGATCCATTGTACCACTGAAATTAAACTGATAATGCTAAAAAAGATGTTTACCTTCAAGATCCCTGTGGCCCTTTAAAAGATCAATCAACTTGGCACTTTTGAAAATTTAAATTAAATTGATGATGTCTCATTACACTCTCTTTGATGATTATGATTGCATAGAAGCAGAATATAAATCTTAAGGAAACTAGCTCTGAAAGGCTAACTAATAGAAAACATGATAGATGCAGAATGTAGATGCTGTGACTTTTGTTCACTACTGATAGAGTAATTAATCATTTCAATTTTTTCTTTATTGAGATCTGAAGTATACCTTATGAAATTAAAAGTATTAAAAATAAGATCAAAAGAAATTCAGTGGAATTCTAAATATTAAAATTGTACATTTACTTATGCTAACTTACTATTCAAATAATAATTTCAGAATCAAAAGTATTTAATTTTTAGATAATAAACTATAGGTGTATATCCTCATTATTTATATACCAAAGTATAAATGATGATTTTAAAACAGTATTTTTTTTACCATGTTCACCATTTTTAACTGTGCAGTTCAAAGGTATTGAATGTATTAATATTGTTGCATAACCATCACCACCACCCATCTCCAAAATTCTTTTCTTCTTATAAAACTGAAACTCTATATCCATAAACCAGTAAATCCCCATTTCTCTTTCCCTAGCCCCTGGCAAGTGCCATTATATTTGCTGTCTACTTTAAATACCTCATGTAAGTAAACTCATATAGGGTTTGTCTTTTCATGACTGGCTTATTTCACTTAGTACAATGTCCTCAAGGTTCATGCATACTGGGTGTAAATGTCAGAATTTCACTCAGTGTTCAGGCTGAATAGTATCCCATTGTATGTATATACTGCATTTTGTAAAACTGTATTTTTTAAAACAAAAACAATTATCAAACAAAATTACAGCTTAATTAATAATTTATATATTTATCACTGAATGATCATTTCCCTTTAAAACTGTATATACAGTTTGAAGGAGAAAAATTAATCACTTTAGTTATTGCAAAAGAATGTTTCTAAAGGTCAATATTCATTATTGATTTTAAAATATTAGTTACTTCAAATTAGAATGATATTTTCTTTACCTATGGTGTCAAATTCTGTGTAATAATCAGTATTAAAGGGATGGCAATGTTAGAATTTGAAGTCTTAGCAATGAAAAAAATACCATAAAATTATGAAGTAAAATTGAATGGAGAAGGCAAAGCAATCATTTTTATCTAGCATTTATTGTGCATATTCTGGCAATAACTAGATAAAACTGTGTTTAAAATGGAATCATATTTAGAGTTGTAACAACAAACAATTATGCAGTAATTTATTTTTAAATGAATTTATTTAAACTGGAGGATAATTACTTTACAACGTTGTGATGGTTTTTGCCATACATCAACATGAATTGGCCATGTGTCCCCCCATCCTGAGCCCCTCTCCCACCCCTTGTTCACCCTATCCTTCTGCATTGTCCCAGAGCACTGGCTTTGGGTATCCTGCTTCATGCATGGAACTTGCTCTGGTCATCTATTTTACATATGGTAATGTACATGTCTCAATGCTATTCTGTCAAATCATCCCACCCTCTCCTTCTCCCACTGAGTCCAAAAGTCTATTCTTTACATCTGTGTCTCCTTTGCTGCCCTGCATGTTCCATATATATGTGTTAATATACAGTATTTGTATTTCTCTTTCTGACTTCATTCTGTATAATAGGCTCCAGTTTCATCCACCTTATTAGACCTGACTCAAATGTGTTCCTTTTTATAGCTGAGTAATATTCCATTGTGCATATGTACCACAACTTCCTTACCATTAATCTACTGATGGACAGTGGCTTCCATATGCTAGCTATTGTAAACAGTGCTGCAATGAACATTGGGGTACACGTGTCTCTTTCAGTTCTGGTTTCCTTGATGTGTATGCCCAGCAGTGGGATTGATGGGTCATATGCAGCCATGAAGTTAAAAGACGCTTACTACTTGGAAGGAAAGTTATGACCAACCTAGATAGCATATTCAAAAGCAGAGACATTACTTTGCCAACAAAGGTTCGTCTAGTCAAGGCTATGGTTTTTCCAGTGGTCATGTGAAGAAAGCTGAACACCAAAGAATTGATGCTTTTGAACTGTGGTATTGGAGAAGACTCTTGAGAGTCCCTTGGACTGCAAGGACATCCAACCAGTCCATTCTGAAGGAGATCAGCCCTGGGATTTCTTTGCAGGGAATGATGCTGCAGCTGAAACTTCATTGGAAAAGACTCTGATGCTGGGAGGGATTGCAGGCAGGAGGAGAAGGGGACAACAGAAGATGAGATGGCTGGATGGCATCACCGATTCAATGGAAG
>contig_73
GTATCACTGACTCGATGGACATGAGTTTGAGCAAGCTCTGGGAGTTGGTGATAGACAGGGAAGCCTGGCGTGCGGCAGTCAATGGGGTCACAGAGAGTCAGACATGACTGAGCGACTGAACAACAACAACAACAGCAACAGCACGGCCTGTAAGGAACACAGCCTAGGCCTGAGCATCGATGATCTGGCTGCCAGGCCTGTGCACAGGGTCAATCGGCAGCCTCAGGATGGATGAAGCTGGTGCCTCCCACAAGGCATCTGAAGGCTGCTTTAATGGCAGCTGAGAGTGATTCATAGCATCAATAGCTTCATCATTTAATTAGTCTTTGAAAACAATCCATCCTTTTAGCTAGTTATATCTGTCACAATCTTTAGACAGGAGAGAATTATTTAAAAATTCCTTTCTTTATAGGTAGTGAAAAGCCAGATACTGGCCTAAATTGTCCATATCACCATACCCTCTGGATTTAGGAAGATTACAGTTAAGAACTGCTCACTCACTGCAAGAAAGAAACCCACCATCTCATGTCCCTGGCGAAGCTGACCAGAGTCTTCACTCCCTAGAGCCCTGCTCCTGTTTTTTTTGTTTTTTTTTTAAAGGTTTTTTGGATGTGGACTGGTTTTAAAGTCTTTATTGAATTTGTTACAACACTGCTTCTGTTTTGTATTGGTTTTCTGGCCACGAGTCATGTGGGATCTTAGCTCTCTGACCAGGGATCGAACCTGCACCCCCTGCATTGGAAGGTGAAGTTTTAACCACTGGAGCACTCGGGAAGTCCTCCCCTGTTGTTTTAATAAACTCAGCACCTGATGGTAACTCAAGGCGCGAGTGCTGCCTCTCCTGCCGAGGCTCTTCAGGTTCGCTCACTGAGAAGCCTCTTTCACGGCCTCTGAAACGGGCGCATGTTTATTGTTCCTGCTTCTAGGAGGGGAGATGGGAGTGAGGAGCAGGCATCCTGTCACGCGTGTGCTGTGCTTTTTGGTACTGCCCTGTGATTTCTGGGGTGGGTTTGCTTTCGTCTTCTTTCTCACATAACATTAGGGGCCCTTGCTGTCTCTCATCCAGGACCCACTCCCCAGCTCAGCTGATGTCACGTCTATTGAAGGAATGAATGAATAACACTGTCTTTTCAAGAATCTGGCCTCATTGAGGGCTTGACCAGAACTCTGTTATGGGGTTCCCTGGTAACTCAGCTGGTAAAGAATCCACCTGCAGTGCAGGAGACCCGGTTCAATTCCTGGGGTGGGAAGATCCCCTGGAGAAGGGAACAGCTACCCACTCCAGTATTCTGGCCTGGAAAATTCCATGGACAGAGGGGCCTGGAAGTCTACAGTCCGTGGGGTCACAAAGAGTCAGACATGACTGAGTGCCTTTCACATTCACTTTCTTTCTGTTACTAAGATTGATTCTATTTTAAAACAAAGATTTAGCTAATTTAGTTTTAAAAATCCATCATATCCTTTGTTTAAATTAGCTTACTTTTAAGACTAGATTGACTGTGACAGTAATGTGTGTAGACACAGCTGGCGTTAAAGGAATGATTAATTAATACACCCATAGACACAAAGGCAGAAATCTCCCTGCTCAGAAGGCTAGAAGTGCAGCCGTAATAGCCTCTGGGGAATTCCTTTGTGAGAGGCTAGCCCGGGCTGACCTTATAAGACACAACAGCGAGATAGCTCAGATCACATTGCCAGCTCAGGAAGGAGGGTGCTGTCTTGGGTATGCAGCACATTTCCATCACAAGATTCTCTCCCCAGGGTGTAATTTTCAGGATAATACAAATATTGTTTTTATTGAAATAAAAGGCATTGTAGGGGAGAGTTGGGAGGTGGTGCTGTGAAACATCTAGATAGCAGAAAGAACGGGTCCTTTGGAGCAGGGCGGCCTGGGCTCAGGGACTGACAAGTGGTGGGTGTTGGGTAAGCTCTCTTCCTCTGTTTCCTCATGATGGAAAAGGAGATGGTGAGGACTGCTCAGTCCTCACAGGAGGTGCAGCCGGACAAGGGAGCGGAGTTCCGCTTTCAGCTGGCAAGACTTTCCTCAGAGGACATTTTCTTCGCTTCTCTAGCTCACAAGGAACTGCACTGCGGTTGACATTCACAGTGATGGCTGCCTCTTCCTTCACCCTGGAGGCTTGGGATGATGCTTTGGTTGCTAGTGTTCTCACTGGCAGCAGGAGTGAGCAGTGAAGTGTGGACTGGCTGGACCTCAGGCACTGTCAAAAAGAAGGGAAAGTATGGATGGTTTGCTGACAGCTGCTTCTACGGTCGTAGAAGCAGAAGAGGTCCCGAGGGCCAGTCGCATCCCTACCTGGCTGGACTACATCCCAGTTGGCTTGAGAATATCCAGCTTCCAGGGAGGTGCCTGGAGGTGGAGTTATAGCTGGCACGGAGAATGGGGGTCCAGGGCAGAAAACCAACCTCCAACCTTCGTCACCTTTCCCCAGGAAGTCCCCTTTCTCTCTGGTTCTGGAATGAAAGCTCTTTTCCTGGGTGACTTTGGGACCTAGACATCGTCCAGGGGACAGGGCAGTGGACTGGAGCTTTGTGACTGTCCAGAGGTCAGACTCGGCCTCCCTAGGCGACCTCTGACAGTTGCAAGGCACTCTGTTCCTGACAAAGCACTTCCACATGCATAGCTTCCTGAGGCTTCTTGATGGCTCTGAACCACGCTTACCACTTTGCTGGTGAGTAGCCCAGCAAGTCCAGGGAATGATCACCTGAGTGGGGAGGGCTCTGGAATCGTGCCCACTGGTCAGTGGAGGGGTTCAGCTCCATACCTCCTTGCTCTGTATCCTTGGGAAAACTATTTTAGGCTTCTAAGTCCCTGTGCCCTGATCTACAGCTAAGAGAAGAAAACAGGACTTAGTGAGTGAACAGGTGACGGGGCCCGCTACAGTATCTGGCACTAGGGGGTAGCATTTTCCAGAATTTTAATTTTTACACTGGAACACACTCACACACAGACACACACAGACACACACACCCCAGATTTGAGACCCGGTTTTGCAACCAAAAAACAAGGGCAGGTCAGTTGACACCTCTGAGCCCCAGTTTGCTCATGTGGAAACAGGGATCAAAATAGAAACAAGAGCAAAACAATAGAGGCGGGGTCTCCCGTGGAGTGGAGCCCCTTCCCAGTGCCAGTGGGTGAAGTGCTCTACATGCGTTACATGTTGAGGTTATTAAATGAAGTAATGTTCGTGGAAATAATTTAGTACAGTGTCTGCCACACAAGTTACACGGTATAAATGTGAGCTAATGCGATTAGTGGAGAAGGCGATGGCACCCACTCCAGTACTCTTGCCTGGAAAATCCCATGGACGGAGGAGCCTGGTGGGCTGCAGTCCATGGGGTCGATAAGAGTCGGACACGACTGAGCGACTTAGCAGCAATGTGATTAGTAGCTCTGTGTGCAGTTGGGGCACAGTGTCTGCTCTGGTCTCATCCTCTATCATTGTCTGTGCACACATGTGTGCACGCACACACACACAGAGTTAAAAATTTTTGTATTTTTCTTGTGTAATTTAATTCTTTGATCACTTAGATGAGAACCCCTTGAGGGTAAGGATTCTCACAAGTTGTTTTTTCTCCTTTTAGGATTCATTGTGATAAATGGCCAAATCACACCCTCTAAACATTCTTTGCTCCTCTAAGCTTCTTTTGAGCACACGTAACTCGATGTATTCTAGAGCCTCGCTCTGCAAGGTGTTTCTGAAAGCACAGTAGAGAGTGACATTGCTTGTCAGTGGCAAGTGCTGTCATTGCCTGGTGCTCATTGACTGGCTGCCTCTTTCGCTCTGTGCTAAGCAGTAAGCAGACGCAGTCTCTCCCCGGGTGTCCTACAGACTGTGCTTGCACTGGCTGCCTCCCAGTCTGCTCATGGAGTGGAAAGATGCAGCCTGTGAGCTGAGCTTCTGCTATACGGGTGGTGCTGGGCTGCTGTATTTGTGAGACTCTGAATGACCCCGGAGACCCAACTCCTGGGAACAAGAGGAGACCACACACAGATAGGAACAATCCTTATTAGTGTGTGTAATCAGTGACTGTTAGGGCTACTAAAATGCTTAGTGTGGAATATCACGCCATTTGATCAGGCTTTAAAAATTCCAGAGAAATGCATCTGAATAAAGAATGCACGTGCTTGTGTGTGTGCTAAGTTGCTTCAGTCGAGTCTCTTTGCGACCCCATGGACTGTAGCCCACCAGGCTCCTCTGTCCATGGGATTCTCCAGGCAAGAATACTGGAGTGGGTTGCCATGCCCTCCTCCAGGGGATCATCTTGACCCAATGATCGAACCTATGTCTCTTAGGTCTCCTGAATCAGCAGGCAGGTTCTTTACCACTACCGCCGCCTGGGAAGCCCAAAGAGTGCACGGACAGAGTAAAAATAGTAACAGCCTCCAAAATTAACTAAATAAAAGAACAGGAGAAGGCAATGGCACCCCACTCCAGCACTCTTGCCTGGAAAATCCCATGGATGGAGGAACCTGGTGGGCTACAGTCCATGGGGTCGCTAAGAGTCGGACATGACT
>contig_74
AGCAGCAGCAGCCGCAGGCTGCCTGCAGGGTAGGGGGGCGGGGGAGGAACTCCAATAGGGGACCAGGTTCCTTCCCTGGGACTGGAAGAAAAATGGTTTGTGAAGATGGAAGGAACAGTTTCTTCATAGTATTCTGAGGTTTATCTATAGTCTAAGCATAGTGTCTCCTGAACTTAAATGCCATTAGAAAGCCCACGTGAATAAAACTGATATTTGTAGGGAAAATAAGAAACTAAACAGGATGACTGGCTAGAAAATTAAAATAAGTAGTTTTCCAGTCTCAAACTGCAAACACTTAGAAATTGGAAGGATAGACCCCATTTATAGTGGCCAGTGTAATTTTTCAGGAATGTATAAGATCACCAAAGAAAGCATCAAAATGCTGTTATGGGATATAAGAATAAGACAGCTCTTACTCTATTATTGGAATACTTGTAAATTTTTTTTAAAAATTGTCAAGAGTGGCATCCTTCTCCCAAACTCAGACTGAAACTTTGAAGCCCACAGAAAAGATGAAAACAATATGAAATGAGGACTGTTATGCCCTTTCCCTGGTGTCAGCATTTAGCCACATTGGCTCTGCCCATAAGCTTTTGTGTAGGGCTGTCTGTACTTTTTCTTTCTGCTGACTTTAAAGTCAGTTGTAGATATCAGGACATTTCCCACCTAAACGCTTCCTAAGAATGAGACGTGGTCCTGCACGAGCACGGCAGCACTCTTACACCTTTCACGATGCCGCCCCTCTGAAGTCCATCCGTATGCCACCTTCCCCATGTACACTGAAATGGCCTTTTTTGGTTGCTGCTGTTAAGCCTAAGAGCCAGTAGAGATTGTTGGATTTAGTGTTGTGTCTCTTGAGACTCCCTTAATAGAGAACAGTTTTTCCACCTTTCATGACATGGACATCTTGAAGAGTCCAGCCAAGCTAGTAATTAGTCTTTAGATGTCTCTGAGTTTTTCCCCCTTGTGGTTATATCAAGGTTAAATATTTTCTAAGACTTATCACCCAGGTGACTTCCTTTATACCACATCATGTTAACAATTTTAGGACATTTAACTCTTAACTGCTAAGGTTCAGTGGTCTTCCAGATCAAAAATATTCTCTTAAGGTACCTTCATTGCTCAAACATTTTCTTGCTTCCAGACCCGCAAAACAGCTAGCTGGCTGGCCGCGGAGCTCTCAAAAGAAGGCCACCAGGTGGCTCTGCTGAGCGGTGAAATGGTGGTGGAGCAGAGGGCTGCAGTGATTGAGCGCTTCCGAGAGGGCAAAGAGAAGGTTCTGGTCACCACCAACGTGTGTGCCCGCGGTGAGCGGAGACTGGGTCCTGGCCCGCCAGGCTCGGGGCAGCAGAGAGATCCTCATGTGTGGGAGCCTGTGATGATTTGGGGGATACGCTGTTTTGTGGGCCAGCCTGTGGGGCTCCCTCAGCGGAGGAGAAAGTCCACAGAAGCCGGGAGTCCTGGCTGGTGGCCGAGGACGGCGCCTGCTCTTGTGGCCCCAGTGCCGCATCAGCTGCTTCTCCAGATCCTCGGATCCAGCAGAGGCTGTCCGACTGATGCCGGAATTTGGCCAGCACCGGGACTGTCCCGTCCTCTCCCTCTGGGTTCTGCCACCTGCCCGTGTCCCAACCCCAGAGCTGGCCTGTCGCAGACCCTGCCTTCCGCCTGAGCTTGGTGAGGGTGGGCGTGACTGGGCGGCGGCGATTTCTGTCTCCCGTCCTCACTCCCGTCCAACTTTCCCTCACGCAGGTATCGATGTGGAACAGGTGTCTGTCGTCATCAACTTTGACCTCCCCGTGGACAAGGACGGGAACCCGGACAACGAGACCTACCTGCACCGGATCGGGCGCACCGGCCGCTTTGGCAAGCGGGGCCTGGCCGTGAACATGGTGGACAGCAAGCACAGCATGAACATCCTGAACAGAATCCAGGAGCATTTCAGTGAGTCCCGGGAGAGCCCCCTGCTGGGGCCAGGTCGCGGGGGCGGGCGGGGAGCCGGCCCCGAGAGGCCCTTCCCCAAAACAGGTTCTCCCCGCACCCGGAGCGCTCGGGCCCGTGTGCCCGCCCAGTCCCGGGCGTCTCGGGGGCTCAGGGAGGCCTGCGGCAGGGGCGGGCATGTCCTAAGGAGCCCCGGGTCCTCCCCGCCTGCTGCCCCTGTGATCTGTGCGGGGCTCTCTCTGAACCCGCCTCTCTCCCCTCAGATAAGAAAATAGAAAGACTGGACACGGATGACTTGGACGAGATTGAGAAAATAGCCAACTGAGAAGCTCCTGCAGTCGCTGTGCCGGCCCCGCCCGGGACACGAGTGCTTCCATGGCGCAGCCTGACCGTCCCGCGAGGATGACGGCACGAGTAGACAAACTGCCTACCTCATCTGAAATTACGTTTGGACTTGACAAAAATTACCCAAATTATTCAGGAAGGTAGAAGAAAAAAATCTGAATTTTGGAAAATTGAGTCCTTTTCCTCCCACCCCTTTTTGAAGCCAGTTTCCCCCATCTTTATAATAATGTGGTCACTATTGGTAACCGCCGGCTGCAGGAGCCACTGCCTGTTTTCTGGCCAGGGGTGTTCAGACTGCCTCCAGGCCCTGAAGCAACAACAGAGGAGCGGCCTGGGCCCTCCGCGGATCCACTGGTGTCCCTGCTGATTGCTTTCCCTCTGTTCTCTGTAGAGGAATTCCACCCTCTCCCGGGGTGAGCGTCTTGGCTCCCTTTGTACACCTCAGGTTTGAGGGGAACACGAAGTCAGTGAACTGTCTTCAGAGGCACTGGCCTGGCACAGCTGGGTGACCCAGGGCTGCCTCTGCTTCCTGCAGTGGCTCTGTCTGCTCAGGTGCCTGGCGTCCCAGCCGCCGACGTGGTTTCTGACACACACCTGGCCGGGTGAGCTCTTAACCGTCACACTATGCCTGGACGCGAGCAGCAGAGTTTGGAGAGGAAGTTACGACCAAGTGAAAGCTCTTATGATGCCGTTGATCCGTAACAGTGGACCTGCTGCTTACTCGGATTCATCACTGTCTATGAATAAGGACGGACTAATCAGAGCTATACCCATCATCCACTATGTTAAAAAATTTAAAAATAATTATGGAACGCTTTACTAACCATGATTTGTTGTTTTTACTTGTATTTTTCTGCTTATTAGACTAATATAAGCTCATTAAAAAGGTGTGTATGTGTGTGTGTAATTTATAAAGTGCAAGTGTTCTGGTCCCCACCTCTCTCAGTTCACCACTGCTAGCAGCTTGATGAATATTCAGTATATTGCCTTCTGTTTGACTATGTCAACCTACTTCTCTTTTACAAAACGTGAACATTCTGCTCACATTGTGCAGCCTGCCTGCTCACTCACCCATGTGTCTCAGACGTGTGACATGGCTGTGCCTCACTCTCCATCAGCACCATTCCAGGATGTAGCTGCCCCCCCCATTGCGTCCTGGCTCCTAGTGACAAGCACTGGGTTGTTGCCCACGGCAAATGCTGGTCCCGCTCCTCTGTCCCGCTGAGACCTACTCAGGATGTGTTCCTGGTAGTAGAGTTGTTGGGTCAGAGTGGAGATGCTTAACATGTTAACACATTGCTAATGTAGCCTGCTGAAAAGTTTTTATCAATATGTCATTTCATTGATAACAAAAGTACCTACTACCTGCTTGCCAATCCCCCTCCATATTAATTTTTAAAATTGCAAGTCTGAGCAGCAAAAATAGATTACATAATTGCTTCTTTTAAAATTTTAGCAATATTTGGGTTTATTGGTATTTATACCAGCACCTGATGCTTTTGAACTGTGGTATTGGAGAAGACTCTTGAGAGTCCCTTGGACTGCAAGGAAATCCAACCAGTCCATCCTAAAGGAGATCAGTCCTGGGTGTTCATTAGAAGGAC
>contig_75
CGTGGCGGGGGTGGGTGTGGGCATGCTGCGGCGGCCCCCCGGGCACCCTGCGTGGCCTTCAGGGCACACCATGCGAGGCCCGTCTCTCGCGAGGTGTCAGCGCCTGGGCTGTGGTCTGCATGTCTTCCCCACTCAGTGTGGGGCCCACAGCAGCTCAGGCCTGCAGGCTAGGTCCTGGACCCTGGGCAAGCCTAGCCTTCCTCTCCCAGTGCCCACTGCCTCGGGCCCCCGGCGGACACCTTCCCTGCCGGCCCCCCCACTGGGTGGGCTGGACGCCTGCCGGCCTGTACGTCCTGTGCCTCCCTGACTGGTGTGTCCACCGTGGTCTCGCGGGGCCGGGCTGCATGCTGCAGTGCCGGGGGAGGACACCTCAGAGGGGAGGGCGAGCCCTGGGCCCCCAGACACCCTCCTCCGTGGCGCCTGCCCCTGTGTTTCTCCAGGAGGCCCACGGTCAGGGGCCGCTGTGGGTGTGTGCGAATCAGACCCCCTGGGAGCCCCAGTCCAGCCCCCGTCCTGGGCATACGCGGCCTCCCAGGTTCCGACTGGGCTCCCGGAAGGGTGGGCGGCTTGGGAGCGGGGAGCCTCGGACGCCCCCAGAGGGCAGCTGTTGAGGGTGGCCACCCTCACTCCCAGCCCAGGGCAGGCCCCTGCTTTGTGCCCTGTGGCGGGCACATCTTGGTGGGAAATGGCTGCTTGGTCCTGGGGACCAAGGGCAACACCTCCCGCCCTTCCTGGACTGGTGCGCAGCGTGTGGACGTGTGTCTGGGGCCAGCGGGGCAGCTGTCGGGCTTCCAGAGCTCCCAGTGCCCACTGCCTCGGGCCCCCGTCGGACACCTTCCCTGCCGGCCCCCCCACTGGGTGGGCTGGACGCCTGCCCCTCACTCCCCTCCCCGTGTCCTGGCCGCTCAGATGGAGCCCCAGGCCCGTGTGACTCACCACCAGTGTCCAGGCTGCAGCTGCCATTGAGGAGCGTCCGGGAGGCCTCGTGGCTGACCACACAGGTGTAGGTGGCCCCCGCGTGGTCCAGGGGGCTGGAGACACGCAGGACACTCCAGGTGTGGGATGAGGCACGCCCAGCCTGGGCCGTGGTGTGTGCCGTGGCAAACTGGGAAGGCTCCACTTCTTGCTGGCTCTCCAGCCACGTGAGGAGGATGTCCACGGGTGAGAAGCCGGACACCTCGCACAGGAGCCAGGCATGGGAGAAGGGGCCAGGCGCGGTCACAGTGCGGAGGGTCAGATTGCCGGGCACTGAGGCGGCTGCGGGGAGAAGCCGCGTTATGCTCGCGAGCTGGGGCTCCAGGGGGTGGGTCCCCGGGGGAAGGAGGTGGCCGGGGTGCCGTGGGGCCCGCGGCTGCCCTCACCATGTTCTCTCTGAGCCATCAGGGTCACCGGTGACCGCAGGCAGGGGCCACTCAGTGTGCAGGTGACGTTGGAGCCTGAGGCCCACAGGGACCTGGGCAGGGCCAGGCGGCTGCTCTGGCTCCAGGAGCTGTTCATGTGCCAGGTGGGTCCCTCCTCCAAGGCCCCGCCGTGGGGCTGCCCATTCACCTCCCAGGAGAAGCGGGCATCCAGCGGGGCCTCCCCCGTGGCCAGGCAGGTGAACTCGGCCTTGTCCAGGAGCCAGAGGCCCTGGGGGGTTGGGGGCAGCAGGTGGACGCTGGGGGCCTGGGTGTGGTTCTGACACTCTGCGGGGAGGGGGAGGAGAGGTGTGGGGGTCTTGGTGTGGGAGCGGTGGGGTTGAGGGCTGGCCAGCGGCACCCGCCTGGCCCCAGGCCGGCCCTCTCCCCAGAGACCCCTGGCCACCCAGGGAGACATCACAGCCATAGTCCCCTTTGGAGGGTCGCCAGTGGCCCGGGGGCCAGTGAGGGAACTGCCCAGCTCCCTCCAGCAGCTCCTGGTCTGGGCCAGGGGTGCATCCAGGGTGAGGGGTGACTCTGGGCCCCAGCTGGGTGCCCGGCACTCAGAGAAGCTGGAGCCAGGTGCAGGTTGGGGGCAGGGCAGCCTGGCAGGCGGCACAGTGTCTGTGAGGGTCTCAGCTCCACACTCAGTTCCTTGTGTGGGCTGGACCAGGGGAGTCCAGAGCTGGCCTGTGGGCCTCCCTCTCACCATGCGCCTCCCAGTGTGATCTGGGCACCTCACCCGTTCACGAGGGGCTGAGGGCCACACAGGGGCCTGAGGTGGCATCTGGCAGTGCCCAGCCCGGGCCTGGCCCACAGTCGGTGCCCCTGAGTTCAGGTGTGACTTCCTGGCTCAAGGTGTGACTTAAGGACTCAACAGAGAAGTCTTCGAGGGCGGCCTGAAGGGGCAGCGGAGGGACGGGCAGACAGGTGTGCGTGGGTGGGGCTGCTCACCTGGGCTGCTCTGCGTGCTGACGGCCTTGATGGAGCCCTCTGACCCGGATATCAGAGAAGGCACTGAAGTGGTCGGGGTTGGAGTCGATGCTGAAACCAGAGGAGCAGGGAGCAGGTGAGGGTCAGAATGCGCTGTGCCCTGGGGGAGGGGCTGCAAGGTGGACAGGAAGGGCGGACGTGGGCTCCCCTGGTCCCACCCCCACCCCGGCCATGGGCGGAGCCTGGCTCACCTCTGGGGACCACCCTCACGGTT
>contig_76
GTATGCAGATACAAGAATGGAAAGTAATAGATCTAATAGCACCTCAAATTACAACCAGACATTTGAAGAGGTAGGAAATATAAGGAAATCTCAAGAAAAGCTCATAGGACAAAGGAAAGGAAGATCAAAGAAGGATCATGTCCTTCTTCCAAGAGTAGCCACAGACTCTGGTACACAGATCTGTCCTTTCAGTATCCATAGGAACCAAGCTTTGGACTTGATCTCTACTGCAACGGGAGTGCCTGGCATGTATCCCACAGGAAGTGTCTGCATAGCTAGTGGACCTCAGTGACTCCTTCATGAGCACCTGTTCTTTCCAGGTAGAGACTGCTTCCCATTCCCTTCTATGGTAGAAGAATGGCCCCCCAAGAGGTTTACATCCTAACTCCCCAAAGCCATGAACAGATTAGGAGACATGGAAAGAGAGAATTAAGGCTGCAGTTGGAATTAAGGTTGTTCATCAGCAGAGCACAGAACAGGAAGATTATCCCACATTATCCCAGCTGGAAGGTACAGAGTCCTAAAACTAGAAGAGGGAGGCAGATGAATCAGAGTAATGGAATTAAGAATCTAGACCAGCCATCACTGGTGTTAAAAACAGATGCGGCCAGGAGCCAAGGAACTCAAAGCCATTGTAGCTGGACAAATGAAGAAAATGGATTAATCTCCCATCTAAAACCTCCCAAAAGAATGCAGCCCTGCCTACTTATTCGTTTTAGCAAAGTGAAACTCTCCTCAGACTTACACACAAAATACTCTTTGTAGTTTGGTTCTACTTTGTGGAAATTGAAGTGTACGCATAGAACATCTAGAAGGAAAGAAAGAGCGTTTCTTCTAGATGAGAGAATTGGGTTGTCTGCAGAAAGAATAGGGAAAAACTACATGGTTTCAATCCCACACAGGATAAGTGAAAAAAATACAAGAAGGTAGGCAGCTAAATAGACCAAAGCAAGTGAACTGAGAGAAATGTGATACACTCATGTCTAGTAGTCCTAATATAAAAAAATATTACAAATAAAATGTTTAACGTAAAATGTCAAAGGCCTGGCATAGGTCATTTTAAAGTACCTAGTAAGCACTTTAAAAGCACTCAATTTCCTTGTAGCAGAATAGTCTCATTTCAAATTGAAGGACAGAAAAGATTAGAGAATGATGCAGAGTAGTGGCTTGCTTTCAGAAATTCTTAAATGCCCTGGTAATAGGAATGCATGAGAAGTTACTAAAGAATTGGAAAGTGCACCTACATTTTCAACATTCCACTCAAATTCCTTCAAATACTCACCCAGATATAATAGAGATCAGGTACAGTCTCTCAGAGAAAAACACAAGGACACTCAAAGTTTCCACAATCATACCAGACACTACACTGCTATGGTAGTAAAACAGCTTTCTCAGAGAACACTTCCAGCAAAGATGAGGACGTAGTGGTCTTGAGGAGTCGGAGTGGCTTCCCTGAGGATAAGAATCTAGAAATGGCTAAGTAACCAAGAGCAGTGCAGTTTACAGCTCATTCACTGCACAGTGGATCATTCTCCCTATAGGAATCTCCATCAAGTGCTTCTACTTTTGAAAATAGTTGTCTCTGCACAGAGATCAGATCTCCTCTCCAGATCTTCCCTTCGTAGAGAAAACCATCACTCCCCAATATTCCCTGCTAGGAAACCCAGGAGTTCAATCAATGAGTTTTCCCACAGTGGCTACACCCACGACCAAATTCTGCTGATTACACCTCCTACTCAGTGGGCCATCACTTCTGTGGGTGCTGCTAATGTTCT
>contig_77
ACAGAAATCTTCAAAACTCATTACACCTTGTGCTATAGCTTTTCCTACTTGATATATTAGTTTAGTTTGAAGTATACCATTAGATTTCTTACATAAATCTTTAACTATCTTCTTTAATTCTATAGCTCTCTTTTCATTATGTACTACAGCCTTCACTACCTGCTTAATATGATTAGTCATAATACCTTTATTATAATATAATTTAATAGCAATGGACAAAGAAATAATCAATAAATTAAAGAGTGTTCTTTATGATACTTTTATGGACTTAGATAGTCTTAAATTAGCTATAGGCAATAGAAAAGCTTTACTTGAAGAAATATCTAATAAGACTCAAGATTCTGAGAGATTAGAGAATTTAATTTGCAGACTTAAAGATTTTGATTTAGAGAAATTTAAATCTACTTTCAAAAATTTGGAGAAGGCTGTTGAAGAGAGCTTTAATGCTATTGTTCAGAAAAAAAGTAATCATGAATAAAAATTTCGTATATAATATTACTGTTAACTTAAAAAATAACAAATTAAAAAAAGTTAATCATTAATAAAAAATTTAGTATATAATTTAAAGTATTATGAAATTCAATAAATCACTTCTTCCTGAATTAATATATTGTGTGGAAATGCTAGAGGGTATCTGCTCTTCAGATAGTGATTTAGATTCTAAGAAAAGTGGTATTTCCAAATATCATAAACACATTCTTGAATTAACTAAAGATTTTAAACAAACTTTTAATATTGTTATGACTTGTATATTAGGTGATGGATATAAAATACTAAGTAAATTAAGAAGAGAATTTAACCAATGGCTATAGCAATTAATTACAAGGATTTATTCCTAACTACAGTTAAATATATGCCTAAAGAGACATTAGAATTACTTAGAACAGATATACTTAAAAGAGCAGGTGAACTTGCTGATTTAACTATGACAACTGTACCACAAATGAAAGAATTAGATAATTTAGTTAAACAAGCACAATTAATTAGTGTGTATATAAGAGCTTGTGGTTGTGAGTATTGTGACAAAAGTAAATTGACATTCTGTATAGATTGTTGTGATGGAATCACAATAGAACAATAATGGCAGTAACAATCAAATACAAAGACTTAACTAAAAGATTGACAAGACAGATGTCAATTAATCAATTAGTTATTGTTAGAGATGAAATACTTCAAGAGTGTACAGGATTAAGTGATGAATCTTGAGAAACAAGAAGAGCAAAAGATGAACTTATGGCTCAAGTAAAAGTTATTACTACTGTTATAGATGAAAAATCTAGATTTAGTCAATGTAAATGTGAAAAGTGTGGAGAGTTAACTACTTTTAGTGGGAATATGTGTGAGTGTTGCTTTGATGCAGAAGTAGATAGATATTATGATGGAGGAAGAGAAGATGAGTAAATTTATTCCTTGTGTAGCTTGCAATAAAGCTGAAGAATATACTACTTCTTTCTACAAAGATGTATATGGTGAAATTCCATATAAATGTGCTTCTTGTTGTGGTGGTAAGATGGATTCTGAAAGAGCTTTCTTCCACTTAACTCAATTACCTATTAAAGCTGGTTTAGATAAAGAGAAACTATATAGACTATTATGAGCATATCACTATCTATATCATTTAGGAGATTTAGAAATGACTGAACAAGAATGACATACAAGTATATCTAAAACTAAAGCTGAATTAATGGAATATTTCTGAAAAGTATACAATACTCATGATTATGTATTTATTATTAATCTTATTGAAGCTAGAGAAACAGAAAGAATATGTAATGAGTGACTTAAATATGAATCAAAAGAATTAGAAGATGAAGCAGATTTAGACCCAATTCCATATGAGTAGAGCATTAATAGGATTAAGAGTAGCTACAGTTGCTGTACCTACTGTAGTATTAGGTTATGGAGTACCATATGAGGTATATAGATATAATAAAGATAGAAATATTGAATTACCTAAGATGCTTCCAGAATTATCAGATATGGATATAGAAGTATATTCACCTGTTCAAGAAGTAGAACAACCAGTTCAAAGAACTACAAGAAAAGTATGAAGACAAACTGCTGGTAGAAAGTTTGATTCTGTATTTAAAGTTCCTAAAGGAGTATATAGTGAAGCTTACTTAAAAGGATTATGTAGCAGTAAAATATATATTCCAATTATTTTTAGAAATTGATGTAAAGAAGCTAAATTTGAGTTAAAAGAGGAATAATGAATTATTTAAAAACAATCGGTTTAATTCTAGCTAGTGGTATAACCACTGCTGGTGGTATATACGGAGCTCACTACGTAGTTGACTATGTTAAAGAGAGCAATAAATTAAAAGAGAAATTAGACTTAGCAGAATATAACTTATTTAATATTGATGAAAAACATAGACAAGCTATTAATACTTTAGTTACAGAAAGAGATAATCTTAAAACTGCTTTAGATAAAACCAGATGAAGTCTTGAAAGGGGTAAAGACCTTATTATGCTTGACATTAAGAAAATTAAAGATATGAAGAACACTCTTCAAGGTAGAATTGATTTAATTTATAAATCTGATAAATTACTAGAAGAACCTTACAAAAGAATTGCTTCAAACTTTGAAAATGCTTCTTATTTAACTAAGTTTTAGATTTATCTTTCTTTTTAGTGATGCATTCTTCAATAATTTTTCCTTGTGTTTTAAGTGTATCTGCTAATATCTTACCTTCGTCAGCTATCACTTTCTCTAATATCTCTTTAGTGCTCTTTCCTTTCATTTTGTAGACAAATGTAGCAATAGCACCAATAATAGTAGCTACAGCAGTAGCTATAGCACTTATAGATTCAGGAGAACTAACACTTTCAAATCAGCTTGCCATATAATATAATTATATTATATAATGGAGAATTTAGATAAGCTATATACACAGTTTATTAAGAGTACTGGACAAGACTTCTTATCTTCCGGTGCTATACAAGATTTAGGGTTACCTGCTTTTAATGACCAATTATTAGAAAATAGAATTGAACCACTTACTAGACCTATATTAAGTCTAGAGGGAGTTGGTTCTTTTTCTCTTAATAATATTCTACTAGAAGTTTTCTTTTTCTTAGATAGAGTTATTACTTATTTTTCAGGATTATTTGAATTTGATGATTACACAGAGAGCTCTAAGAGAATTCAAGTGACGGGACAATTTAATAATCCTATGCAATCTAATAGGCCTTGTAAACAATTTAATAGAATTAAAAAATTATTTATTAAGAGTTGATATTTTGGAGATTTATATATAGCTTATGGACAAGGATATGTTAATGAAGAATTAAGAGTATTAAGATTAGGAAAGAAAGCTAAGAAAACCACTTTAGAAGAGCCAGATATATACCCTAACTGCAAATGACGTCTATATAGCTTAAGAAGAGATGATGCAGGCAATGTAACCTTTACTAGTTTAATTTCAGGCATAGAAGGACATAAATTTAAACCAGAAAAGCTGGTTAAAGCTGGTTTTGGGGGTAGAGGACTATTTTTAGATTGATTTGATTTAGCTAAAGAATGAGTATCTATGAATAGAGCTTATGTGCAGATGGCTAGACTAGCTACTACTAAAGTTAAAGCATCTGTAGTTAAAGTAGATGATTGAATGAAAGAGATGCAAGATATATTTGGTTGAAAGCTATATTATGCTCAGAAGGATACTGGGAACACTAATGACATAGAGCCAGAAGCATTCTGTGATATTACAGACCCTAAAGAATTTATGCACGGTAATATGCTTTATATATCGCAGAGAATGAACACTTTAGGTATGGTTATTAATCCTACAAATAAAGCAGAAAGAATGACTACTGGTGAACACTACAAAGACCTTAAATTCAGCTCTTGTACAGAATCAGAAATGTTATCTAATCTAGCTGGTATGTGTGAAGATTTAAATAAGATGTTTGATACTAAATTAGATGTATATTTAACTTCCTCTTTACAGGCTAATGGTGCTCCTAAAACAACTCAGAATCCTTATGAACAATTCCAAAATCAAGGACAAGGTTTTGACGGGTCATTTGGAACTATTAGTAATCAATTTAACAAATAATGAAACTTGATGTTCGTATAGCGGCTAGAGTAAGAGATGAAGTATTTAATGAAGAAGAGAGAGTCTTATTGTCTACTGTAGAGGGAGGAACATATATAGATATAGCAGACCAACTATTATATTCTTATGGTAAATATGAGATTAGAGAGAAAGATGAAGGACAGTTTATTAAAGCTTGTGCCATCCTCAAATTCAGAGAAGGTAAATACATTTTAGAACAATTAAGAACATTAAATAGAGAGCTAGAAAATTTGATGAATCCCAAAAGGTTTTATAAAGAAGGAGACTCAACTTCATATTCAAATACTAACTTAATTAATGATTTTACTTCAAAGAATACTTCTAAAGATACTAGTGGAAGTTTTACATATGCATTTGACGAATCTTCTAGTCAAAATAAAGCTAGTGCATTAGTAAGAGGTGCTTCTACTCAAACTTCACAGAAAAATAAAGGGATTGAAAATAAATGAAAGAAAGATGCATTATTAGATGTATCTACACAGCTTGTAGGAAAGAAAGAATTTGACCCAAATAAAGTACTTCAAGAAGATAAAGTATTAGATGTTAGAGAAGCACATTATGAAATAATACCACAAGAACAACAGGAACCAGAAGACATAGGAGGAGACTTATATTCTACTCTTAATGTAGGTCTTACTGGTAATGCTAGTGCTAACTATGGGGCATCTAACAATGAGAGTTTATCTTTATCTAGAGGAGATGGAGTAGTAGATTCTACTAGTAATACTTATTCTAATACAGATTTTAATACACATAGAGATTTTACAAGCTATGTACATAATGATGCGGCCATGAAAACTATTAGATTATCTATTCCTAACTTACAGAATAAATTCTTTACTATATTTGCAGTACTATTTGATTTGTAATGATTAAGGTTAATAAGCTAGACAATATATTTTGAACTAATGGTTCTTGAGAGAAGCCCAACACTGTTCCTGAAATAAGCGAATTTAGAGAATTTCCAAATATTTTAGTAGATTGGTCAGATAATAAAGTTACAGGATGTTGTATTCTAGAAGGAGATTGAAACTATGCTTATTGCGAAGACCAGTGGTATTTCTTAAAGAGATTAAGAGTAGCTGATAGAGATGGCGCTTGATTTTATGGTCTTGTTAAAGACTGATGAATGAATTTCATTGATAAAGAAGTAACTATTAGAGGATTATGTACTAAGACTAGTAATAGAGAACTTCTATTAGACAATATAGACTATGTAGACCCAATAATAAGCAATCCTTGTAAGCTATATAGACTTAATTTAACAGATGATGTATCTAGACATTGATGAGAAGATTTAGAAGAGATTAAAGGGCCTACTATTTCTGATGACCATTTCTTCCATTTCCAACTAACAGATAAAGATTGGTGGAAGTTCTTTAAACAAATTGAAGGAACACCAGTCTTAAATAGTCAAGTAGCAGATTTACAAAGTAATAAAGAAGCAAGATACAAGAAAGGTGTAGTTATAGTAGCTGAACTTGAATTTGAGAGAACTATATCTAACTGAAAACAAGAAATAATAAAGAAACTTAAACCATTTCTTAATAAAGATACATTAGCTAATTATGTATTAACTAAAGTAACTCAATTAGGCCAAACTACAGTTAAGAATTTATATGCACTTACACTATCTAATAAAGCTGTAGGACAATTTGAAGAAACAGCAAGAGTTAGCAGAATTGACTTCTCTGGACTATATGATATTGTACTAGCTGAAAAAGTAAGAGGAAGAACAGATGAGACTAAGAGACCTTTTAGAAAGAAAGAAATTAATAAAGCATCATTAGATAGCAGATTTAACTCAGAATTTATAGGCCCCTTTAAAGAAAGTACTTACAACTATAAAGTATTACAAAGAAAGGTATATTTGCCCTATTTAAGAAAAAACTGAGCTACTAATAATGATTTCTTATACAGAACACACTTAACTGAAACTGAGCGTTCTACATCTAGAGTACAAGATACTTCTATAGTAGCCAGTTATGCAGAGACAGACCCTTTAGTACCTATATATCAGGGTTGATTTGCACAAGGGCTTAAATCTAAATCTAAACCACATGACAATTTCTATTTGCCTTATATTAACCAACTAGACACTACTATTAACTATCAAATCAAAGAATATAGTACACTTCAAGGACAAGGAAATTTAAATGGAAAAATAGAGTGATTTAATGAAGATAACCCACCTGAATTTGGATTCTTAGTTTTCGGTGAAAAGAGAGATAGAAAAGAATGGACTTGATGACACTTTAGAGGAGAAGAAAGAAGAACAATTGATGTTATAGTTGGTCTTAAAGAAGGATGAGAGAAACCCATATCTTCTACTAATGATAGAGATGTAGATAAATGAGTAAAGAGAGTTAAAGGTTGATGAACCAACTTTGATTTATTAAATAGTCTATATCCATACAGCTGAATATATTATTTCTCTGCATTAAGAAATAACTCTTTAAAGATAAGTTATCATGACTGAACTGAGTGAGGCGGTAATAGTGGTTTCTTTGGTACTAAAGTAGGCCAAGAAGGAGAGAAGAATTTTGCCTTAGATTCACTACAAAGTATTATTACTAGAGACATAGATAACAACGTACTTGATTTGGCTAATTTTGATAAGAGAAGAGAAGTATATTTAGCAAAGAATGCTATTACACAAACTTTTAGGCTTCCTGTACCTATATATCAAAATGATATCTTCTTTAGTGATTTAACAGCTTTCTGAGAGGAATATGATAGGAAGGAAGGTGAATATAAATTTGCTACTGAATTAGGATGATATTTAGATACTCAGAAGAACCATAGACAATTACAGAAGAATTATAAGAAAAATCAGGAAGGACCTAAAGTAGTTTTCTATTGGAATAATAACTTAAAGAGATATCAATTAGGTATTTACTATACATATTCAGTAAATCATACATTAGCTACAAAAGATAATGATATCTTAAGGGTTAAATTTAGAGAAAACAATGTTAATACAGATAGACCAATAGAGAGTGCTTCTGATGGTATAGAGTCCAAAACAGTTCTATATCACCACATAACGCCTATTCGTATTAGCAAAACCAAACAAGAAACTAATATTGAACTGCTTTCAAGAAATAAAGTAGCTGTTATTGATTATCTAAAACAAAGAACTAATGCTCTTCAATCTCTAGAGAATTTAATTCAGAAAAGTGCAAAATTATTTACTAACTTTACTTGAGATGAGAAATTTCTTAATATTTTAAAGGTTAAACAAGGTAAACAATTAATTACTATTTACAAAGGCGGTGAACCTGATTATGAGAAGATATATGAATTAATTCAGGGTGTAAATTATTGAAATGATAGTGATTACTATAGAGAGCAATGGTATGACTGATGAGTTCCAAACTATCACAGTGCCTGAGCAGTACCTATCCACGGTTGAAGAAGCTGATTTTCTCAAGGGGCTCAAGATGAAATTATTAATAGAAAAAACTATGACTTTATTAAATTTGGTGATGGTTCTTTCCTATTAAATCACGGAGGAGAAAGTTATGATAGAGTTATTCCTGAAATTAAAGAGGCCTTCCAACGAATAGCAAGTCAAGCAAAAGATATTACAGATATTATAGGAGATGCATATACCTTTAATACAACTACTCACTTCTTTGGCACAGTTAATAATGAATCTTTCCAAAAAGACTTCTATAGCCAACTAGGCCTATTAGATGACAACAATCAATTTATTGAACAAGAAATATCTTTAAAGGAGAAACTATTTGACCTTAAAGGAACTGGATATTACTTATGAATAGATGCTGAAGAGGATGCACACTTAATATTTGATGAGCATAAAGCTAAAGCAGATATTTTATTACAGGAGGACAAAGTATTTAGATTACCACACGTAGAAATACCTACTCAAGACTATATAGATGCTATTAACCAACAAACTGCTATTCAAATTGCTAGTGCTTCATACCCTTTACAAGAAAGATTAGTATTCAAAACTCAAGGAGGACAAATAACTTCTATAGATGAACACGAATACGCAGATAATACATTTAAATTAAATATTCATAGATTTTCTGTTGAAGGTAAGCAGAATCCTAACGATTACTACATTATTGAATATCAAGGAGCAAGACAACTATTAGATATCAAATTAGGCATTCCTAAGCGTACTGTACAACAAGCAAGAACTACTGATGTAGTTCAACTAGCACAATTAGCTTTTGAGAGAGAGAAATGAAGAGAGGAATTCAAGAACAGAGTATCTATTATGCAAATTCAAAAACAAAGAGAATTTGAAGATTTTGCTTTCAGAAGAGAAAGATTAGGTAATCAGAATACACAAGCCGGTGTTGATATGGCTTTGGGGATAACAACTGGATTTGGTCTTGGTGTAGGAGGAGGAATAGTAGGTAACTTACTACAAAGTAGTGCTCTTGCCACTCAAAGAGATTTAGTAGCCTCAACCAGACGTATGTCTGGAAAACCTGTCCATCCATTTCAACTTAGATTAGAGGGACAAGCACAAACCATAAGACAGTTCAATATGGGTAAATCTATGGCAGGAACTGTCATAGGAGCCGCACAACAAACATTCCACGCCGGAATGCAATTAAGAGACTTAGCACTGCAAAGTAGAGAATTGGAAGCAGATATTAGACAATCTATAGGATTATTTGCCGCTCAAATGAACCAAATACACACAGAGCATATCTACAATGAAAGAGCATTTGCACTTCAGTTAATGAAAGTAGGTAATGTCTTTGAACAAGGAGAAGTTAATGATAGAGATATTACTGACCAGTACAACGAGAAGAAAGGACTTAAAGAAGTACACTTAATTTACAAAGTTCCAAGTAGAGTTCAGAGAGAAGGATTAGAGAGATATTACAGTCTATATGGTAGTAGCTGTCAAATACCTGATGTGGAATTTAAGTTTACTAAAGTAATGAGAGTAGATGATATCTGACAATTTGCCTACATAGACACTATTACTAACTTATGGGCAATGGAAGAGAAAGATGTCTTAAGAACTATATTTAGTACAGGATTCAAAATATTATCACTGCGAACTATACATAGACAAGTTCCAATACCTGCTACCCAAACTTGACTAGATAATATAGACAAACTACTTAAAGAAGCAACACCAGAACAAAGAGTAGCACTCTTTAATAAATTAATAGTAGGATTAGACCATACAGAGACTATTAAACAATTAGCTGAAAATGAGCCAGATAAGAATAAATTAGTAACTGCTATTACTCCTTATCTAGATAAAGCAACTTTATTAGCTAAATTAGCTTCTAGTGATGACAAAGGACTATTAACTAAATTTGTATTAAAGCTATTAGACAGAATTAATGAAGATGAAGTATTTAATGAAATACTTAAACATAAAGATAAAGAAAAATTAGTTGAAGAATGAATAGATGGTGGTACTAAACTAGCAAGAGTACTATGAGATAAATACCCAGACCATACTGTAGCTAAAGAAGTTTATGTTGAAGAATTAGCCAAGAAAGATGAGACAATAAGTGATTATAGACAGGAACTACAAGAAAGCCACGCTAAGAACTTAGTAATACAAGGTGAATTAGGTACTGCTAGTGAAACTTTAACAGCAACAAGAGGAGAATTACAGCGAACTAGAGGAGAATTAAGTAGTACTCAAACTAGACTTCAAAATAGCCAAAAGCAAGTAACTACTTTAACTAAGACTAATAGTGACCAATTAAGAGAATTAAACACTCTTAAAGAAGAGAAATCAGATTTAACATCTAAGAATAGACAACTAGAAGCTGACAAAACTAAAGCTGAACAAGCAACAGCTCTACAAGTAGCAGAAACACTTAAAGTACAAACTGAATTAAGAAATGTTAAAGAAGAATTAGCAAGTGCTGAACAAAAACACCAACAAAAATTAACTGAAGCTACTCAGAAACTTGAAGAAGAGAAGAATCAATTAACACTTCAATTTGACCAAAAAGTTAAAGAGTTAGAAGAATGTCAGAAGAGTTTAGAGGCAGTAAGAGAAGTTGAGAAATTTGATGTAAGTAATCTTCCTAATAAATATGTTTACTCATTAATTAATCATATGACAAGAGCATTTAAGGATTATACAATTCCTGATTATCCTTTAATAATGTATGAAGACGAAAAAGCTAGTAGCAACCCTTCTACTTATAGATGAAACGAATCATATAGAATTTTTATGATAAAACGGGGTACACACGGTTTAAAAGCATTTAAATTATGATGAGGTAGTTGAGATTTAGGATTTTATTGAAAACTTAATAAGGATTTTTATTATAGAAATGATAAGATTAGAGCAATTGTAGATAACAATTCACCTACTGATAATAGATTATCTTTAGGGGATAGAGATTCATATCCTTATTCATATGATAATGCAGTATATGTAGGAAAAGAAAAAGTAATTTTAACTCAATATTTAGCAAGAGTTCCTAGGATAAGCATTGAATCTTCTGATTTTAAAGAAATTGAAGATAAATTAGGATATTCTTTAGTGTCAACAATATATTTCAATCCAGAAAAAGGATGAGGAATAGATAGTGATGAGTGAGTACGAAATAAGGAAGGAGAAGATAAATGAGTTGTTATTAAAACATATGGAGATTATTTAAGCTTCCTTGGATGTACTTGAGACTCAGTAAGTAATAAAGTTGTACCTAAAAATAATGATTAATATTGTTTAGTCTATATTTACTTTCATAATATTTTTCATTTCCTTCGTCAATTTGCCTTCAATGCTTTTCAACAGTACATACTACAAATCAACCATCATAATTTAATTCCATTTTAATTAGCTATCATATAAATCATACCAATAGAGAATAGAATTCAGACTATTAATAGCGTAATAATAAATATATATCCGATAGTAGGTATCATATTTTTATTATAATATTACTCTGAGTTAAATAGCGCATAATGCAAATTCTTTCGAGTTTGTATTCCACCTACTAACCTACTAACTTGATACTTATCATCTAGACGCTTATTTAACTCTACTTTATAAACAATGGCTTACGACGCAAATGAAATTATGACCAAGGAATGATTCCTTGAGCGTATTGATGAATTAAAGAAAGATTATCAAGATTTATTAGAACAAGAAGAAAAATTAATTCTGAAGAAAAGACAAATAGGACTTGAATTAGGAGTATTAGTAGATGAATTTAGAAAATTTCTAAGAACAATAGATTAGTGATATAATATATAGTGAGTTAGATAGTTTCTGCATTTCCTGTCTGACTCTATTTTATTAATGGAAGATAACCAAGAAACAAAGTCTGAAGAAGTTAAAGAAGAATCTTTAGAGGATATTAAAGCTGAAATAGAAGAACTTAAAGCTAAACAACTAGAGCAACAAAAAGAAGCTCTTAAAGCTCAAAGAGATGCTTTAAAGAATGAAGTAGAGCAATATGTATTTCCTACTCAGTCTGCACCTCAAGTAAGCTTTAGTAATCCTGATGAAGAAATGAAACATAAAATCCACCAAACCCTATATGCAATAGATAATTATGCTGAAAATCATCCCCAAAGAAAATTATTTTCAATTGACGATACCTACCGTGGCATCAATGTTTTAGAGGGGTTAAGAGCTATTTCAAATGGTAAATCTTTTGAAGAAGTTTTTGGTATTAAATAAAATTTAAGTATATGTCTCAACAAATAGAAACTATTACAAATCCTAGTCCTTTATCAAGGTCTAACTTAACTGCTCACGACCCTAGACCTCAAGGAGCGGCTAATAACTATGGACACGGTATTACTCCTACATTAACTTGAAACTTATTTAATCGTTCTTTCCCTCGTTATACACAAAAGGTTGGAAAATTTGCTACTTTCTTCTGAGCTCCTAGAAAAATAGTTGGACAAGGTGTAAAGAATATTCAATGAGGTGTTAAAGAAACTGAAACTTATCTAGAGTACAAAGTAGGTGACTTAATTCAAATCAAAATTAAAGACAGAAATAAAGTATATGAATCTATAGTTCCTTCTTCAAACCAAATCAAAATTCAAGTGTCTATGGATATTCCTCCTCACTGACACGTAGATAAATTTATTGATGCTGGTGAATATATTCAATTTATGAATCTATATGAAGAACACATTGCTGAAGCTATGGCTAAAACTAGCTATGAGCTATTCAGATTCTTCTTTATTAGTAGTGCTTTTGGTGCTTGCTTACCTTCTCACGAATATGACAAATTATTATTAAGAACTCTGTCTTTACCTGCTAATACATTACCTCTACCTAAATCTATTCTAGATGGAGAAAGATTTACAGAAGGAGTTGGTACTTACAGTCCTCTAACTAAATATATGTTAAATCACAAAGACCACTTCAAAATGATGAGTGATGAAATGAATAAGAAAATTAGCAATATTTATGTGTTTGATGCATATGATGTAATTCATACTCCTGATGGATACAAATTTAATCCATACAAACCTTGAAATCCTGTTAATAGAGAAAATACAGGAGCACATATGAATGGAATTAAGAGATTAGCAAACTGTTTAGTATCTAATCCAAGCAGTATTGAAGGAGTTTCAATGCCTAGTGGTACATCATTACCTACAGGACAAGGAAGAAGACTATCTAGAGCCCAATCCCTAAGAGCTATGTCATTAGTATTAGCTGATATTGCTTTAAGAACTAATGAACCTTCTCACCTATGATGACAAGGAAACTGTGGTAATATCACAGGAAAAGCAAATGAAGCTTCTTGAAGTAGCTCTACTTGACCTATGGAAACAGATAGATATCCATCTGGTAAAGGAACTAATATTATGGATAAATCTATGGATAAGAGACCTTTCTTACAAGTTGAATGTTCTAAAGAAAATAGAATTCTTGTTATGTCAACAGCTGACTACAATGATATGATTTCAGGTGCTTATGAAGGATATTACATCCAAGGTGAACTATGTAAGTTAAATTGAGATAGAACAGCTTCTTTATTCTCAGATATTATTACAATTCCTGATATGCCTTGTGGACACGCTATTATCTTAGATAAGAGAATGATTTGTTGTATTCCTCACTTGGATGCATCTGGCACAGATACTATTACTCAAAGATTAGTAACTGTTAGAACAATTCACAAATGATTAATCTTTGGACTATTTGACCAATATGTAGGAGTTAGAATTCAATTTGTAGGATTTACTGGTGCCGCTATCGATATGAATAATATCTTCTTCTTAAATAAAGATATTCAAGTATTTAGTAACCCAACTTTAGCTTAATAGGATATAATATAACTTATTAATCCAATGAATAGCACAATCGGAGGATATAATATAATTTAATCCATAGATTTTGCGGAAATGGCCGAAAAGAAGAAAACTCACTTATACGGTAGTGGTAGACCTGCTTCAGAAACTCCTTTGGGAGAAGCCTATGATATGGTTAATTCTATAGATGGAGAACCAATAAAGCAAGGTATTAAAGTTAAAGTTCCTTTAAAGGGTCCTAAACCATCTATTAAGAGAGAAGAAAGTACTGAGCAATTTAAGATAAAGATAAAGAATTTCTTAACATCTTATAGACATCTTATTGATAATCCTTACTTTCCTGAATATGCCTTTAGTATTTACAATGCTTTGTCTAATTTAATTAAAGAAGAAGCTGTAGTGCTACTAGAAGGTTATGAGCCTTGAAGATATATTGAAAGTAATTTAGAAGCTATTAAACTAGACCCATTAAGAGAGATTCCAACTATTAAATACAATATTCTATATCTAGAAGCTCTATACCCATATATTTGTAAATACTTAGACCATCCTGAAAGTGGACATAATTTAAATAGACCTACTGAGGTTCCTCCTGACCAATTAAAGCATATAAAAGACATTGAAGAAATGAAGAAGTTTGATAGACAACAAGAGGAAGCAAAATTTAAGAAAGAACACGAGAAACTACAAGAACAGTTTGATGTAACTGGAGAAGATAAGAACGAAAGTGGAATATAGTAGTGAAGACTTAATCAAACTATTATTTAAGAAAAAAAGACACAATCACAGATTAATAACTCGGGTTGAATTTACTGAAAACTTAGCTAAGATTAAGAAATTATATAAGAGGAATAGTAATATTGCCTTATTTAAACCTGTTTTTCAAGAAGCTAAGAGATATATGACAGAGGTATTTAGATGAAGCAAACTTGATGTGAAAAGATTATTAAATATGAAAGAGTGATATACAAAGGAGATAATGCTAGATTATGTTATATATTGTTTAATAAAATAATTTTCAAAATTTAATAAAAATAGTATATAATATAAATATTAAATAAAACAAAATGAAATCAGTTGTTAAATTAATTAGAGTTCCTAAGGAAGATTCTAAAACAATAGAATTTGTTTGTCACTCTGAAAGGGCTTCTAATAAATGAGCTTATCCAAAATTCCTTATTACTAAATATACACAATTTAATTGTAAACTTAAAGAAAATGGAATCTACTTAATAGATTTTAGTGCTAGTTACGATAAAGATAAAGAAACAGGAGAAGACTTGGGACAAGGTAGATTATTCTTAAAGAGTGTTACTGATAAAGGATTTAGTATTGAAGATGATGAAAGTCTATTAGGACTAACTGTAACTCAAGGAATAGTAGGAGATATTAAAAAATATATTATTGAAACTAGTTATCCTAAAATCCCTTGATTGAAAGGTAAATTAATTTTCTATAGAATTAAACTTAAATTTGCTAAGACTCATACTTATTTATGATACTTTAATGATTTATGTGGATTTAATAAAGGAGATACTATTTCTGCTAGAGTAAGATTATTTAATAAGAGAGCTTATGATGAAGAAGGAGAAATAAATTATGCTGACCGACATATGTATAAAGGTCAAGATGGAGAAGATAAATCAAGATGATATACAGAGCTATTACTAGAAGATTACACCGTTATTGATTAATTATGGAGAGAAGAGACGTAGTTTACAATATTTTAAATTCTCTTAATAAAATAGGCTTAATAGAAGACCAAGTTATCTTACCAGTACTTCTTAATATTAATAGAGCATTAATAACTTGAAGTTTTTATAAAGGTAAACCAAATAGTTTTACTATTTTAGATTTAACAAAAATAGCTGAAAATAATAGAACTTTAAAGGAATATGTATTAACCTTCTATGACCTATGAAGACAAGAGGTATTTAATATACCTTTAAGTTTAACTCAGCTTATTGAGAAATGAAGAATAGAACTGACACAGTAGTAGGTTATTTCGACTTCGAAACCTATAATCTAACTGATTTTGATTTCGAGAAAGGAGATTTAAAAGACTGAAATAAAACTGACAAGATTGATAAACCTATAGGAGTATATGGTGCAGGTTTATTAATAGATGGTATAGTATATACTTGATTTGGTACTAAAGCTTTAGATAAGTTCTGAAGTAAATTAAAGGAAGTAGCCAAAGGAAGGAAGATAACTCTTATTGCTCATAACTGTGCATATGACTTTGCTTGTTTAAATGAGTTTTTACATACTAATGGATATAGTAAAATTAAGAGATTTGATGCGGCTCAAACAGATGATGAAAGAAGTTGATTATGAGCTAATATACAAGTAGATGGATTAGATATTAAATTTCTAGATACTTGAATATGAGATAAGAATTGCTCTTTAGCTTATTATTCAGAGCATTTACAAGCAGATGTTAAGAAAGGTGAATTAAAGCATTATGAGAAATGAAATCTATTTGAAAAAGAAGATAGAATATATTTCTATGACAAAGATGGTATCAAAAGAGAATTAGAATATGAATTGGAAAGAGAATATTTAGAAAATGATGTTAAACTTCTTCCTCTTGTTAAAGAAGATATATATAAAACTAAAAAGTTACTTCTAGATTGTGAGTTTATACCTGAAGAAAGAGAATGAGTACATACTTTCCCAGAAATTAATAGAAAGATAACTAAAGCTAGTTTTGCTAAAACTTGTTTTGAATTAGCTACTAAAGAATACTTCTATCAGGGTTTTAAAACCCCTGTTGATGAAGCAGATTACTATTTACAGTTAAAGAGCTATATAGGAGGATTTACAGCAGGTAATAAAAAAATTACAGAACTTAACTTAGATAAAGCAATTATTAAGTCATATGATGTAAATAGTCTATATCCATCTATTATGGCAGGTTCTCTGCCTTGGGGAGATACATATTTTGAACCACAAAAAGAATGAGATAGTTATTGTGAATGGTATGAAATAACCGGTACCACTTGTGAATATAAAGAGAAGTATTCTTTCTTAGATTGCCCTATAATTAGTGTTAAATTTCAAGAATGGTTAGAAGGAAACAAAGAATATGGATTAGACTGTACTTTCCTTATTCTTAAAGAATATTACGAAATTGTCCAAGAATACACCAATAATGACTTTAAAATAGTTAGAATTAGATATCAACAATTAAGTAGAAAATTATCTAAAGCTATTAATGATGCTTATGCATTAAGAGTACTTGTTAAGAATAACAATAAGCCTTTAGCAGATTCTATAAAGCTATTCTTAAATAGTGGTTATGGAAAATTTGGTGAAAGAACTCATGAGTATGTAGTTAAATGAAATGAAAAAGAATGTTGTTGAGAAGAAGAAATATCAAAGAAAGCTAATTTTTATACTAACTTATTAACAGGATTATATGTATGTACCCAAGGTAGAATTAAATTAATGAAAGCTATTAAAACTGAAATTGAGAATGGTAATACTTTCTTATATTCAGATACAGATTCTCTAAAAATTATTCAAAATAACCCAGTAAAAATACATGTTGACCCAGATAAATTAGGTTCTTGAAAAGATGAAGGAAGCTTTAATATATGGAGATATCCTTTAAAGAGAAAAAGATATTATTGTTACAATACCTTTACAGGTGATGAGAAAATTACTTGTGGTGGATTTTCTAAATGAATATTAGAAGATTTGAAATATGAAGATAAATTAAAGTTCTTTACACCTAAAACTAATGTTTTAGTTAAAAATGGAAAGAGAGTTAGATTTATAGGTACTATTAAAAATGATAAGAATAAAGAGATAATTAATAGATTTGGATTAACTAAACTATTTACAATTGATATTAGTACAGAAAATGACCTTAAGAATCCTGATTATATAATACAAGAGAATGAAGAAGGAATATGAGAAATGAGTAAAGCATAATGAAACCGGAAAGACGTCTTCAGCTAACACTTAAAGCTGTAAATAGAGAACTTAAAGAATATTTAAAAGCTTTTGAGCCTACTCACCCTTACTATAAGAGAAATATCAGAAATCTATATGAAGGTTTAAATGAATTAGGAATACTTGATGATATTCAAACTACACATTCCTTCAAAGAATTTGAAAGAGCTTTTCACAAAACAGATAAAGGACTTAAACAGGCTCTCATATTAGCACATGTATTTGAAGATACTTCATTAACTACTTACTTTAAACATAAAGGACAACCCTTAAATAGAATTAAATTAATAGGTAATATCTTTATAGCTAAACAGGCTCATCCTTCTTTAAATGAACAAAAATATGCTGAATACTCATCTAAGCTTTATGAAAAGCAAATGATGGCCCAAGATAAGAAAGACTTAACAGAAATTAAAGAAGGACTGAAACAATTTAAAAAGAAAATTAAATTAGAGGATAAGAAATCAAGTGAAATATGAAAAGCTATAGATAAATATGTAGCGGCCGCTAAAGCAATTGAAGAGACTTGAGGAATTGGTGTTGAATTTATATCTAAAAGAAAAGAGAAAGAATATAGTGATGGATATTATACTGAAACCGGAAATATAATTGAAGAAAGTATAGATGCTGATAAACGTTTAGCAGAATTAGAAAACATAATAGATGAATATGATAACAGTATTGATGAAATTTCTGAAAAATTAGAATATCAATATCAACAAAAAATTAAGGATTTAAAGAAATATGAGACACTACAAGAAGAAGCTATTAGCCAAGTTAAATTAAAACAAGATTTAGAGGTATCAGCATTAAATAGTGTTAAAGCTAGATTAAGAATTCTTCAAAGTACTGTACAAGATAAGACAACTGTTGTAAAGGAACAGACTATCCCTAATGTAGTAAAGCCCCTTACAGATGTAATTAATTTAAGAAGACAATTATATGTTTTTATACAATTCTTAGATAGTAAGAGAATGTCATTGAAAGAACCTTGACGAATAGCAGAATTTCGTTCTGGTGGAAGTGGGGGTAGAAGTAAAGCTGTTTCTAAGTTAGCTGTAGAAATTGGAATAAATCCACAAGATGCAGAAATAACAATGGGTAATCGTAGAGAATCTTTCCACAAAAGAGATTTAAGATGAATAGTTAAAGAAATTGAAAAATATGAATACTTCTTTCATCAATATTTAGAATTAGTTCCAGAATCTCAATTAAGAAGCAGTTTAACTGATTTATTATATGATATAGCCCAACTAAATAATCTCTTAATAAGTGACTTTGAAGAAGAAGCATTCGTTGAAAGAAATATATTAGGACAAATTATTAACTATGAAGAACATACAATAGTAAATCAAGCTCACAAAGAGATATTAAATGCTTTTGCTAAATGTATTCTACAAAGTAAACAATGTATAGCAGAATGTGATAGATTTATTGAATATAATGAAAAACTTATAGAGGAAGCCAAAGGAGATAGAACAACATTAAGAAAACAATTAACTAAATTAATTACAGCTGAGAACAATATTGAGAAGTTAATGGCTAGAAGACAATTAAGAATGAAAGAAATAGAAGGTAAAGTTAAAGAAAAAGAGAAGTCTAAAAGAGATAAAAATGGATTAATAGATGGATTATATGCACTGGAATAACGATTTTGAAGATAGAATTAAAAAGTTAAAGAAGGCTAGTGAAACAAGAGAGCCATCAGAAAGACTTAGAAGCCAATGAGAATTTCAAAATAATATATATTTAGAGTTAGCCCAACCAGAAGAAACAGAGAGTTTACATTGAGAAAAATATAAGACACTACACATTAATGATAGATTCTTTAGTCTTAAACACATAGAAGATATAGGATTACCATTTGATATAGCTTTAGTATTAACAAAAAGAGGAACTGGTAAGACATTTAGTTATATGCAATTAATTGAAAAAGTAGCGGCTAAAGGAGAACAATTTGTAATAGTAAGAAATACAAGGCAGGAGATACAAGGTGGAGTTAAAGAACAAATATATTCTTTACCTACTTATCCATTTAATATTAAATTAAATAAAGTATACTGAAGAGGACAGGAAGAAGGAGAACCGGTAGGATATTTAGCCCATTTAAATGGAGAATCACAAGAATGACAAGGAGCAGGATATGAAAAAGTTAGTACTATTATATGGGATGAAGCGACCAATGCAGGTAAAAGTACAGCCAAGACAGCTAGCTGAATTGCGGCTTTCTGACAATTAACAAGTACTTTCTTTAGAAATAGATTAAATGGTAAAGTGTGGATATTTGGAAACCTTATGAGAGACCCTCAAGGTAAAATTAGTGATGCTTTATTAAAACATTTAGGTATTGACAGTGATAATAACTTTAAATATATTGTTAATACAACACCACAAGGACATAAATATAAATTATTATACATAAATACAGGTGGATTGTATATGGGTGCTGGTGAACATATGATGACTAATGTTAGTTTATCCAGAGAAATTAGAGAGGATTTGGCAAGTAATCTACCAAGTAAGATGGGAGAATGTATTATTAGTGACCATTTCTTTACAAAAGCTAAGACAAAGGAGTGAGGTATATTAACTTCTTTTGATAAGAAAGATTGAATGATATTAGTAGCTAGTGAACCCTACATAGATATTACACAACCTGATATTAAAACTGCATATGAAAATGGTGAACTTACACAAGCGGATGAAAACTTCTATATAATTAGGTGTGAACCTTTAAGAAAAGGACAAATTGGCTTTGAAATGCCTATTTTTACTGATGATTGTAACTTATATAATCTAAATAAGGATATAGCCTTTCTTAAAAAGAAGGAAAAAATGAGAAGATATTGATACAAATTATACAAGATAATTAAGTCGGGGTATGCTTGTTATGTTGGAGACAGTAGTTATTTGGACTTAACTAGAATAATGAGTGGGCGCAAAGATGAAATTGAGGGATATTTAAGAGATAAAAGAGAGAAGGTAAAGAAGACAAGTAAGAGTCAGAG
>contig_78
GTTGGAATATTGAAAAAACTCTTGGGTTTTCAAAGGGTATACTTAGGTTAAGAATCTTGTACAGAAGAAGAAAGGAAGCACAAATACAGGTCAGAGAATTCTAGGATCTCTAAATCATTCCCTACATTACTTTGAACAAGCTTATCTCCATTACTTATTGAAAATGTATGGATCAATGACTTGTACTGGTTTGCCAGTTACAAGCCTATTTTTGACTCTGTGGCCAGTGGGTTATAAAAGGTTACTAGGTAAACTCAGATTTTGATTCCCTGAGTAAAATCTCTTACATAGCTTAGTGGCTTCTCCAAAGATAAAGTGTATATGGTTCTACTAATGGAATTTCTTGTAAAGTACACCTAGACTTTGCTGACCTGTATTTGTGCTTCCTTTCTTCTTCTTTACAGGATTCTTAACCTAAGTATACCCTTTGAAAACTCAAGAGTTTTTTCAATACTCCAACTTATGTTTTTGCTGCATTTATTTGTATAGTAAAATTGAAATAGACTTTGTTTCTATAATCTAAATGCTGGCCCTTTTGAGAGAAGGAAAGATGAGTAAACAGGAAATGAAGAATCTCAGAGAGCAGGCAATAAACCAGGCCAATGTGGTTCCAAGGCTTTCAAGAACTGTGACTACTGATTGAAGGAAAAGTATATCATAGGAATTTGATATTGTTTAAGAGCCAAGATGGAGGAGCCTGGTGGGCTGCGGTCCATGGGGTCTCTAAGAGTCGGACACGACTAAGCGACTTCACTTTCACTTTTCACTTTCATGCATTGGAGAAAGAAATGGCAGCCCATCAGGCTCCCCCGTCCCTGGGATTCTCCAGGCAAGAACACTGGAGTGGGTTGCCATTTCCTTCTCCAGTGCATGAAAGTGAAAAGTGTTAGGGCATGCCTAAAAAAGACTCAAGGGGTCTCAGGCTACCCAGATATTCCTAGCTGCTAAGCAGAGAGATTCGGGGTCATTTGTGGGGACTCCTGGGGGCAGTGAACTTTATGCCTTTCTCTGATCCACTGGAGACAGAAGCAGTGGTCATGCTTCTGTCAGTTCCCCCAGTTGCTCAGGGAAACTTGAGGATTTCAGCTTCATAGCTCCAAGCTCCAGTTATCTTATTCAAAAAAGCCATATCTCAGCAATAACTAGTCAAATGATAATGGGGAAAATATCCAACTCATCAAAACAACGACTTAAAAGAATACATTTCACAGGAAAAGTGATGACGTGGTATGAAGAAAACCATGGAAAACAAATCCTCAAGAAATAGAGAGAACTATTATTTATTTTGGCTGGGGAGATTAAAAATTACAAACCTGGCAATCCTTTTTCAAATATAAATCTAATTTAATGTAGTTCCAGTAAAACTCTCAATGGTACATTTTGGTATTGAAACTAAATGATCCTCAAAGTTCATTTGAAAGAGGAAATTAGTAGGAATAGTCAGGATTTTTGTAATAAAATAGGGGCCCATCTATCAGATATTAAAATTATAATAACTAAAATTGTTTAGGGCTTATTGAGTATAGGATAAAGATATCAAAAGGATGAAAGGGAATATAAATACATATACACTTTTACTCAACAATGTGAATTTCTAGGAATTTGTGCTGTAAAGGAGCTCGTATGTGTATAGATAGATGGATGCTAAGGATGCGCACTGAGGTGCTATTTATAATATGTAAAACTGCTAACATCCCTAATAAAGATATGTTCATAGGTTTCTTGCAGGAAAACAATGAGGGGTAAAAGTCACTAATTTTAAAAGTGAAAAATCTTAAAATGGTTAGTAACAATATAAATCCATGAAAATCTGATGCCATTTCCCTCTCTCCTCCAAAAACTGGCACCAAGCAACCTTTTCTGATGAGACTTGTAACACAGAGTTATTCCTCTTATGCCTAAAACGGGCTCTGGAAAAGGAAGGGGGCATTAACCATTAAGACGTGGGATCAGCTCCCGGCAGTTTCCGCACTGACTGCTCGCAGCGGTGCTGTGCAGGGCAGTGGGCCGGCTTCAGGAGGCACCTCCACGGCGACCCCCACGTGTCCCCTCTCCTACACCGCGCCTTCCTCAGCAGGAAGCGGCGGGAGAGGGAGGCCGCACCCTCGGGGCCGAGGAAAAGAAACCAACCTGGTCCTGAGTTCCGGGAAACGGGCCTGTGGCTCTCCCCTCACCGCCCAGGATCCCGGCTGCGCCCTGCAGCCCGCGCGCCCCGGGCACCGCGCGCCCCGGACACCGCGCGCGCCGGGACGACCGCCGGACTCACCCCGCCCTTCCCGAGGCCATCCAGTCGGTCCGGGGCGCGGTTCCCGGAAGGTCCGTCGGCTTCTCGGACGTTCAGCCCCCCGACACGAAGTCTGCGACTGGGGACCCCGGGGAGGTGCCGGGTCGCGCGTCTTGTGTCCCGCCGGCCGGCAGGCCCGGAACGGACGCCAGCGGCGGGGTGCGGGCGTGCCCCTCGGAAGTCCGGCGGCCTTCTGCTCGCCGGCCCTGCACCCCGCCCTCCCCGCGGGCCCCGTCAGCCTG
>contig_79
GCACAACCAAGAACAAAATTAAAAAAAAAAAGAATCGCCGCTGGAAAACACTGAAGGATGAGTTCAAACAAGCATCCGGTTACTCTCCTACTCAATTCTTGGGATGGCTCAGTATTACTCAGACAATCAAATAACTCTATAGAGCTTTCTCTACATTATATATATAAAAATACTAAGTTTGAAAGCTTTATTAGAAACGACTGTACTCACTAGCCACTGAAAAAGAAAAAACAGATCTAGTTCACAGAACTGGTAGTCATTTTTTTCTTAACGTATATTTTATTGAAGTACAGTTGACCTACAGTGCTTCAGGTGCACAGCACGGTGATTCAGTTGTACATGTACACCTATATTATTTTTTAAATTATTTTCCATTATACTTTATTACAAGATACTGACTACAGTTCCTTGCGCTATACAGTAAACCCTGGTTGTTTGTTGCATATCTATTTTTTAAATTAGAAACCTAACATTATAGTCATACTATGTGGATGACACCTTTAAAGCAGCTCTGAATGCAGAACTCCAAGGCACACCTACGGTCTCTCCTCACAATGCACTGTATGTGTTCAGTCCTCTGACATTTTCAATCCCATGAACTGCAGCCCACCAGGCTTCTCTGTCCATGGGATTTCCCAGGCAAGAATACTGGAGTGCGTTGGCATTTCCTTTTCCAGAGGAAGTACTTCTTTATTGATAAACATTTATACCAGATTTAGGAATGTCAACAGAAAATTTAAATAATTTTCTATGGTACAAAGATTTGATCATTTTGACTGCAGCATTTAGTGAAAGAAACTAATACAAAAGTTAAGCTAATTTTAGCCACAAGAAGCCTAACAGAGTCCACACAACAGAAATAAAGGTACCAGGAACCTTCTGCTTGTGGACTACTAATGGTACCAGGACCTCACATCTCTCAAAACCGTCTCCTGTGGAAGGTTGGTATGCACTGCAGTTTTAAGCAGCAGCAGCAAACTGACTGAAATGTCAGTGAATTAACAATGGGTCACATGTAGCCCAAACACCTCAGAAGGCAGAGGTGATCAGTGCTGTGGTGGCGTGGTCCGTGTTGCCCTCTCTTGGTGAGTGCCCTGACTACTCCTACCTGTGAGCTTTACTTCTTCCATGTAGGTTAAAAAGAAATTATCCCTTCTTCCAAAGAAAGAATTCTTGTCTTCTCAGGATAAATGATGTACTATGGAAAATATGTAGGGAGGAAAAACTACTGAGTTCTTGATAATGTGCTAATAAAACTATAAGTCAGCTTTGACCTTTCTCTATTCCTATGAGATCCTTATGGGTGGAAGCAAGTACTCCACTCAAAACTTACTAAAAGTTCTGATGAACTGCTGATACTTTCATACAAAAATTATTTTTTTAAATTAGGGCTACTACCTGTTCAACTCTGTGCCTAACAATGTAAATCAGGACTTTTTTCAGAATTAACCAAAAAAACTGTGGCTAATTTATCTCTACACCTTTCATTTTGGCAAGTACTTCAGCAAAGGCATAATATTGGAAGTGACAAAAACAAACGAACTGACAGTTGCTCAAGTCATCCTGGTGACTTCCCTGGTGGCTCAGACGGTAAAGCGTCCGTCTATGATGCGGGAGACCTGGGTTCGATCCCTGGGTTGGGAAGATCCCCTGGAGAAGGGAAAGGCTACCCACTCCAGTATTCTGGCCTGGAGAATTCCGTGGGATTGCAGAGTCAGACATGACTGGGCAACTTTCACTTCATAGGGGAAAATGGATAATTTGCTTTGTATTTAAAGCACGTTTATATTAATGCAAGGTTGCATTAATGGCTCCAACTCTTCACTGCCCCTGAAGCCAGGATCTTTGCCAGTGACTTTGCAATTGCTTCACCTCCAACTTTGGGTTTAGCCATGTGACTTAGTTTGACCACAGGAATGTTAGTGGACTAGACATGAGAAAAGGCTTAAAAACTACTTACACACTGGGGCTTTCTTACATCCCAGTTACTGCTCTGCTTCCTCACTAGTCACAAGAGAAAGATGAGAGATGTGTGGATTCCAGCTGAGCTGCCTCACTCAAGTCTGGACCATTATAGGTCCTCTATTTACCTCAGAGTTCCTTAGTCCAGTCAAACTGACACACACAAAATTAACTATTATAGGATTAGAGTGCAAAATTTGATGTCAGATAAACTTGGATTCAATTTGTTTCTCTACCACTTTTTATAAATTTAATTTTTAATTGGATGGAAGTTGTTTTACAATGTGTTGGTTTCTGCTGTAAAACACAAATCAGCCTTAGTTATACACATATATATATATCCTCCCTTGGAAACCTCCCTCCCCTACCCCATTCCATCTCTCTAGGTCATCACAGAGTACCAGGCTGGGCTTCCTGTATTATATAGAAACATCTTACCAGCTATCTATTTACCCATGGAGTATATATATGTCAATGCTACTTTCTCTATTTGTCCCACTCTTTCCTTCCCCACTGTGCCCACAAGTCTGTTCTCTGTATCTGCATCTCCACTCCTTCCCTGCAAATAGGTTCATCAACACCATTTTTCTAGATTCCATGTATAACTGTTAATATATTAAATACTATATTTGTTTTTCTCTTTTTGAGTTACTTCACTCTGTATAACAGGCTCTAGGTTTATTCAACTCACTAGAACTGACTCAAATTGATTCTTTTTCAAGACTGATTAATATTCCATTGTATATATGTACCACATCTTTTTTATCCATTCATCTGTTGATGGACATCTAGGTTGCTTCCATGTTGTTTTTAAACCATGGGAACTTCTCTAAATCACTTTAACTGTTCTTTCTCCATCTCAAAAAAGGGGCTCCATCTCCCTCATTCTGTAGCTGGAAGGAGTAAATGAGTTACTTGTGTGAACTGTTTAGCCTGAGACTGACACATAATAACTATTTCAATGAATGATTATTATCTTCACTGTTTTTGGAAAAGCATAAAATCTATACCCATGCAGTCCTGTCATCAAATTTTTATACCTGTTGAGATGTTAAACATACACCCTGAGAGCTAGTTATAGATCCTGCAATCCCACCCCTGGGCCTGCTACTGCTAAGTCACTTCAGTCG
>contig_80
GGTCAAGGGGCAATAGTTAGAACTGGACATGGAAGCACAGACTGGTTCCAAATTGGGAAAGGAGTACGTCAAGGCTGTAATTTTAAAATAACACTGTCCTCAGGCAGGATACATCCTTGTAAAGACCAGGTCTACTCCCATAATTAACATTTTAAGATAACAGAAGGTTGAATCCAAAGACTGTCCTTAGGCAGGATACATTATTGTTATATAATCCTAAAGAAATCCCAGGGCTGATCTCCTTTAGAATGGACTGGTTGGATCTCCTTGCAGTCCAAGGAACTCTCAAGAGTCTTCTCCAACACCACAGTTCAAAAGCATCAATTCTTCAGCGCTCAGCCCATAAAAAATGACCTGCTAACATTCCATAAATTTACCAAATTTATATAACTAGGTAGCACAAATGCTGGGGTGTGAGTCCAAATATCTCTCTTACTGTGTCTCTCTTTCTCTCTAGCTTGATATGCCATTACATTTCCTCACTAGTATTATATCTGGTAGTATTTATCAGATGTTACACATCTACTTCATATTTCTAATTTTAAAATATAAAATTATAACACCTCAAATTCAATAAACACTCAAGAAATATTCACTTATTATTAATTTTAGGATTGTTAAACTTATTTGCCCTCCACTGTTAAAGACCTTATCTTCCTATTCACTGTTTTCTCAGCATTGATTATCACAGTTAAATCACAAAGACCTTATATAGAATAGTTTTGAACAGAAAAACTTATATATAGTTTATGGGGAAAATATATTCAGTTATTAAGTGGACTTTATAAACTTTTGGAACACAGTCTCCATATGGCTTGGAATGTGAATATCATTGTGTGCCTGTTTCCAAATTGCAGTAATTATCAATCGATTTTGGTTTTGAACTCTGGCCTTGGTCCCAGAACTTAATTACTATTGTTTTTTCAACCTACTCTGAATTTCTCTGTAGAGACACCTCTACTAGGTTTTGGGGACTGCTGCTAGGCAGCGCAGGGGCCTTGGCATAAGAAGTATGTCTGTGTTATTTTCATGTTGTTTACAATTCTCATTTTCTTGTCTAAAAGGACTAGAGCAGTATTTTAAATTCTTTCCCACCTAACCCTCCTCCTTTTCCTTTCAGGTTACCTAATTTCTCTATGAACTTCGCCAATGGCTCAGTGGTAGAGTCTGCTGCAACGTAGGAGACACAGTTTCAACCCCTGGGTCAGGAAGATCCCCTGGAGAAGTAAATGGCAACCCACTCCAGTATTTTTGCCTAGAGAACCCCATGGACAGAGAAGCCTGGCAAGCTATCATCCATGGGGTCACAGAGTCGGACACAACTAAAGAGACTTAGCAGCAACAACTGTTTCTCTATCCTGAATAATTAACTCTTAAATTCTTCTCAATAATGAAGAATCAACTTCTCCTATACATTTCTGTTGTAGCTAATCATTTCTAGAACATCCTAAATTGCTTAAGCAACACAAGGATTTAGGAAGTTACTTAAGGAAGACTGCTCTTCAAGTCTGCTTAAAAAGAAGCCTGAGTATTTTAGACAACACTGATTTTTCTCTTAAAAACTCTGTCTTGTGTATATGTACCATACCTTTCTTATCCATTCATCTGCTGATGGACATCTAGGTTGCTTCCATGTCCTGGCTATTATAAACAGTTCTGCGATGAACATTACTCAGCCATTAAAAAGAATACATTTGAATCAGTCCTAATGAGGTGGATGAAACTGGAGCCTATTATACAGAGTGAAGTAAGCCAGAAGGAAAAACACCTTGTGCTTTCTTATCCCAGATTTCTCAGGCTGCAGAGGCTGACTGCTAGATGGAAGTTTCTATACTGAGTTCCCTCAGGGCTTACCATCAAGGCTGTAA
>contig_81
CGTCTAATGATACTCACCCCCAGACTCCTATACGCGGAACCCTGCCACCAGCTGGCCCTGTGGCTGCCTGCACAGAAAACTCATCTGGTTCCAGGGACTGTGCTCCCATGTCTGTCCTGTGCCTCAAGGGACAGTCCCAGGAGGCAGCATGTGTAAGGTCTTCCCTGGCCTGCAAACAGAGCTGTGCCCAGGACCTTCACGTGCTTTCCATGCTGATGAAACGTGCTCAGGGCATGAAGGGCGGCCGCCTGGCCTGTAGCTGAACGTAGCCCCGAGGACCCCGGCGGGCTCCTCACAACTGGTCCCTAGGAGCAGCAGCAGAAGCGCAGTTCTGTGCTCGGGGAAGCCCCCAGGTTACATCAGGGTGGCCTGCACCCTGCTCCCGACCAATTCGCCCACCGACAGTCACATGGGAGAGTCACCCACCGTGTAGGAGAGTGGCCCACCACGACCCTCCACAGCGTCGCCTCCGAGTGAGAAGGACTCGTTGCTGGAAAGGACACCATCTCAGACCACACGGCCCTCGCCCAGGAATTTGCCTTGGGAGGTGCCTTTGCCTCCGTCACCAGAGATGGCCCCCTGGGACACGCCACCCCCTCGGAGACCTCACCATTTGCCCAGATGTTGAAATATTGCTCAGTGTTACCCAAATCTATGAACAAATTTCCAGGGCCCCCGAGCTCACTGACCTGTTTTCGTGGCTGGATGTTTTAAGTCTGGGACAACAGCTATGGAGTGCATTTCAGATTGTATATTATTATTGGGTTTGCACACTTAGGATTTAGAGGTGTATTTTATTGGTCACAACTTGCCCTATCCCTGAGTTTCAACCAATCTGCCACCCAGGCTGCTAATGTCTTTATCATCGACTCCGATGCCTCAGCATCACAGGGTAAATTGTAGTGTAAGTGCCAGACAGGGGTTTTGTGTGTATATGTGTGTGTCACTGAATTTATTTCATCTTTACTATGAATTCTGAATAAAAATGCAGAGTAAAAGTTCAAGTGTTAGTTGCTCAGTTGTGTCTGATTCTTTGTGACCCATGGACTGTAAGAGCCCATCAGGCTCCTCTGTCCATGGAGTTCTCCAGGCAAGAATACAAGAGTGGCCATTCTCTTCTCTAGGGTATTTTCCTGACCCAGGGATTGAACCCTGGTCTCTTGCACTGCAGGCAGATTCTTTACCGTCTGAGCTATGCAGAACATAATGTGAATTAATATGTAGAGAAATAAAATTTTGGCAAAACAAAAACTACCGTTTAGGGAAGTTAAACTGTATACTAGTTTTTTCTGTTTATCCTTAGCAGTGAAATATATTACAGGTAACATTCCAAGATATCAGTTCCATGGTTAAAAAAATTTTTAAATATGGGTCCATGGTTAAATAAAATTAAAAAAAAAATACCGTGCATACTGAAATAATGATAGAAGCGGAAAGTCAAGCATTAATATCATTCACATAAGATTTTAACTTGTTGTACATTTTTGTAGTTCAGTAAATGTTCTCGGCATCACTGACTTGATGGACGTGAGTCTGAGTGAACTCCGGGAGTTTGTGACGGACAGGGAGGCCTGGCGTGCTGCGATTCATGGGGTCGCAAAGAGTCGGACACGACTGAGCGACTGATCTGATCTGATCTGATCAGTGTTATAAAGTGTGAAGAGCAGGATGTGTTCCAAAGACATAAAACAGTTCCCCAATTAACACACACGATACTGTGGCTTATTCCTTTCTTTCAATATACACATCAATTTGTAACTCAATATTTATTTGTTTACTGAATAGTTTCAAGCTTTCGAAGGACAGGGACCGGGTCTGTTTTGTTCAGCCTTGCATGGTGACAGCAAGTACAGTATTCCATGAATACTGGTCCAATGAATAAAGGCAAGAAGTGTATGTGATGCCCCCCAGTGCTGTCTACATCAAAAGGATGTCTTCTATGAAAGCAAGGTCCTTACTTGTAACTCCTTACACCCAGAAAGTAACACAGAATCACAACAGTGGTCCCTAAAATCCCTTGCTTTCTTTCTCGTTCACCCATCAGACATACTCACCCAACCCAGTCCTTAAACATCTCCTCCAGCCCTGGCCTCCAAACTCCTGCACTGGACTTT
>contig_82
GTTAGCCACACACACAAAAGAAACAGACAAAACCAATTTTAATCATGTATTTTGTTTTATATCTAAATGTTATTTCAAAGATATTAATGAGATGAGTAAGACTCTAAAGCCCAGTATGGGCTTCACACTCAGAACACATCTCAGTTCAGACAAGCCACATTTCAGTTGTTCAGTGACCACTTGGCAGGTGGCCACCATGTTGGACAGTGCAGCTCTAGACACTTCTTAGGCAAACATGTATGGGTGTATTTTTTCAGAGATGGAGCATATGTAATATGGTTTTACATATTCCTATTGTCTTGAAATATTGGAGATTGTCCCATAATAGTCCATATGCTCTGCCTTCATTCATTTTAAGCCTCAGGCTAGCATTCCTATTAATAGATTGACCCTAGTTTATTTGAATGGAAATCTACTTGTATTACATTCCCCAAATGCATATGAAAAGCCACCCTTTGGGAACATCCATTTAGAGTTTCTTCTTTCCTTTCTATGGTCTGTGGCTCTCCTTGTGCATCCCCTGTGAATTCACCTGTGCTGTGAATCACTGCTATGTTCCTCATCCCCCCACCCACCTGCCTCTTCCCCCCACTCTCCCTCACCCCCTTCCTCAAGTTCAGTCCCATGTGCCCCAGCCCTCTCCTACTCTGGTGGAGGGAAAGAAAAACTTAGCCATGCCCTTTGCAGACTCAACTCCATTTCTACCCCATAAATTCAGATCTGTCAAGCATTTTAATGACAAGCATGGACTTAAGGTCAAATTAATCTTGCTCGAGAATTCCGGCTCTGCTATTTACCACTCTCTGTTTAGTCTTGGACAAGTTGCTTAGCTTCTCTGAGCCTCATTTTTCTCATTTGCTGAGCAAAGATTATGGTCATACCTAGTTCGAGTGTTGCTATGGGGACTAAATGCAAAGGCATATGCAGTTTTTGGACAAGCATTCAATGGGTGTAGCTCTCGTAATTAACGGTAATAATGGAGGAAAAAAAAAGTTACCAGATTATGGAGAATATAAATGGTTGGTACACCAACAGTATTAGCAAGCTTGTTGCCCATGTGAGATTGCATAAATGGCAGTCCAGCTTCCACTGGGATGAAAAAGCTCAATCAAAAATTAATATCCAGTGTTTTGGCACTGAGAACTGCTAAGTTATGTGGCAATGTGGTTTCCTTGGAAAACACCTTGAAACTTAAACTTGCTTGCATTTATTTACTCTCTGAAACTGCCATCTATGCATTTTACAAAGAGATTTTTAAGAAATATTTGTTGACTGAATGAAAATTCACAACTCCAAAATGCGTATG
>contig_83
TGTGCCTCAATGCCTCCATGTGTCAAAGTTCATTACCTCTTAGAGTTTTCATGAGTTAATATTTGTAGAATAATTAGGCATCAGAGTTTTTTCCAATGAGTCAACTCTTCGCATGAGGTGGCCAAAGTACTGGAGTTTCAGCTTTAGCATCATTCCTTCCTTAGATCTTCTTTAATTTCCTTGAGCAACCTTTTGAGTATTCAATGTAGGGATCTTCCATGGATATTTATGCCATTACAAATGATATAGGTTAATTGTATTTCCAACTTATTGTGTCTACTCTGTAGAAATACAATGAAATTTTTTGTTAATGTTGACCTCGTAACCCATAACCTTACTAAATTATTTTTGGTTTTAGTAGTTGGATTATAGTTTGTGTAGTATCTTCTACTGCATAATCACATTATCTGTGAATACAGCCTAACATTTTCTTCTCTAGCTCTATGATATAAGCTAGAAAGTTGTTTCAGGACAAAGTTTATTTGAAAAAAAAATGGTAAGAGTGAACATAATTTCTTCATTTTCAATCTTAAGAGGAAAAGTATTTATTCTTTCAGTTCAGTTCAGTCACTCAGTCTTGTCTGACTCTTTGTGACCCCATGGACTGCAGCACGCCAGGCCTCCCTGTCCATCACCAACTCCCAGAGTTTATCCAAACTCATGTCCATTGAGTCAGTGATACCATCCAACAGAGGTTGGATAGTACAATTCATCCTCTGTTGTCCCTTCTTCTCCTGCCTTCAATCTTTCCCAGCATCAGGGTCTTTTCCAATGAGTCAGCTCTTCACATCAGGTGGCCAAAGTATTGGAGTTTCAGCTTCAACATCAGTTCTTCCAATGAACACCCAGGTCTAATCTCTTTTAGGATGGAGACAAAAGCGAAAATAAATAAATGGGACCTAATTGAACTTAAAAGCTTTTGCTCAGCAAAGGAAACCATAAACAAATTGAGCTTCTGGGGTTATCTCTCTCCCTCTCTCCTGGGCTCATGCTCATCACTGTTGAATGCACCATGAGAATGTCAGAATTGAATAAGACATGATAGCAGCAAGGACCTTTATATTAACCAGAGGCAGAGGAGGGGTGACATAGACAATCAGTCCGGAAGTCCTGGGGGAAGTTAAAGACAAATACTGTATTCTTAATAAAGTACTCCTCAATTTGTGTTCACAATTTCAAAAATAAGCAAAACATGAAAGCACTTCCTAGATAATTTCCCTAAACCGAACAAGTAGCTGAAGTGTATGTGTCCTTTCTACTCAGTATCTGAAGGAGTTAAGTATGTTCCCTAGAAAGAGTATCAGTTGAGACTATATTCAAGGAGTAGCCTGCTTATCTGAAAGGATCTGGGAAAAATAGATGTCAGAACCTTGCTGGATTATTCTCTGCACCTAGAGCTCCTTATCTTATTGGTGCAAAGAATATGTTTTCAGTTGAAGAGATTGTTCAGTTGATCAGCCATGTCTGACTCTTTGTGACCACATTGACTGCAGTACATCAGGCTCCGCTGTCTTTCACTATCTCTTGGAGTTTGCTCAGATTCTGAGTCAGGGATACCTTCCAAACATCTCATCTTCTGTCATCCCTTCTCCTGTCCTCAACCTTTTGCAGCAGCAGTGGCTTTTCCAGTCAGTTGGGTCTTCACATCAGGTGGCCAAAGCATTAGAGCTTCAGCTTCAGCATCAGTCCTTCCAGTGAATATTCAGGGTTGATTTCCTTAAGAATTGATTGTTTTGATCTCCTTGCTGTCCAAGGGACACTCAAGAGTCTTCTCCAGCACC
>contig_84
GTTGAAAAATAGCTTTACTGTTTTGCCAAGCAAAGTGGGCCACAGTGGGCTAATGCCCTCAAAACTGTGTGTCCTGACCTGGAAGAGACAGTGAGAAAATTATAGTGAGGGTTCAAACAGGGCGTGAGCAGCTTGTGGACATTCTTCTGATTGACTGGTGGTGAGATAAGTGGGAGTCAGCATCATCAACCTTCTGGTTCTAACCAATCTGGGGTCTACATGCTTGTGGGTAGCACAAAGTTCTCCCACCTGGTGTGGGTTTCAATATCTGCAAAACAGCTCAAAGATAACTGTTGTAAGTATCCCATGATGGGGACCCAGGATGCTGCCCCAAGGCTACACTGTTGCTTCTCTTGACCATCAGTTTCTCCTTTGTCTCCATCCCCTCCTTGCCTGATGAGCATCTGCTTGAACCTCCCCTTTGGAACTCAGGAAGGTCATGGAAGCCTATTTCCTGTAGTCAAGAATTGGGGACACAGAAAGGATTTGTCCCCAGGAGACCCACAGGGTCCTGCTGGATTTCACCATCTTCAGCTATTCACATCAATTTCATTTTCTTGATAACATTTATCACTATCTGAACATAAGTCATCTGTTCATTTGCTTACTCATTTATCCTCTTTCTCCTTCCCATAAACATTAAGTTCTGTTAAAACAGAGATACTTGTCTCTAGTTCTTTTTATATTCCTACTTTATAGATTACAGTTACTGGCACAAAGCAGCTGGTCAGTAAATATATTTTACTGAAGGAATATTGTTGCTCAGTCACTAAGTCATGTCTGGCTCTGTGACCCCATGAAGTGCAGCACTCCAGGCTTCCTTGTCTTCCTCTATCTCCTGGAATTTACTCAAACTCATGCCCATTGAGTCGGTGATACCTTCTAACCATCTCATCCTCTGTCACCTGCTTCTCCTCCTACTCTCAATCTTTCCCAGCATCAGGGTCTTTTCTAATGAGTCAGCTGTTCACTTCAGGTGGCCAAAGTATCGGAGCTTCATCAACATCAGTCCTTCCAAAGAATATTCAGGACTGATTTCCTTTAGGGGTTGACTGGTTTGATCTCCTTGATGTTCAAAGGATTCTGAAGAGAATCCTCTCTAGCACCACAGTTCAAAAGCATCAATTCATTGGTGTCCAGCCTTCTTTATGGTCCAACTCTCACATCCATAAATGACTGTTGGAAGCACCATAGCTTTGACTATAGGGACCTTTGTCCACAAAGTGATGTCTCTGTTTTTTAGTACACCATCTAAGTTTGTCATAGCTTTACTTCCAAGGAG
>contig_85
TTGTCCTGCAGGACAACTGGTTTGCCTGGCGTTTGTCCTACTTTTGTGTTCAGTTCTTTTTAGACTCTTTTGCTGGTTTTGTTCATCTTCCTGACTGGTAAATATTTGAAGCCTCAGACCTTGAAATGATTCTCTTTCTCTTAATCCTCACTTGACTGGTGGAGAGAGATCATCTGTATCTGATTTCCCATGCTTCCCAACTTTTTATCTCCAGCTGGGTGTCCCCCTGAACCCTAGACTCAAATGTACAAATGCCTACACTATCACTTGGATATCTAATAGACTGTGGTGTGCTTGTAAATGTTAAATAACAGGCTTTTGAGTTGGGGTAGGGGTGAGGAGAAGGGAAGAGAAGCCCTGATTTCAAGCTACAAGTGTGATATCAATTGGCTTCAGTAATTCCTGAGAATTTAACAATCAGCTTGTGAGAGCCACTAGCTCCACTCCATCACTGCTTTGGGATCTCACAGATCCCCATACTGCACTCCTGTTACTTCTCAGATCTGCTCTTCTCTTCCTATAAATGCCAAATCCTTTCTTTCAGTTGTTTAGACCAGAACCCCTAGAGTCATTCTTGACTAATCTCATTCTTTCACATCCTCCATTTCTTTCGACAGGAAATCTTGGTTTTGCCTTCAAAATAGATCTAAAATCTAGCCATTTCTTGCCAGCTTCACAGTTACCACCCTAATCAAAGCCACCATCCTACTTCACCGCAGTGGCCTCCCAGGTAGTCTTCTGTCTTCTAACATTTTCAGTTTATTCTCCACACATTAGCCAGAATGATCCTCTAAAGTGTAAGTGAAGTGATGCTTTCCTTGCCATTGGCTTTTCTTCTCATTAGGGGTAAGAGCCAAAGTCCTTCCAAGGCTCATAAGCCCTACACAACATTCACCCCCACTTCTTGGTATCTCTCTGATCTTGCCTCCCACAACTCTCCCTTTCATTCGTCTCCAGTTCCCCCTTGCCTTTTTAGGGTTCCACAGAAATGCCAGACATGTAGTTAGAGCCTTTGGACTTGCTGGTTTCTTTATCTGGGGTACTTTTCCCTCCCAGATAGTCACATGGCTTGGTGTCGCTTCCTTCGGGTTTGTCACCACATCAGTGAAGGCTTCCCTGGCTACACTACCTGCAATTGAACCCCCTCTCCATGCTGACATTTTCTATTCCTCTTCCCTGCCTGATTTTTCCCTTTAGCACTTAATACTGTCTGTTGTACCTTGTATTTTTTTTTTGTTGTTGACCTCTTCAACTAGCCAGGTATGATTCATAAGGTCAGGTATTTTTGTTTTGTTTGCTGCTGTGTCTTCATCACCTACAACCTTGCCTAAGCCATCAGATCAGATCAGATCAGTCTCTCAGTCATGTCCGACTCTTTGCGACCCCATGAATCGCAGCACGCCAGGCCTCCCTGTCCATCACTAACTCCCAGAGTTCACTGAGATTCACGTCCATCGAGTCAGTGATGCCATCCAGCCATCTCATCCTCTGTCAGACTGGTTCCAAATAGGAAAAGGAGTATGTCAAGGCTGTATATTGTCACCCTGTTTATTTAACTTACATGCGCAATGTTGTTGTTCAGCCGTTCAGTCATGTCCGACTCTCTGTGACC
>contig_86
CTTGCCTGGAGAATCCCAGGGATGGGGGTGCCTGGTGGGCTGCTGTCTATGGGGTCACAGAGAGTCGGACACGACTGAAGTGACTCAGCAGCAGTAAAGACCTTCCTTGAGTTTGTGGGGAGAGTGCTTGTATGTGAGATGCTGCTTCTGAGGGCATCCCCTCAGGGACATAAACTGTTCTGGACACTTGTTCCAGAAGGTGGGTCCTTATGGGCATAAACACAAGAGGAAAAATCTTGACACTTCATTGATTAGGTCAGAAGCTATACCAGGGCTATTGCTGCCTCAGTCGATAAATCAACCTGTGCAAGAAGTCACCAAAGGGAAAAGAAGTCTGTGGGAACCTTCCAGTGACACCCAAGCAGTGAGCAAAGGAGGTAAAAACCAGAGGAAAAGCTAACAACTAAGAAAGTTTTTAAAAGGTGGGGTGGGGGAGGAGAACCAGCACATGCTGTAAGTTTCAAAAGGAAATTTCAAGAAAGTAGCAGTCCAGGTTCGATGCACGATACTGGATGCTTGGGGCTAGTGCACTGGGACGACCCAAAGGGATGGTATGGGGAGGGAGGAGGGTTCAGGATGGGGAACACATGTATACCTGGGGCAGATTCATTTCAATATTTGGCAAAACTAATACAATATTGTCAAGTTTAAAAATAAAATAAAATTTAAAAAAAAAAGCTACAAAAACAAATCCAAAACAACAAAATGGCAATTGATATATATATACATACACACACGCATATATATATATGAAGATATATATACATATATATGTGTATATATATTTATAAATATATATATATGATTACCTTAAAAGTAAATGAATTAAATGTTTCAGCCAAAAAGATGTAGATTGGCTGAATGGATGTAAAAAAATACCTGTATGTATGTTGTCTAAAAGAGACCCACTTCATATAGAGGGACACAATAACAGGGTAAGTGAGAGGATGGAAAAAGTTATTCAATGCAAATGGAAATCAAAAGAAAACTGGAGTAAAAATATTTAAGTCATACAAAATATACTTTAAAATTCTTTTAAAAGAGTCGAATGATGACACATGATGATCAAAGGGTCAATCCAAGAATATATATCAATTGTAA
>contig_87
GGAGTTGGTGATGGACAGCGAGGCCTGGCGTGCTGCGATTCATGGGGTCCCAAAGAGTTGGACACGACTGAGTGACTGAACTGAACTGAAAGACAAAGAAAGTTAACCAACAACAAAAATTCAAGTTTACATTCAAATTTCCAACAAAAATGTGAAATAACTTCCAATCTTATAACCCCATGTCTAGCAAGAATATCTTTCAAAAACAAACACAAACTAAAAATATTTTCAGAAAAATAAAAGCTGATGGAACAGAATTTCAACACTTTAGTCCAATAAAAGTGATCATAAAGAGAAATACATAATGTGGAAATGAATAAAGAACATCAAAAAGGGTAACTATAGGATAAATATAAAGTAACATTGACTAGCTAGTAAATACCTTTACTAGCTAGTAAAGTAATGCTCAAAATTCTCCAAGCCAGGCTTCAGTGATACGTGAACCATGAACTTCCAGATGTTCAAGCTGGTTTTAGAAAAGGCAGAGGAACCAGAGATCAAATAGCAAATGAAGCAACAGACAAACAACTAATCTCAAAAATATACAAGCAACTCCTACAGCTCAATTCCAGAAAAATAAATGACCCAATCAAAAAATGGGCCAAAGAACTAAATAGACATTTCAAAGGCTTTCTCTGCATCTATTGAGATAATCATATGGTTTTTATTTTTCAATTTGTTAATGTGGTATATTACATTGATTGATTTGCGGATATTGAAGAATCCTTGCATCCCTGGGATAGAAGAGCTAACACCTATCCTGCTCAAACTCTTCCAGAAAATTGCAGAGGAAGGTAAACTTCCAAACTCATTCTATGAGGCCACCATCACCCTAATACCAAAACCTGACAAAGATCCCACAATATCACTGATGAACATAGATGCAAAAATCCTAAACAAAATTCTAGCAATCAGAAAAAAAAAAAAAAAGAACTGGACATGGAACAACAGACTGGTTCCAAATAGGAAAAGGAGTTCATTAAGGCTGTATATTGTCACCCTGCTTATTTAACTGCTATGCAGAGTACATCATGAGAAACGC
>contig_88
AACCAGTCCATCCTAAAGGAAATCAGTCCTGGATATTCATTGGAAGGACTGATGCTGAAGCTGAAACTCCAATACTTTGGCCACTTGATGCAAACAACTGACTCACTGAATTGTGGTGTTGGAAAAGACTCTTGAGAGTCCCTTGGACTGCAAGGAGATCAAACCAGTCCATCCTAAAGGAAATCAGTCCTGGATATTCATTGGAAGGACTGATTTCCTTTAGAATGGACTGCTTGGATCTCCTTGCAGTCCAAGGGACTCTCAAGAGTCTTCTCCAACACCACAGTTCAAAAGCATCAATTCTTCGGTGCTCAGCTTTCTTCATAGTCCATACATGACCACTGGAAAAACCATAGCCATATTATTTAGAAATATGATATTAGTCACCAGAAATGTAGCTTAAACAGAAATTGTTGCTTCTGAGTAATAGAAAAGTGGTGAATTAAAGGAACTCTTGCTTATAAACATGTGCATGGGTAACTTTGAAATATGTGTGTATCGTTATTATACATATATGTTAAGATCTTCAGTTTTAATACATTTATATAACATTATAAAGAGTTAATAGCAAAAAAAAAAGTTAATAGCTTAGAGACCTAGCTCTCTCTCTATATATATAATTGATATATGATAAGGATGGTGTATGTGTCGCTACTGATTTTGCCGGATTCTGAGCTGCTGCCCCACCCCCATGCCTTTCTGGGACGTGATAACTCTCCAGTGATATTAGCCCTGTGTGTGCCCCCCCATCTCTTGTTGCTTTTTCTTAATACTGGCCACACCACCATTGTACAGCTGCCTTCATTAAGCTATCTTCAGCCACTCTCTGTGTGTCCTTCCTGATCTTGACTTTATGCAAGAAGAAACGAAAACTGAGAAAGAGGATATATGTAGATAAAACTATGCAAGTCGCTACCCCAAGTTTGGGAAATGTTCAGTCTTTCTAACCACACCATTTCACACAGTGAAAAAAAAGAACATTTTTTTTTTAAATCCATCAAATTGAGTTCTATTAAATTAAAAGACGCTTACTCCTTGGAAGGAAAGTTATGACCAACCTACATAGCATATTCAAAAGCAGAGACATTACTTTGCCAACAAAGGTTCC
>contig_89
CATTACTGACTCAATGGACATGAGTTTGAGCAAGCTCTGGGAGTTGGTGATGGACAGGGAGGCCTGGCATGCTGCAGCCCATGGTGTCACAAAGAGTTGGACACAACTGAACAACTGAATTGAACTGAACTTAAGACATACTATAAGGGTGCCCAAGAGTTCAAGATAATAAAAGGCATCGAGGAACAGACTTGTTTTGTAGTGTTCCCATTGAAAGTAATCACATCTTTTAATAAAACTTTTCAATAGCAGTAGTACTTTTATTTTGTTCATGCTAAAGCTAAAACTAGAACTGAATTTTGAATCCTGCATCTTTGTTTTAGATGTGGCTCTGCATGTTCACATTGAGTGGCTTTTCCTTTCATTGCATTCTTCTGTCTTAACTACTGAATTATCTTCATAACCATCACACCTGCGTTCTCTTTGTCTCCTCCAAGTAATTTTCCAAAACAAGAGCCAAAGAAGTGCTTTAAAAATCCGTTGTCTCTTTAATTAAGACTAACAAATCGTCTCTTAGTGCCTCGGGAATTTCTTGGTGCTACAGTGGTTAGGACAATGGGCTTGAGTTCGATTCCTGTTTGGGGAACTGAGGTCCTGCAAGCCTCATGTTGATAATTACTTCTAAATAATCACATTCTCTGGAACTCTCCTTCCCCATCTTGCCTTTACACACACTTTACTGAAATTCTTTGGAAAGTTCAGATATTCGGACATAGCCCTAAAATAAGCCTTTCTTTGTTTTAGATTCCAATGTGTTGGTTTGTTTGGCCTCACTGTTGTGTCAGGCACACGAACTTGCATTCAGTAATAATTGCTCTCCAGGCCTAGAAAGTACCTGCAGAAGACAGCTGAATTCCTTTTTCCTACCTCTTAGGTTTCATCTTCTGTTTCCTAGACTTTAATTTTAATCATATTTTTCTTTGTGGTTTATTTTCTTGTTTTTCATGAAGTATATTTTCCAGTTTATTTCTTAGGTTAAAAAGTTAGTACCACTTGTTAAAGAGATTGTCTTTAATCCATTGTATATTCTTGCCTCCTTTGTCAAAGATAAGGTGTCCATATGTGCATGGATTTATCTCTGGGCTTTCTATTTTGTTCCATTGATCTTAAAAATTAGAGCAGAAATAAATGCAAAAGAAACAAAAGAGACCATAGCAAAAATCAACAAAACCAAAAGCTGGTTCTTTGAAAGGATAAATAAAGAGCCTCTTGATGAAAGTGAAAGAGGAGAGTGAAAAAGTTGGCTTAAAGTTCAACATTCAGAAAACTAAGATCATGGCATCTGGTCCCATCACTTCATGACAAATAGGTGGGAAAACAGTGGAAACAGTGACAGACTTTATTTTCAGTTCAGTTCAGTTCAGTTCATTTGCTCAGTCCTGTCTGACTCTTTGAGACCCCATGAATCATAGCACACCAGGCCTCTCTGTCCATCACCAACTCCTGGAGTTCACTCAGACTCAA
>contig_90
CCTGAAGTTCCAGTCTTTACCTTAAAGTCATGCTACCCGCCACCACTGTTACTTCAGTAAGACGAAAGGAAAACCTGAAGTTCCAGTCTTTACCTTAAAGTCATGCTACCCGCCACCACTGTTACTTCAGTAAGACGAAAGGAAAACCTGAAGTTCCAGTCTTTACCTTAAAGTCATGCTACCCGCCACCACTGTTACTTCAGTAAGACGAAAGGAAAACCTGAAGTTCCAGTCTTTACCTTAAAGTCATGCTACCCGCCACCACTGTTACTTCAGTAAGACGAAAGGAAAACCTGAAGTTCCAGTCTTTACCTTAAAGTCATGCTACCCGCCACCACTGTTACTTCAGTAAGACGAAAGGAAAACCTGAAGTTCCAGTCTTTACCTTAAAGTCATGCTACCCGCCACCACTGTTACTTCAGTAAGACGAAAGGAAAACCTGAAGTTCCAGTCTTTACCTTAAAGTCATGCTACCCGCCACCACTGTTACTTCAGTAAGACGAAAGGAAAACCTGAAGTTCCAGTCTTTACCTTAAAGTCATGCTACCCGCCACCACTGTTACTTCAGTAAGACGAAAGGAAAACCTGAAGTTCCAGTCTTTACCTTAAAGTCATGCTACCGCCACCACTGTTACTTCAGTAAGACGAAAGGAAAACCTGAAGTTCCAGTCTTTACCTTAAAGTCATGCTACCCGCCACCACTGTTACTTCAGTAAGACGAAAGGAAAACCTGAAGTTCCAGTCTTTACCTTAAAGTCATGCTACCCGCCACCACTGTTACTTCAGTAAGACGAAAGGAAAACCTGAAGTTCCAGTCTTTACCTTAAAGTCATGCTACCCGCCACCACTGTTACTTCAGTAAGACGAAAGGAAAACCTGAAGTTCCAGTCTTTACCTTAAAGTCATGCTACCCGCCACCACTGTTACTTCAGTAAGACGAAAGGAAAACCTGAAGTTCCAGTCTTTACCTTAAAGTCATGCTACCCGCCACCACTGTTACTTCAGTAAGACGAAAGGAAAACCTGAAGTTCCAGTCTTTACCTTAAAGTCATGCTACCCGCCACCACTGTTACTTCAGTAAGACGAAAGGAAAACCTGAAGTTCCAGTCTTTACCTTAAAGTCATGCTACCCGCCACCACTGTTACTTCAGTAAGACGAAAGGAAAACCTGAAGTTCCAGTCTTTACCTTAAAGTCATGCTACCCGCCACCACTGTTACTTCAGTAAGACGAAAGGAAAACCTGAAGTTCCAGTCTTTACCTTAATATTTACAGATATGTTTATTTGTGACTGTTTGT
>contig_91
GAGTGAACTCTGGGAGTTGGTGATGGACAGGGAGACCTGGCGTGCTGCGATTCATGGGGTTGCGAAGAGTCGGACACGACTGAGTGACTGAACTGAACTGAATGACAATCCTGTGAGTAGCCGTTTTAGAAGGATTTTGATGCTGTGTTTCTATGGTAGTGGTATCACACCCTCACAGTTCAGAGGACTGTGTCATTGTTGATGAATTGTCTACAGAATAATTTATAGATGTTAGCCACTTGAGACTGAATGATAATGCTCTGGGTGTCACTTTTGTATCATGGGCACCAAAACTGACTTTATCCATGAAACTGGGCAATGAAAAACAAGGTCTTTTATCTCTACAGCTGTGTGCCTGCTGTGGCTGGAAGCCATGTTGATAGACTTGTCTAAGATTCTTTCCCATGGGGCTTAAAGGGGAATCTGGCCAAGCATTTGATAGAACGCTTGACTGTTTTCTTCCCCCCCAAATTAGGACCAAACTGGATTCTAAATTTCTAACTCTTCTCCTAGGGGGAAAAAAAATGAGTGAGTGAGTCAGCGGTAATTTTTCCCTCCTCGCTGATTATAGGCTCTCATGCAGATGATTTCATTCCAGAAAAACTTGTGCTTCACAATAGTGACGTGGTCCCAAATGGAAAGCTGATGTAAAAGACTGAGTGAGCTCTATAGAAAGAAATATCTCTAAACATCTTTTGTGGATGATCTGTCTCATATAGTTTATTCAGTTCAGTTCAGTCGCTCAGTCGTGTCCGACTCTTTGCGACCCCATGAATCGCAGCACGCCAGGCCTCCCTGTCCATCACCAACTCCCAGAGTTCACTCAGACTCACGTCCATCGAATAGCTTACCTAACCCCTACCCCATTTACCTTGACAACTGCAACTCTGTTCTCTATGTCCTTGAGTCTGTTTCTGTTTCATAGGTAGGTACATTTGTGTGTGTCTCTCTTTTTCTTTTTTTAGGCCACATCGTGTACCTTGAGGTTCTTTGGTCCCCTGCTGCTGCTAAGTCACTTCAGTCGTGTCCGACTCTTAGCGACCCCATGGACTGCAGCCCACCAGGCTCCTCCATCCATGGGATTTTCCAGGCATGAGTGCCGGAGTGGGGTGCCATTGCCTTCTCCACTTTGGTCCCCTACCAGGAATCAATCCCAGACCCCTGCAATGGAATTATGAAATCCTAACCATTGACCATCAGGCAATTCCCTGAGTCATTTTTTGGATTCCACATACAAATGATATCATATGGTATTTGTCTTTCTTGTTCTGAC
>contig_92
CTTTTGTTGTGGGTCACTGCAAGCTAAAGGGAGAGGCTGGCCCCGTCTCAGGCAGCGCCCCAAGTGTGGAGACCCCAGAGTGGGGTGGGCAAGGGCTGCACCCTGAGCCTCCCCGCACCATGCCAGCGGTGTCCTGCTCGGGGACCTTCTTGGTCAGACGCCCCGCCTCCCGGCCGAGGGGTGGGGCTTGCAGCCGGGCATTGCCTTCTGCCTGGGGGGCATCCCTGCCCTCCGCCCATGCCCGCTCCAGGCTTCATGCTGGATGCTGGTGGCCCGGGCCCTGACCCACCCCTCGCCTGCCCTCCTCTGGGCCCCATGAGGCAGCAGGCGCTCACATCTGCAGACCTCCCAGCGCCAAGCAGGAGGGAACAGGAGCTGGGGAAGAAGGGAGTGGGACCCGGCCCATTGCTTCCCGTGCAGGAGGTGCCTCGGTCTCTCCTGGGCTGGCCCCTGGCTTGTGTGGAGTCCTGGGCAGCCAGCCTGCAGCCTGACTTTGCTCCCTGACCCTGGGCCACAGAGAGATTCAGACAGGCAAGTGTCTGCCTCCAGGTCCCATCAGGTCCTCCGCATTTCCTGAAAACTCAGAGCAGATGGTCTAGGCCTCTGCTCAGGTCCCCTCCTGCCTGTCCACCAGTACCCATACGCACGCACGCACGCACGCACGCACACACACACACACACACACACACACACACACACACACACCGCCTGCCCCCCCGCCCCGCTGCAATGCAAGGCCCACACACCCACATACACACAAACCCTGCCTCCCCCCGTGCCGCTGCAGTGCAAGGCCCAGGTGGCCATGGCCTGGTTCTGCGTGAATTAGAACTGACTCACTGCACACTCACGGCCCTCATTTCAGTACAGAAAGGGAGAGAAGAACTTTGCTGATTGGTTCCTTCCCCAGGACGTTAGTGGAAGCAGCTGAGTTTTCAGTCCTTTAAATTGAGTTGTTTAGTCCCATCCAGCCTTCTTCACCCGCGGTTGGTTTTTGTGTGCGTGTGCATTTAAAGGGAGCCGGAGGAGACACAGTCCATTAAACAGCTCTGTTCAGGTTCCGGCTGTGGAAACTCGATTTGCTGAGATGCCAGATGTTGTCGGGTTTTGGGGCGCATCTTGTGGGCCTCCGGCGGGGAGGAGGCTGCCGCTGCTCTTGGGGACAGTTGCCGGGGGCGGGGCGGGCAGGCAGGGCTGCGGTTAGCAGCAGTTCAGCATCCCCGCCTCCCATCACCCTCCCGGGGAGGGACTTGGGAACCCATATTGCTGCTGAGTCGTGATCTGCCATGTCCTGGTTCTTCTACAG
>contig_93
CCTTCTATACAGCACCACTGATAAAACATCTACGTTAAAGATGAAAAGTTTCTCTCCTTTTGAAGACTTGGGTTACTTTTCTGGGTGCCTGATGTCCTCTGCCGGCATTCAGAAGTTGTTTTGTGGAATTTACTCGGCGTTTAAATGTTCTTTTGATGAATTTGTGGGGGAGAAAGTGTTCTCCCTGTCCTACTCCTCCGCCATCTTAGCTCCTCCCTCTAGGACAAGTATCTCTTAAAGAAGACAATCTAGACATCAAGTACATCACTTCCTTCACATCCCATCGGCCCATACTGGGCTGTTAGCAACACCAAACTGTCTCAGAGATAGAATCTGGAGGTGGGGAACCATGTGCCCAGATATAGCACTGGGGTTTTCATTACCAAAAGGAAGAATAGCTACTAGAGAAAAGGAGTGGGTATCTTTCATTCCTGTTTGTTCTCGGTAGGGCCATTCTCCATCCAAGAAGAGAAAACGGCAAGAAAACTCAAAAAAGAAAGAAAGAAAGAAAAGAAAAGAAAAAGAAAAACAAAAACGTAAAGCAAACCAAACAAAAAACCCCAGAACTTGATATTTCCTTTGCAAGCAGAATTTTAGGATATATTTTTTTCAGTAATTTCTTAGATTCTCTAGTTTAATTCTTTCCCTGAGCACAATAGCTGAAAGATCATGAGCTCTTTACATTGTAACTTTATTTTGGACGAATCAGCAGTAGCCTTGTCATTTCTGTGAAGATATTGGTCTGTTACAAATGATTTGTTCCACCAAGAGTTATGACCAGAATGGTTTTCTGTCTATGTTCTGTATCAGGGTTTCCCAGAGAAACAGAGGTAACAGAAATTTCTGTATAACATTTATCCAGACTCACCAAATTGGAACAGTTCACTGCATTTGTTCCATTGTTCTCTTTCTCTCTCTCCCCATATATACATACATACATATGTATGTATATATGTGTGTATATGGAGAAGGCACTGGCACCCCACTCCAGTACTCTTGCCTGGAAAATCCCATGGACAGAGGAGTCTAGTAGGCTGCAGTCCATGGGGTCACTAAGAGTCGTGTCACTTTCCCTTTTCCCTTTCATGCATTGGAGAAGGAAATGGCAAC
>contig_94
AGAGCTCCAGCCTTTGTGGGGAGGACCGACTGTCAGTTTTCCCGAAACGTGTTCTGTGGCTGTCCCCGCTGGGATGCTGGGCTTCCAGCCTCAGTGTTGCTTTTTGCTGCCCTGCTCCCTTTCCCTGCCAGCAGGGAATAAAGTCAGATCATGGGAGAGGAGAGGGGAGTGAAGCAGAGATGGGGAGGCTGCGGGCTTGGGTGCTAGGACTTGCTGGGGAGGTGGTGGCGTGCTGGTCAAAGCCCTCGCCTTGGGTGGCTCTTCGGTGATGAGGTGATTTTATAAGAAGGATGGTGCATCTTCTTTATGTTACTTTTATATCTGTCTCTTTACTTCAGTCTGGTAATAGCCATGCTTCGTCCCTCTTTATTTCTTCAATTAGCAATTAGTTTTATTCATGTCGCTGGTATAACATTTAAGGGCTTCCCCGGTGGCTCAGTGGGAAAGAATCTGCCTGTAATGCTGGAGATGCAGGTTCAATCCCTGGGTCAGGAAGATCCCCTGGAGGAGGAAATGGCAACCCACTCCAGTATTTTTGCCTGGGAAATCCCCTGGACAGAGGAGCCTGGCTACAGCCCATGGGGTCGCAAAGAGTCAGATACAACTTAGCGACTGAACAACAAAAGTAATATTTGAATATAAAAAATGGTTTAAATAAAATGTTTGATTAATTTGTAGTACATGTATATTTATTTGCCTTAGACTGTTTACAGAACCACAGGCAAAATAAACAATGTGGTATTTAGCCATGAATCTGCTGCTGCTGCTTCTGCTGCTAAGTTGCTTCAGTCGTGTCCGACTCTGTGCGACCCCATAGACGGCAGCCCACCAGGCTCCCCTCTCCCTGGGATTCTCCAGGCAAGAACACTGGAGTGGGTTGCCATTTCCTTCTCTATGTTACTATTTTTAATGCATATAACACATTTATATTTCTATAGTGCCTTTTATCCAAAAAAAATCAAAATGCTCTAGTGTTTATAAAGATTCATGACTTCATTTATAACATGATTTTAACTTCAGAACAGTAATAAGAACAAATTGTTGGATGAAAATAGTATTGCTAATAGACTGCATCTTAAAATTTCGAAATTTTATTTATGTATTTTTTTGGCTGCACCTTGCAGGATGCGGGTTCTGTTTCCTGACCAAGGAGTGAACCTGTGTCCCCTGCAGTGGAATCATGGAGTCTTAACACATGGACCACTAGGGAAGTCCCTGGAAACTTTAAAATAGATACAAATATTTGGCAAAATTAATGAACAGCAGTAAAATATTAAAAGACCAATGATAAAATAAGACCTACAAAATTTAGACATGTATATTAGAAAAAACAAAATGAAATACATTCTGAAGGAAACTTCATTTGAAAACAGCAGTAGGGGA
>contig_95
CATGAACAGAGGAGCCTGGTGTCCTTGAGTCACAAAGAGTCGGACACGACTGAGCGACTTCACTTTCCTTTTCTGAATCATTGCAATCACAGGAGTCCTAATCCAGTGGCCCTAATCCATAGTGCTATAGTAGACCTTATCATATTAAATAATAAGAAATTGTGCAAAAGAGTGTAAAATGAAAGAATTTGAATGCAAATATGAAGCATGACCTTTGCTGAGTGTACATTCGGCCTTCTTTCTCTTTAGGAACTGATCAGTTTGGTGGTTTCTAGTCCATTGCTCTAGACTTCACCTAAGTCAGAGTCACAGCACACAAACACACGTGTGTGCACACAAACACCCCCCCCCCAACTACCTCCACCCATTTTCCAATCTGTCTTACTACAGTGAACTGGGGTAGCTACAGCTCATCTGTCTAGCCTGCCTCTCCTGGATCCTTGGTCTCTAGTCCGGGAAACACTTTCTCGTAAATACTTTCTATGTGGTCCAAGTGGGGCTAATCCCTCAGTCTGCTCACCACCCACACTCTCTGGGCAAAGGCGCAGTCTTCTCCTTGGAATCATCAGCATAAGAACAGTGTAAGCCTAGATCTCCCAGTGCCCATTTTTGCCACCATATTACAAGGCTGTCTGAGGATAAAACCTGTGCAGAGGTAAGAGCAGTTGTGGTGTGAGCACAGTGAGAAAGTTTGGGCGATGCAGTTTATTTTCAGCTTTAAAATGAGGGTTTGGTCCACAGTAATGTCCACAGCTAGGTACACTGAAACTGTACCATATGCTGGACACTTTGCTAAACACTTTCCATGCATGAATTTCATTTAATATTCATAACAACTCTTTGAGGCATATGCTTTTATCCTTATCTGACCCCACTCACAGAGAAAACTGAGTCTCACAAAACCAATCATGTGTAAGGTGGTTAGGATGGATTTTGTTCATCATTTGAAGTTTGCTTCTATCAGTATCTGGCTTAATAAGATGATAGCAAAAGGGGTTTGTCAAATAAATAGATAAATCAAGATCTCTCTGACCTCCAGACTGCCCTGTAACCAGTGGAAATAAATGGAAACATTTATTATAGAATGAAATTTTGCCATTTGTGACAATACGAATGGACTAAGAGGGTATTAAGTGAAATAAGTCAGACAGAGAAAGAAAAATACTGTATGATTTCACTTATATATGAAAGTGAAGTTGCTCAGTTGTGTCCGCCTCTTTGCGACCCTGTGGACTATAGCCCACCAGGCTCCTCCATCCATGGGATTCTCCAGGCAAGAATACTGGAGTGGGTTGCCATTTCCTTCTCCAGGGGATCTTCCCAACCCAGGGATCGAACCCAGGTCTCCTGCATTGCAGGCAGATGCTTTAACGTCTGAGCCACCAGGAAAGCCCAATAGTTCCTATTAGTCTTATAAAAAGTGGGAGTTGCTATTAAGTTATGGACATATTATTCCTTAGTGTACACATATTTCAAAATGTAAAATTAGTTTCTTGATCATAACCTTTATTCTGTGTAAGAGATGTCACTAAATAATCACAATACAGCTAAAATTTCTACCTTTAAATTTCAGCAGAAGAATGTGAGTTCTTCTGCCTCACTGAGAATATACGATTTTAGTCCTGAGGCATCATAGGAATCAGCATATTTTGGCAATTCTTTCCTCTCATAGAAAGAATTTATTCACAATTTCTCTGAGAAATTTCCATTCTAAATCAT
>contig_96
TGTATAGAACAGTCTTTTGGACTCTGTGGGAGAAGGCAAGGGTGGAGCAACTTGGGAGAATAGCATTGAAACATGTACATTGTCATATGTGAAACAGATCGCTGATGCATGAGACAGGGTACTCACGGCTGGTGCACTGGGATGACCCTGAGGGATGGGATGTGGAGGGAGGTTGGGAGGGGGATTCAGGATGGGGAACGCATATACACCTCTGGCTGTTTCATGTCAATGTATGGCAAAAACCACTACAATATTGTAAAGTAATTAGCCTCTAATTAAAATAAATAAAAGTAAAAGACTCTGATTCTGGGAGGGATTGGGGGCAGGAGAAGAAGGGGATGACAGGGGATTAGATGGCTGGATGGCATCACTGACTCGATGGATGTGAGTCTGAGTGAACTCTGAAAGTTGGTGATGGACAGGTAGGCCTAGTGTGCTGTGATTCATGAGGTCGCAAAGAGTCGGACATGACAGAGTGACTGAACTGAACTGAACCTTTTTAATGTCTGTAAGAGCAGTAGCATAGCTCCATTATTCATTCACTAAGAATAACTAATGTCCTCTTAATTCTTCTAGATCAGTGTTGCTAGAGACTTTTACACTTATATAATCTTCTCCAAGCCCCTATCAGTATTATTGAGAAATCATTGACATACATCACTGTATAGGTACAGCATGATATTTGACTTACGTATGTTAAAAATAATTACTATAGTAAGTACAGCTCCATCCATCTTTTCATAAAAATTTAAATAAAAGGAAAAAAATTAAAATAAATATATTTTCTCCTTGTTATGAGAACTCAGCATTTACTCTCTTAACCATTTACTGTCTATTATACACCTATAGCTATCACATTGACATTACACATTATATACCTAGAGGTTATTTATCTTACGACTGGAATTTTGTACCTTTTGATCACCTTCTCTCAATTGTAGATTTTATAAGTTGAAGGTTTGTAGCAATGCTGCATTGACCAAATCCATTGGCACCATTTTTTCAAGAGATTTATTTTTTGATTAAGGTATTGAGTGTGTGTGCACGTGTACTCAGTCATGTCTGACGTTGAGGCCCTGTGGATTTTAGCCCATCAGGCTCCTATGATCATTGGATTTTTCAGGAAAGAAAACTGGAGTGGGTTGCTATTTCCTTCTTCAGGGAATCATCCTGATTCAGGGATTGAACCTGCATCTCCTGCATTGCCAGAAGATTCTTTACCTGCTGAGTCACCAGAGAAGCACTGATATAGTACTGCAAACTTAACAGACTATCATAAATTAGAGATACCAAGGGGACATTTCATGCAAAGATGGGCACAGTAAAAGACAGAAACAGTATGGACCTAATAGAAGCAGAGGGGATTAAAAAGAGGTAAGTGACAAGAAGAAACAGAAGAACTATACAAAAAAGATTTTTAATGACCCAGATAACCACGATGGTGTGATCACTCACCTAGAGCCAGACATCCTGGAATATGAAGTCAAGTGGGCCTTAGGAAGCATCACTATGAGCAAAGATAGTGGAGGTGATGGAATTCCAGCTGAGCTGTTTCAAATAAAAAAAAAAAAAAGATGATACTATTAAAGTGCTGCACTTAATATGTCAGAAAATTTGAAAAACTTAGCAGTGGCCACAGAACTGGAAGAGATCAGTTTTCATTCCAATCACAAAGAAGAGCAATGCCAAAATATGTTCAAACTACAAATTGTACTCATTTCACATGCTAACAAAGTAATGCTCAAAATTCTCCAAGCTAGGCTTCAACAGTTCTCAGTGAACTGAGAACTCCCAGATGTTCAAGGTGGATTTAGAGAAGGCAGAGGAACAAGATACTGAATTGCCAGTATCCACTGGATCATAGAAAAGGCAAGAGAATTCCAGGAAAACGACTGACTATGCAAAAGCCTTTGGCTGTGTGGATCACAATAAACTGTGGAAAATTCTGAAAGAGATGGAAATACCAAATCACCTGACCTGCCTCCTGTGAAACGCATACGCAGGTCCAGAAGCAACAGTTAGAACTGGACA
>contig_97
GTCCTGCCGAGTGCTGGGGATTTGGGGTCGGGGAGCATGGGAGCATCCTAGGCCCGCCGCTCCGATTCGGCCCCCTCCCGGGGGATTGCTTTTTCCTTAGGGGACCGCTGCACGAGAGTGGAGCGGGAGAATTCCCTTGGCTTCTTTACTTCGTTATTATTATTTTTAGTTCCTTGAGAGGTGATGCAGTTCTCTTCTGTGGTGTCTTGTCTTTATTTTAATGAAGCTTTTACCCGCCTCTCTTGCATTCAATTTCGGCGATGGAGAGAATCTCTTGGCAGATGAGGCCCGGGGAAGGGGAGTGACTACTGGGGCCGTACTGCAGATGCACCCGCTTCCACTCCCAGAAAAGAGGCGCCTGGGCGGCCAGTGCCGGTACATGTGCACGGGCAGAACCTGGAACTGTGTAGTGAAAAGAGCGCGGGCTTTGGAGCTCATGTAAACCTGATACCGGATCTGATACCCAAATCTAATTTATTTGGCGTTGGGCTAAATACTAGTTTTTACCTTGCAAAATGAGCATTGGAAAGCGCCTGGTACATAATGGGCCTCCAGGACCTTCTGGTCGTTATCTTTCCTTCAAGTAACGTTCTTCTCCACTGCTCCCTTAATGAGCGAATGACTCCAGTCAGTCGTCTAAGCCCGAAATCTGGGCAGTAACCTTTCATCCTTGCTACCTGTGCCGCTTTCACTACTGATTACTTTACCCCACCCACGAGCCCGGTGAATCACCAGGTCCTGTAAGTTCCGTCATTTTAGCCTAAACGAGAAAGATGGCTCCACTACCACTCTCCCCACATATACTTTAATCTTTTAATTTTAGAATGGTTTTTAGAACAGATTTGCAGAAAAATTGTGACAGTAGTACAGAGTTCCCATATACCCCACATCGATTTTCCCAGTTATTAACATCTTATGGTACATTTGTCACAATTAAAATGAACTGATACTTACACAGTGTTATTAACTGAAGTTCATACTTAGTTTTCACCCAATGTTCTTTTTCTGTTCTGGGCTCTCATCCATAATCCATAACATTTAGTTGTCATTTAGTTGCCTCCTCTTGGCTATGATGGTTTCTTAGTCTTGTTTTTGATAACCTTGATAGTTTTGAGGTGTTCCAGTCAGGCATTTTGTAGAATGCCCCTCAACGGGGATTTGTCTGATGTTTTTCTCATGATTAGACAGGATTATGGTGTTGAAGTGCCTTTCTCATTGTCCTAAGAGTACATGTCATCATCGCGACTTAATCACTGTTGGTGACTTTGATTCCCTTGCTGAGGTAGTGTTTGTCAGGTTTCTCCTTGTAAAGTTAATCTCTTTGGAAGAAAGTCGCTATCCAGACCTCATTTAAGGGGTGGAGAGTTATACTTCACCTCCTTGAGGGCAGAATATTGATGTAATTTTATTTGGACTTCTGCATGGAAGAGTTATCGTTTCTCCCCAATGTATATTTATTCAGTGATTTACTTATATGCATATGAGTTCATGAATATTTATTTTCTACTTTGGGTTACAGTTAAATACTGCTTGATTTGATTGCTTACTAACATCCACTTTTGCCCTTCCAGTCCTTTTTCTCTGCTTCATAATGATCTTTTTAAAAAAGTGTGTATCTGGTCACATCACTCCTTTGCTTATAATCCTCCACTGTCTTCTCTTTGCTCTAGGAATGAAGTCCTCAAATCTAGAACATGATCTGCAAGGCTCTGTGATCTGGCCCTTGTCGGTGTCATCAGCTTCATGTCATGGCTCTCTCTATTCTTGCCAGCATCAGTTGCCATCTCTCCCATTTCCTTTTTTTCAGATCTTCAAGTAATGCTATGTCTGCCAGGAATGTAGCTCGCCATTTATGTTTATCTTCACATCTTTTTAAAAAACATTTATTTATTCATTTATTTGGCTGCATTGGGTCTTAGTTGTGGTGTGTAGGATCTCCAGTTTCAGGGCTTAGTTGCTCCTCAGCATGTGGGAACTGAGGTCTCTGGTCCCTCATCCCCTGCATTGCAGCCTAACCACTGCATTGCAATCCTAACCACTGGACCACCAGGGAAGTCTCTCATCTTCACTTCTTAATTTGAATGTTACTTCCTCAGAGAAGCATTCCTTAAATATCTCATACCTCTCAAGTATGCTCTTATAGCACCCTCTGCTCCTCTATGAGATTAGTTCTTTAGGTGTCTCCCCATTACTTCTGTGCATAGGCATCCAGTAAACATTTGTGGAATGAGTAACAGAAAAATCACAGTGGATCTTGTCAAACTGGAATAACTGTAAGGGACATAGTGCATTCCTCTGCTTTTGAGCAATATTATGTCATACTGTTTTGAACTGAGATGCTGACTTGTCTGAAAATTTTAAGTCGAAATTTAACCCAGTGCGAGGCTTTCACTGAAGAAGATTATTAGCCCAGATACCTCTTGTTTTCCCCTTTCGTTATCTCTTTTGCACTGTAAATATTGACATAAAAATTTTTTTCTTCCATTCTAGAATCTGGCTTTCTGGTAAGTGCCAACCAAATAACTGTTTTATTTGCAACAGTGTCTGTGATAGGGAATCTAATTTTTTTTTCTTTTAAATAAGCAGTCTTTCCTAGATTTATATTTCCTAGTTTATAGGAAATTTTAGTGTGATTTTTCCATTCCTATTTTTCCCCCTTCTGTTATCTGACTCACTTCCTGTCCCCGACAGCAGATTTCCTATCATTCTGGAAAGCAAAGGTCAATTTAGCAAACATCCAGTGTTCACTAAAACATAATTTGTTGATCTTCTTTTAGTTATAATGAGACTTACTTTAAAAAAGTGGGTGTGGGGATTGCATGGCACAAATTTATAAACTTCTTCTAGCAGAAGGTTCTTTACTCAGTACTGTGTTCATATTAAAAAATATGACTCCAGAGGGCAAAAAAATCTGTGTGGTCTGTTTTCCTGGAATGTAAATTATACCTGGAGACCTTTTCTTCCTGAAGATCACATATTCCATTATGTGGGCTTTTTGTAAATGCTTATTGAATTAAAACAGCTTTTGAAGAAGATCATCCCATAAATGGGTGAAGACTCAAAACACTCAAAAGAGAGATTTTTATTCCTTGACGTGACTCTGTATATTAAAGCAAAGAGATGTAGAGAAAAATTTATATTATCAAAGCAGCTGGTGGAAGAATTACTTTTGAACCAGTTTAATTTATCTTCCCCAGAGGTACATCTGAGAGCTACAGTTGAAAACCTGGCCGTTATTCAGAATAACTCCTGAAAGGGGTGCACACGTAGAGTAGTAATTAGGTTTCAGTAGTAAGAAAGTGTTAAGGCAGTTGATTTTGAGGGCAGAAGGAAGCATGGGATGAATTCAGTGTTACATGCTCTCTTAACACTTGTGTTCCTTGTTATGTCTCCCCAGCCTTATTAAACAGTTGCATAATTTGTTGAGTGTCCACCCTCTTTGTTGGGATATGAGCTCTGGGAGGGCAAATCCTACAGCTCTCTTGGTGCACATGACCAAGGTCTAGCACATGAACAGTGTAGGCATTTGACAGATATTTATTGAAGGAATGAAAATGTACAAGAATAAAAACCATTTGGAAGTATGGTAAAATGGAGCTGTGCATTTCCAGGAAACTGGAAGGATACTTTCATATTTTGAATGTGAAAATAAATCACCATTGTTCTCGGTTGCTTATTAATGTACCTTTAAACAGTTGTGTTGAGGGATTTCACTCTCACCAGGCTTATCTTGGAGAAGGCAATGGCACCCCACTCCAGTACTCTTGCCTGGAAAATTGCATGGACGGAGGAGCCTGGTGGGCTGCAGTCCATGGGGTTGCACAGAGTCCGACACGACTGAAGCGACTTAGAGGCGGCAGCAGCAGCAGCAGGCTTATCTTTCCTGCTCTCTTCTATCCTATCTTGCCTTGAAGAATGTTTCCACTTATCTAAGGGTGAAACTTCTATTGTGGTTTACCTAATCTGACCTAAGGAAGGCTTAGTTTTAATTGATAGTGTAGCAGCTAGTTTCAAATTGTATCATTTTGCTTCAGAGAGAAAGTGTTCTGTGAAATACCTTGTTTGGTATCAAGGCTATAATTTTATGACGAATTGGTTTCTGCTATCATGGTAATTAATTAACTTGGCTGTAAACAATAGCCCATTTGCAGGAACTTTGGTAATTGTGAATTCAGGTGGAAAAGAAAGGCTTCCTACATCTTGATGGTCGTGCTAAAGAACTGGAATCTGGCCTGCACCCTTACCAGTTCATGCAGTTTCGTTTTGTTTGTCCAGTAAGCACTTATTGAGGGCCTGCTCTGGCTCAGACACGGCATTGCAACTGGAAAATTAAGCTAGGCTAGAATTCCTGCCCTCAAGGAACTCAGTTAGGTGGCATATGGACAAAGAAGCAAACAGATATTGTTAATAAATGCAGTTAGGTAAGTTTACTTCCTTGGCCTTGACAATTGTACTTCTCTGCTTGTAAACACTAATTGGCATATAGCATATATACATGTACTCCCGTGCCAGAAGGTTATACCAAGAGGAAGGATGTGTAGCTAAGGAAGAGTAAGTAAATTTTTTCAAACACCAGTCTCCTCCTTGAGCATCCGTAGTGCCTCCCACGTGTTTTTCATGTGTTTGATATCCAGAGTCCTTAGCGAGGATTTCAGCTTCCTTCACTAGACAGTCCCTCCTTTTGTCTCATCTCCTCATCTCTCGTTTATTATGGATAAAGTCTAGCAAGGAAACGTGGTCATCAAGCAAGGTCATTGCGACCTGCTTGTTCTTGTCTCACTGTTCTAATTCTTCTCCAGTCTTCTCTCACCACCTGTCTGACTTGTCAGCAGATGTAAATGACAATATTCATGGAAATGGCATCTCTTTGCCCAATGAGTCATGTTCTTTGTGGGTGCAGTTCTTAAAGTCTTGTATTGATAAAAAGTACTTTTGTTGTTCAGTTATTAAGTCGTTTTAATTGTCTTAATTGTCTTGCGACTCTTGTAACCCCATGGACTGCAGCACTCCAGACTTCCCTGTCCTCCACTATCTCCCCAAGTTTGCTCAAACTCATGTCCGTTGTGGGGGAG
>contig_98
AAACTGCATCACTTTTCTGTACAGCAGAAACTAGCACAACATAGTAAATCAACTATAGTTGTTGTTGTTCATTCCTACATCATGTTCGACTCCTAGTGACCCCAGGGACTGCAGTACCCAGGCTTCCCATCCTTCACTGCCTCCCAGAGTTTGCTCAAATTCATGTCCATTGAGTTGATGATGTTATCTAACCACCTCATCCTCTGCTGCCCTCATCTTCTTTTGCCTTCAATCTTTCCCACCATCAGGGTCTTTTTCAGTCAGTCAGCTCTTCACATCAGGTGGCCAAAGTATTGTATTGCAGCTTCAACTTCAGCATCAGTTATTCCAATGAATATTCAGGGTTGATTTCTTTTAGGATTAACTAGTCTGATCTCCTTCCAGTCCAACAGATTCTCAAGAATCTTTTTTAGAACTGCAGTGTGAAAATATCAATCCTTTGGTGCTCAGCCTTTTTTATGATCTGACTCTCACATCTGTACATGACTACTGGAAAAACCATAACTTTGACTATACTGACCTTTATCAGCAAAGTGATATCTCTGCTTTTTAATACGCTGTCTAGGTTTGTCATAACTTTTCTTCCAAGGAGCAAGTGTCTTTTTATTTCATGGCTGCAGTCACCATCCACAGTGATTTTAGAAATAAAGAAAATAAAATCTGTTTAGAGGTAAAGTAAGACAATTGACTTTGCCAGAGAGGGAGCTATTAGTCACTGGGTTTAAAAAAAAAAAAAAAAAAAATCTGTCAAGTAGATGGAAACAGATATTTGAATATAATGAACTGAAAGAAACCTATAGATTAGAAAGCAAACAGAGTAAGTATAAGTAATATATTTGAGAGAGCTGCTATAATAGAAAGAAGATAAATCAGGCTTTATCTAAAAGATGTTGAATCATGGGTAGACTTTTTCTTAAAATAATGGATTATAAAACATAGATGTGCTCACTTCTTTCCTTATTAAATGTGAGCTCCTTGAAGGCAAGGGCTATTTGTCTTTTTCAATTCTATGTCTCTTATTCAGTTCTATGTCTTCTAGCACAATTTCCTGAACATAATGTACTATGCATAAATATTTGTTGAATGAGTGAGTTAATAAATAAATGGATGAACTTACAATTCTTCACTTGCTTAAAATATTTTTCTCCTGTATCAACTATTATCAGAGGTGTTTCTTTTGTTGCTGTGTGTTTTCCCTTGCCACCTAAAACAAAAATTTGTAATATTCAATCTTTCTTTTCATCATAGCTTGACAACCATTATTCCTGAACCAAAATATCCTTCAATTTTGCTTATTACACCTATGAAATAGTTTTATAATATCCATTGCTTACATTCTATTGTCTTCTCTAATTAATTAGTTTAGATTCTCATCAATATTATTCTTTAACATTTCACTAAAGGAACTGAAGTCATCATAGGTAGCCAGTCTCTACATTGTAAAAGTGAAAGTCACTCAGTCATGTCTGACTCTTGCAACACTGTATAGTCCTTGGAATTCTCCAGGCCAG
>contig_99
TCTGTGTATCCTTGCCACCTCTTCTTAGTACCTTCTGCTTCTGTTAGACCCATACCATTTTTGTCCTTTATTGTGCCCATCTTTGCATTAAGTGTTCCCTTGATATCTTTTTTTTTTTTTATTGTTTGACTCCACTTTTATGAAGTTCTTAGAATAGGCAAATTCACAGAGAAAGAAAGTAAAATACAGGTTATGAAGAAATAGGGATGTTACTAGTTTTCTTAAAGAGATCTCTAGTCTTTCCCATTCTATTGTTTCCCTCTATTTCTTTGCACTGATCACCAAGGAAAGCTTTCTTATCTCTCCTTGCTATTCTTTAGAACTCTGCATTCAGTTGGGTGTATCTTTTCCTTTCTCCTTTGCCTTTTGCTTTTCTTCTTTTCTCAGCTATTTGCAAGGCCTCCTCATACAACCACTTTGTCTTGCTGTTATATTTCTTTTCTTGGGGATAGTTTTGGTCACTACCTCCTGTACAACACGATGAACCTCCATCCATAGTTCTTCAGGCATTCTGTCTACCAGAACTAATCCCTTGAATCTATTCATCACCTACACTGCACACTCATAAGGGATTTGATTTAGGTCATACCTGAATGGCCTCATGGTTTCCCATACTTTCTTGTATTTTGCAATAAGGAGCAGATGGTCTGATGCATAGTTAGCTCCAGGTCTTGTTTTTGCAGACTGTGTAGAGTTTCTCCATCTTTGGGTGCAAAGAATATAATCAATCTGATTTTAGTACTGATGATGTCCACATGTAAAGTCATCTCTTGTATTGTTGGAAGAGAGAGTTTGCTATGACCAGTGTGTTCTCTTGGCATAACTGTGAGCTTTTGCCTTGCTTCATTTTATACTCCAAGGCCACATCTGCCTGTTACTCCAGGCTATCTTTTGACTTCCAACTTTTGCATTCCAGTCCCCTATGATGAAAAGGACATCATTTTTTTTTTTTGGTGTTAGTTCTAGAAGGCCTTGTAGGTCTTCAGAGAATCATTCCAAGTTCAGCTTCTTCAGCATTAGTGGTTGGGGCACAGACTTGGATTACTGTGATGTTGAATGGTTTGCCTTGGAAATGAACCGAGTTCATTCTGTTGT
>contig_100
AGCCCCTGCCTAAGGTCACCTACTCTTCTTTGTTCTTCTTTGTTAACTTTGTGTTTTCAATAGGAATCATGCTGTATTCTTTATTTAAAATGTTTGATTACAGTGAGTCAGATGTGGGAAGCTGGATAAAGTGACCTTCTAATTAGATACTGATATATGTCTATAGGAACAAAGTATCTGAATTTCATTGTTGTTCCAGAATAAGCTAGAATATGTGGGACACTTTAAGAATATGTCAGTTAAATAACAGCTTCATTATTCAACACATAATGAAGCATAATCAGATATCCACTAAACAATATTTCTAGTTATATTACATTTTATATAAGTAATATATTAGCTACATAATTATATTATAATTGTAATCTTATGGGATAATTATATATGTCATATATTCTAGAAGTGAGTAGTAACATACATTAATGGAGTAGACACAGTTTTTGCTACGTGACACTCCACGTGGAAAGACAGAATACAAAGAAGTCATAAAAATTGTGCAGAAGTGTCGCTAGGAGTTGGACACAACTGAGCGACTTCACTTTCACTTTTCACTTTCATGCATTGGAGAAGGAAATGGCACCCCACTCCAGTGTTCTTGCCTGGAGAATCCCAGGAACGGGGGAGCCTGGTAGGCTGCTATCTATGGGGTTGCACAGAGTCAGACACGACTGAAGCGACTTAGCAGCAGCAGCAACAGTTATAAAAAGGAAAGAATGGAATGCTAATAATTATCCAGCATGAATCATAGAAGGTATCTCTGATTCACTGATAATTAAGGTGAAATCAGAAGAATGCTCAAGAATAAACAGAAGGGATGGGGCAGGGGTAGAAGAAGATAGATAAGAAAAGCATGTAGAGTAGTAATGGTAGTTGTGAAGAAGTTTGAGCTTAGTGTAAACAGGAAAAGCCCAAGTAAAGAGACAGATGATGCTGGTGAAGTCAGGTGGAAACAGATAGCAACTTAGAACATCCAGTAGGGGCACTGGGAAAACATTGAAAGGATTAAGAAAGAAAGGTGGAGTCAAATATTGTTTAAACAGGCTTTCCTGGTAGCTCAGCTGGTAAGGAATCCACCTGCAATGCAGGAGACCCCAATTGGATTCCTGGGTGGGGAAGATCCCCTGGAGAAGAGATAGACTACCCACTTCACTATTCTTGCACTTCCTTAGTGGCTCAGACAGTAAAGAATCCACCTGCAATGTGGGAGACCTGGGTTCAATCCCTGGGTTGGGAAGATCCCCTGGAGAAGGGAAAGGCTACCCACTCCCAGTATTCTGGCCTGGAGAAGTCCATTGGGTCGCAAAGAGTCGGACACAAATGAGCAACTTTCACTTCACTTCACATCTGGATGATGGAGTCACTGGTGAATGACAGAGTCACTAGTGAATCTATCATCTGCACACAACACCATGACTAGAATATAGCTGTACTCACAGAACATCAGGTGAAGGAAGGCAGGGCAAACAAATCTTCCCAAACCAATCACTTTCTCATTTTTTGAGTATCCAGACCCTCTTTTTCCTTCGATAGTCTTACATTGTTTTACAATGATTGTTTTTGTTTTGTTTGGGCTAGTGGATGGTGAGTAGGAGAGATAGAGTACATATTTTGTTCTGTTTTTCTATCTACCACATTCTTCTCTCTTGCCTTTTTTACTTAGGTTCTCTATTAGCCCGTGCAATTGATGGGAATATCTATTCTGTGAAATCCTCAATACGTGCCCTTCCCTTTAGATTTTTTCTCATATATTTAACCATGTTTATTACTATCTGGGATTTTTATTATCCTTTATCACACTTTAGTGCCTTCATGTTCAAATAATCAAATAATCTAAAAATCAGCTTTCCCAAATCTATGTCCAAAACTCCAAGTCCTTCACGTACTTAATTTCAGTTATCACCATTGTATGTTATACAGAAAAAGCAAAAGCTTTTCATTTCAAATGTTTCAAACTTGTAAGGCAGCAGCATGTTGTGGTGGGAAAAGTATGATTTTTTGCCCTTATTATCAACTATGTGTCCTGATGTAATGGTGCTATGAACACCTACTTCATAGAGAGCTAGGGGAATTAAATATAAAGATTCCATATGGAAAGCACCCCCAAGTTATCATCTTTCCCTTCTCCCCTTTCCCTTCCTTCTCTTACCCAGAAAGAAACAGTTCTGCTAGTCCTTTGCCCTTTTTAACAAGGGTAATTTTGTTGTATTAATATGCCTAAACCACAGTCAGAGTGGTATGGAGTTGATATAAAAACAAATGCTAATACTAACCTGGGTGATATAATGTAGGCATGGACAGAGAGCAACAGCAGTGTCCCCTCAGGATAAGAGAGCCCTACCAGAGAAGGATCTGATGGGTATGGAGCCCACTCAACACCAGAGCTCCTGAGCTCACAGGAAATATGGCCCATAGATCAATACAAGAAGATCTAAGGAAAAAAAAAAAAAAAGCTGAGAGGCTGGGGAAAGGCAGGGACACGTTGAAAACTCACTAGGAAATGGGGCTGGAGCTCCATCTTTCCAGAGTGAGCAGCTGCAGCAGCGGGCTGAGGCCAAGGGCTGAAGGGATGGCTGTCTTTGGAGGTAAGTTTACTGGAAAAGGCCAGAGAACAGGGCTGCTCATG
>contig_101
AGAAGCTACTTCATATTTATTTGGAGATAAAGCAGGGTTATATAGTATATGGTAATATACTTATCACAGTGATTGGTAAATGATAAAATCACAACATAATGACCAGAAGAGAAATATTGGTATTTGACAGCACTGATTCTGGAGTCAGAAAATGTGGTCCACATTCTGGCTTCCCCACTCACTTGCTGTACAACTTTAGCTATGTTGCCTCAAGTCTGTTAGAATCAGTTTCTTCATCTGTAAAATAGTCACTTATGGTGTTATTCTAGTTCCTGGAGTGGGTAGGCGTTGATAAATCAATAAGAACAGTAAAAGGGAGAAATGCATTTCACATGGAAACACCATTTAAAACGAGAAAGAAAAAGTCTGAGGAGAATTTAGCACTAAAGAAGCAGCTCTCTTTTCAGCTCTTTATTTAGCAGGTTATTAACAGCTAAATGCTGGATAATGAATAAATTTAAAAAATAAAAACACAAAAAAAACCCAAAACAAACAACAACAACAACAAAATACATAAGTTCCCTGAGATCCTGGAAATACTTGAAGTCAAGTAATCACTAGTCATAAATCATGTGCTGCTTTTTCAGGTTTTGTAACTCTTAGCTGAAGCCTGGCTTGGAGAACTCTGAGCATTATTTTAGTAGTGTGTGAGATGAGTGCAATTGTGCAGTAGTTTGAGCATTCTTTGGCATTGCCTTTCTTTGGGATTGGAATGAAAACTGACCTTTTCCAGTCCTGTGGCCACTGCTGAGTTTTCCAAATTTGTTCCTTAGTACAGAGTTTAAACTGAGTTGTTTGTTGTATAATCATCAGTTCTTAAAGGAAAGAACGTTTTATGTGACTAAGGAATGTAGAAGAAAAAAATAAAAGTTTGTCCTTTTCTCCTCCTTGAGATCCCCAGATCCCTCTCTCCTTGGGGACCCCCAGATTTCTTATCAACCTGCGTAGGAATTGACTCTCTCACTCCCCACTGGTTCCTTCCAGGGTCCCAGTTTTGGTTAACAGCTCTGCTGTCTCCATTTCTGACCAGGCTGGTAGCTGCAACCCCTTCCTCCCTCGCCACTCGGCAGTCACCACAGTCTGATGAGGCTCCCTGCTGGAACCTGTACCCCTTGTTCTGTTTGTTTTTTGCTTTCCCCTCAGCTGATGCCCCTGCTCTTTTCCAGAACTCGTTACTGGGTTATTTACCTAAGTGTCCCTGTTATCTTTATAGAGTTCACCTTTGATCTTGGTCTTTCTTTGCTCAGAACACTTCAGTGGGTTTCATTCTTATGGAATAAAGTCCTACCATATGGCATTCAGAGCTCTTCATAGCCCAGTTGCTGTCTGCTCTACCTGTCATCACCCCCCTCAAATCCTACTCTCCAGGCACTCACCATGGTGGCAGGCAGTTTGCTTCTGTGACCATGTGTCTTGACTCATGCCGTTTCTTTTGTGTGGAATGTTCACTCTGTAAAATTCATTCTTATGATCCCCCCACACGGCCAGGCAGATTTCCCCCAACTTGGTGGTCTCCTCGTCTTTTGTTGAGTCTGTTGTGGCCATCCTGCCATCCCGTCACACCCTGCTGTCACATACTGGATCTGGATTTGATATCTTGAGGGCAGATCATATCTTACCCACATCTGCCCCCCTCATTGGGCCTAGGCTAGTGTCTGGCACACAGTAGGTGCTCTATAAATGCTTGTGGAATATAAATGCTTGTGGAATGAATAAATGATAGGCAGCAACCACCAGAAACCCTGCACAAGTTAGAGTCATCTTGTCTTCTCTCAGCCTATACAAGACTCTCTTCCTCCTGTGTAAGGCCTAAAAAGAGGCCTGGTTCACAGCCTGTCTTTGTGCTCATGTAAGTGGGCACATGGGGCTTCCCAGGTGACTCAGTAGTAAAAAATCTGCTTGCTAATACAGGAGACACGGATTCCATCCCTGGGTCAGGCAGATCCCCTGGAGGAGGGCGTGGCCACCCACTCCAGTGTTCTTGCCTGGGAAATCCCATGGACAGAGGCACCTGGTGGGCTACAGTCCCTGGGGTTGCAGAAGAGGTGGGGACGACTTAGCAACTAAACAACAACAAGGTGGGCACATAAAAGGTATGTGGCCAGTGAGGTCAGTTAACACAGAGGGGTGTCAGCATTACAGATTAGCATCATTCTTTAAAGCCCATGTCTTCTGGG
>contig_102
GTTTGGGTGGACTCCGGAAGTTGGTGATGGACAAGGAGGCCTGGTGTGCTGCGGTTCATGGGGTCGCAAAGAGTCGGACATGACTGAGCAACTGAACTGAACTTGATGTTGAGTTGTATGAGCTCGTTATATATTTTGGACATTAACCCCTTTCTGGTCATATCATTTGCCAATATTGTCTCCCATTTAATAGGTTGCTTTTTCCTCTTGATGGTTTCCTTTCCTGTGAAAAAGCTTTAAAATTTAATTAAAGTCTTATTTGTTTATTTTTGCTTTTGTACCCTTTGCCTTATGAGACAGATCCAAAAAAATGTTGTTGCAATTTAGGCTGCAGAGCGTTCTGCCTGTTTTGTTCTAAGATTTTATGGCTTCTTGTCTTACATTTAAGTCTTTAATCTACTTTGAGTTTGTTTCGTGTATGGTGCTAGAAAATATTCTAGCTCCATCCTTTTACATGTAGGTCTCCAATTTTCTCAGAACCACTAACTGAAGAGTGTCTTTTCACCACTGACCATAAGCGTACAGTTTATTCCAACTCTCCATCCTGCTCCATTGACCATTCTGTTTTGATTAATGCAGCCTTGAAGTATAGTCTGAAGCCATGGAGCATGACTCCCCCAGCTCTGTTCTTTTTTCTCAAGTCTGTTTTAGCTATTCTTGGTCATTTATGTCTCCATACTATTAAAATTTTTTAAATTACTTTTTCTATTTCTGTGAAAAATGCCATTTTGATAGGGACTGCACTGAATCTGTAAATTACCTTGGATAATACAGTCATTTTAACAATATTAATTCTTCCATCCATGATAATGGAATATCTTTATATCTGTTTGTGTCATCTTCAATTTCTTGTATCAATGTCTTATAGTTTTCTGAGTACAGGTCTTTTACCACCGTAAGCAGGTTTATTTCTAGGTATCTTATTCTTTTTGATGCAATGGTAAATGGAATCATTTCTTGCCGGGAGCCGGCATATTGCATATTGAGTGCATATTGCATATTGAGTGCAGCACTTTCCACAGCATCATCTTTCAGGATCTGGAATAGCTCAACTCAATATGCAATATGCAATATGCACTCAATATGCAATATGCCGGCTCACGGCAGTAGGGGAATCTGGCCTCGAGACGTGTTGAAGAAGCCCCCTGAGGTCACCTGCACAAGTCGAGGGACCCCAGGGTGTCCTGCCTCAACCCGAGAAAGACCTCGAGAGACCTTCTTCAACACGTCTCAAGTCATAGTAGGGGAATCTGGCCTCGAGACGTGTTGAAGAAGGTCTCTCGAGGTCAGATTCCCCTACTATGACTTGAGAGTAAAGACGCGCTCCCCCTCGCCATTCGCATGGAGACCCGACTTCCTTGCCGCCCCACGAGAGGCTCACCCTCAAACTTAAGCAAGCACTAAGAGGCAACTCACTGCTGGCTGTCCACAAGAC
>contig_103
CAGCTCTGTGCGACTCTGTGACCCCATGGACTGCAGCCTACTAGGCTCCTCCATCCATGGGATTTTCCAGGCAAGAGTACTGGAGTGGGTAGCCATTGCCTTCTCCGTTTGTTTCCTACTAAGTACATTAAAAAAAAAAAAATATATATATATATATATATATAGTTGGAGAGTGAACAACTCCCCTCTGCCTAATGGTAGAATTATATAATTTTGAAAAAAAGATATTTTCTTTGGGGATGGCATTGAATTAATTTTATTGTTAAATTTCTACTTATATTCCTTCCAAATAAACAGTTTTCTTTCCTTTTGTTAATTCTAGGAGAATAGTAAAAGTAACAATGGAAAATTAGTCATGTGACATGCTATATCATGTCTAAATAGTATGCTATTTGTTGTTCAGCTGCTCGTTGTATCTGACTCTTTGCAACCTCATGGACTGTAGCACACCAGGCTTCCCTGTCCTTCACCATCTCCTGGAGTTTGCTCAAACTCTTGTCCATTGAATTGGTGATGCCCACAACCATCTCGTCTTCTGTCATCCCCTTCTTCTCCTGCCTTCAATCTTTCCCAGTTATATAGATAATAGAGATGAGATAACTTCGGCACATGAGTTTGAGCAAACTCCAGAAGATAGTGTAGGACAGGGAAGCCTGGCATGTTGCATTCTGTGGGGTTACAAAGAGCTGGACATGACTGAGTGACTGAATAACACTTCAGACACATGGTCTTACAAAAAGAATATAAATATTAATATTTTTCTTGTGATACCAGAGTATCAAACTCGACAAATACATTAAAAAATTTTTGTCCCGGTTCTTTCCCCAAAATGACTTTCTTAAATTATATATTCTAGGTCAATTTCTAGTGATATTTTTAAAAATACTTTTGAACACTGCAATAACTGGCTTTAAAAGCACAATTTTATTTTTATTACTCAGAGTAATGTGACAAAAATCTTAGAAGTTTTAGGGGATTAATATCAAACGTTGGTTTAAATTTTTATCATATATATCCTGAAAAGTTCTACTTTATCATAAGAACACCACAGGAAGCATGAAGGCTATGGCATAAAGCCTATATACATTTCTCTATAGAGGTTTATGATTCAAAACTTCCGTAGACGTTTACAACAGAAATCTGTGGACATGAACCATATTGCTTTCATATTCCATTTAGCTGGTTTTTCATTGTGATATAGAAGATATAAAGTCTATATTTTTATTGTCAGAACTTTTATTTAAATGACAAATATACATATTTTACATAAAACTTTGTATTTTACATACAAAGTTTTAATATGCATATTAAGATTGTTTTCTATTATAATTTGCATTTATCATCTGGATATTTTGGCACCAGAGCACATATATACATAGATACAACAGTTGAAAACATTGTTTCTTTAAAACAAGATTTCTTGTTCTTCTAAATTTTGATAAGAAATAGTTACAACTTTAGTTATAAATATTATATTATGCACTTAAAAATGCTATATGCATTGAAGGATGAGTGGATTTGTGACTTTAATATTAATTTTTTGACTGCTCCTAAACAACTGAATGACTTCACTTTCTTTCTTTCTATAGTTCCTTTTGGAGAAGGAAATGGCAACCTACTCCAGTGTTCTTGCCTGAAGAATCCCATGGACAGAGGGGCCTGGTGGGCTACAGTCTATGGGGTTGCAAAGAGTTGGACACGACTAAGCAACAAACACACACACACAAGCAATGTAGGAGAATATTAGTAGATGCAATGATTTTAAAAACAAAGTCCAAAAATGCTAAAATAATATTTATGAACAAAAACTTGTCCATAAATGTCAAATTCACACTTTTTAAAAAAATTTTCTGCAGATAGTTTGCTCATCTACCAATTTCCCACCAAACCCTAAAGGATTCCATGCAACAGGGTTTATAGTGTTAAAAATGTAGGCAATTGTTTGTCTACATAAGGCTACTAGTATGGCCCAGGGGGTCCATTCTGAGAGTGCCCACCCCCAATGCACTGGCCTCTGATCCACCTGCTGTGCATTTCTTCACCCTCCTCTAATGTCTAGGATGTGAAATCTTCAGCAATGTGATAATGGCATGCTTGTTCCAAATGGCCACAATTTTATATATTAGTTGATCTGCAGTTGCTTAAAATGACCTACTTGGATATACTATATCACCCTCAAACTAAAGTGATGTAATTAGGAAAAATACTTATTTGTTTAGTTTCTTCATTTGTAAAGTAGATTATTAGACTGCTTACCTTTGTGGTTTATTTCATAAACTAGATAAATTAAATGATGTAAAAATACTTATAAAGATACCAATTATTTTTGCCAGACATTAATCTTTATTGTTTGTCTAATATCATCATGAAATAAACATGAAATATTCCTTCCTTGCTTATCTGCCATATTCTATGTTTTGTTCATTCATTCCAGACCAAGAAGATGAGACATGAATGTGGCAAATCAAACAAGAGTAACAGAATTTATTTTTCTTGGATTTTCTGGTGTTCTCTATCTAAGGCTTGCATTATTTGTGATTTTTCTCACTGTATATC
>contig_104
GGTTAGCCAGCCAGCCGGAGGCCTGGCCGTGACTGTTCTTGGTCTGTTCCCATTGTCTGCCTCCTCTAGTTGAAAAGCCTTCCCTGGTGGCTCAGACAGACAGTAAAGTAGCCACCTGCGATGTGGCAGACATGGGTTCGATCCCTGGGTTGGGAACATCCCCTGGAGAAAGGGGAACAGTATTCTTTCCTGGAAAATTCTATGGACAGAGGAATCTGGTGGGCTACCACCCATGGGGTTGCAAAGAGTTAGACACGATGGAGTGACTTTCACTTGGGAGCTTCCCTGGTGGCTCAGATGGTAAAGAATCTGCCTGCAATGTGGGAGACCCGGGTTCGATCCCTGCTTTGGGAAGAGGAGGAGGAAATGGCAACCCACTCCAGAATTCTTGCCTGGAGAATCCCAGGGATGGGGGAGCCTGGTGGGCTGCTGTCTCTGGGGTCTCACAGAATCGACATGACTGAATCAACTTAGCAGCAGCAGCAGCAGTGGTTTCGGTTCCTCTGGCTGCAGCTTTAATGCCATCTTCCTATTCTCCTAATGCAACACCTAAGGCCTGCAGAAGAGATGCCCTGAGGAGAACTAGCCCTACTGGAAAATGAAATGCTACTGTAGATTTTCCAAAAGAGCCCCACTTTCTGAATTTCTCCCTCTGCTCCTCTGGCCTACTGTGAGGGGCTATTCCATTCCTTCTGGGACCAGAAATCCACCACCACCCTCTTTTCTTAGAACTATTCTAAGAGTTGCACAATGTAATTGACTCCAGAAGGTCACCACGAGAGTACTTCTAAGAAGAATGAAATGATGAGGCCTGGATATTTATTTTGCTGTGTGTGTTTGGGGAATTTTTTGGTTTTTGTTTTTCTGATATTGGAACTTGATTTGTTTCAGAACCCTCTTCCCTGAAGCTGCGAGTGAGCGTGCTGGGAGCGAGTGTTCGACTCTTTGCGACCCTAAGGATTGTGTCCCACCAGACTAAGGACTGGATCCAGTATTCTCCAGGCAAGAACACTGGAGTGAGTGGCCATGCCCTTCTCCATGGGATCTTCCCGACCTGGGGATCGAATATGCATCTCTTGTGTCTCCTGCATTGGCAGGTGGGTTCTTGACCACCTGTGCCACCTGGGAAGCCCCTCCCCGGGGCTGGCACTATTGATATGGCCTGTGTCTATGGAGTACGGGCCCGTCAGCTTCAGAACTGTGTGCCAGCTGGCATGGTTTCTTCCAACCCTCTTTCTAGGCAGAAAACTCAGAATATTCCATCCCGGATAGTAAAGGGCTGCCCAGCTCTGACATTCCATTTTTCTGCCCAGTTTACAAAAAATATTGCCCCAGAAACCCATCAGGTTTTCTGTTTATGAACTCTGAATTCCTCTTCCCAGGTGCCAACAAGAAAGGCTCTCCTAGAGCCCTCTAGGTTCAGAACTGCAAAATGAATGACCCTAAGTAAGGTCTCGGAGAACGTGATGGCACCCCACTCCAGTACTCTTGCCTGGAAAATCCCATGGACGGAGGAGCCTGGTGGGCTGCAGTCCATGGGGTCGGGAAGAGTCAGACGTGACTGAGCGACTTCCCTTTCACTTT
>contig_105
GTGATGGAATTCCAGCTGAACTATTTCTGATCCTAAAATATGATGCTATTAAAATGCTGCACTCAATATATCAGGAAATTTGGAAAACTCAGCAGTGGCCACAAGACTATAAAAGGTCAATTTTCATTCCAGGCACAAAGAAGGGCAATGCCAAGAAATGTTCAAACTCCTGCACAATTGCACTCATTTCACATGCTATCAAGGTAATGTTCAAAATCCTTCAAGCTAGGCTTCAACAGTATGTGAACTGAGAACTTTCATGTACACACTGGATTTACAAAGGGCAGAAGAACCAGAGATCAAATTCCTAACATCTGTTGGATCATAGAAAAAGCAAGGGAATTCCAGAAAAACATCTACTTCTGCTCTATTAACTACACTAAAGCCTTTGACTGTGTGGATCACAGAAAACTGTGGAAAAAATCTTAAAATGATGGTAATACCAGACCAGCTTATCTGTCTCCTGAGAAACCTGTATGCAGGTCAAGTAGCAACAGTTAGAACCGGACATGGAGCAACAAACTGGTTCAAAATTGGGAAAGGAGTACATCAAGGTTGTATACTGTCACCCTGCTTACTTAGCTTATATGCCAAGTGTTGCTGTTTTCAGTCACCCAGTTAATTATGTCCAATTCTTTGCGATCCCATGAACTGCAGTACTCCAGGCCACTCTGTCCTTCACCATCTCCTGAAATTTGCCCAAGTTCATGTCCATTGCCTCAGTGATGCCATCCAGCCATCTCATCCTCTGATGCCCTCTTCTCCTTCTGCCCTCTCTCTTTCCCAGCATCAGTGTCTTTTCCAGTGAGTTGGCTCTTTATATCAAGTGACCAAAATACTGGAACTTCAGCTTCAGCATTAGTCCTTCCAATGAGTATTCAGGGTCGATTTTCTTTAGGATTGACTGGTTTGATCTCCTTGCTGTCGAAGGGGCTCTCAGGAGTCTTCTTGAGCACTACCATTCAAAGGCATCAACTCTTTGACACTCTTCTTTCTTTACAGTCCAGCTCTCACAACCATACGTGACCACTGAGAAGATCATAACCTTGACTATACGAAACTTTGTTGGCAGAGTGATGTCTGTTTTTCAACACACTATCTAGGTTTGTCATAGCTTTCCTGCCAAGAAGCAATTGACTTCTGGTTTCATGGCTGCAGTCACGGTCCACAGTGATTTTAGAGCTGAAGAAGAAGAAATCTGTCACTGCTTCCACATTTTCCACTTCTATTTGCATGAAGTAATGGGGCTGAATGCCATAATCTTAGTTTTTTATTAATATTTAGTTTTAAGTTGGCTTTTTCACTTTCCTCTTTCACCCTCATCAAGAGGTTCTTTAGTTCCTCTTAGCTTTCTGCCATTAGAGTGGTATCATTCACATATCTGAGGTTCTTGATGTTTCTCTCTCCTGTCTTGATTCCTGCTTACAACTCATCCAGCCAGCATTTCTC
>contig_106
CCAAAATCACTGCGGACTGTGACTGCAGCCATGATACTAAAAGACGCTTGCTCCTTGGAAGAAAAGCTAGGACAAACCTAGACAACATATTAAAAAGCAGAGACATCACTTTGCTGACAAAGGTCTGTACCAGTCTAATGGCAGAAAGTGAAGAGGAACTAAACAGCCTTTTGATGAAGGTGAAAGAAGAGGGTGAAAAAGCTGGCTTTAAAACTCAACATTCAAAAAAAACCTAAGATCATGGCATCCGGTCTCATCATTTCATGGCAAGCAGAAAGGAAAAAAGTGGAAAACAGTGACAGATTTTATTTTCTTGGGCTCCAAAATCACTGTGGACAGTGACTGTAGCCATGATTATCAAAAGACCCTTGCTCCTTGGAAGGAAAGCTATGACAAACCTAGACATCATATTAAAAAGCAGAGACATCACTTTGCTGACGAAGGTCTGTATAGTCAAAGCTGTGGTTTTTCCAGTAGTCCTGTACAGATGTGAGAGTTGGACCCTAAAGAAGGCTGAGTGCTGAAGAATTAGATGCTTTCAAACCGTGGTGTTGGAGAAGCCTCTTGAAGAGTCCTACTGCAAGGAGATCAAACCAGTCAATCCTAAAGGAAATCAACCCTGAATATTCGTTGGAAGGACTGATGCTGAAGCACCAATCCTTTGGCCACCTGATGTGAAGAGCTGACTCACTGGAAAAGACTGATGCTGGGAAAGATTGAGGGCAGGAGGAGAAGGGGCAGCGGAGGATGAGATGGTTAGCTTGCATCACCGATTCAATGGGCATGAATTTGAGCAAACTCTAGGGGATAGTGAAGGACAGGGAAGCCTGGCATGCTGCAGTCCATGAGGTTGCAAAGTCAGACAAGACTTAGTGACTGCACAACAGCACAACGAAACCTCACCAAGAACCCACGTTCTCTTGCATCCTGCCACTCAGTTTGTCCTCCAGCCAGCTCTCTCAGCGTGGAGGTAACTGCAGCAGTTTAGGCTCCAGACATACTGAGTCATAACATCATCCAGAGGAAAAGGGACAGTTTCTTCCTTATGTCTTTTTCCCCTTCCAGCTTTTTACTTTGAAAATTTTCAAATGCGTTGAAAATTTGAAAAGGTAATGTGACTATTCACATATATATCCTTCATGTATATTTTCTGATTATTAACATTTTGCTGCATTTGTGCACTCATACTATTTGTATTTTTTATTTTTTTGCTAGACCATTTGAGAATTTGAAAGTAAGCTGCAGATATCATGTTACTTCATCCCTAAATACTCCAGTATGTATCCCCTCAAAACAAGAATGTTCTCTTATATAACTACAATATCATAATTACACTCAAGAAATTTAATATTTGTTGTTGTTTAGTTGTCAGCTGGGTCCGACTCTTTTTTGCTCTTATTCATATTTCCTCAAGGTTTTTGCCTCTTTGACTGGGGGGTGGCTGGTGGTGGAGGTGTCCAGAGTCCAATTCAGGATTATGAATTTAGTTGTCCTGTCTCTGCTTTTTTTAATCTAGAGCAAATCAGATCCTGACATTGACCTTTTTGTATGAATATGTCTTAAATATTTTATGTCTTAAATATTTTATTAAGAAAATGGCTCACATTTTGGATTTGCTTCCCTGGTGGCTCAGATGGTAAAGAGTCCGCTTGCAATGCAGGAGACCCTTGGGTTGGGAAGATACCCTGAAGAAGGAAATGGCAACCCACTCCAGTAATTCTTGCCTGGAGAATTCCATGGACAGGAGCCTGGCGGGCTATAGTCCATGGGGTCATACAGAGTCAGACATGACTGAGTGAAAATCTTTTTATTTTTTCCTCATGATTAGATTAGAATTAAACATTTTGGCAAAAATGCTGCTTAGGTGATGTGTCTTTCTCATTGCATCACATCTCAGTACATAATGTTATTTTGTCCTGTTATTGGAGATGCTAAGTGTGAGCCCTTGGGTAAGATGGAATCTGCCGGGTTTATCCACTAAAGATATTTTCCCTCTTTGTAATTAACACATCGTGGGTAAGGACTGTGCTATGAGACTGGGGTCTATCTTATTTTTTTAATAGCATTTTACTTGTTGGTTTGATCCATGAATGAATCAGTTGTTAACATTTTGGGTTGACGAAAATGTTCATCTTTTTCTCATTTCTTTTTATATTATTACTATGACTGTACCATGTGGCTTGTGGGATCTCCGTTCCCCAACCAGGGACCAAACCTGTGTCCCCTGCATTGGAAGGTGGATTCTTAACCACTGGACCATCAGGGAAGTTCCCCAAAGCTTTATTCTTAATACTTAGCCACAAAACTTTATAGGGGGAGGTGTACCTGGTAAATGGAAGTATGGTACAACCAGTAGTCCCTCAAGTTCTTATTCTCATGGTTTCATGTTGAGTCCAGTTGTGAAACAAAACCTCCTTAGAAAGTCCCCAGTCTTTTATCATGTGCCTTCAAGTGTTTTCTGTTCCTGTTTGTTGCCCACAGAAAGGCTTACTTGGTGTTTTTAGATAGCACTTGTAATGACCCTGGGACTCTGAAAATATTTTTAAAATTTATAGAAGTATAAATAACCATTTTGCCATGGTGTTTGTGTAACTGTCCTCTTACATGTAATTTTCAAATTGTGGTATTATTTTAGGTGCTGAAAGCTTAATTTTGATTCCATAAATTGGATGAAGGAAAACATGCCATTAACGGGGTGATGATTTTCCTATTTGAAACATGACTATCTTTTTGTCAAGTTATTCTGCTAATGAAGCCAACAGATTAATGATTATTGACTCATTAAAAGTTTTTGAGTGAAAAGAAATTGAAAAAAAACGAAAATTTAGAGGAACTCTCATTTGACCTAAACTATCTTCACAAAAATCTTTTGTAGCTTCATTTGTTCTTGTCCTCTTTGGACACAGTCTTAAGTAACTATGTCTTTTGAATTAAATGCTGATGATGCTTCAGACTTGTTACTTTTTGTCAGTATTAACACTTTAAACATGAACTTTTTCTGAGTTGCTGCTTAAAGGGCTTACTGTAGAATATAGTTTGGTTGTAGATATAAACTGTATAATGATAAAATTATCATAGTGAAAGCATTTTTATTATGAATACTTTTTAAAATAATTTCACATACATATATATTAGGTTAGCCAAAAAATTTCTTCAGTTTTTTTCCATAAGATGGCTCTAGTAGCACTTAGTTGTCTTTAACTTTATTTGAAACAATTTAGATAGATTCTGTTGTGATAGCTGTCACATCAGTGTGCATTAAAAAAACCAACTTAGAAAATTGGTGAATTTTTGTGTAACCAATACTGAGGATGGAAGAAAAAGCATTTTCAGTGTATTATACTTTATTATTTCAAGAAAGGTAACAATGGAACTGAAAGGCAAAAAAGATTTGTGCAGTGTGTGGAGAAGGTGCTGTGACAACCTGTCAAAGGTGGTTTGCAAAGTATAGTGCTGGAGATTTGTTGCTGGACAATGCTCCACTGTTGGGTAGACCAATTGAAGTTGATAGTGAGCAAATCGAGACATTAATTGAGAACAGTTTACATTAAGCCATACGGGGAGGTAGACCAACATACTCAGAATAGCCAAATCAAGTGTTGAAGATCATTTGCATCATCTTGATTACGTTAGTCATTTTGATGTTTGGGTTCCACGTAAGTTACGAGTAAAAAACCTTTTTTGACTATATTTCTACATGTGATTCTCTACTTAAATGTAATGAAACTGTTCCATTTTTAAAACATATTGTGATGGTTCATGACAAGTGGATTCTATGTAATAATGTGGAACAGAAGAGACCAGTAGGGCAAGTGACATAAACGGATCACACCAAGGCTGGTCTTCATCCAAAGAAGTGATGTTGTGTACTTGGTATGATTGGAAGGGAGTCTTCTATTATATCTCCTTCTGGAAGACCATCAGATTTGTTCCAACAGGTACTCCTCCCATCTACACCATCTGAAAGCAGCACTCAACTAAAAACGTCAGGAAATATTCAACAGAAAACACCTACTCTTCCATCAGATAATGCAAGACTGCAGGTTTCTTGGATGACCAGGCAAAAACTGTTATAGCTTGGCTGGAAAGTTGATTCATCTGCCATATTCTCCAGACATTGCACTTTTGGATTTCCATTTACTTCGGTCTTTACAGAGTTCTCTTAGTGGAACAAATTTCAATTCCCTGAAGATTGTAAAACATACCTGAAAGAGTTCTTTGCTCAAAAAGATAAAAAGCTTGGGGAAGATGGAATTATAAAGTTGCCTGGAAAATGGCAGGTGCTGAAACAAAACGGAATATGTTGTTCAATAACGTTCTTGGTGAATATGAAAAATGTCTTTTATTTTTACTTAAAAGCCAAAGGAACTTCTTGACCAACCCAGTAATTTTCCCATTTATTGCACTGACTGGTGACCTGATAACTTACTGCATTTCGAGGCAGCAGCTTCAAACGTTCTCTTTCCAGCATCTGTTAAAACCAGAGGGAACTGGGGACTTCCCTGGCGATCCTTTGGTAACTGCAGTGGCCCAGGGTTCAGTCCTTGTTCTGGGAACTAAGATCTCACAAGCTGCTATGCTAAGTCACTTCAGTCGTGTCCGATTCTGTGCGACCCCAGAGACAGCAGCCCACCAGGCTCCCCTGTCCCTGGGACTCTCCAGGCAAGAACACTGGAGTGGGTTGCCATTTCCTTCTCCAGTGCATGAAAGTGAAAAGTGAAAGTGAAGTCACTCAGTTGTGTCCGACTCTTAGCGACCCCTACAAATGCCTTATTAGGATCTTAATGAGATTCATAAAACATTACAATTTATTTCATTTTTAATCATTTATAAATCATATAATTTTTCATGTTCAAATTGTTTGAAGGCCTATTAATTTTTAATATTTGTATATATCTTATAATTCTATAAATGTGACAAATAGTAAAACTTAATAGTCAAACAAGGCCTGGGCACTATATAAAATTAGACACCACATAAAACTTATGGACACTACTATATAAAATTGATTTTCTTTTTCATTCTTGTAAACTAGCTTGTTAAATTATATTGTATTTTAGACCAGAGAGAATATCAGAATAGTTAAAGGTATGGGAGAATATTTGTCCTAAGCTATGTACAGAGTGAAGAAATATATGTAAAGATAACTAGAGATAGAGAGGGGGAAAAGGGGAATTAGGTTAAATCTACAAGGGTAAGTGATTTAGTAATCCAAACATCAAAAAATACACCCAAAAAATTCTGTACATGGACATTAAAGAAAGTTCAATAACATTCATATTAGAATTTAATGACTGAGTAGAGTTTTCACCCAAATGTAAGTTATCACATAAGAGTAAGTTAAAAAGTTCTCATGGTTACAGTATCCAAAAATGATGATAAAACTAAGTTCAAGCCAAGATTAATAATAAGCAGAACCAAATGCTGAAATAAAAATGAAAAATGAGACCAGGAAAATAATCTATTTCCAAATGTTGGAGATCAGGACCTTCAAAAATAAGAGTATTTAAATTGCTTTATACGGTTTGTAGTTATACAGCAGAAAACAGAGATTTTCTTTTTAAATGCTTGGTTTTCGTGGATGCCTGAAAATCCATTGCCCCAGAGGAACTCTAAGTCTTTCTACTGTAGCATCTGAGCAGTGAGAGTGCCTGGGTTGCCATATTTCATGGTGCAACTTATAGTTTATCATGTCATCTATCCTAGATATTGCATTATCATATATGTTTGATATTATTTTAGAAAACCAGGAAAGAAGGACACATGGAATCAAATGAAATATTACAGTAAGTGGTTCTGATTTATTGAGAATAATCTTTATGTATATTAAAGTGATCATAGAACAAGAATTACTGCATTCTGACTCATAAAACCTTCTGCATTAATTCAGACTTCTTTCCCCGAATGAAACTGTTTTTCACTTCTGTGACAATCTTACATAACATTTGTAAAATTTTAAAGTCATTCTAAGATTATAAGCATTTTAAAATTATTCAGCATTGTAGGAACCAATATTCAATGGTATGAAAGAAAAATTGTCATAATTTTCAGATGAAATGAAAAGATTGACAAAAATGGGTAAATTGGGAAAAGTACAACAAAGAATCTTTAGATCCTGTTGATTTTAATGTGACATGTTAAGAAGCATATTCATAATGATTTTCAGATATTGTACATATAAATATTGTGTTCTTAGATCATTCAGTTGTGTCCAACTATTTGCGAGTCCATGGACTGTAGCCCACCAGCCTTCCTGTTCATGGGATTCTCTAGGCAAGAATACTGGAGTGGGTTGATGATTCCTTCTCTAGGGGATCTTCTCCACCCAGGGATAGAAGCTGGGTTTCCTGCATTTCAGGCAGATTCTTTACCATCTGAGCCACCGTGGAAGCCCATAAAATATTACCACGTAATACGGAAAATATAATACTATCACAAAGAGAGGATCGATTTTATACTAGAAAGGCAGTCAGTAATAAGTGGTAGTCATCATCTAATTTGTTCCAAACTACTTTTTGAAAACAAATAGGAAGGAAAAAAAGAGTATGTTTGTTTTATCCACAACTGACAGTATCAGTAAAACTGAGAGTCAAAGGTTTTATAAATCATACTTCTCTTGCCAATACCAATTAATTTTCTTATTCCTATATATTAATTAACATAGGTATTCTAATTTCCATTATTTAAAAGGCAAGTAAAACTCTCTTTCATCACTATGATACTACATTT
>contig_107
ATAGAGCCTGGACCCTGAGCTGGCTTTGTTTCCCCACCCGCCAGCCTCCCCCGGGTTACGTAAGCAGAGGTGAGCGCTTCCATCGGGAAAGAGCCAGCCGCCCCCCTGTCTTCCTGGAGTCAGGATTGCACTTACCGCCTTGAACTGTAGTAATCACCTATTTAGGTGTCATTTTCCACTTCCCCATTCTGAGCTGCTTGGGTCCAGGAACCATAGCTTACTCATGTTTGTGTGCTTCCTCAGCTTGCTCATTGATGATGAATGATCCACTCTGCGGGCCCGGCAGTCAGTAAATCCTCTTGTGATCAGCTTAACTTTGTTGTGGGCCTGACACACAGTAAGCAAGATATATGTTAAACGGTACTGTGTAGAATTAATTTTTCCCGCCTAAACATTCGCATTATGATAGTGCTTTGAACCCGCTTTTTTGGTACCTGAGTTCAGTTCTGTTGCTCAGTCGTGTCCGACTCTTTGCGACCCCATGAATTGCAACACTCCATCACCAATTCCCGGAGTTCACTCAAACTCAGGTCCATTGAGTCGGTGATGCCATCCAGCCATCTCATCCTCTGTCGTCCCCTTCTCCTCTTGCCCTCCTCCTCCCAGCATCAGAGTCTTTTCCAATGAGTCAACTCTTCCCATGAGGTGGCCAAAGTACTGGAGTTTCAGCTTTAGCATCTTTCCTTCCCTAGAGGACTCCATCAAAAATCATAAAATTATACTGTAAAGCTCAAATGTTACTGTCTTAGGGATGTTATGTCAGGTCTCCCATTTAAGCTGCTTTCTTCTGGGACATTGCTTTCATAAAACACAGTTCTGCTAAGTGTATACTCTTGTGTCCCTGTTTGCGCACACTGAGCAGTTTCCAGGCATGAGTTGGTCTTCCTAACGCACTGACAAGTCCATCTTCCCATTAAATCCACACTCCAAGAGGGAAAGGAAGCCTTCTCATCTCTATTCATGTCACAACTTGCATGTAGAAATAGCTATAATTTTAACAACAATAATGATAGCTTACACTTGAGTATTCACTACATTCCAGGCCCTGTGCTTGCTTAACTCCTTACCACAACCAAATGAATTTCTTCCTTCTATAGAGAAATTGTCCCAAAGAAAGGCAATGCCAAAGAATGCTCAAACTACCACACAATTGCACTCATCTCACGCTAGCAAAGTAATGCTCAAAATTCTCCAAGCCAGGCTTCAACAATATGTGAACCACGA
>contig_108
GGTTTGGGTGAACTCCGGGAGTTGGTGATCGACAGGGAGGCCTAGCGTGCTGCAGTTCATGGGGTCGCAAAGAGTCAGACACGACTGAACGACTGAACTGAACTGAACTGAACTGGAAATACACAGCCATTTCCCAAGGAAACTGTTCTATGCTCAAGATCCTTGAGCCTTAAAGGGACCCCAGAAACAAATCTAACATTAGCTATTATTAGTACTATTATTGATAGTAATAACAAATAATTCAAATGCTGCAGTTTCTGTTAGATCAACAGAATATTACTAAAGCGTATCAACAAAGACCTATAAAATTGCTAAAATAAAAAGTAATATCGATGGAAGTATACCTTTTATTGGGATGAATAATATTTAATAGAACATGCTGCTGCTGCTGCTAATAGAACATGCTAAGAGACTTTAAAAATCTCTTACAATCTATGAAACAACTTTGTTTGACAGATTAGGAAACTGATAAACATGTCCAAAGTTATCCAGGTTAGAAGTGGTGAAGATGGGGTTCTAGCTCAGATCAGCAGAATTCCAAAGCTCAGATGTGTCTTTAAGGCTGTTACTACACCCATCAGAAGCTGCTAGAGAAGAGTTCTTCTAGTTCTTGAAAAATAGTTACTTTTTCATGGGTCTTATTTGGGTATGAAAGGTGAAAAGAAGATAGACTACAAGTACGAGTCTGAGCAAAAAGAGACCTGTAATATCTTTTGATTTAGCCACATTTTTAAAAATTGCTGATTGAGTACTGTTGATAACTTTATCATTAACAACTTTATTTCCTAGCTATACACTACTTTTCAATGCAAAAATGAGCAGATATTTATGTCTGTTATCTTCTATGTTTTGGCTCAGAAACAATTTATTGCTACATGTGTATAGTTCATTATAGTAATGTATTTCCTAGTAAAAATGAATTTCCAATTAAATTATTTCTTAATAAAAACAAATGTATCCTTTCATTATGTTCTATTTTCCATTCTTCCAAGCTTTCATGAGCAGAGTTATAATTTCAATCCTTAGAATAGACATTTATACAACAGATCCACCATTTCAAGATACTAGGAGCCTTTATATATTAATTTTAATAAATCTTTGGGTTAAAACATCAATGATGCAACTGAATTGCTGGGAAGGTAAGTAGGGAAAGGGCAACTGAATCAAGCTCGCTTTCAGTGAGGAATCTGCTACACTACTGAACAGTGGTGGTAAATACCAAAACTATAAGCTACTTTAAAAATAAAGTCAATTAATCCACTAAAAAATCATCCAAAAGCTCAATGAATCAAAAGTGAAAGTGAAGTCACTCAGTCGTGTCTAACTCTTTGCGACCCCATGGATTGTAACCTACTAGGCTCCTCTGTCCATGGGATTTTCCAGGCAAGAATACTGGAGTGGGTTGCCATTTCCTTCTCCAGGAGATCTTCCCAACCCAGGGATTGAACCCGGGTCTCCTGCATTGTAGGCAGATGCTTTACTGTCTGAGCCACCAGGGAAGCAAGATTCAGAGGAAATTTTAGGGCATTTTAGATTTCTATAGGCTGTTTATAATCTTAATGCTACTGATTTTACTCTGAAATTGATATGTATTCAGTGCCATATTTACATGTAAGAATATCTAAACTTTTAAAACATTCTTATCGTATTTTTAAATATTTAAAATTAAAATTTCAATATGTGGTTTAAAAGATACTAGGGAAGTAGAAACTTGAGTCTGGCACCTTAGACCACTCATGACATGTCAGGACAGCCATCCTGACATGTGGATATCTTATCTTCGGCAAAGGAGGCAAGACTATACAATGGAGAAAAGACAATTTCTTTAACAAGTGGTGCTGGGAAAACTGATCAATGACTTGTA
>contig_109
CACAACTCATTGCAACACTTTGATGAACTGTAACCAACCAGGCTCCTCTGTCCATGGAATTTTTCAGACAAGAATACTGAAATGGGTCACCACTTACTCCTCCAGGGGATCTTCCCAACCCTGGGATCAAACCCATGTCTCCTGTGTCTCCTGCATTACAGGCGGATTCTTTACTTGCTGAGCCATCAAGATAACCTGAGAGTATATTTATTGCAACATTTTTAAGAGCTGGAGGAGATATGAATAATTATACCAGAACCACAGGTAAGACTGGATGGAATTTAGATCATTATCTTAAGAGTAATGAGGGGCTCTTAAAGGTTTGGATGAGGGGAGAGAGTTAGGATAATTTGTAGGTCAGAAAAGAAGGGGTTTGAGAAAGTGAAGAGTAGATAAGGGAGGCTGGATAGGCCAGAATTTCAGTGTTCTAGATGACATGTGATGATACACATGCGTAGGAAGCCAGTAGGGAAAAAATATATTCAATAGAGTACTTTATGGCTTCAAAGGTGTTGAGATATTCCATTGGTTTGTTGTCAAAGATCTAATAAAATCATTGTCAGTTTCTACACTTGGGAGGCATATATATTAAATGAATCTGGAGATAAGATCATTCTATACAAGTATATAAGGTAGCTGCAGTGAGACCTGACTATACATAGTTCATTAACATCTTAACATTATTAACATAGTTTATTCCTAGTTTTTTTTAGCAGCTTACCATCAAAATCCAGTCAGTTACAAACTACTAAAAACAAATCTAAGATCAATATTTCTAGATTTTAAACCTGACTATGTATGCAGATCAGGAAGCAACAGTTAGAACTGGACATGGAACAACAGACTGGTTCCAAATAAGAAAAGGAGTTCATCAAGGCTGTATATTGTAACCCTGCTTATTTAACTTATATGGACTGGAAGAAACACAAACTGGAATCAAGATTGCCGGGAGAAATTTCAATAACCTCAGATATGCAGATGACACCACCCTTATGGCAGAAAGTGAAG
>contig_110
TGCAACTCTCTGTGAGTCTATATTTCTGTTTCAGACTCCCTGTGATTCTATACAGATTAAGTGTGTGCGTGCATGTATGTCAGAGAAGGCAATGGCGGAGCCTGGTGGGCTGCCATCTATGGGGTCGCACAGAGTCGGACATGACTGAAGTGACTTAGCAGCAGCAGCACTGAGAAGTCTCTCCTAAAGCCACACATAATAGACACAGTCACTTCTTCAAAAGGGTTTTTCACCACAAGTGCAAACATCCTCTTTTAGAAGTTTGGTAAATAAATCCCTAACTGTTTCCTGACAGCCAAGATTCTGGAAGCTTTTTTGTTATATTTCCAAAAATAAAAGATATTTTTGTAATCTTACATTCTTAGAACATAACATATACTAGATACTTTTTACTAATGTTCAAAAATGTTTCTTACTGACTTACATGACTCACAGATGATCAGTGATTGAGGATGAAGAATGAAAATTTGGGTGGAAAGAAGATTTGGGATAAGGGTGAAAGAGGCATTAGTCTACTTTTTGATAATTAAATTAAGTAGTCTTTCAATTAATTATTTCCACAGTGATCATTAGAGACCCTCATCACTTAACACCCAAAGCAAAGGCATCTTCCAAGCTCTCCAGTCACGATGTCTCATTGAGGCAGAAAAACACACAACTGTAAGTATGACTGAGACCCACGTCTATCATTTTTTTCACACTGCATTTCTCCATTGATTTGGAAGTATCATAATGTGTCATATAAACATATCTATGCAATTTGAATTTATTATTTTAATATGAAATTTCAATTAATTTATAACTTCTTTTACAATGTTGTCACATTTTTAGAAATATTCTCACATCCATAGTTTAATTATTAATAACTCTTGCTCATGAACGACCGGTCCCTGGTATGTAGTTAAGAACACCTTTTCTTCTTGTGGTATGAATACTTTACGTGCTATCTACTCTCTTAACAAAATTTTAAGTGTGTAACATAGTATTAACTCTAGGCACAATGTTGTACAGCACACCTCTAGAAGTTACTCATCTTTCAGTACTGAAGTGGTATACCTGTTGAACAGAACTCCCCATTTCCCCCTCCTTCAGCCCCTGGCAACCATCATTCTACCCTGTGTTTCTATGAGCTTGACTATATTAACAGATATCATATAAACAGAACCGTGCAGTATTTGTTCCTCTATGACTGGGTTATTTCATTCAGTGTGCTGTCCTCAATCCATCCATGTTATTGTATACGGCAGGATTTCCTTCTTTTTAATACTGAATAATATTCTGTTGTATGTATATACCACATACATGTACATTTGCTTACACATTCATCTGTCAATGAACATTTAGGTTGCTTCCACTCACTATTGTGATTAATGCTGCAATGATTATGAGAATTCAAATATTTCATTGTGATCCTGATTTCAAATATTTTGTATAAATACTCAGAAGCAGAAATGCTAGATCAACACCAGTTCTGTTTTTAATTTTTTAAGGAAATGCCATTGTTTTCCATAGCAGCTACACAATTTTGCATTTCTACCAACAGTGTACAAGATTCCAATTTATCCACATTTTCATCAATACTTAATATCTTTTTTGTGTGTTTTATGGTTTTGATTTTTTGTGAGTTTTTCTTTAATAGCCATCCTAACAAGTATGAGGTAATACATCATGATGGTTTTGATTTGCATTTCTCTGATGACTAGAGATGCTGAACATTTTTCATACACCTGTTGGCCATCTGCATATCTTCTTTGGAGAAATATCTATTCAAATCCTTAGCCTATTTTTTAACAGGGCATTTGTTTTTGTTTTGCTAATAAGTTCTAAAAGTTCTTACCTATTTTGGAGATTAGCTCTTTATCAGATAAATGGCTTGCAAATATTCCCCCCCATTCTGTAAGTTGCCTTTCCACTCCGTTTATTTTTTCCTTTGCTGGGCAGAAGTTTCTTAGTTTAATGTAGTCCCACTTGTCTATTCTTAATTTTGTTGTTTATGCTTTTGAAACCATTGCCAAGACCAATGTCATAAAGCTTTTCTCATTTTCTTCTACCAGTTTCACAGTTTCAGGCCTTACATTTAAATCTTTAATGCATTTTGGGGAATTTTTTATGTGTTATAAGGGTCCAATTTCATTCTCCTACATGCAAATCTCCAGTTTCCCAACACCATTCACTGAAGACACTATCCTTTCCCCACTGTATTTCCTTGGCAGCCTTGTAGGAGATAAGTTGAACATATATGTGCGGGTTTATTTTGGGACTTTCTATTCTATTCTATTGTTCTATGTGTCTTTTAGTACCAATTAAGCACTGTAGTTTTGCAATAAGCAACTATGATGCCATCAGTTTTGTTCTTCTTTCTCAAGACTGCTTAGGCTATTCTGGATTTTTTCTGGATCCCTATGAATTTGAGGGTTATTTTTTCTATTTCTATAAAAATGCCACTAGGACTCTGACAGACCTCACACTGATTGTATAGCTTGTGTTGAATAGTGTGGACATTTTTACAGTATTAAGTTTTATAATACATGAACATGGAATGCCTTTAAATTTGTGTGTCCATTTTAATTATCACTGTTTCAGTTTTAAGTGTACAAGTATTTTACCATCCTAGCTAAATTTATTCTATATAATATCTAGGGCCCATTTTGAGTTAATTTTTGTGTACGATGTGAAGCAGGGCGTCCAAATTCCTTCTTTTGCATATGGATATCCAGTTATCGACAAGATTATTATTTCCTCCACCACATTTTCTTGGCATCTTTATCAAAAATCAACTGACCATTTATGTATGGGCTTCTTTCTTCATTCTCAATTCTATTCCATTGTTCTAGATGTCAATCTTTACGTCAGTGGCACAATGTCATTTACTGTAGCTGTGTGGTAACTTTTGAAATTACAGTGTGAGTCAAGACTGTTCTGGCTATCAGGGTCCCGTGCATTTCTATATGACTTATAAGATCTGCTTGTCAGTTTCTGCAAAACACCAGCTGGGATTTTGGTAGACACTGTTGAATCCTTAGATCATTTTGGATAGCATTACTATCTTAAAAACGTTAAATCTTCTGAACCATGAACATGAAATATCTTTTCATTTATTTGGGTCTTCATGAATTTCTTTCACTAATGTTTCACAGTTTTTGGTGTATAAGTGCTGTACTTCACTTTTTAAACTTATTCTTGAGTATTTATTCATTTTGACATTACTGGAAATGTAAATTTTTCTTAATTCCCAGTTCAAATTATTGATTGCTAGTGTATTGTATTGGAGAAAGCAATGGCACCCCACTCCAGTACTCTTGCCTGGAAAATCCCATGGATGGAGGAGCCTGGTAGGCTGCAGTCCATGGGGTCGCACAGAGTCGGACACGACTGAAGTGACTTGGCAGCGGCAGTGTATTATATATAGTGTATTATACCTTGCAAACTTTATTACTAGATGCTACATAATTTCATCTCTATTTTCACAACAGTGGTGCACAAAGGATTATTATGCCATTTTTACAGATGCTGTTGGGAATAGGAAAGAGGAATTCTGAGACTCAGAGAAATTAAGAAGAATGTACGTTAGACAAAGATAGGTAAGTTGTAAAGACTGTAAACCAATCTTAGAGGTTCAAATAACCTCTAATATCATCTACTTTCTAATTCCTCATGTGCCTTCCAATAAGCCTCTCTAAGGAAGGAAACCTTTAACAAATTATTCTGAACATTATCTTACAAGCAGTTTTGCCTATTTGCGCACCTCACGTGTGCCACATCTCTTTGTTTTACTAAGTAAATCTGCAAAATTATAACCACTTGGATTATCTTAAAATAAACTCATCCTTAGTAAAATGTCCAATATGATGGTTTTTACTCTTGAATAACAAATCAGTTATTTCATACAAAAGACATTTTATCTTTTTCTCATTATTTAATACTCTTCAAAGATCTAAAAGGATATGATGCTTGAAAATTAGGAAAAAAGAAGGAAGGAATTATTTTTAAATGTTTACAGCATTGTTGATCTGTTCAGATCAGATCAGATCAGATCAGTCGCTCAGTCGTGTCCGACTCTTTGCGACCCCATGAATCGCAGGACGCCAGGCCTCCCTGTCCATCACCAACTCCCAGAGTTCACTCAGACTCATG
>contig_111
CCACTCAGCATGGGCGAGCACTTTCCCAAGGCAGACTCTGCCAGGATGGGCAGGTTATCTGGGCAGGTGGTCCAGACCTGGAGGCCTGAGGTAGGTGATGAACTGGTGAGGCAGGCTGACAGCAGAGGCCATGCCCACACGGTGCTGCCCTGAGACTCAGCCTCACAGGCTCTTCTTTCTCTCCCCTGCCTGCCTGGGTGACACCTGGAAGCTACATCCTAGCCACGTGAAACTAACCTGCTTGTTTAACTTCTTAAGGTTCCATTTCTTTATCTCTAAAAAGGTGTAATGATAAGTCCCTTGCTTGCAGGCTCTTGGGAGGGTTAAATGAGATGGTCCCTGGCAAGTCCCAGGCATGTGATGAGTGCTCAGCAGAGGTTACTGGAGTTACTCCGAGTCAGGCTTCTGCTGATGGCCCTTTGCCCGGGGAACACTAGGACGCCTTGGATCTGATCTTTGTTTCCAATCTTTCTCCTCTAGGTTCTAATCTCCGTTTTGTTCGTGAACCATTCTGAGTTCAGCTCTGCTGTCCTACCTGGTGAAATGACTTCATTTAGCTTCCTGACAAACAACACCAGGTCATACTTTTTCTATTCTTTGACTCAATGGAAATCCCCTTCTTTATTGCTATACCACTTGATGAAATGATTTAATTTAATGTGTGGCTATTTTTTTTTTTTTTTTTAATTCCTCTTTTGGAGGGTGGGGAAGTCTGACCTTTCTTTCGGAAGAGTATTTCTACAGATAGACCTCATTTTAAAATGCTTGTGATGTGGTTCAGGGTTCTAAGGTCTCAGAAACTCAGGAGCAGGGAGAGCACCGAGGTCCACGCCCCCAGGAGCCACGGGAGCTGCACAGCAGGAAGACCAGACATCACCTGTGGCGAAGGGCGCCAAGAGCTGGACGTTGCCCTGGGCAAAGGCGCCGTAGTAGGACCAACTGCAGTACAGGACCAGGGGGATCCAGATGATGGGGACGCTGTACCTGCAGGAAGACCATCAGGGTGAGAGAGATACATGCACAGCAGCCTGAGACGGCCCAGCTTCCCGAGAGACATACCTCTCCACTAGAGGGGGGACGAGAAGGAACTAAAGCAGGTGCAGAGAGCACATGGAGACCTGCTGTCAAAGGGACACTGCTGCGGGGGTGGGGAGGGGGCAGGAGGAGGAAAGAAGAGAGCAGCTGTGAGTCTATCTCCCTCAGTCTCTGAGTTACTGGAACGGAAAACAAAAAGAATCCCTGTGGCTACTGACAGTGCAGTTGTATAGGTGCTGCCCTCTCATGGCAGAGGAGGCAATTGCAGGCAAAACAGCCCCCCAAAGGCTGCTGCTGCTGCTGCTGCTAAGTCGCTTCAGTTGTGTCCGACTCTGTGCGACCCCATGGACTGCAGCCTACCAGGCTCCTCTGTCCATGGGATTTTCCAGGCAAGAGTGCTGGAGTGGGGTGCCATTGTCTTCTTGGGCAGCAGAGGCTAAAAACGCCTCATAGGAGTCTGAAACAGAACAGGAGGGACATTCAAAGCAGCTTCTGGCTACATGTTGGGTTGCCACTCGGTGGAAAAAACCATGCACAGGAATAGATTATGCCCATGACATGTTCCACCGTTGCCAAGAACTTGCAGTACCACTCTGGGCTCCAGGGACGGACCCTTCCCCTTCGCATCTGGCTGGCACCATCAGGAGAGGGGACAGCCCACCATGACCCCAGAGCAGGACTCACCAGACGGTCTTGCTGAGGGCCTCGACAAAATCTGAGTGGAAGAGGCGGATGGGCCTGGACACCGGCTGGTGGACCCACTCATCGTACTTCTCTCCCAAGTGTCCGACCTGCCACAGGAGGGGCTTCTGCCAGTCCACCAGGTCCTTCAGGAGACAAAGCCAAGCGAACACTTGAGACTCACACCTCTTTGTTCCCCTGGTTACGGCATCCATCCCCAGCTCCACCTCAACTCTCATGGTCTGTATGGAGCAACCCACACTCCCTACTGCAGAGATCAGGAACTAACCGTTCATCCCAGCCCTTGGGCCACAGAAATGGGATCCAGGACAGGCCTATGGCCTAAGCTGGTGCAGTGAGCCATCATACACCCTTTCCTCTTGCTGGGATGGCTAGGTTTGTGGGGCATGACCCTGGAGTTGCCAGGGGAGCCTGTCTGAGGACTCAGTCAACACAGAGGATGGTCAAGCCAGGAACTGGAGACACCAAATTCTGTTGATGACATCGGAGTGCCCAGATTCAGCACCGCATGCCTGAAGCTTGAAGTCTTAACCAGGATTCTTCAAGTACAGGAATCAATACATTCTGTAGGAAGAATCAAGTAGGCCCTTTCTCCTCCACCAAGGCCTTTTTTAGTGGTGGCCTATGCAATTCATTCATGCATTCAAACAATCATTCATTCAGCACTTTGCCTGATGCACATGCTGGTTGCTGGGGAAAATAAACAACACTGTAAAAGATCATCTTTGCTTTACGTAGCTTGGTGCAGAAGCAGAGCTCAGGCTCCAGGGGTGGGTGCTGTCGCTTCCTGTGTGACTCTGAGGAAATTACTTGGCTTCTCTGAGCCTCGGTTTCCCTGGCTACCAAATGGAAGTAATAACAGTGCTACTTGCATCAAGTACTCAGCAAGGTGAGACAAGCCAGGCAGGATAATTTAATGGTGATGCAGACAGGCTGAGGTTCGGAGGCAAATGATTGGTACAAATGTCTGAGTCTAGGGTGGGAGAGGAGGGCTTTGCACAGAAACTGGGGTTTGGGTTTGGGTTCATACAGTATGGAAGACTTAGCAAGAGGGACAGGGAAGTGGAGATGTGGAGGAAGCATGGGTGCAGAAGTGGCGTTGAGAATGACTGGGGCCCATTTGGTCCCCTGACTTTGATCTGCGGGGCAGAAGAAAGAAATCTGCTGAGGGCTTTAGATGACAGAACACCCAGCATCAGGCCCAGAGGCTGCCACTTCATCCTCCAGGCTAGCTGTCCCCAAGGTGAGGATGGATGTGTACCGCAGAGGCACACACAGGCTGATTCCCCAAGGTGGGGAGGAAATACTAGAGACTGCTCTTGATATATTTCTCTCATATACAGACCATATTTGAATGCTTTCTAATGTACATAATACAAGAATACATAAGTTTATGCAAATAATTTGTGGATAATTAAAATGGACATATAATGAAGAATATGCTCAAAATGTTTTACTTATATGGACGCAAGATCAAAAAAGTATGGAGGCCACAGCTCTGGGCAATGAGCAGCCCTTGAAGATTTCTGATGAGTTGGTGTAGTGAAGATTAATCTAGACCAAAATCAGTCAAAAAAAAAAAAAGACCTTGGAGTCAGGTGACCCCCTTCAAAGCCCAGCCCTGCTGTTTATGAGCCGTGGGATCCTGGGCAAGCGTCTACCTCCCAGAGCCTCTCGCCTCTCGTGTCTGTGAAGCCAGGTGTGCCTGGACCCCCACGCGTGATAGGAGAGAGGGGTCCATGCACCCTGTGTCTGGTGCTCAGGGGGTTCAATGAACCTCCAGTGCAGGGGGTCAGGCTGCCACCGCGAGTGAGAAGGGAGGTGGTGTCCGGAAAGGAGTGGAGAGAACAGATGTGGATACGTGTGGAGGACAACCACGGAAGCCAGGGAGGAAGCATCAACTATAGTCCACAAGCCCACCTTCCCACAGCCCCAGCTGGAACCTACTCCTTGCACAGGCCTCCGTGCCACAGCTGGCCCGGGCCCAGCAAGGGTCCCCGCCCTGCCATGACACCCTTGTAGCAGGGGGCGGAGGGTCTCCGGGCACGTGGGGAAGGTCCCC
>contig_112
TACTTTATGGGCATATATAGCATGGTGACTATAGTTAATATATTGTATATATATATATGTATATATGTCCATACATATATATATATATATGTACAATATATAGTATATTGGAAAGTTGCTAAAAGAATAGGTCTTAAAAGTTCACATCACACAAAAAAATTCTGTAACTATGTTTGTTAACAGATATTAACTGGATTTATTGTGGAGATCATTTGAAAATATATACAAATATTTAATGACTATGTTGCATACCTGAAACTAATATAATATTATATGTCAATTATACCTCAGAAAACCCATCCCCTAGGTGCACTTTGAGGCTTCCCAGGTGGCGTTAGTTGGAAAGAATCTACCTGCCCATGCAGGAGACCTAAGAGACATGGGTTCGTGGCTTGTGAAGATGCCCTAGAGAAGGTCATGGCAACTAACCCAGTATTCTTGCAGGAAGAAGCCCATGGATAGAGGAACCTGGTGGGCTACAGTCCATAGGGTTGCAAAGAGTCAAACATGACTGAAAAGACTTAGCATGTATGCATGCACGCACATAGTGCACTTTAATGAAACCGAGGCTCTTACCTTAGACTTTAAGACTCCACCTGCCTCCAGGTGATATTGCCCAGCACCTTAGTCTGTCACACTTTACAACATGGGAACCGCTCTGCCCTATTTCTAGAGGCTTCTGTCTCCAAATCTTCACATAACTGCCTCATGCTCAGCATTTTATACCCAGGATGGGGAAGCCTGGTGGGCTGCCATCTATGGAGTCGCACAGAGTCGGACATGACTGAAGTGACTTAGTAGTAGTAGTAGTATAAATGCCTACTCTTCCATGACACCTTCTTAAACATTTAACATAAACTAGACTGGTCACTTTCAGAGTCCCTAAGAAACACCTGGAGTAACAGGCAAATTTGGCCTTGGAATATGGAATGAAGCAGGGCAAAGATAACAGAGTTTTGCCAAGAAAATGCACTGGTCATAGCAAACATCACCAGATGCCCAACACCAAAATCAGATTGATTATATTCTTTGCAGCCAAAGATGTAGAAGCTCTATACAGTCAGCAAAAACAAGGCTGGGAGCTGACTGTGGCTCAGATCATGAACTCTTTATTGCTAAATTCAGACTGAATTTGAAGAATGAATTGAAGAAAGTAGGGAAATTGACTGAAATTGAAGAAAGTAGGGAAAAACCACTGAGCCATTCAGCTATGACCTAAATCAAATCCCTTATGATTATGGAGTGGAAGTAAAAAATAGATTCAAGGGATTAGATCTGATAGGCAGAATGCCTGAAGAACTATGGACAGAGGTTCATGACATTGTATAGGAGACAGTGATCAAGACCATCCCCAAGAAAAACAAATGCAACAAGGCAAAATAGTTGTCCGAGAATGCCTTATAAATAGCTGAGAAAAGAAGAGAAGCTAAAGG
>contig_113
CCTCATTAGAACTGATTCAAATGTATTCTTTTTAATGGCTGAGTAATACTCCATTGTATATATGTACCACAGCTTTCTTATCCATTCATCTGCTGATGGACACTGGGACGACCCAGAGGGATGGTATGGGGAGGGAGAAGGGAGGAGGGTTCAGGATGGGGAGCACATGTATACCTGTGATGGATTCATTTTGATATTTGGCAAAACTAATACAGGAGGAGGGTTCAGGATGGGGAGCACATGTATACCTGTGATGGATTCATTTTGATATTTGGCAAAACTAATACAATTATGTAAAGTTTAAAAATAAAATTAAAAAAAAAAGAATAAAAAAAAAGTAGTATAAAAAAAATGAACTCAAAACAATTACGAAAATGGCAATAGGAACATAAACATTGATAATTTTCAGATAATGTGTCTGAAAGTAAAAATGGAATTAATGGAATAACTGAGGCAGAAGAATGGGTAAGTAAGCTGGAAGACAGATTGATGGAAATAAATGCTGAGGAGCAGAATAAAGATAAAATAATGAAAAGATCTCAGACCTCTGAGACAATATTAAACACATCACCAACAAACACTGGGGAGGATGTAGAGAAAAGGGAACGCTCTTGCACAGTTGGTGGAAATGTAAATTGATACCGCCACTATGGAGAACAGTATGGAGGTTCCTTGAAAAACTAAACATAGAAGTACCATATGACCCAGAAATCCCACTACTGGGCATATTCCCCAAGAAAACCATAACTCAGCAAGACACATATACCCCAATGTTCACTGCAGCACTATTTATAATAGGATATGGAAGCAACCTAGATGTCTATCAACAGAGGAATGGATAAAGAAGATGTGGTATATATATACAATGGAATATTACTCAGTGATAAAAAGAAAAAAAATTCAGTCAGTTGCAGTGATGTGGATGAACCTAAACCGTGTCATACAAAGCAATGTTAGAGAAAAACCAATATAATATATAAATGCATATATACAGAATCTAGAAAAATGGTACTGGTGAACCTACTTGCAGGGCAAGAAAAGAGATGCAGACGTAGAGAACGTACCTGTGGTCACAACTGGGGGAAGAAATTGGGGGACAAGTAGAGAGAGAATAGCATTGACATATATATATATACTATCACATGTAAAATAGATAGCTGTTGGGAAGCTGCTTACAGCACAGGGAGCTCAGTTTGGTGCTCTGTGATGACATAGAGGAGTGGAATGGGAGAGTGGGAAGGAGGCACAAGAGGGATGGGATGGGATACACACAGCTGATTTGCTTTGTTGTACAGCAGAAACTAACACAGTATTGTAAAACAATTATACTCCAAGAAAAAAAAAATTACTGCCTGAGACAGCTTCAGATCACCTCCAACCAAGTGATCGATCCACAAATATAAAGACTTAATGTATATTATTCTATTTATGTTTTAAGGTTGGGGAAGGGAAGAAGGAGTCTTTAGTTATCTTCTATTGCACCCTCCAAAACTTGATGTAATAAACTATATGGGCAAAGAATCTGAGAAAAAATGGATCTATATATAACCAAATTACTTTGCTGCACACTTGAAACTGATACAACTTTATAAATCAACTACATGCAAATATAAAATAAAAATTAAAAAAAAACCCACAGAGGAAACACCTTGAAACAAATACATAATACAGTAATCTAGGAATTTTTTTTTTTAATCATGATACCTACATTTCACAACCATTAACTTAAATAATTCTTTGGAAGTATGGATTCTGTCACTTGGTTTTTAAAAATTGCTTATTTTGTTTTCTAACCAGCTCTGTTCATTCTGAATCACAGGGATGACTGATCATCTTCATTATAGAAGAATATAAAGGTGAAACAAGGAAGATGCAAATTGTTCTATCAAAGGCTGTTTAGTTCACTATTGATGTTTTATGCTATACTGTTTAAATGGTTTTATTAAATAAATGAGGGAAATGAAACAAATTTTCCAAAGTACATAAAGTAAAATTTATGTATTTTTTCTTATTTGAATTAGGATAAAAATTCTAACAATTTCCCAAAGTTTCATTAAAATGTTTTCCTTTATTGGTGTAGAATCTAAAGTTTATATAGGATAAGTTAATGCTACCTAACAGAAATTTAATATTTATGTAGATAAACCTATTGGTTTATCAACATTGCACACCACAATTTTAGCATTAGCCATCTATAGAATATATTACAAATCTTTTCTTTTTACCAATTCTTGAAGCTTCCATACCATTGATATATTGCAATGATCTCTGAAACTATGATTGCATGTCTTATAGCTTTGGTTAACCTACCAAAAATTTACTGACAAGCCTCTGCCAAAGCAAATTTCTGTCACATTTTTTCTCTCCATTCTTTTTCTAATACCTAGTTTAGAATGGACGTTAATAGCATTTTCAATTTTTTTAAAAAAATTAAATGCCTGAAAGTCCTCATCAGGACAGAAATTAGTTTTAGGACTAATAATGCTTTTGATACAAAGTGCTTTCTCCAAAAGGAATTTAATAATATTTGGAGTTTTTGAATGAGTTGCTTTAGGACTTAGGAATTATTTTTGCCAAGATTCTAGGCTTGTAAACAGAATTGAAGAAAAAAATATCTTAAACAGTTCAAAAATTGTGTTTAGATTAACAAACCAAGGTTATTTTCAGATGACTATATTTTGGGTTTTATCATGCTGAGTTTTAATTTTTTTGTTAGCACATTAGATGAATATATCTATAGATCTAAAGTGGTATAACACTGAATATATCTATAAGGAAGAAATCCTTTTATTTTTTTTTTCTTTTAAGTGCTTTTCTGAGACTGTTCAGAGAGTTTGGGACTTTTGGAGGCATGAGCCATCCTGTCTCCTTGCCTACAAAAAAACCTTCCTCTGCTTCCAAAAAAAAAAAAAAAATCCCTTAGTATTGAATAACTTTTGATATTCTATATGGCTGCTTTTCAACATACAAAAGGTGAGGAAAAATAAATCTCTGGGCTAAAAATTTCCTTTAGAGCCTTAACTATAATCAGAGTGAAATTGCCACCTAGAGTTCAAGACCTAGGGGATAATTTTTTACCTGTAGAATATTTCCATTCCTTTCAAATTACCAGTAGTGCTGTTGACATGCACAAGCATTAGTAAGAGGATGTATGCACTGGAGGGAGATGAGTGGAGTAGAAAATAAATACTCTACTTCTCCTCTAATGTTAATAGTTTTAAATCTATCTCTTTTCTCCTTGCAATCATCTTTTCTGAATTCTGTCCCATCTTATACCATTTCCAAGTACTTTTTCATGGAAATAAATATGCACATAAAATAGAAGAAAATAAAGTACGTTGAATGAAACATAAAAGACAGTAAAACAGTAGGCCATCATTTAAACAATTATGTTCAATGCATATATTAGAGCTTAGACTACCCAATTTTAAAACAATATAAAATAGTGCTTTCTTTATATAGAATACATTCAGTGTTGTGTTTGTTTCCAAATAAATTGAAAAAGGAGATAGTTACAAATAGTACATTTTTACAAGCTACATTTAATAGAAGACAATGCTAATTAAGAAAAAACATATATTATGATCATTTAGGCCATGGTAGCTAGTTACCTGGTCAAATACTCATCTTATTGCTGTGAAGGTATTTTGTAGACATTATTTACATTTAAAATTACTGACTTTAAGTAAATCTTTAAAGGCTGCAGCTTATTCAAGCATCTGAAAGACCTCAAG
>contig_114
CCAAGGAATCGTAGCCACCATCACAGCCACCACACCAATCACAAGTAGAAACATCTGAAATAACAAAAATACAGAGACCTCCATGTCAAGGATACTTTTCAAAGATAAACTTTAATGGTTTGTGTTGTTAGGATTGAACTCCTTTCCTTGAAAGACTTGTTGGAACAGCAAGGAATGCTTTTCTATCCAAAGAAATAAAATTATAGGTGGTCCTCATGATGTTTATTGTATGAGCCAAACACTCTGATAAGAACTTCCTAGTTATCTGCTCTTGTGATACACTCAGTAGCACTATGAGGGAGTCATTACTATCTTTAACAGAAGAGAATATAAAGAGAATATCTTTAACAGAAGTGATACACTCAGTAGCACTATGAGGGAGTCATTACTATCTTTAACAGAAGAGAATATAAAGAGAATATCTTTAACAGAAGTGATACACTCAGTAGCACTATGAGGGAGTCATTACTATCTTTAACAGAAGAGAATAGAGAGTAGGAGCTGAATCCCAAACTATCAGGAGTCAGCAGGTGTTACTAGAGGGATGAGCGAGCAGGCATCAAGGATGAGGAATCCGGAAGCCTCAGCTATACATGCAGGGATAAAGAAGTGGTTAATTACAAATTCAGGGTCCAGAAAATTGATCTTTGGAAGTGGAAATTCCTCTTTCTTGGTTTTCTATCCATAGTTAACATTTACTAAGTGCTGACTGTGTTCAGGGCTAAACATTTGATACTTCACATGCATTAACTTGTTTATCCTCACAAGAGCTCTACCTAGTAACAGTATTATCTCATTTTACAGATGGAGACACTGAGGCCCAGGGAGAGGAAAACCTGATAGACACTCCAAAGTATAAGTCACAAAGCCGGGAAGCCCATGTCATGAGACTTTATGACATATTTAAGCTTTCCCCTAACATACAGCCAACTTTCTATCATCGTGCTAAGTATATAAAATGTACATTTCAAAGGTTAGTGATTATAACAACAGCAGACACCATTTACCAGGCATTTACTATTTGCAAGGCACTGTGCTAAAAGTTCCATGAACATTCACTTAATTACCACATCATCTGTGAGATGATTTTATCTTGGAGAATAGTCTTCTACAAATCATTGGTTGATGCTGATGTAAGCATTCAAAACTTTATCAGGAAAAGTATGATACTGTGGTGGGCAGCTTCAGGCAATAAGAATACAGTCAATACTTAGCATCTGCTTGCTAAGAGAGAAGTGGGTTGGTGGAGACATGCAGATTCACAAGGCCTAGGCCAAGGCCTCTGGAGTTTATGATCTCAGATGGATACAAATCCATGGTGATTTGAACATGGTACTGAGTGCTAGGGAAACACAGAGAGGAATACCTGAAAATTCTTAGACAATTCTGAGAAGACTTAGGACTGAAATTTACAGGCTGGTTTAACAAATAGAAAGAGTAATCACAGTAGGTGGTAATCACAGTTGATGGAGATTTGGACCGAAAAGGAGTTGGGATTAAGTTAAGATGTTTGTCCAAATTAACACCAGTTGTTCTGTGTCCTCTCAGCACCACTATCACTTGCATCCCACATATGCCACCTCAGAGCCTCCCTACCTTGTCACCCAGGGCAGCTGGCCCCAGAATGTCATGTCTCTGAGGGATGGATTAGGGGGGTAATGTCTGTTATCACAGAGACTCAGGTTATCATTTCACAGCTTTTCCTGATCAGTTTTCTCAGAGGATCTTCACAACCATCTTCTGAATGAGAAAAGCAAAAACTTTATTTTCATTTACAGATAATACATGAAGCTAGGAGGGTAAGTGGTTGTCCTAAGTTTTCCAGGGAAGGACTGCAGGTCATGGAGAAAGACAGGAGCAGTTTGTACTCAGAAAATCCTAGAGCCATAGCTGTAGGCAGGGGGAGCCTGAGAGGAGGAGGAGGAAATGTCCGGAACCATGACTTTGTGTCTAGGAGCCCTTGTGAGCCAAACAGCATGTTCTGGATGGAGATCCATGTGCCTTTCCTGTTTTTCCCGATCTCTGCCGTGGTATCAATATGAAACTCAGAGTGAAGAGGACAGAATTCTGAAGGAATAAATTCCAATCATAAGTGGAGAAAAATAGGGCTGTCTGACCTCTCTCCTATTAGACCTACAGATGAATGATTTCTTAAAGCCACTGCATTAACTGTGTATCCCACCATGCTGGACTCTCCATGCTCATGGGGAGGGGTCCTTCCAGCTCCTGCTATGTCTAGTCTTTAGTCACTTGGCTCCCCATTGTTGGTTATCAAAAAATCCTACTAAAATGTCAACCAGGGAAAAATACAAATTACAGTTTTTTAGCAGACCCGCATCATTTGGACAACATCCACCAGTTTCAATGATCTGGCTCTCCCCACGTGAGGGCCTTTTATGACTAACCTAGCTTGGCAGATAACCTAGAAAGCAGAGGTAAGATCAAAATGAAGGGCTCCACAGGGGCCTGTACCAATGTTTCTTCCTTAGGTACCCACTGAAGAACACCCAGGGCTGATCTCTTTTAGAATGGACCAGTTGGAACTCCTTGCAGTCCAAGGGACTCTCAAGAGTCTTCTCCAACACCACAGTTCAAAAGCACCAATTCTTCAGTGCTCAGCTTTCTTCACAGTCCAACTCTCACATCCATACATGACTACTGGAAAAACCATAGCCTTGACTAGATGGACCTTCAACAACACATTAAAAAGCTCATACACCATAATCAAGTAGGGTTTATTTTAGGGATGCAAAGATTCTTCAATATATGCAAATCAATCAACATGATTGATACGAACAAACTGCAAGATAAAAACCATACGATTATCTCAATTGATGTAGAAAAAGCCTTCAACAAAATTCAGCACCCATTTATGATGAAAACTCTTCA
>contig_115
AATGTGATCAGTGTATGATCAGACACGTGATGAGCGCATGAACAGCCTCATGATCAGTGTATGATCAGCCGAGTGATCAGTGTATGATCCGCAACGTGATTAGTGCATGATCAGCCATGTGATCAGTGGATGGACAGTCACGTGATCAGTGTATGATCAGCTTCGTGATCACTGCATGATCAGCCATGTGATCAGTGCATGATCAGGCACATGATCAGTGTATAATCAGCCAGGTGATCAGTGCAAGTTTAGCCACGTGAGCAGTTCATGCACAGTCACGTGATCAGTGTATGCTCAGCCATGTAATCAGTGCATGCACAGTCACGTGATCAGTGTATGATCAGCTTCGTGATCACTGCATGAACAGCCACGTGATCAGTGCATGATCAGGCACATAATCAGTGTATAATCAGCCACGTGATCAGTGCAAGTTCAGTCACGTGATCAGTGTATGCTCAGCCATGTAATCAGTGCATGCACAGTCACGTGATCAGTGTATGATCAGCTTCATGATCACTGCATGAACAGCCACGTGATCAGTGCATGATCAGGCACATAATCAGTGTATAATCAGCCACGTGATCAGTGCAAGTTCAGCCACGTGAGCACTTCATGCACAGTCACGTGATCAGTGTATGCTCAGCCATGTAATCAGTGCATGCACAGTCACGTGATCAGTGTATGATCAGCTTCGTGATCACTGCATGAACAGCCACGTGATCAGTGCATGATCAGGCACATAATCAGTGTATAATCAGCCACGTGATCAGTGCAAGTTCAGCCACGTGAGCAGTTCATGCACAGTCACGTGATCAGTGTATGCTCAGCCATGTAATCAGTGCATGCACAGTCACGTGATCAGTGTATGATCAGCTTCATGATCACTGCATGAACAGCCACGTGATCAGTGCATGATCAGGCACATAATCAGTGTATAATCAGCCACGTGATCAGTGCAAGTTCAGCCACGTGAGCAGTTCATGCACAGTCACGTGATCAGTGTATGCTCAGCCA
>contig_116
AGCAGGCATGAATCATGCAGCTCAGCTGGCGGTTATCAAGCAGATGAGCAGGCATGAATCCTGCGGCTGACCTGTTGGTTATCAAGCAAATGAGCAGGCTTGAATCCTGCGGTTCAGCTGGCGGTTATCAACAGATGAGCAGGAAGGAAACACGCAGCTCAGCTGGCAATTATCAAGCAGCTTAGCAGGCGCTAATCCCGTAACTCAGCAGGCCCTGATCTCGTGGCTATCATGCAGTGATCAGGTGACTGAGAGGCGCTGATCATGTGACTGCTCATGTGCTGATCAGGTAGCTATCCTGTACGGAACATGTGCTTCAGCAGGCAATAATCAAGGAGCTGAGCGGCACGAATCACGCAATCAGCAGGCAATAATCATGCAGCTCAGCTGGCGATTATCAAGCAGATGAGCAGGCATGAATCCTGCGGCTCAGCTGCCGGTTATCAGCAGCTGTGCAGGCAGGAAACACGTCGCTCACCCCGCTGTACGGAACATGTGCTTCAGCAGGCAATAATCAAGGAGCTGAGCGGCACGAATCACGCAATCAGCAGGCAATAATCATGCAGCTCAGCTGGCGATTATCAAGCAGATGAGCAGGCATGAATCCTGCGGCTCAGCTGCCGGTTATCAGGCAGATGAGCAGGCATGAATCCTGCAGCTCAGCTGGCGATTATCAAGCAGATGAGCAGGCAGGAAACACGACGCTCACCCGGCGATTATCAAGCAGATAAGCAGGCATGAATCCTGCGGCTCAGCTGGCGATTATCAAGCAGATGAGCAGGCAGGAAACACGACGCTCACCCGGCGATTATCAAGCAGATAAGCAGGCATGAATCCTGCGGCTCAGCTAGCGATTATCAAGCAGATGAGCAGGCATGAATCCTGCGGCTCAGCTGGCGGTTATCAGCAGCTGAGCAGGCAAGAAACACGTCGCTCACCCGGCGATTATCAAGCAGCTGAGCAGGCATGAATCCTGCGGCTCCCCTGGCGGTTATCAAGCAGCTGTGCAGGCAGGAAACACGTCGCTCACCCCGCGATTATCAAGCAGATAAGCAGGCATGAATCCTGCGGCTCAGCTAGCGATTATCAAGCAGATGAGCAGGCATGAATCCTGCGGCTCAGCTGGCGGTTATCAGCAGCTGAGCAGGCAAGAAACACGTCGCTCACCCGGCGATTATCAAGCATCTGAGCAGGCTTGAATCCTGGGGCTCAGCTGGCGATTATCAAGCAGATGAGCAGGCATGAATCCTGCGGCTCAGCTGATGGTTATCAAGCAGATGAGCAGGCATGAATCCTGCTGCTCAGCCTGCGGCTATAAAGCAGCTGAGCAGGCAGGAAACACGTCGATCACCCGGCGATTATCAAGCAGCTGAGCAGGCATGAATCCTGCGGCTCAGCTGGCCGTTATCAAGCAGATGAGAAGGCATGAATCATGCGGCTCAGATGGCGGTTATCAAGCAGATGAGCAGGCATGAATCCTGCGGCTCAGCTGGCGGTTATCAAGCAG
>contig_117
CTGCCATCTATGGGGTTGCACAGAGTCGGACACAACTGAAGCAACTTAGCAGCTGCAGCAGCAATGACCTCTTGGAGAATCGACTCTTTCAATTATGTAATACCTCCTTTTATTCCTGATAATTTTCTTTGTTCTGAAGTCTGGTTTGCTTAAAATTAACATAGTTACTCCAGTTTTGTTTTGATGGATGTTAAGATGGTATATCCCTGGAGAAGGGAATGGCAACCCACTCCAGTATTCTTGCCAGGAAAATCCCATTGATGAGAGGAGCCTGGTGCGCTACATTCCATGGGGTCACAAAGAGTCAGACACGACACGTAGCACAGCAAGATGGTGTAACTTTCTACATCCTTTTACTGTTCATTTACCTGCATCTTTATATTTTGAGGGCTTCCTTACAGACACTAGATAGATCTGAGTCCTGTTTTTTAATCCACTTTGATAATCCCTGTAATTTAACTGTTATATGTAAACCATTCACATCTGAAGTCGTATGTGGTGGATTGAAATCTACCATCTTTCTATTTGTTGCACTTTTTTTTATTCCTTTGTTTAAACTTTCCCTTTTATTTAGTTTGAAAATATTATTTTTTTGCTAGAATCAATAGATTCAATAGAATCTTTTTTTTTTTTTTTTCAGTGTTACAGCTCTATTTTATTTAGAAGATAGCAGGAGAGTGAGAGAGAGAGAGAGAAAAGAGCACACGCACATGGGAGAGAGAGTCCCGAGTTTCAGCTTTAGCATCATTCCTTCCAAAGAACACCCAGGACTGATCTCCTTTAGAATGGACTGGTTGGATCTCCTTGCAGTCCAAGGGATTTCACAGACATAGAAAACAAACTTGTGGTTACCAAAGGGATGAGGGGGATAAATTGGAAATTGGGGATTAACAGATAGATACTAGTATATATAAAATAAATAATAAGGACCTACTGTATAGCACAGGGAACTATTCAATATTTTGTAATAACCTATACGGGAGAAGAATTATATATATATATATTTGCTGTACACCTGAAAGTGTTAATAAACTATACTTAAATAAAAATAAAGTTTTAAAGTGTATAAGACCTAAAAGAAAAAAGCATATACATACTAGAAATTCTGTAAATATCCTAAAATTTTATATGAAATTCTTTTTTGTATGTTCATGTACTATTTCATTCATTCTGTAAACATTTATTCTGTGGCTATTATGTGCAAAGCATGAAAGTAAATATTGACATGTGGCCACTGCCTTCAGCTTAATTTCTAGCTGAGAAGGTCACCACGAAGCAAGTGATCATTTAACCACAAGCCATAGTAAGTCTCCATGGGGTCACAAAGAGCTGGACACGACTGAGCAACTGAACTGAACTGATAGGAAGTGTAATAAAGGGCAAGGACAGTGCTGTGGGAGCCTACAGCTAGGGGCAAGCAGAGAAGTCTTTCCTTAGCCAAGTGCTTTTTGAACTGGGATCTGAAGGCTGAGCAGGGAATAACTGTGGGAAGGGCTGTGTGAGGGAGCAGGTGGAGAGAAGAGGTTAGTATGTCAGATGAAGCAGCATCTCTGAAGGCTCCAAGAAGGAGCATTTCATGTTCAAGGGTCAGAGGAAGGCCAGAGAGGCTGTAGGTACAGTATCTAAAGGAAAAAAAAAAAAAGTCATCCCACTGAACCCAGCCCCATTCGTGGCAGATTTTCTGTTAAGAAAGCAAACCCTGGTGTGCATGCTTTCCTGGACCTCTCACAGCTGAGCACCGCTGACAGCGTCGCAGCCCAGGATTTCCAACTCGGACTTGCCCCGTTCTATGCAATCTACCCAGAGCTGCTCCTTGAATTTCCCCAAATGTCTTTTATTCCCTCCTCCTCACTATATACAGAACATCATTAGTGTAAAATTATAATTAGAGAAATAGTTCCTGCCTCCAGGCGTCTGAAACAAACTTAGTTCGGTAAGAAGTACGTGAAGAGGAAAGTGTCAGGACTTCCCTGGTGGTCCAGCAGTTAGGACTCGCGCTTTCAATACCAAGGGCCAGGGTTCAATCCCTGGTCAGGGAACTTAAGATCCCGCAAGCCACCAGGCATGGCCAACAAAAGGAAAGTGTTATACTAACTGAAGCATATTGTTTCTGTAAATATAGTAATTTGGAGGGAAGAAAAAGGGACTAAGAGGAAGAAAAAGGGCTCTGTCCTGCTTTCTATGGGCTTCCCTGGTGGCTCAGACGGTAAAGAATCCACCTGCAATGTGCGAGACCTGGGTTCGATCCCTGGGTTGGGAAGATCCCCTGGAGGAGGGAATGATAACCCACTCCGGTATTCTGGCCTGGAGAATCTCCATGGATAGAGGAGCCTGGCGGGATATAGTCCATGGGGTAGCAAAGCTCAGACATGACTGAGCTTTCTATAATAATAGCTAATATGATAGCCCATAGAAAAATGCCAATCAATTTTATCAAAAGGCCTGGAGGGACTTTGTTTTGTATCCCAGATTAGCAAGATTAGCTTTCCAGTAGTACAGAGCTGTGTATTCAGGCCACTAAGACACATTGCCAATGGCACACGGGAGAACATGGAACTGGTCCTGCATTGAGAGGTGCAGTTTTTTAATGTCTGTCCTTTCAGAAACAGTAGCTTTATACTCATAAATTCAGTGCCTACAAACTATAAAGCAAAGAGTATGTGGGCTCAGTCGCTCATTAAAAAAAAAAAAAAGTAAGCCTGATGCCACATTTTAGGACGTAGAGATTGCAAAAATCTTATTTTTTTCAAATAAAAAATAACCTAATATTAAGATCATTGAATTGCTTAAAAAAAAAAAAAAAGTTAAGAATCCTGCCAGAGTAAGACAATAAGTGTCATGTCAGGGATTGCCCCAAAGCCTGAGTGAGATGATATTAATAGATATTTGCTGAATCGATATCAGGCACTCTGATCCAAATCCGAAGGGAGTGACTCCCCACTTGTCCTGTGTTTCTTTCTGCTGAGCATCTAAACATTACGATGGCTTCTAGTCATCCCTGACTAGCTCTTGGTCTGAGAAACAGAGAAGGAGCCCCCATTATCTCTGATGTGCCGATGGGAACACTGAGCTACAGGGCAGGCCTCACAGGGGAGGTGCGGGAGGACAGGGCTCTGCCCTCTGGGCCCACTCCGGCTGCTCTAGACTGCAGCTCCTCCGTCTCCAGTGTCTCCCAGCCCTGCAGAGTCTAAGGCAGTGAAAGGTAATCCTAGGTAGCACCCCCTGGCTCAGATTTCTCTCAGTTTGGCATCAGCTGCAGGCCATTCTGTTCAGGAATCCCAAAGGCTAAAGAAAAGAGATTTCGGATGAGGCATGCGTGGACCTGAGGCATCAAGGGCCACCCCTGGAGATGAACCAGCTCTGATGGAGCCCAGGGTATCTGCTGGAGAGAAGGCTGACATGGAGGGCAAGAAGGACAAGGAAAGACGAGAAGGGAGAGAGAAAAGAAGAACAAGAGACAGGAAAAGCACCAAGGGAGGGAAGGGGAGAGAGAGGAGAAAGATGGATGCCTGTGGTGGTGTGGGAATCATGGAATACCACCTGTGAGGGCTTCCTACATACCAAGCCTTTCCAACCCATTTTCCTCTGAAGCTCAGATCAGGATTATCTCACAACAATGCTATAAGGTGCGTCTGATGTGCTACCCTATTTCACAGAAGAGGAAATTGAGGCTTAGAAAGGTTCAGGAACTTGCCCACACAGCAACAGTCAGAATTTGAACTCCAGCTGTCTAACTTTAGAGCACTTCACTACATTATGTTGAGTGAAAAAAAAACACAGCAAAACATACAGTGTGTTAAAAATACGTGAATATCAAAGGACACCATCAAGAAACTGAAATGATATCCACAGATGGGAGAAAATATTTGCAAATCATATAAATAGCAAGGGACTTGTACCCACATATAAAGAGCTCTTACAACTGAACAATAAAAAAAAAACCCTGATTTTAAAATAAGCAACAGATTTGAGTGGATATTTCTCTAGAGAAGATGGACACATAGTCTATAAGTGCCTGAAAAGATCCTTGATAGCTTCAGTCATTAGAAAAATGCAAATCAAAACTACATTGGGATACCACTTCCCATCCTCTAGCTTAGCTGTAATAAAAAAAGATAATAGCAAGTGTTAGTGAGAATATGGTGAAACTGCGACCCTCATGGAGAAGGCAATGGCACCCCACTCCAGCACTCTTGCCTGGAAACTCCCATGGACG
>contig_118
CGATTGGGTGACTAAGCACAGTACACTGTGTATATATATATATGAAAAGAAAGTGAAAGTGAAGTTGCTCAGTCGTGTCCGACTCTTTGCGACCCCATGGACACCAGGCTCCTCCGTTCATGGGATTTTCTAAGCAAGAGTACTGGAGTGGGTTGCCTTTTCCTTCTCCAGGGAACTTCCCGACCCAGGGATCGAACTCAGGTCTCCCGCATTGCAGACAGACGCTTTATCATCTGAGCCACCAGGGAAGTATATATACATATATTACTCAGACATTAAAAATAAGTGAAATTTTGCCATTTGTAATAATATGGATGAATCTAGCAGATATTACGCTAAGTGAAATAAGTCAGACAGTGAAAAACAAATACTTTATTTTTCAATTTGTTAATGTGGTGTATTACATTGATTGATTTGCGGATATTGAAGAATCCTTGCATCCCTGGGATAAAGCCCACTTGGTCATGGTGTATGATCTTTTTAATGTGTTGTTGGATTCTGATTGCTAGAGAAAACAGAAAGAGAAATTAAGGAAACAATTCCATTCACCATTGCAACGGAAAGAATAAAATACTTAGGAATATATCTACCTAAAGAAACTAAAGACCTATATATAGAAAACTATAAAACACTGATTTCTATTTTTTTGAATTTACCAAGGCTAGCTTTATGGCCCAGGATGTGATCTATCCTGGAGAAGGTTCCATGTGCGCTTGAGAAAAAGGTGAAATTCATTGTTTCGGGATGAAATGTCCTCCAGGACAATATTAAACGCTACAACATTCGAATCATAGGGGTTCCAGAAGAAGAAGACAAAAAGAAAGACCATGAGAAAATACTTGAGGAGATAATAGTTGAAAACTTCCCTAAAATGGGGAAAAAATGAATTTAATTTCAATTTAATTCTTCCAACTACAATCTTCCTCTTTCTTGCACTCTTCTCCAACAAACAAACAAATGAAGGCAATAGCAAAACACACACACACATATATATATATATCCAAAAATCTGTGTACTTTTTTTGAATATGTGTGCTAAGTCCTTTCAGCTGTGTACAACTCTTTGTGACCTTAT
>contig_119
CGGTTTGGGTGAAGACCATACATGCGTAGTAGAAAACTGAACTGTGAGACTCCCTTTGAATGTACTAACTGCATAAATCCTTCCTATATGCACTCAAAGAGAGTCTCACAGTTCACTTTTCTACTATGCATGTACGGTCTTCACCCGAACCGTGTGGAGGCAGCCTCTGGTCACCCAGCTAGTAGGCAGTGATGCTCTTCTCCAACTGTCTGCACATCCATAGATTCCTTCATCATTCTTGGTCCTGTGTTTATGTTCTTTATAGTTGAACACATTTTGTTGCCTTTCTTTTTCCCCTCAAAGTCCATTGGAACAGGGACGGTGCCTGTTATTCACTGCTGTAACCCTAGTGCCTTGCACTTAATAAGCACTAGAATGTTTGCTGAATGAACAAATGGTTCATGATATGGTAAGTGGTTGTTCAATATATCTTGTAACCGCAGATTGCTCAGTCTCTCACTAGGAATACAATCCGATTTTGGACAATTTACTTTTGCCAGAAAACAAACACCTTCTTTATCCACAGCTGAAATCTAATGTGTAATTTCTAACTATTAATTTTACTATTGCCTTCTGATGCAACACAAGCAACAAGAGCAAAAATAAACTAGTGGGACCACATCAAACACTTCTTCACAACAAATGAAACCATCAACAAATTGAAAAGGCAACCTATGGAACGGGAGGAAATATTTGCAAACATGTAACGGATAAAGTAGTAGTGTCAGTTGCTCAGTCCTGTCCAACTCTTTGCGACCCCATGGACTACAGTCTGCCAGGCTCCTCTGTCTATGGGATTCTCCAGGCAAGAATACTAGAGTGGATTGCCATTCCCTTCTCCAGAGGATCTTCCCGACTCAGGGATCAAACCCGGGGCTCTGCATTGCAGGCAGATTCTTTACCATTTGAGCTACCATGAAGATCCAATCTCTGATAAAGGGTTAATATAAAAAACATGTAAGGAACCTCATATAATTTAACAGCAAAAATCTCCCAAAAAATCCAACTAAAAAATGG
>contig_120
TCCATAAGAGAAAGGCACTGGTTCACTCAAGGTTTGAGAATAGTTAACTTCAGGTGAAACCAAGTGTCATTATCGCAACACAGCATTTTAAGAGAAACCTCTTTTTTTTTTTTTTTAACGTCAGACGGGTAATGTGCCGGTGTCGTAACAAGGTTTGCAGGGAGGCACATGTCACGCAGCAGCATGAACACCCAATCATCATGCTCATGAACTACAAAAGGATCGAGAAACCTCTTTTTAAATTTGTATAGAGAAGGAAAAAATATCGCTAGTTTGTTTCCTCCTGCCGCTTAAGAGAGATAAAAATGTCTGACACTTGCAGGCTATTTCCTCCATTTGGAGACCCCTGGCCTTCCTGCCTGTTACCCTCTCACCAGGTGGTGCTAGTGGTAAAGAAAGTGTTAGTCACTCAGTCGTGTCCAACTCTTTGCGATCCCATGGACTATATCCCACCAAACTCCTCCATCCATGGAATTCTCTAGGCAAGAACACTGGAGTGGGTTGCCATTTCATTCCAATGGAGACATAAGAGACATGGGTTCAATCTCTGGGTCAGGAAGATACCCTAGAAAAGGGAATGGCAACTCACTCCAGTACTCTTGCATGGAAAATTCTATGGGCAGAGGAGCCTTGCAAGCTACACTCCACATTAGGTCACAAAAAGTCAGACATGACTGAAACAACTTAGCACACATGTACAATACACATAACAGATAAGAACTACATATTATGCTTTTTATTGCTATATACAATGCTCCTTATCTATTCTATTTTTATTTCTTATTTGTATGTCTGTTGACACTTCTCTCCAGTTTTAGAGATTTAAAGGAAAGGATATTCACACTTAGAAGAGATTTTGAAATAGTGCTTACTACAGTCACCAAATAGAGAAGGAAATGGCAACCCCCTTCCGTACCCTCGCCTGGAGAAGCCCATGGACAGAGGAGCCTGGTGGGCTACAGTCCATGGGATCGCAAGAGTTGGACATGACTTTGTGCCTAAACCACCACCACCACCACAGTCACCAAATAATAGATTGTTGTTAGCTTCACCTCTGTATCATACTTAAAAAAAAAATAATTTTATTTATTTATTTATTTATTTTTGAC
>contig_121
ACTGAACCAACAGATCCCCTTACCCTTTGACTTCTGGGTTGATTTGGCCACTGAGAGGCGGAGAAGGCAATGGCACCCCACTCCAATACTCTTGCCTGGAAAATCCCATGGACTACAGCCTACCAGGCTCCTCCATCCATGGGATTTTCCAGGCAAGAGTACTGGAGTGGGGTGCCATTGCCTTCTCCAAGAAATTGATATACATATTCTCAAATTTAAATAAAAATGTCAAAAATTATTTGAAGGAATTTTGAAGATAAATGATGTTTGGAGACTTTTTACTTCCTGGCTTTAACATTTATTATAAAATACAATAATGAAGACAGTATGATGCTGCCATTTTAATAGATAATAGATTACCTGAGGAGAATATAATCTAGAAATAGACCCATACACATATGGTCAATTTATTTTTGACAGTGGTCCACACACATTCCACCAAGTACAAAAGCTAATAACAAATAGATCATATATTTAAGTGAAAAATTGAAAATGATAGAATTTCTAGAAAAAAAGATAGGAGGAAATCTTGTGACCTTAGGTCAGGAAAAGATTGGCTAGTGCACCATGAAAATTATGTTCCATAAAATTAAAAAAAATTATAATTTTGACTTTATTAATATTAAAAGCTTTTTCTCTTTGAAGATATCATGAAGATAATGAAGAGATAAAAAAGGAATTGTATCCAGGATATACAAAGAATTCTCAAGAACTAAGTAATACCAAAACAACTCAATAAAAATGGGAAAAATTAAACAGACTCTTCACCAAAGTAGATATACATATATCAAATAATTACATGAAAAGATGTTCAATACGTGTACCCCAGTGTTCATTGCAGCACTGTTTATAATAGCCAGGACATGGAAGCAACCTAGATGACCATCAGCAGATGAATGGATAAGAAAGCTATGGTACATACACACAATGGAGTATTACTCAGCAATTATTATTTTTTTCTTCAATTTTAATTTAAAAAAATTATACATGTGTTCCCCATCCTGAACCCTCCTCCCTCCTCCCTCCCCATACCATCCCTCTGGGTCGTCCCAGTGC
>contig_122
TGGCTCGCTGTGTATCTGGATGTCATCTGTGCCATCTTTGTCACTGTTGTTGCCTTTGGGACCCTGATCCCAGTATAATGTAAGTACAGATGTGAGTATTTGTGGTATTTGTATAGTATATAGCTTTATTTGTAGTTATTAAGCTCTTGTCAACTTGTCTAATATATACACTCTTTGGTTCTAATGAATTGTATTAAAGTGTCTGCAGTATGTGACTCTGCAGTATTGTCCATGTGAAGTCATTTGTGTCCTGATGAGAATTTTTTTTTCCATTTACTTATTTATTTACAGCAGGTCTATGTTGAGGCCATTTTAAAAAAAATTGGTTGCATGTGGTTGATTTACAGTATGTTAGCTTCAGGTGTATAGCCAAATGAATCTGCTGTACATATATCCACTTTTTTAAAGATTCTTTTTGTATACCCAAGGACACTGGGGTGCATGTATTTTTTAAATAATTTCTATTTTGATTAATACTCCAAATGAATTGTCTTTTAGAAAAGAATTTCTGTTTTCGACTTTTGGAATCCTCAGGAGCAAAGAACAGGTATGACGTGCCTGCTGCAGCAGACCTGTGGTGACGGGCCCTTGCTTTGGCTTGCTCAGGGCATTCTTTCATTTTAATTTTAATTTTTATTGGGTTATAGTTCATTTATACTGTTGTCTTAGTTACCAATGTATAGCGAAGTCAATCTGTTATATATATATATATATATAAAATATATTTATATATATATATATAGCAAAGTCAAACTGTTGTTCCATGTAGATATATACATATATAATGGAACAATAGACTGGTTCCACATAGGAAAAGGAGTACGTCAAGGCTGTATATTGTCACCCTGCTTATTTAACTTCTATGCAGAGTACCTCATGAGAAACGCTGGGCTGGAGGAAGCACAAGCTGGAATCAAGATTGCCAGGAGAAGGGCATGGCAACCCACTCCAGTATTCTTGCCTGGAGAATCCCATGGACAGAGGAGCCTGGTGGGTACAGTCCATAGGGTCGCAAAGAGTCAGACAAGACTGAAATG
>contig_123
CACAATAGACTTCTGTACTAAACTTTAGCAGTATCATAATCAAACAAAAAGTAAACCAGATGTTTGGTCCTTATATGCAAAATGAAGCTGTCCCTGTAAAACCAAATTAAAATGAGCTCAAGAATGAAGCTAAGATCAGATGAAAACAAAACATAAAGAAAAAACAATAAAAACAAAAAAACAGCTGCAGATGTTGTTTTGTGGTTTGTTAGTCTTAATTCTCAGTTCATGTACTATTGAAGCTTAGCTTGAGAGGTTTTGAGCATTACCTTGTTGGCATGTGAAATGAGCACAGTTGTATGGCAGTTTGAACATGCTTTGGCATTGCCCTTCTTTGTGACTGGAGCAAAAACTGACCTTTCCCAGTCCTATGGCCACTATTAAGTTTTCCAAATTTGTTCACACATTGAGTGAAGTACTTAAACAACATCATCTTCTAGGATTTGAGACAGCTCAGCTGGAATTCCATCACCTCCACCAGCTTTGTTCATAGTAATGCTTCCCAAGGCCCACTTGACTTCATAATCCAGGATGTATGGTGCTAACTGAGTGAACACAACCTTGTGGTTACACATTTTGTTAAGGCCTTTCTTGTACAGTTCTTCAGTGTATTCTTGACACTGTTTATCTCTTCTGCTTCTGTTAGGTCCTTGCTGTTTCTGTATAATCGTAAGGGATTTGATTTAGGTCATACCTGAATGGTCTACTGGTTTTCCCTACTTTCTTCAATTTAAGTCTGAATTTGGCAATAAGGAGTTCATGGTCTGAGCCACAGTCAAAAAAAGAGGATGTTGAGGTGGAAGTGAAGGGTTGGGATTTCAAAGGGGAGGAAGGCAGTTGCTGTGGAGGTGGAAAAGCAAATGTTTGGTAAACAAATGTTTGCTGGGCCTAAAAGAGGCAGTGTGATACAGAGTGGGACTCCACAGTCAGCTCCTGGTCTTGTTTTTGCTGACTGTATAAAGCTATAAATATGGTTTAATTTATAGGTTCGATTGGGGTCTTTCACCCAAAATATCTTTCATAATCTTTGATCTATC
>contig_124
GACTCTTTTGCAACCCTTGAAATGTAGCCTGCCAGGCTCCTCTGTCCATGAGATTCTCCAGGCAAGAATACTGGAGTGGGTAGCCATTTCCTTCTCCAGGGAACCTTCCTGACCCAGGGATCGAAGATCCTGTGTGTCCTGTATTGGAGGCAGATTCTTGACCACTGAGGCCCTGGAAAGCCCTGATGGCTGCTGCTGCTGCTGCTGCTACTGCTGCTAAGTCGCTTCAGTTGTGTCCGACTCTGTGCAACCCCATAGACGGCAGCCCACCAGGCTCCTCCATCCCTAGGATTCTCCAGGCAAGAATACTGGAGTGGGTTGCCATTTCTTTATCCACACAATGGGATACTACTCAGCTGTAAAAAATGAAGAATAATGCCATTTGCAACAGCATAGATAAACTAGTGATTATCATACTAAGTGAAGTAAGTCAGAACAAGAAAGACCATATGATATCACTTGTATGTGGAATCCAAAAAATGACTCAGGGAATTGCCTGATGGTCAATGGTTAGGATTTCATAATTCCATTGCAGGGGTCTGGGATTGATTCCTGGTAGGGGACCAAAGTGGAGAAGGCAATGGCACCCCACTCCGGCACTCATGCCTGGAAAATCCCATGGATGGAGGAGCCTGGTGGGCTGCAGTCCATGGGGTCGCTAAGAGTCGGACACGACTGAAGTGACTTAGCAGCAGCAGGGGACCAAAGAACCTCAAGGTACACGATGTGGCCTAAAAAAAGAAAAAGAGAGACACACACAAATGTACCTACCTATGAAACAGAAACAGACTCAAGGACATAGAGAACAGAGTTGCAGTTGTCAAGGTAAATGGGGTAGGGGTTAGGTAAGCTATTCGATGGACGTGAGTCTGAGTGAACTCTGGGAGTTGGTGATGGACAGGGAGGCCTGGCGTGCTGCGATTCATGGGGTCGCAAAGAGTCGGACACGACTGAGTGACTGAACTGACCTGAACTGAAGCTATTATATATAGAAAGGATA
>contig_125
CAGGGCAGGGATTACAGCCCTGCCAGCTCCTTCACCTATTACAGGGATCATATGAGAGAGCACCAGCTTAAGTTCTTTGAGAATATTAAGCATTTTAAAATACGTAAGAGTGGACTCATTTTTATGTCTATAGGCAGCTATTGTTTAGTTGCTAAGATGTGTCTGACTTTTTGTGACCCTATGGGTGGTGTAGCTTGCCAGGCTCCTCTATCCATGCGATTTCCCAGAGAAAATACTGGAGTGGATTGCCATTTCCTTTTCTAGAGGATCTTCCAGACCCAGGGATCTAACCCCCTTCTCCTGCATTGGCAGGTGGATTCTTTACCACTGAGCCATCCATGCTTCCCAGTGCTTTCATCGTAGTTAGGTATTTATGTACAGATTCTGCAGTTTTGATTTTTATTTCTTCTTTGGCCCAAGAATTCTTTGAGAAGAAGATCTTTAAAATTTCCTGGGGATAGAGAAATTTTTATATTTATTTGTTTCCTACTTTACTCATTATTTTACTGATTTCATTGTCTCATGATGAAAAAAATGTTCTCTGTACTATTTCTACCAAAAACAATTTTTATTAATACTTTTATGTGTTCTAGTATAAAGGTTATACTAGGATTGTATAGGTTATACTAGGAATCAGCGAACTAATGGACTGGAATGGGTGAATTTAACTCAGATGACCATTATATCTACTACTGCAGGCAGGAATCCCTTAGAAGAAATGGAGTAGCCATCATGGTCAACAAAAGATTATATATGTATATCGTATTAATTACTGTGTATGTATATATTAGTGTGCACATATGTTATTTACAAGTGTATTTCAAGATACACTAAAAATAGACTGTTCTTTAAATTTGTTCTTCGACATCACTTCTATTCTAGTAGAAATATATAAATATTATAAACATTTGCTAAGTAACACAATTTATAAATCTAAACTGTCATCCTATAACATTGTAATATATAAGAACTTGTTTTAATTACCTTGCCTGAGGAGGTGTGGCCTGATGATTTCCTCTTTGGTCCAGTCTGGTGATGTCAAGCACCCTGGGTAGAGCTGAGGGTGGGTGAGGTATGGACCCTGCCCTGTTAACGACATCAGTGATAGCAGAATGGGGGCTCTGTGTTATGCCTCACAGCTGTTGATGGAGCTACACAGTTGTTTAATAGTGACACTTAAACTGAAGTGAAGCGAAAGGAGTTGCCCACCTCCGCAAAACCAGTT
>contig_126
GACTCTTAGCGACCCCATGGACTGCAGCCTACCAGGCTCCTCTGTCCATGGGATTTTCCAGGCAAGAGTACTGGAGTGGGGTGCCATTGCCTTCTCCACTCCTGCACTGGCGGGCAGATTTTTTTTTGTTTTTAATGACTAGTGCCACTTGGGAAGTGTTTGCACACTATGAGTCTGGGCTAATGTATAGCAATGTGTGTCCATCATGAAAGTTTTACACAGATTATTTCATGGTTCTGGAAGTACTCTAGACTCAGGATATTTATAGCCTGAACTTTACAACCCCTGGGAAACAGTGACTATAATATCAAAAAACTTAATATCAAACAAACTGCACAATCAAAAAATGGGCAGAAGACCTCATTTCTCCAGACATTTAGGTGGCCGCCAGGTACATCAAAGATGCTCAACATCACTAATTATTAGATAAATGCAAGTCAAAATTACAATAATATCACATCCCACATCAGTCAGAATGACCATTATCAAAGGGCCTGCAAATAGTATCAGAAATGCTGAGTGGCGGTTTAGTCACTAAGTTGTGTCCTACCCTTGTGACCCCATGGACTGTAGCCCACCAGGCTCCTCTGTCCATGGGATTCTCCAGGCAAGAATACTGGAGTGGGTTGCCATTTCCTCCTCCAGGGGATCTTCCTGACCCAGGGATCGAACCTGGGTCTCCTGCATTGCAGACAGATTCTTTATCAACTGAGCTATGAAAAAAAGCCTAGAGAGGGTGTGGAAAATAGGGAACCATCCTACAGTGTTCATGGGAATGTAAACTGCTACAATCACTAAAGACAGCAGGATGGAGGGTCCTTAAAAAACTAAAACTTAAAACAGTATCATTTCAGTTCAGTTGCTCAGTCATGTCCAACTCTTTGCGACCCCATGAACCGCAGCATGCCAGGCCTCCCTGTCCATCACCAACTCCTGGAGTTCGCTCAAACTCATGTCCATCAAGTCGGTGATGCCACCCAGCCATCTCATCCATCCAACTCCAAAGACCATGTGCTGATTCCATTCACTCAAAATTTCTCCTTAAAATACGTATTAACTATCTCTCTCTACTGGGCCAAGTTCTTCATAAGTGTTATCTTC
>contig_127
TGGTGTCATCTGCATATTGGAGGATATTTATATTTCTCCCAGCAATCTTGATTCCAGCTTGTGCTTCATCCAGCTCAGCCTTTCTTATGATGTACTCTGCTGCTGCTGCTGCTGCTAAGTTGCTTCAGTCGTGTCTGACTCTGTGTGACCCTAAAGGCAGCAATCCACCAGGCTCCTCTGTCCCTGGGATTCTCCAGGCAAGAATACTGGAGTAGGTTGCCATTTCCTTCTCCAGTGCATGCATGCATACTAAGTCACATCAGTCGTGTCCGACTCTGTGTGACCCTATGCACAGCAGCCCACCAGGTTCCTCTGTCCACAGGATTCTCTAGGCAAGAATATGTATGTAAGTTAAATAATCAGGGTCAAATACAGCTTTGACATACTCCTTTTCCTATTTGGAACCAGTCTGTTGTTCCATGTCCAGTTCTAACTGTTGCTTCCTGACCTGCATACAGATTTCTCAAGAGGCAGGTCAGGTGGTCACTGGTGTAACTTAAATTATAATTAGAAAGCAAATACCCATGTAACTATCACTTGGGTTAAGAAACAGTTTCTCTAGTACCTTCACTGATCTCCATGTGACTTCTCAACAAAGGGTTATATATATATAAATAAACATGCACCTGACTTCAATGATAATCATATATGTGCTTTCCTATGTAGTTTAACCATTGACCATGTATACCTAAAATGCAGAATTTGATGTTCATTACTCTTGAATGTTACAGATATAGAAACATATACCATGTACAGTGACTTGCATTTTTCTTTGATGCATTTCCCCTTCCCCTCCTGTGTTCATACATTTGTTCTCTATGTCTGTGTCTCTATTCCTGTTTTGTAAATAATATCATCTATACCAGTTTTCTAGATTCCATATATGCATTGATATACAATATTTTTCTCTTTCTGACTTACTTCATTGACAGTTTCTAGGTTTATCCAAATAAACCTAGAAATGACCCATACAATGGAGTAATATTCCATTGTATATATGTACTACATCTTTTTTATAATTAAATTTTATTTGTTGATTTATTATTTATTTTTGGTTGCACTGGGTCTTCGTTGCTGCATTCAGGCTTTCTCTAGTTGAGAACAGGGGCTACCCTCATGCTTCTCCTTGTGGTGCTTCTCTTGTTGCACAGCATGGGCTCTAGGTGCTTGGGATTCAGCAGATGTAGCACACAGGCTTCAGTGATTGCCCCTCGAGGGCGCTAGAGAGCGGGCTCAGTAGTTGTAGCACATGGGCTTAGCTGCTCCATGGCAATGTGGAATCCTCTCCAACCAGGGACAGAACCCAAGTCCCCTGCGTTGGCATGGCAGGCAGACTCTCAACCCACAGGATCACCAGGGAAGTCCCTACCATATCTTCTGTATCCATTTCTCTGTTGATGGGCATTTAGGTTGCTTTCCATATTCTGACTAT
>contig_128
CACACACCTGCCCAGCCTGCAGGCCCCCAGGGCACTTCCCGCCCAGCCCAGGGCACAGGAATCTTTTCAATTTCACTGAAAGCCTACACCTGCCACTTCTGCTTTCATTTAGCATTTCTTATCCCGCAGCAAAACCCTCTAAACTTTGACTCTGCTGACCTTTTCCCAGGCATCCCTCTTAACAAGCTCCACATAGAGACAGGTTACTCAGAGGCAGGAATGAGAGCTGGGCATCCTAGTCTCCCTTATTCTACATAGTGGGGGTCTTTCCTGTCTCCTGGCTGACTGCCCTTCTTGTAAACTAAGAGGTTTTGTGCAGGGCATCTGTAAAGGGCAGCAATCTCAGTATACACAGCAGGACATTGATAAGTGCAGCTGGAAGGCTTATTGGCTTTAATGAGGTGAACAACAGCAAGGGAACTAACCATGGGGGAGATGTTGAGGATGTTTTAGGAAAAAAAACAAGCTCACAAAGCTTTCAAAAAAACAAGCTCACAAAGCTTTCAAAAAAGCCAGTCTAGACTCCATAAGAGGGCTTAGTCAGTGTGTGTTAAGGACACATTTTACATAGAAAAGCATCAGAGTTGTTTTACATTAATCACTGTGTGGCCAGCCAAGAGCCACTGACAACAAGTTCTAAATTCCAGAAACAGGAATGAGAGTTAAGACTCAAGCCAGATTATAGACACCTTTTTTAAATTCAAGTTGACCCCACATTGTGGATCTGAATATTAATTCTAGTAAGCATCCATGAAGCAATGTGAAATGATTGAAATAATATTCAGGTGTGGAATAAATCATCCTCAAATTCTATTAAGATTTTATTACTAGAATTAATAAAGGTTTTATTTCCAAACTGAGAATAGTAAGCATAAACCAACAAGGTCTTTCCATGGAAGCCCTATGTTAGTACCGAAAAGTTCGCTTCTAATGTGCCTTTAACAAATAATGGAGGAAAAGAACCAGCAGTCAAGTACCAGGTTACCAAGTCCTACTCTCTGATTTAAAAAGTGTACATCATCTTTCTTCTTCCTGGGGTCTGGGTCCATCCACAGTGTCTGTTATCAACTGCAGGTCACAGGGGTAAATCTCCCATATATCCCTCACTCCCTAAAGCACAGACCCACTGTCTTCCATACACTAGAAGCACCTTCTGTATGTTCCTGTCCTAACTTCATCATGATACAAGATTTCTCTATGATGGATCTTCTGTGGCAGGAAGGAAGGGGAGAAAGGAACACCAGGGCAGAGTGAGCTGAGTCTCCTGAAGCACCAAGTCTTTTCTGAGCTCTCTTCCCTGATCTCTATGGGGTTCTTGGAAAGAAGAAATGACAGAAAACAGGAGCAAACTCACTGTTCAAACAAGTGTCTGCTGACTTCTGCATCCACTGCACTGAGCGGATCATCCAGGAGGTAGATGTCTG
>contig_129
TCTGTAGCTTCATCCCTCTCCAAGATTTTAGTTTCTTCTGCCCTTTAATTATCTGTTGAGGTTGGGAAGACCCACTGGAGAAGGGATAGGCTACCCACACCAGTGTTCTAAGGCTTCCCTGGTGGCTCAGCTGGTAAAGAATCTACTTGTGATGCAGGAGACCTGAGTTTGATCCCGGAGTTGAGAAGATCCCCTGGAGAAGGGAAAGGCTACCCACTCCAATATTCTGGCCTGGAGAATTCCATGGACTGTATAGTCCATGGGGTGGCAAAGAGTCGGACATGACTTTCACTTTCACATATGTGGCGTAAATGAAGTAGAGACATAGTGTATGTATTTAATTATGAAGATTTCTGTGGGGTGTTCACCACAGAATGGCATTGGAGCTAAGATAAGGCTAAAGCTGAGAGAGATGCTTTGTTGACCAGCAACATGTGGAAAGTGCTCTTGCTCTCAAATTCTGTGTTACGGGGCTGAGGATTATAGATGTAGCCCGTTTGAGAAGAATTGCTTTGTAGGAAGGATGTGATGGTCACTCTTGTCTTATTTTACTGTACATAGAAATGTTTATTGATCCCTAGTTAAGGAAGATCCACTGGATGAGGGCATGGATCCAATACTCTTGCCAGGAGAATCCCAGGGACAGAGGACCCTGGTGGGCTACAGTCCATAGGGTTGAAAGAGTTGGACATGACTAAAGCAACCTTGCATGCATGCATGCAGAAATGTCTGTGCTTTTTTAATTCTCAGTCCATGTTGTTATTCCGTGGCTATTGTTGATCATCTCATGACCCGCATATGAGAGTCAAAACAGCTGGACTTTCTCTACAGTGAGGAGCACTGGGACTAACCTTGCATAAGTCACTAGAGCTAATCCTGATGGGCATCTTCAATAGCTGTGGGGGAAAACAAGTCTGGGTTTTTTATTTTTATTTAAAAATTTTTAATAAATAGTAGCCTGTATAATATAGCAATTTATAATTTAAAAGTGCTTCATTTTTATCAGTGTCAACAAAGTAACTCCCATAGAATGGTGACATTTATCTCTTGAGACTCCAAAGAGTAAACTGATGAATGTTTCTATTCAAGCTAATAACGTGGACAAGTTTGGATCCAAATCCAAGACTTGGAATCCGGGGATCTTCCTACTCTGGAACCGAGGAAGGACTCTTCTCCATGGGAGACGTGCTGTGCGGTCTCATGTCTCACTGTGTCTTTTCCTG
>contig_130
GTTCTTGCCTGGAGAATCCCAGGGATGGGGGAGCCTGGTGGGCTGCCGTCTGTGGGGGTCGCACAGAGTCGGACACAACTGAAGTGACTTAGCAGCAGCAGCAGCTTCTTACAAAAAGGGTGTATGGCAAAGGAAATTTTTTGAGACTTCCCATGTTTGTTTGTATTTACTTAACTGTGTTGGGTCTTAACAACATGAGGGATCTTTGTTTTGTCATGCAGGATCTTTCTTTGACCACAAAGAAAGCATGGACTCTCCATTTGTGGCTTGGGGACTCAGTAGTTGTGGCGCACAGGCCTAGTTGCTCCACAGCATATGGGATCTTACTTCCCGGACCAGAGATTGAATCTGTGTCCCTTGCATTGCAATGCAGATTCTTAACCAATGGACCACAAGGGAAGTCTTGAGAATTCCTGTATTTGTTGTTTAGTCGCTAGTGAGTGAGTGAAGTCATTCAGTTATGTCTGACTCTTTGCGACCCCATGGACTGTAGCCTAGCAGGCTCCTCTGTCCGTGGGATTTTCCAGGCAAGAATACTGGAGTGGGTTGCCATTTCCTTCTCCAGGAGATCTTCCCAACTCAGGGATAGAACCCAGGTCTCCTGCATTGTAGGCAGACGCTTTACCATCTGAGCCACCAGGGAAGATCATATATATATACATACACACACACACACACACACACACACATACATGCTACTGTGTGTGAAATAGCTAGCTAGCAGAAGCTGCTGTATAGCACAGGGAACTCATGTCGGGGCTCTGTGGTGACCTAGAAGGGTGGGATGGGGGGTTTGGGGGGGGAGCCTCAAGAGGGAGGGGATATATGTATACTTATAGCTGGGTCACATTGTTGTACAGCAGAAACCAACACAATATTGTAAAGCAGTTATAAATAAATGTTCGAGATTTTAGAAAGAATAGTTTTTCATGTTTCATGAGGCAGGACCTTATGACCGTCTAATAATAATGATAAGGCACGTATACTCTGGTTTTCAAGCCATTCACTTTCACTGTCTG
>contig_131
ACTGAAGCCTGTGCATGGCAACTAGAGAGTAGCTAAAAATAATAAAACATTCTTTTTTAAAACAGACTGGCTCTCATGTTAAGTGCTCTACCCACAGTTTACAAAAACAAGTAGAACTACTATTAGCAAAAATTTTCCTGGGCAGGATGAGATGCATATGAGCTAGCTTTCTCTCTTCCTTCCCACCGCCCGCTAGATTATGGACAGACTCTTTGCCGGTCATGTAGTTTGCTGTCAAGAGGTCTCCCGTTATGCACAGGAGACTCATCTCCACCTCAGGTGAAGCACAGCTTCTCCACTGATGCCAAACAGCCTTTTCTAAACTATGACAGGGGCAAGAACACAATGAGGGTGGCTCAGGATTAGGATGTCTGCCCTGCTGCTGCTGCTGCTGCTGCTAAGTCGCATCAGTCGTGTCTGACTCTGTGCAACCCCAGAGACGGCAGCCCACCAGGATCCCCTGTCCCGGGGATTCTCCAGGCAAGAACACTGGAGTGGGTTGCCGCCGTTAAAACCAAGAGTTAATACTAAGAGGTACCAAGCTCTGGTCCTGTGCACGTGTGTTCAGTCACTTTAGTTGTGTCCAACTCTGTGATCCTGTGGAGCCCGCCAGGCCCCTCTGTCCATGGGATTCTCCAGGCAAGAACACTGCAGTGTGTTGCCATGCCCTCCTCCAGGGGATCTTCCCAACCCAGGGGTCAAACTCTCATCTCCTGCATCTCCTGCATTGGCAGGTGTATTCTTTTAACCCCTGAGCCACAAGCTCTGGTCCTACATCATATCAAAACCACGAGGAAAGCTCTGACCTTTTGTATGTCTAAAAAAATCAGCCCTGCTTCAGGGCTTCCTTTCTTTCCTGATTGGTTCTCTAAGAAAAGAACTTTGAACCTCACACAATCGAGTACTGAATTTTCCATAGTTTAGTTGGTTCCTTGTTTCTCTTATGTTCTTGAGTTATTTATAGACTGGAATTCTGTCCTGCATTTTTCTTGCACCGTCTTCGCC
>contig_132
CAGGTGCCCTCCGTGCTTGCCCAGCAGACCCCACTGAGGACAACAGACACCGGTGAGAATGCCACTGAAGATGGGCTATAACTCCCACAGCTCAGGCCACAGAGAGGGAGGCACAATCATTGCGTGGTCTTCAGCTGTTCTTCCGCAGACTCTAACCCAGAAAATGGAAATAAAACTGATGGGAAAAAAAACAAAAACCAGTGTCTAAAATAATTTGTAAATTATACGGTGGATTCAACTACTTTAGACACAGACACCAGCTCGGGTCACCAGTTGCCAGTAAGTGTCCACTTTTCATTTGCAGATAATTCTTAAAGGCATTTGTGATAATGTCCATATCAACATTTATACAAATAATTTGCTAACTCTTATGATCTTAGCTACTTTTTAGTTTGTTTTTTTTTCCCCCACATTTAAATAAGGAGATATATCTCACTAGTATTTCAGATGTGATATCTTGCTGTTCTATTAAAAAAAAAAAAAAAACTTTTTGTAATATAAAGACCTAAATAGCTGGAGGTATATCTCTTGTTAAGATATAAATTGTAAAAGATTTCTATTTGGGGTTTCTTTCCACGATATTTCATATAGAAATGGTAGCAAAAGAAGTTCTTTTTCCTGTGACTTTGCTTTTTCCCTTTAAAGAAATACTCTCTGAATTATTTGCCTTTTTTTTTTTTCCTATTCACAGATTAATGAGGCTACCTTTTGAAGCATGGAGTCAAGGCTGTATTTTTCCTTGGGTTTTACATACTGAGCATATATCTTCTGGTAAGTTGCACCTTTTGTTCTTTTTTTATGGCTTGTATATATTGTTATTCCATTAGTACAAGGCTAGCTATTGCTACAAAGGTCCCACAGAGAGGATATTTTGGTGACTTTCTTGATGATGCTAAAAAGTCTTTGTTTAGCATTCAGTCTGCATTCAGTCTGCCTTCTAATTCTGTGCTCATGTCACTCTGTGTTCCAATTTAATTCAGGATGGGTTATTCTTACCTTTCAATCTCTAATCACTAGCGCGTCTATATTTTAATTACACAAATATGAGCACATCTTTGGTCTGGACTCACATGAGTTTGGTCTGCCACTTGAGTTTAGGTCCAAAGTAGTTTTTGATGTTTGCTACAACCATTACCTCATTGTCAGCCCTAGATAAAGTTGTCAGAAATTTGCTGCATGATTTGGTAGGGTTTTACTTAAAATGAATTTCATTTGGAATAGACTTATGTAAAAATATGCCACTAAAAATTAATTTGACAGAAAGTAGAAGTATTAAAATAAATCTGCATATAAATATAATTATATAAATGTAATGAGTATTCATTGACACACTAAGAAGAATTTTGTGAAAATATGTACTTCAAGACTTCTGTAATCCCCTAAGGTTAGTGATAATAAAAGAATATTGAACTAAACTTTCTCAAGACAAATGTGGTGCAAATAAAGATGATTTCTAAACAATTTTTCTGATTATTAATCAAACTTTGATATTGCTTTAGTCTTTTCTTGATATTACCATATTTATTTGAAATTTACCAAATGTGTTTTTTAAAAAATGCACTTTGTAAAGCCTAGAGCAATGGCAAAAAGAAAAAATATATAGTTACTAAGCTAATAGTAACAAAGAAAATACTATGCTTAAAAAATATTAAATGAATCCATGTAAAGGCAGAGAAAGAGGAAAAACTGAATTGAAGAACAAAGGTAAAAATAAGAAATAAAAATCAGATGGTATATTTAAACTCAGTCATGGTGATATTAGTATTATATATAAAAGGTTTAAACTCCATGAGCAAGGCAAACATTATCATAATGGGGGAAAAAAGGGCTGAGATGTAAATTTTCTACATAAAAAACACTTTTAAAATTAATACATTTAAATCTAAAAGGATCGAAAGATACATTTTATCACACTGATTCATAAAATGCATAAGAAGTAACACTAACACTAGACACGGTAGATTTTAGAATAAGAAAAATTACTGTGGATGAAGAGGAAAATGTTAAACAGAGGGGATGATTTATTAGGAAGATATAGCTATCTTAATTTTTATGCATATAATAGGTATTTTACATAAAGCAAAAATCAATAGAACTGATCGGGTAACTAGATAAGACTACAACAATAGATGAAGTTGTCATTACTGTTCTACACTACATTTTTATACTACTACCGGTTTTGCACTGCATTTCACCATCAAAACCTAGTATACCACTATTCATAATTAGTATAATCTTACAAGAATATACTTTAGTGATCTCCTTCTTGTCCTATGGATAATAATTATTATATAGTTTGTGTCTACTTAGGTTATACATTACACAATACTTTTAATGTAATTTTTAAATATATTTGGAAGTTCTGCATTATTCTGTGAGCTGATATTTCCTTAAATGACCAATGGAGGATGTTAGAAAACCACTCATCTGGAAAAGAACCATTCAAAATACAAGATAGACCAATGAATTTTAATGTAACAAATTACAAAAAGTACATGAATATGGTTTCAGGTTTCTTATTGAAATTAACATCTAAGAAGATACCACTTAGTAAGTTTTGACATTGCATCAAAGAAAAATATCTATAATTATCTAAAAAGGCTTTAGAAACTTCTATCTTTTCAAATTACTTGTCTGTGTTAAGATTCTCTTCATATGCTTGAGCTTAAAAAATACAATGGACTGAATATAGAAAGAAATATGAGAATCCAGTTATTTTGTATTCATAAATACAAACATTACAGAAACTTTCAAAACCTAAAATATTATTCCTATAATGATTTCATATATATAATTAACTTTAATTAAACTATTTGTTTGATTAAATATAACAATAGGCTAGATTTTATTGCTGTTTTCAAACAATTATATATGCATTAATATTTTTTTCAGTTCAGTCACTCAGTCATGTCCAACCCTTTGCGACCCCATGAACCACAGCATGGCCAGGCCTCCCTGCCCATCACCAACTCCTGGAGTCTGCCCAAACCCATGTCCATTGAGTTGGTGTTCATTTTATCTGGATGCAAATTTATACCTGTTGAACAACCTCTCATTTCTTCATCCTCAGTCCCTGGCAGCTACAATTCTACTGTCAGTTTCTATGAGTTTGACTATTTAACTACCTCTTATAAACCATGCCAGTGGAATTCTGTGTCTGGCTTATCTCACTTATAATGTCTTCCACTGTCGTTCACATTGTCATATAAGGCAGAGTTTCCTTCTGTTTAAAACTGTTGGGAAGATCCCATGTAGACGGGCATGGCAACCCACTCCAGTATTCTTGCCTGGAGAATCCCATGGACAGAGGAGCCTGGCTGGCTACAGTCCATGGGGTCACAAAGAGTCAGACACCACTGAGCGACTAACGCTACTACTACTACTAAAGCTGAGTAATATTTTCATTATATGTGTGCCTCACATTTTCTTTATTCATCTGTCAATGGGCATTTAAGCTGCAATGGACATGGGGCTGTGGTTCTCTCTCTGAGGTCCTGATTTCAATTCTTTTGGATATATAACCAGAAGCAGGATTGCTAGATCATACGATAGCTCTAGTTTTTAGTATTTTGAGAAACCTCTGTATTGTTTTCTGTAATGGCCGCACCAATTTACATTGCCACTATATCACTGGCTTTATCAATGGCTTAAAGTAACAAGCAGGCACCTTTCTCACATGGAACTGTTAGCCAGTTTCACCTCAGGTTACATGTTTTAGCTGCTTATAGCTTTAAATTTCTGTTGGGATTCAGATCTACTCCATATGACTCCATATTTTGTTCTTGGACATGTGACTGTCTGAGACATGCTATTTTCATAGCAGCAAGACATACTGTTTTCAAAGCCAGGCATTTTTAATAAATACCTTCTCATCGTTGTTGTTCAGTCGCTCAGCTGTGTCTGACTCTTTGCAACCCCATGGACTGCAGCACACCAGTCTTCTCTGTCCTTCACCATTTCCTGGAGCTTGCTCAAATTCATGTGCACTGAGTCGGTGGTGCCAGCCAACCATCTCATCTTCTGTCATCCCTTCTCCTCCTGCCTTCAATCTTTCACAGCCAGCATCAGGGTCTTTTCCAATGAGTTGGCTCTTTGTATCAGGTGACCAAAGGTATTTCACTGGCTCAAATATTTAATGCTCAGTCACTCATTCATATTCAACTCTTTGTGAGCCCATGGACTGCAGCCCACCAGGCTCCTCTGTCCATGGAATTTTCCATGGACATTGGAGGATATTGGAATGGATTACCACTTCCTACTGCAGCAGATTTTCCCAACCCAGGATCAAACCAATGTCTTTTGCCTCTCATGCATTGGCAGGTACATCTTTACCACTGTGCCACCTGTGCCCAAACATAAAACATGATGAATCCCAGAGTCAACTTGTAAAAAAGTACATTGTTCCTACCATGAAGTCATGGAAAAGACAGTAAAATATGATATTAAAAAAGTCTTGAGTGAAGAATTAGAGTTAATGTCTCCCAAGACATTAATGGGTCTCTGTACCATTTAGTAAAATTAAGACAGCCAGCAGGCATACAGTCTTGATATAGTATTTTTCTTCACTTAAATAATTTGCATTAGACAATTGGAAGGGGCTGGAAAGTGTTTTGCCAATGACTTCATTTGATAAATGGAGAAACTGATGTCCCAGAGTATTTAAGCGCTTTTCTAAATTTGTACAGTAAGTCATTGATATCTGACAAGGAAATAACTTATCTGACATTGTGCCTGAATTCACTGTTACATCGACTTTCTCTTACTATTCATGTGCACTTTCAATATCCCAATACATTTCTAGCAGACAGGATTCAGGCAGGAAACAGATGGCAATCTCAAAAGGGTTTAACAGAAAGTTAAACAAGATGAAAGAGATTTAACAAAGAGCTCTTTAGCAGAGGTGATAGCAGCTGAAAAGAATCCAGAAGAAATGAAACAGAATCTGTATTTAACAACTGCAGGAGTCAGCACCACCAGGTGTGAAAAGGGGACAAGAGTTCTAGGACCTAAAAGAGATGAGATCAAGGGTGAGGAGCTTTAGCTTTACCTTTGGAAAGATGCAATCCCAGTAGAATCCCAGAATCCTTACTGTAAGAAAGGAAGTGAATAAGAAGAGTAATAGTCAGACATGATCGAAGCGACTTGGCATCACACAACAAATGTTTGTTGAAACCTTGCTGTATGTCAGATTTGTCTTCAGGCATTGACACTGCAGCATTGAACAAAACAGAAAAATTCCTTCTTGGACCTTATACTGTAGAGATGGATTCAGTTGTTAAGCAGGCAAAATCAAGTAAAATTATATTATGTTAATAGTGATAAATGTCAAGAAAAAATCAGGGAAACAGAGTAGGAAGTTGATTCTGAGGGGCCTTGGGCAGAGTGTAAGATGATCTGACTTATATAAACAAGAAAACTCACTGCTGAGTTACAGATTAGCTTAAGATGGGCAAGGGCTGATGCAAGTGGAATTTTGTAGAACAGTAATTATATGATAGGTATACTGTAGAAATATGGCCATTTCTTATGCTTTAAAATATTTTTTATTTATTTTTTAAAATTTTATTGAAGTAGAGCTGATTTACAATGTTGCATTAATTTCTGGTATACAGCAAAGTGATTAAATTTTCCATATACATACATTATTTTTCATAACTTTTTCCATTATTGTTTAATGAAAGATATTGAATATAGTTCTCTGTGATATATAATAGAATCTTGTTGTTAATCCATTCTGTATATAATAGTTTATATCTGTTAGTCCAAAACTCTCAGTCTAACCCTCCTCTGTGCCCCTCCTGTCCTTGGCAACTGCAAGACTATGAGTCTGTTTCATAGATAAATTCATTTGTCTATGAATGAATGTCTATGAATGACCCTTTTTTTTAGGTCCCACAGATAAGTGATATCATAAAAACACTGTCTTTCTAACTTACTTTGTTTAGTATGATCATCTCTAGGTCCCTCGATTTGGCTGCAAATAGTATTATTTCATTCTTTGTTATGACTGAGTGATATTCCATTTTACATGTACCACATCTTTATCTGTTTGTCTGTTGATAAATATTTAGGTTGTTTACCTGTCTTCATTATTATAAATAGTACCTCTATGAACATAGAGGTGCATGCATCCTTTTGAATTGTAATTTTATCTAGATATATACTCAGGAATAGGATTGCTGGATCATATGGAGGTTTTTTGAGGAACATTCATACTGTTTTCCATAATGGCTATACCAATTTACATTGACACAGCAACATAGAAGGGTTCCTTTTCCTCCAGACCCCTTTTTATCCACACTTTCTCCAGATGATGGCTGGTATGAAGTGGTACCTCATTGTAGCTTTCATTTGCATTTCTCTAATCATTACTGATGTTGAGTATCTTTTCATGTCCCTACTGGTCATCTGTATGTCTTTTTTGGGGAAATATCTATTTAGAGTTTCTGTCTGTTTTTGATTAAGTTGTTTGTTTTTTTTTAACTGAGTCATATAAGCCATTTGTAATATTGGAAAATAAGCCTTTGTCAGTTACATAATTTACACATTTTTTTCTAGCGGTCCATAGGTTGTCTTTTTGTTTTGTTTATGGTATCCTTTGTTGTGCAAATCTTAAATGTTTGATTAGGTCCCATTTGTTTGTTTTTCCTTTTATTTTTTTTTTGACTTGTAAGACTGACCTAAGAAAATGGTGCAATTTATGTCAGAGAATGTTTGTACCGATGTTCTGAGATTTATGGTGTCATGTCTTATATTTAAGTCTTTAGGCCATGAAACATAGTTATTTTTTGTCATCTATTTAAATAGCATGATAAAAGAGAAATAAAATGTGGCATTTTAAAAAAAATAAGTAAAATAATTATTTCATAATTTACTTATTAAGTAAGTCCAGATGTTTACATATAGATTTTCTTAAGTGTGAAGAGTTGTTGACTGACATGAGTGATGTAAGTTTATAGATAAGCCTGAGCTACTTGTGAATTTTCAAAAGAGATATTTTTAAAGCAAACTCTAGACTTGGGAAGAAAATTTTTAAATAAGAGACAGGAAGAAAAGACACATTATTTGTAACAGATGAAAGCTATAAATTATTTGGAAGATGAAATAGAGAAGTAGATGAGATTTAATAACAATATATACAGATATAGAAATAAACTTTTATCTTCCAAAGATGCTCATTTGTATCTTAACCTATAAGCCAAAGAATTATGCAAATGCTCATAAAAATTACCTATCATTGATAATATAAAAAACATATTTATTTTATTTAGACATTTTTCCCATATGGTGACATTTCTAGCTATTAAATTTTCCAAGAAAGTTAATACGATATACTTTCTTTTAAGTATTTTACTATGTAATAAATATTTGAATATATTTCAGGAGCAAAACCAGAACTCAGTTGTTAAATATTTCACTGCAGTCTGATAAACTCCAATGCCAGGCTCTCTGGAATTATAACAAATGCAAATATTAGAAAAGAATTTACAATAGCCAATTCTATCTGTATAAGGAGAATATAACAGTGCCAACTCTAAAGACGACAGTTCCACTCAGTAAGCTGGCCCTATGAGACTGAATGCAGCCTTGTTTGTGCAGCAGGATGGGATGAGCTGTAGCAAATAACCACTGTGCTCAGGTTGCCTCCAGCTCCACCTGGTGCAGCCTTAATGACAATATTTCTTAGAAGCCAGAGAGAGGAATTTAACAACAGCTTCAAGCTGTATATGCTTCCAAGTTAGGGACCTCATAGTTTCACATTAAAAACTCTATCTTGAAACTCTATAAACACAGATAAGTTCTCAAAAAAACATAAGAATTTTGTGCAGCGCACTACCTGGTATAATCACTCACCTAGAGCCAGACATCCTGGAATGTGAAGTCGAGTGGGCCTTAGAAAGCATCACTATGAAAAAAGCTAGTGGAGGAGATGGAATTCCAGTTGAG
>contig_133
ACCTGATTTCGGTGTTGATCATCTGGTGATGTCCATGTGTAGAGTCTTCTCTTGTGTTGTTGGAAGAGGGTGTTTGCTATGACCTTATGTTCAATGTGTCCTCTTGTTCTCTCAGAGAGAGAGCAAGCTCTTGGGGGTCTCCTCTCATAGGACACCAATCCCGTCACATCAGTGCCTTACCCTGGTGACTTCATTCAACAGTAATTACTCCTCTAAAGGTCATATATCCAAATATGGTTTCATAGGGGGTTATGGTTTCACTATAGGAATTTGGGGGAATATAATTCAGGCCGTGCAATCATTGAAAGGAGAGTTGTAAACTAAAATGCATGAGACAAAGGTGTGATTCTGCTGCTGCTCTCTCTTGCAAGACTTGGCTCTGCTTCCAGTTGAAACACAGAGACTCAGTTAGATGTGAAGTTCTTTGATGAGAAAAAGGAAGAGATTTATATGTATATTTTTAGAAATGGGCACAAATTCAGGGTTGTCCCTGTGATAATTACACTCTTGTCTTCTACCTCTTGCATGGAGAAGAAAGGGCTGAAGTTAAGTTCCTGTCTTGGTAAGTTCTGACGAGTGTCCTGAAAGCCTGTGTGCAGGGGGAAGAGGCCAGGGAACACCCTCGGTGGAACTTCCTGTCCTCTGCCCTTGTCCTCCCTGTGTCTCAGCACAGGGCTCCATGTCACCGCCACGACAGGCCTGCTTCTTCCCCTCTGGAAAACTATTTTTAACCAGTCATGGTTAATTTTTTATTCTTTTTACAAAAGCTATATATGTTCTTTTCAGAAAAATGAAGCAAAGACAATGAAAACCTCCATTTTTGTCAGCAATAGGATCAGATTTAGTTAGAGAGTTGCCTAGTACTCTGCAATGATAACCTGGAGTAGGAAATAGCAATCCACTCCAGTGTTCTTGCCTGAAAATTCCATGGACAGAGGAGCCTGGTAGACTATATAGTCCCTGGTGTCACAAAGAGTTGGACACAACTGAGCACACACACAGTGCACTGTTAAAATGGCTAAAACAGCTGTGAACACAGTAACCACTGGGGTTACCAGAACTCTTTTCAGAGAGGGCTGAAGATGAGACCTTCAAGGAACATGCTGGGATAATAACCAATGGTCCTGAAATCCTTCTTTCCTCTAGGAGGATGAATTTCATTAACACAAAACATTTGTTTTGCTGATGAATTAAATGGAGCTAGATTACTTGTCTCTAAGGGGGCCTGCCACAGTGTTTTACACTCTTGGAAAAACATTGGTTTGAAGGGGCAGCAGATTACAAGTTTTCTTGGGGCAGACACACATACAGTTCTCACCCTGACCCTGAGTAATAGCATTACTTTAATAGCTCATTTAGCTTTATTAAATCAGTATGTGCCTCTTCTATTTAAAAAATTCAAATAAGACAAAATAAACTGATATCATACTACCCACAAATAACTAACACTATTAACTTGAACGCATTTTGTTTGGAAATAACTTCTACTTAGAAATAAGTTACAAAATTAAAAAGGCACCTCATACAGAGTCTCCTATTCTTAATCTTTTAGCTCATTTACCATTCCCATTTATCGTTCTATGGGTATGCATGTGTATACACACACACATAAATACATACATATATACTTTTTTCTTAACCAGAAGTTAAGAAAAAGTTAGAAACTAACTTGCATGTATCATTACCCTTTATTCCTAAATTCTTCAGTACCTTATTTCCTAAGAGTAGAGATAATTCTCTTACATAACCACAGTACCAGTTATCAACATCAGTAAATGTGACATGGATAGCATCTATATTTCAATTTAGTCAATAGATCACAAAATGTCTCCTTCTGGTTTAAGATCCAGTCCAGGGGTAGTTACTACATTTTTTCCTTATCTCTGTAGCACCCTTAATCTGGAAAGTTCCTCAATAATTTTTTTTTTCTTTTCAGACATTCATTGTTGTTGTTTAGTCGTGTCCAACTCTGTGTGACCCTATGGACTGTAGAGGAGCCCCATTCTTCAGGGTCCTCTGTCCATGGAATTCTCTGGGCAAGAACACTGGAGTGGGTTGCCATTCCCTTCTCCAGGGGCTCTTCCCAACCCAGGGATCAAACCCGGGTCGCCCTCATCACAGGCGGGCTCTTTACTGCTGAGCCACCAGGGAAGCCCAAGACGTTCATACTTTGTGATAATATTTTTTTCCCCTGTCACAATACATTTCATTTTGGGTTTGTCCTTATGATTACATCAAGGTTCTACAGTCTCAGCCAGAGTGCTGCATAGGTGATGGTGTGTACTTCCTCAGGGTACCGCAGCTGGAGGCACATACAGCTCTCTATCCCCATGTTCACTGGCTTTGCTTACCCCGTCAAGTATAATTGCTAGTTTTTTTCTTTTTTCCTCCTGGCACCTAATAAGCAATCTGTGAGGAAACATTTTGGGCCTGGGCAAATATCTTACTCCCTGTCAACATTCTCTTGGCAGAACTGGCATTCATTGGTGTTTCTAGCTTGAACCATTCTTTATTAGGATAATTCTAAAAGTCATGCTGTGCTACCTGCAGCACCGTCCACATTAGCATTCTGTTATAAGCAAGAGCCCTCATTTCCTCCCCCTGCCATTTGTTTATCTGTTTGTTATCTATACGGACTCACTAATACCTGTTTTTCAATGGTTTTAAATTGATTACTGTATTTAATTATATTCATGCTCAAACTGACTAACACTTGGTAGTGGGAGCCCCTTCAAGGTGGCTTCTGTGTCCTGTGACGTACCCCAGCATTTTTTTTTTCGAGTACTTCCTAGTTTTCAGAGGGATTCTCTGGTAGCTCAGCTGGTAAAGAATTAGCCTGCAACGCAGGAGACCCCAGTTCAATTCCTGGGTCAGGAAGATCCACTGGAGAAGGGGAATGGCTACCCACTCCAGTATTCTGACCTAGAGAATTCCATGGACTGTATAGTACATGGGGTCACAAAAAGTCGGACACAACTCAGTGACTTTCACTTGCACTTTTAGTCTTCAGAAATAAAATGCTCAGGCTCATCTTGTTCTTTTGCTGCTCCAGCCCTGGACTCTCTAATTCCTCCAAGGAGACCTGATAGCTTTTAGTGTGGTGTGATATTGAAAGGTACTTGGTATGCTCACTAATATTGTAGTGTCTTTGCTTCAGGCCTTTTCAATGGACAGAGCTAGGAAATGTATGCATGTGTACACAGATACACGGACATGCATGTAGAAATCACGAGTGCATACCAGTACCTCCAATCCCAGTGTACCTCTGTGAATTCTTTTTCTAACTTCCTTCATTCTTTATTTGTGTGCCCTTTCTTCAACAATGGAACCCTGACTTCTGACAAAATGAACACATTTAATCATTCCTATAATATACCTTAAATAGTTTATTCTTAAATAGATTATACTTATCAAGGCTACTTAAATTAATTCAGGATCATCCCTCCCTGCCCACACTATTAACTTTTGATGAACATCCTTCTAGATCTCCCTGTATACACCTTTAGATAAAAAGACAGTTTTATTAAATAGTAATCAGACTCTACATACTCTTCTGTAACCTGGCTTTTCCCAACCAATGAAAATATCATTAACATCATTTCATATCATACAACATCTTTTTTTTCCACAAAATGAGATCCATAGAATATTTTTTAATGATTGCACAATAAGACTGTACCATAATTCCTGTTATTGGACTTTGATTTAAAAGATGTCCAATTTTTCACATAATAGTGTAAAAGAATGAAAATCTATCTTTTATCCACTTGGCATCAACATATTTGTAACTAAATTTTAATTGTTTCAGTAGGATAGAAGTGGACTTACTGGTCAAAGGATATATATATATATATATATATATATATATATATATATATATATTTTTTTTTTATGCTTTTCTGGATGGCTGTTTGCTCTGTTCCACAGTTTTTGAGTGCTGGTTTTTCTAGACACATATGGGCCTGGCTTTGAGATTCTAGTTTTGAGGATCTAGAGTGTGACCAGGATTTGTACTTTTTAAAGGCTTCTTAAGAGATTTTGATGTGCATCCAATTTGATAGGTGAAAGTGGCATTTCATTAATTTAATAATAATTTTCTTCTGAAATTGTTTCAGACACTCAGATTTGGGAGAAGTAACATCAGAAATAAAAGCTTCTGAGAGACGAACAGCTGTGGCCATTGCAGGTAAAGTTGGGCTTGGGCCCACCCTGAAGCAAATCCATTTCTTCTGTCCCATTGGGATTCTGGATTCCAGAATCATACTGGGCAGGATCATGGACCTCAAAAATAAGTAAGCATAAGGAGCTTGCCAGGCTCCTCTTTCCATGAAATTCTCCAGGCAAGAATATTGGAGTGGGTAGCCATTCTCTTTTCCAGGAGATTTTCCCAACCCAGGGAAGCCCCCATTTTGGATCTATCTTTTATTAATTTGGTGCTCCTCAAAATGAATGCGTCCTATTGGATATTAATAGTGTTATGCAGAAATAACCCTACAAAAATATGCAAATAAGTTTGGGTTAATCAAATTTTATTTTATCCATTCAAACAAATATTTGTTGACTATTTACCATGTGTTGGTTTTATTGTAGGGATTGTGAATATAAGAAACAATAGTGAATGCAATAACCAAAAATCCTAGTCTTTTGGGAACTTAAGTTCTAGAAGGTAGGCATTGTGGGAGTTCATGGTCAGTTGCTCAAGGCTAAGCAAAGCTGAGATCAAGCAATAATTGCTCAAAGCCCTTCAGTTTCTCCAGACCTTGAATTGTACTATTCATTAGCCACTAGGCACACATTTAAAATTAAATAAAATTAAAAATCCAGTTCCACAATCACACTAGCCATATGTCAAGTGCTCAGTAGCCATACAGCTAGTGACTGCATGTTTAACAGTGTAGATAGAGAACAAGGCAATCTATTGGCAGGCAGTGCTGTATAAAATCGGGAAAGAAAATTTCAGGGTGGGCTGGGGAAAAGCAGTGGCCTTACTGGCTTATTGTGAGCTACTGCTGCTCCTAAGTCACTTCAGTCATGTCTGACTCTGTGTGATCCCATAGACGGCAGCCCACCAGGCTCCCCCGTCCCTG
>contig_134
ATCTGTGGCTGTCCTGCTGAGGGGGCCTTTCCATGGGGACCGTGTGCAGTACAGCCACAGATGCTGCCATGAAAGGGCAGCAGGGTGCCCTCCTCCCTTGTTTGCTGCCTGGGCGGCCACCGGGTTTTGAAACCCATGCACCCTACTAAGTTTCTAGGGTGCAATTCGTGGGCCCTTGACCACCTGCTGGGATGGGAAAGGGAAGGGTCCACGAATTGCACCCTAGAAACTTAGTAGGGTGCTTGATGTACTCTGCACATAAGTTAAATAAGCAGGGTGACAATATACAGCCTTGACATACTCCTTTCCCAATTTTGAACCAGTCCATCTGTTCCATGTCTGGTTTTAGCTGTTGCTTTTTTACCTGCATACAGGTTTCTCAATAGGCAGGTAAGGTGCCTATTCTGGTATTCCCATATCTTTCAGAATTTTCCACAGTTTGTTGTGATCCACACAGTCGAAGGCTATAGTATATGAAGCATATGTTTTGTTTTGTTTGTTTTTTCTTTCTGGAATTCCCTTGTTTTCTCTATCATCCAATGAATGTATCCAGCTTGTATATCTGGATGTTCTTGGTTCGTGTACACTGAAGCCTAGCTTAAAGGATTTTGAGCATTATCTTGCTAGCATGTGAAATGAGTGCAATTGTGCGGTAGTTTAAGCATTCTTTGGCTTTGCCCTTCTTTGGGATTGAAACGAAAACTGACCTTTTCCCATCCTGTGGCCACTGCTGAGTTTTGCAAATTTGCTGCCAGTGGGAGCAGCACTTTAACAGCATCATCATTTAGGATTTGAACTAACTCAGCTGGAATTCCATCACCTCCACTAGCTTTGTTTGTAGCAATCCTTTCTAAGGCCTACTTGACTTCACGCTCCAGGATGTCTGGCACTAGGTGAGTAACCACCCCATCGTGGGGGTCCGGGTTATTAAGACCTTCTTTGTATAGTTCTTCTGTGTATTCTTGCCACCTCTTCTTAATCTCTTCTGCTTCTATTAGGTCCCTACTGATACCTTTCACCCTGTAGAACTCATCTTCCATTGTCATATCTTTTTGCTTTTTCATGCCAGTCATAGGGTTCTTTGGTCAAAAATACTGAAGTGATTTGCCCTTCCTCCCTCCAAGGGACCACATTTTGTCAGAACTCTCCACTTTGTCAGAATTCTCCACCTGTCTTGGGTGGCTCTGTATGGCATGGCATAACTCAAAGCTTCATTGAGTTGTGCAAGTCCCTTATGCAAGACAAGGCTTTGATCCATG
>contig_135
TGGACTGCAGCCTACCAGGCTCCTCTGTATGTGGGATTTTCCAGGCAAAAGTACTGGAGTGGGGTGCCATTGCCTTCTCCGAATTTAGAGCTAGAGGAGAACAAATGAATTGCCTACCAATCAGTAATGTTATTTTCCTTAAAGTTGATGTTCTTAAAAACAAATAATATCTAATTTCCAACAGTTGTTTCATTTAATGAAAATATATCTTGGAAAAAGTTTTGGCATTGTTTTATAAATGATGTGAAGGAAAATTTTATTATTTTTTTGTTGATGGTGGTTGTGGCTATTTTTTTAATTGGAATACAGTTGATTTACAATGTTGTGTTACTTTCTGCTATGAATTAAGTTACACATATGTATATTTCCTAGAGAAGGGCAAGGCAACCCACTCCATTATTTTGGCCTGGAGAATCCGATGGACCAGATGATCCTGGCAGGCTACAGTCCATGGGGTCACAAAGAGTCGGATACAACTGAAGCGACTTGAATACTCAGCACACGTACATAGATATTTTCACTCTTTTTGTGTTATTTTTTATTTTTTTTCCTCCTTTTTTCTTCTCAAAAAATTTACACTTACAAAAGTGTTCTAAGAATAGTATTACAATGAACATCCATATGCCTGTCATACTGATTCACCACCTGTAAATGTTTTGCCTCTTTCTCCACCATCTGTATCTGTATTTCTCTCTTTTTATTTTGGCTGAACCTTTTACGAATTGTAGGTCTCATGACACTTCACTCTTAAATACTTCATTCCTGTTTCCTAAGAACAAAGATATTTTCCATGGTGACTCAGTGTAACTCTCACATCCAGTAGATTTCACATTAATATAGATTATTCTCTCAACTCACTCTAGTGAAGGATCCTGATTTTAAATATTCAGCCTGTTGCAAACCAGTACTTTCCTAAAACACAAAAAAGGAATTATTAGAAAAGTATGTTAAAAGGATACAAAATGCAAGCTCACACTTTTAACAATGAGATTTAACATGCAGATATAAAGTTACATTTCAGTATATACAATCAAAATGAACATAAATAAGAAAAGGAAAAGAGTTATACAGCTGTACTCTTTTTTTTTTTTCCCTTGGCTGTACCCCCAAAAAACTTGTGAGATCTCAGTTCCTGGACAAGGGGTTGAAACCCCGACCTCAGTGCCAAAAGTGCTGAGTCCTAACCGCTGGACCCCCAGGGAATTCCCAGTAACTCTACATATTGGTCATTGAAAATGTGAGTGTAAGTGATTGATGAAAGGAATCCACTTTAATTATATAATTGAAACAAGAAACTAAGAGTAGAGTATCAGTTCTTAATACTTAACATCTAGACACATACTTTGAAAAAGTACTGTTTATATTAATTTTTGCAGTTTTTAATATGTCAGAATAGCTTATTTCTCGTTAATTATCTAGTCTAAGTGGGATTGGTGACAGCCCTACTCCTAGAGGATAATGTATTTGTAAATTACTGTTTCTGTGTTGGTGTTCTTCCTTGGCTTCTTCTTAATTTTTTAAAAAATAATATTCATCATAAAGAAATCCATCTCAAATGGCTGTATTGTATCTTTTAAATTTATTATTTTTTTTAATTTAATTTTTTAACTTTACAATATTGTATTGGTTACATTTATTTTTCTAATAATTTCTTTTGATTGTGTTTTACAATAATACTGTTCTGCAACAGGTTGAAAATTTTATGTCAAAGTCCTTCACTGCAGATAGTTTAAATAATAATCTGCAATAATGTAAAGTTAATGGAGATGGACGTGTGGATTTTAAGGCAGTCTCATTAAGTTCAGGATTTTCATTTTTACTTTTTTCAAATGAAGTCATTAATAACTTTTTTTCTTGCAGTTTTATTGAGGAAATAATTGATATACAGCACTATATAAGTTTAAGGCATAGAGAGTAATGATTTGATTTAGTAATCATGAAATGATTAGTAATAACTGTGTTTTCCGATTTCATCTTCCATGCTTCATCAGTAGTCAGTTCCAGTCATTTATCCTGTCAAGTTATAATTAAATTTTTTTATAATTAAATTTAAGTTATATTTCAATGGGATAAAGGAATTCTGGATGCATGAATTCTCTATGTGTGGATTTCTTTTTTATGGAAAGTATAATTCAAAATATTCTATCAAACATGTTAATTTGTAGGGACTGTTCTTCAGGCTTTTATTTTTCACTTTTGCTCTTATTATTTATTTGCTTCTGAAAAATATGTTCAGTCTCATCCCTGTATGAAAGTACTAAGATTGTTGAAAACACCAAACTGGGAATTCCCTAATGATCAAATGATTAGGACTCTGTGTTTTCATGGCTGAGGGCCCAGGTTCAATTCCTGGTCAAGAAACTTAAGATCCTTCAAGGTTCCTGCCACAACCCCCCAACCCTCAAAAAAAACAAAACAAAGCCTAAAAAAAACAAAGCAGACAGATAAGCATGTTTTACTATTTAATTGAGATCTTTAGAACTGGGGACCATATGTTTATTGTTTCTCTTTTAGAAGCACTAAATTTTTTCTGTAGTTCATTCTTACGGCACTTTCTTCATAACCATTGTACCTCAGCATATATAATATATCCACATTTATGATCAGCTTTCAGTTTATCAAATATAGTCTTTTAAATTTAATGCATTAGCTTTACATGATTCACAGGTTTTCCTACTGTGCTCAGAATAGTGGGGTTTTTTGTTTTGTATTAAGATTTTTCTCAGCGAAGGAAGCAGTGTGTTGATTTATGTTCTAGCACAGTCCCCTTAATCTAAACTGTTTCCCTGTCCTGCAGCTGTGTCATTGGAACTTATTCTTGCAAACACACTTTGAATCTCATCTGTTGTCATGTGATCCTACTTTTATTATACAGATCACTGTCAGTTAATGTTTGTTAACAAGAAACTGATTTTAAAAAAAGACTTTTTAATATCACCCTCATGTTTAAATCACAAATATTAAAATAATTTTCATATCAGCAGTAATTTGTCATTCTTCAAATTGCATTGAAGAAACACTTTGCTAACTTTGTCATAGTTTATCATAAGCTAGATCCCAAATACCTCAAGCCATGGTGTCATTGGAAAGTTAAACTGAACTACCTTCTTTGTCACGGATTCACCAAGATTTCCAAGCAAACATCATTGATATGGTCTTTTACTAATGTCCTGGAAATGGTTTATTCTGTTTAGTTTAGCAACAGAAAGTACTTCTTTCCCTTTTGGCCACAATGCTAATGAATGGAATTTTGTATCTGTTTCTATTGACTTTTGAATTTAGTAGTGTTTCTTCCAAATAATTCTTTTGATTTTGAGTTTATTTCTTCATGTTTTATATGTAAATGCTGCAGAAGTTTTTGTGAATTTGTTGCTTTACTAGCTAAAACATGTCTGCAAAGAACTCACCGTGGTTTTAGCCCTGTATGATCAAAAACCAAGCCCAGTGTGTGAGGGCTCATGGAGTAAAATCAGCTTCCCCTCAGTTGCCCTTCATTTCTTTGAAGTCACTTCTGTTATCATCACGTGGTTTATTACTTCTGCTGCATTCAGAAAAGATATTTTAAAAAAAAGAGTTTTTTTTTTTTTACAGAGACATACAGTGTGGGGATTTTTTTGCCATCAGCAAATTAGGATTAAAAAATAATAAGTTTTACTTTCTTAGTTATTAAAAAATGAATTTTAAAGTCACATGATTAAAAATTAAAATGATTATAAAAATAACAATTTGTAAAGAGAAATGCTTACATTTTATCACATTTTGGGGTTTTAATTGGGAAAATAACCCTAAACTTTCTCAGTGTAGTATGGTCTAACTGCACATGACTAATACAGTAATATCACATATGAGTACTTTGCAATAATTGGTATATGTTCTGTTTAAGGCTGTGAGTTCATCATTCATATCTTGAGTATTGTGACACTATCAAATTTCTAGGCGACTTTTTAAATACTCAAAATTTTTGTACCTATCTTTTGTTAGGTAGTTTGCAGCTCACGTTTTTGGTAGCTGTATGTACAATTCTAGTCAGATCTTTGCATAGTTATTCCAAATGTTCTTAATACCTGTATTTCTTGCCCAGTCCCAAATCCAGTCCAGGATTACCCTCTGCATTTAGTGTTAAGAGCCCATCTGTGTGGCAGGATGTCTCTCAGTTTCGGTGGGTGCATTGTTACCGCATGGTTAGCTTCATGTTAATCACTTTAGACAAAAATACTACACTGATGATGGTTTATCCTCCTCAGCGCATCATATCATTACCACCCAGCACTGGTGCTGATGAGTTAGACCGCTTAGGTGATATCTGTAGGGATTCTCCATTACAGAGATAGTCTTTTCCCTCATAATCCTTTTTGAAAGTGAAAGTGAAGTCGCTCAGTCACGTCCGACTCTTTGCGACCCTGTGGAACTGTAGCCCACCAGGCTCCTCCGTCCATGGGATTCTCCGGACAAGAATACTGGAGTGGGTTGCCATTTCCTTCTCCAGGGGATCTTCCCGACCCAGGGATCGAACCTAGGTCTCCCACATTGCAGGCAGACGCTTTAACCTCTGAGCCACCAGGGAAGCCATAATCCTTTTTGGGATCCATTAAATAAATCTTGATGTGAATTAAGAATGTATTTTGCTGCCAGAAATCCACTGGGAACTATTGAGTTGTCCAGCAGAGGGTAGTAGAACACTGATGGTGAGCCTCTAAAGTTTGGAAGTCCTACAAAAAATACAGAAAATTTAATATATCATTAGGAATATAGGTTTTAAATTTTTGGAAATCTTTCTTGGCTTGCATTGTTTCCCACGTGTCATACAGGATATCTGAGAAAGATTTATTATAACTCTACCATTGACTTGACAGAGTAAGAAAAGCTGGTGAATAACTGTTGTTATGAAAAATCATTAAATTTCCTAATCAAATTAAATTTTGTGGATTTATTAATACTTATAAATATAGTTGACACAAATTTTCTTAAAAAAATTTTTTTTCCCCTATTTCATTTTTTAAGCAAATGCATCATGATTTTAAATACTGGATGAGTATCCAGGGAGCCTGCTGTTTCTGTCATTTATCAGAAGAGGGCAGCCCAGTGTTTATCAAAGAAACAAATATGAATAAGGAAACAGTTTTTTTCCCCAATAAATATACATACTCACATATATATATATTTTATATTAAAGGTAGTATATATGCTTATTTGTTTAAACATATATATTGCAGAGACATATAACATGCTAAGGGAAAGTTCTCTGGAATTTTTTCCTCCTAAACAAAAATTCTGATAATAATTGGCATGTTGGCAGCATTTTTTTAAACTTAAAGTATTTATAGTTAAATTTATGTATTATAAAGAACATTATGTAAGAATTTGGAGGGCCTGAATTTTAATTGATGCAAACTTGGTAAATGGATTTGAGCATATCTTTTAATCTCCTGATGTCATTATTCTGCTCTTTCTGTCTTTGTATCAATTAAGAGCATTACTACATCTTAGAAAAATGTGAGAAAGAGCTATAATGACTGGGAAGAATTTATAAGTATAAGCATAAGGTAGTGTTAGCAAAGATTAGTGTTTAGTTTTTTCCTAATATGTTTTAAATGCTAAATTTTGAGTTTTTACCATTTTGTTTCAGTTTTTCTCCACTTGAAAAATGTGTAGCTTATTAACACTGGGAATGAGGAAAAATAGTGATTTTTTTTACCCTTCCTTATCATATAACCAGCTGAGCCAGTTACCTCAGACTTTCCTAAATGATTCACCTTTTGGAAGAGGCCAGTCATGGAAAGTTTCTGCTAAATAAAGACTTTTCAGGAAGTTCTGATTAAGTGAAAATGAAGTTAAGATGGAATTTCTGCTGATAGCACTTGAATTAGCTGTTGGTATTGGTGGGCCTTTTCCTGACAGGGATCCCTCTTGTATATTAGAAGTGGTCTATAATTTAACTATTCTCTTACTTGAAGATATTTTGATAGCTCCCCCCACCCTTCTTTTTTTTTTCTGGCTGCCCCCATGGATCGCGGGCTCTTAGTTTCTTGAACAGGAACTGACCTCAGGCCTTGACAGTGAGAGCACTGAATCCTAACCCCTGGGCCTCCAGGGGATTCTGCAAACCTCTTCTCATTGCTTCTTAAAACTGGAGTTCTTCTAGACATAGCCTCAGTGTACAGTAGTCTGCTTGTTATTCCTTTGTGTCCTTTACCAGAGTCCCTGAGAAATATTCCAGTTTATAGAACTTTTTTCCCTAGTGAATATGAATAAGACTTTGACAGTAATAAATTTATAGAGATACTTTTTCCTTATACTTTTTTCCCCACAGCTTATCCTTTTTTCTTTGCTTGCTTTATGGCACTTACCATATATCACATTTTGTTATGACGTGTTTTCATGATTGGCTATCCCAATGGACTGTGAGCCAGTCAAGGCAGAGACCATGTTACATCTTTTTCTGTCTCACATGTAACACAGGGCCTGCATCTAGGTTGCTTTTTTAGATAATGTCCACTCAGTTGTCTTAAATTGCTGGCAGAAACATATTGTTCATATTGTGGTAAAATAAGAAAACAAAGCATACTTTGCATAAAGGCTTCTTTTACTTTCCCTGTAATTTGGGGGCACATGATTTGTATCTTCTCTCATCACTAGCCTGCTGAACTTTCATAATGCTGTGCCTTGATGTGGAACTTTTTACATTGTGGGGTCATGAGAGTTCCCTGGCAGCCTAGTGGTTAGGATGTGAGGCTGTCCCTGCTGTGTCCTGCATTCAATCTCTGGACGGGGAACAGAGATCCTGTAAGGTGCCTGGTGCGGTCAAAATATTTATTTTAAATAAAGAAATAAAGTGAATTGCTGGGTCAGCTGTTCTTTGGAGCAGCCATTTTATGGAAACTCATCCTTCTAGGAAATTTTCCTTTTTGTTGATAACCTCCCATGTTTTCTCTTATTCTGAAATTGCTGTCGGTTAAATTGATGTAATAGTAAGGCTAGACTTGGCTCTGCTGGGGTGACAAATAAACCCAGGACGTCAGTAGCATAACACACGTTTGTTTCTTACTGGTGCGAAGTCCAGGACAGGTGAGGCAGCGGCTCCATCTAATGACACATGCATGTGAACACATAGGAAACACGTAACATTTGGGGTTGTTGTGGCATGGGAAATCTGAGGAAATACATTTTCATTTAATTTGTCTGTTTTGAGAATGAGTCTTGAAACTTCAGCCCTGCCCTTTGAATCTAGAACTTTGGTGGTTTCTCATCTTTCTGCCAAGTAATGGATTCTGCTGGATTGGTTGGGGTCAGTAGCCTGTGGCACCCAGTGGAGAAGGGAATCTGGGACCTAGGTGCTCCTGATACAGACATTCAGATGGTTTTAACCGCACTCCTCTCTTCCACCTTCAAAGGTTCCTGGTATCTCAATTTCCTGAACCTTTGTAGGAGATATGGTGTGTTTATTGGCCATTCCACATGGCTGCAGCTTGAGAGAGCAGAGCACACACCTCGGTCACCTGCTGACTTGTCTGTTTGCTTTCTACCTTCAAAAGTTTGATTGATATCTTTCTCTTATTATTCCTGTTCTTATCACTGTGTAGTTCTGCTTTTGTAAATTTATTACCACTATTTGGCAGGGTTTTGGTAGAAAGTAGAGCATGTGTTCAGACCACCATTTCCAAGTGAAAGATTCCACTTCTCTTAATGAACCATCTTAGGTCTCCCCAGATTCTGCCCAGGGCAAGGAGATTTAAAGCAACCTTCCAGGCCAGTATTCTTAGACTCTGCAACTCTCAGGTTTGGACATAAGTTTATTTTGTTGTTGTTTTTTTTCTATTACAGTGTAAGGAATCACACCAAAACTTAGCCACTTAAGACCATTGTTTTATTATAATTTCTCTTAATTATGGGGTGGCTGGGCTCAGCTAGATGGTTCTCGTGCAGAGCCTGTCTTGCAGTTGTACTTAGTGGCTGGGTCTGGGACCATCTTGATAGCTTATTTACTTCCTTGTCTGGTGTCTGGGCCAGGAAGACTCAAACACTTGGGGTCTGGAACGGCTCCTTAGATCTCTCTCTCCCTGTGGTATTCGCATGTGTTCTTTCCAGCATGGTAGCTTCAAGGCAGACAGACTTTTTATGTGGTGACGTGGGGTTTTAGAGGTGTGTTCCGAGAGACAGCCACCTGGAAGCTCTATCACTTTTCTCAGCAAGTCTTAGAAGAGCCCTTTCCCCTGAACCTCGTGAGCTGACGCAGCCACAAAGGCCCACTTGGTTTCAAGTGGGGTGACATACTTTTCACTGGGGTAGTGTCAGTTTCTGGACCACATGGGAGCTGGGAAATTTATGGCAACCGTATTTGGAAAGTAGAGTTAAAAGATTCTCTCTAGCATTGCTACTTAATCTCTAGATGAGAAAAAGTAACTTAGCTCCTTAGATATCCATGTTCTTACTCATGAATTGTAAATGTGTTAGCTGTTGGTACAGGAATGCTACTGACCATTCCCCTCAAAAGTGGTATACAATAATACCCATTTATTTGTTACACATGTGTTTCTAGATATCTGGAGTTCAGTTCATCTAGGCTGGTGTCCAAGCTGCTGGTTGGGTTGAGACTTTTGCAGCGTGTGTTTTTCCACTGTCTTAGACCAGCAGCTCCTTGAGGCATATTCTTATGGCTAAAGGGAGGAATTCAAGGGACAAGTGAAAAAGCACAAATACGTTTAAAGCTTCTTTTCCTGTCAAATCAGTTAACATCTCATTGACCACTGAAGTCATATATCCAAGCTCATCATCTGTGGGGGTTGGGGAATATCTTCTTGGTCAACAGGGAAGGAGTGTTTATTTGGGGAATGATGGTCTAATCTATCATATAGATTCTCCCTCTGTTTTTGACTTTGATGTATTATGGAGAGATTTTCTTAGGACAGCAGTTGTTCAGTTGCTAAATTGAGTCTGATTCTTTTAGACCTCATGGACTACAGCACTCCATGCTTCTCTGTCCCCCACTATCTCCTGGAGTTTGCTCGTATTCATGTCCATTGAGTCGGTGATGCTATTTAAATATCTCATCCTCTGTTGCCCAATTTTCCTCCTGCCTTCAGTCTTTTCCAGCATCAGGGTCTTTTCCAGTGAGTCAGCTCTTTGCATCAGGTGGCTAAAGTTTTGGAGGTTCAGCATCAGTCCTTCCAGTGAATATTCATGGTTGACTTCCTTTTGGATAAACTGGTTTGATCTCCTTCCAGTCCAAGGGACTCTCCAAGAGTCTTCTCCAGTATCACAGTTCGAAAGCAGCAGTTCTTTGGCGCTTAGCCTTCTTAATGGACCAATTCTCACATCCCTACATGACTGTTGGGAAAACCATATCCCTTCACTTATATGGATCTTTGTTGGCACAATGATGGCTCTGCTTTTTAATATGTTGTCAAGGTTTGTTATAGCTTTCTTTCCAAGAAGCAAGCATCTTTTAATTTCATGGCTGCAGTCACCATCTGCAGTGATTTTTGGAGCCCAAGAAGATAAAATCTGTCATTGCTTCCACTTTTTCCCTTTCCATTTGCCATGAAGGTATTGGACGAGATACCATGATCTTACTTTTCTTAATGTTGAGTTTCAAGCCAGCTTTTTCACTGTACTCTTTCATCCTCATCAAGAGCCTCTTTAGTTCCTCTTCATTTTCCCCATTAGGATGGTATCATCTGCATAACTAAGGTTGTTGATATTTCTCCCAGCAATCTTGATTTTCACTTGTGATTCATCCAGCCTGGCATTTCACATGGTGAAACGTGAATTTCACATTTCCCTGGTGGCTCAGACGGTAAAAGATCCACCTCCAATGTGGGAGACCTGGGTTTGATCCCTGGTTTGGGAAGATCCCCTGGAGGAGGGCATGGCAGCCCAGTCTAATATTCTTGCCTCGAGAATTCCCATGGATAGAGTAGCCTGGCGGGCAACATGGGTTGCAAAGAGTCAGACACGACTGAGCAACTGAGCACACATACAGACTCTGCATATAAGTTAAATAAGCAGGATGACAGTATACAGTCTTGATGTACTCCTTTCCCAGTTTTGAACCAATCCGTTGTTCCATGTTCTAACTGTTGCTTCTTGACCTGCGTACAGGTTTCTCAGGAGACAGGTAAGGTGATCTGGTATTCCCATCTAATAATTTTCCACAGTTTGTTGTGATCCACACAGTTGCAGGATGTGAGATCTTTTAGCTGTGGCACGTGGGATCCAGTTCCCTGCCCAGGGATCAATGTTCAGCCCCCTGCATTGAGAGCATGGAGCCCTAGCCACTGGACCACCAGGGAAGCCCCAAAGGTTCTTAAATGTAAAACTCTCATTTTGTGTTACCTGTGATGGTGAAATAGTACCGGGTGCAGGAGTGAGATAGTTCTTAATATGAAAATTTGGTTCTAGTCCCAAGAAGCCTAGAAGGAAAAAGAAAAGATAAGGATTTCTGTTCTTTGCAAATCTGGAATATAGGGTTTGTCTGTCATTATTGTGAATGACCTGTTTGAACACTCAGAATAACACCATAATCTTGGACCCTCCAACAGACGGATTGCAGTTAAACAAAATTCCTCAGACGTTTTGGGAACCCCAAGGCAGACATAAGGCATTTCCCCTCTTTATCTGAAATTTCTGGCATCAAATTCATATATTCATTTGATCCTTTAGGAGTCAGTTTTATTGAGGGCAGTTTTCTCAGATTTGAAATTGGACAGGGTTCTCAATCGGGTAACTTTCTTTCACTCCTAAATCACTATCTATGTAGCTAGTTTTAAGGAATTTTGTTTCATCTTTGGGTTGTTTTAGGTACAGAACAGGAGCCTTCTTTAGAGTATCCCAATTGTTTATACTGTTGCTTTTCTCCTGAAATAATGCCAGTGTGTTTCTCCCAGTTACTCCACGTCCCTGTTCCCACTTTGACTTAAGCGTGAGCACTAATGTGCACGTGAGGTGCAGTGGGAGAGCCCTTCAGTCTTCACCTTGGTGATCTCACGTGGGCTCTGATTCAGGGTGACGGTCATGTGACAGAAGTAATGGAGGGGGTTTGAGAGACAGCAGACTTCCATCTGCTGCTGTTTCCTTTATAAGATTAACAAGGGGAAAATGTCTTTGTCTAGAAGGGTTACAGGAGACTTTAATCATAATACTCAGCAGCAAGAAATTACAGAAAATCCAGTTGTTTTTTCTTTGTAATTTTTTGCTTTTTCTTAGATTTTGTTTCTTTTTATTCCTCTTGTAAACTTGGTGTCTCCTTCCTTGGTGCAGGGTGTCTAAGGAAGTGGGTGAAACTTCTCAAGAAGGGAAATCCGTCTTCAAGCAAAATGAGAAAGAAGAACCTCAGTCCAGTGTCCCTTCAGCGGTGCCATCACTTCCTGCTGGGTCAGGGTAAGTAGTCTAGGCTCAGGTCCAGGTGTACTTGCCACGTTGGAAAAGATGTTTTCGGGACAGTGACTGTGTTTTCCACCCCTGAGGATCTCATAGGGAGAAAAAAAGGTCAAAGATGACTTATAGTTAATTTTAATAACACATTGTCAAGAACTTAATAGTTTTTCATCCCTTCATATTTTCCATAGTACATGAGTTATCTAGAGATGAAAACTAGAATTCTTTATTTGGGGGAAGAAAAATTTTCATTCTTAAAACTGCATGTAAGAAGTAAAGGTGACAGTTAAGTAGGAGGAGTCAGGGCACTCGCCTCAAGAGTGGCGAACATGGGCCACTCACTCCCATCACAGCACTGATCACCTCTGACCCCTGAGCAGAGCTCTCTCTTCTTGAGGTGTTTGGGGTACAATAAGTCACCTGTAGTGGCTTCGCTAACCTTTCAATCCTTTTGTTGCTTTATCCTTCCCCTGCAAATCTTTGAAGTTTTTTCTTATGTTTTTAATTAAAGAAGAAAGTTGGTTTTCCTGTCAGGTTAACAGTTTTTACAGAACAGACTTTTCTGATCTTTGCAGCCCTGGCTCAAAACGACATTGTGTACACTGGTGTGCAGTGACCCCTGCAACAGAGGTGTGAGTGCAGGTCGTTAGTGTGAGAGGTGATTCCTGGAAACCGAGCCGGGAGGAGAAACGGTGCGGGAAGGTAGCCAGGGCAGGGTGTTTTCCAGCTGGTGCTGGTGGTGGCTGCTACTCTGTCCTGTTGGGGGACTTGGCTGGGTTGAGGAGGTTGGGGCGGTGTGATCCTCCAACTCCCTGCCATGCTCGCTCAGCTGCTTCCGTGGCACTCAGGCCATGGGCCGGAGGTGTTTGCAGTGACGCTGTTCTCAGGGTGTCGTGGCAGTGAGTATAGGGACGTGAGGGAGGGCTGTGTTCACATCTGCTCCGTACTTTTTATCTGCTTCTTCATCCAAACATTTGTCTCCCACTGGAGCAGCTAGGTGGTGGAAGTCATGGAGTAGTTACCCAGGAATCCAAGAAGGAAAAGGACTTGAGTGCGTGCTGCCCCAGTGGAAATGGGGTAAACATCAAGGAAGGCGTCTGTGAGAGGAGCAGAGTAATGGGAGCAGAGTTCTCAAGACTGACTGTTAGTGCTCTAGGCCAGTACTTTTTAAGCTGTCGTTTGCAGTCATCATTTAAGAGAAATGAAATAGAATGAAGCAACATATTTTTAGCCTTCTAATCATTATATTGTTTGATTGGGATTCTCCTCAGATTAGTAGCTTTCAAACTTTATTGCCACTCACAGTAAGGAATACATGTCATTAGGATTTACTCTGCTCATTAATATAGGTATGTATGATGACCTGTATTTTATGTCCATACTATGTAATTATTATGTGTAGTATGTGTCATTTGAAAAACTTTTATGATCCATTGATTTCATAATCTGTTACAACCTGTATGTGACAAATAATGCTCTAGGCTGCATAAGAAATTAACCTTCTGCAGGCTTCTCTCTGGGTTAACAGGCTTATAAGTGGTTTATTAAACAATGTGTCATGCATTTATTGTAAGTGTTACTATGAAAGTTACCTCTGGATTAAGTACTAGATAGCAATAAAGGCAATTTCTTCTGGCTTAGGTTTCTAGTATAGTTAGTTTCATGTAGAGTACATCATGCAAAATGCCGGGGTGTTTGACTCACAAGCTGGAATCAAGATTGCTGGTAGAAATATTAACAACTTCAGATATGCATATGACACCACACTAATTGCAGAAAGCAAAGAGGAAGTAAAGAGCCTTTTGATGAAGGTGGAAGAAGAGTAAAACGCTGGCTTAAAGGTCAACGTTCAAAAAACTTACGATTATAGCAGCTGATCCCATCCGTTTGTGGCAAGTAGACGGGGAAAAAATGTAAACAGGACAGTTTATTTTCTTTGGCTCCAAAATCTCTGCAGCCATGAAATTTAAAAAATGTCCAAATCTGACAGCAGTCATGAAATTAAAAAATGCATGCTACTTGGACGAAAAGCTATGACAAACCTAGACATCATATTAAAAAGCAGAGACCTCACTTTGCTGACAAAGGTCCACATAGTCAAAGCTATGATTTTTCCAGTAGTCATGTACGGATGTGAGAGTTGGACCATAAAGAAGGCTGAATATCAAAGACTTGATGCTTTTGACCTGTGGTGCTGGAGAAGACAAACTCTGGAGAGTCCCTTGGACAGCAGGGAGATGAATCTGTCAATCCTAAAAAAAATCAACCTGAATATTCTTGTAGGACTGAAGCTGAAGCTCTGGTACTTTGGTCACCTGATGTGAAGAGAGGACTGCTTGGAAAAGACCCTGATGCTGGGAAAGCTCGAAGGCAGTTGGAGGAGGGGACCGTAGAGCATGAGATGGTTGCATGGCATCATCAACTCAGTGGACGCGAGTTTGAGCAAACTCTAGGAGATGATGAATGATGGGGAAGCTTGGGGTGCTGCAGTCCATGGGTTTGCAAAGAGCTGGATTTGTCTAGAGCAACTGAAGAACAACCAGAGCAGGGAAAGTTCTTCATTCAGTAGACTGATTGTGTTCTTTACGTCTTAGGGAGTGACTCATGGCATAGCAACAGGCATCCACCAGAATCTTCAGTCTCAGATTAGTTTCATTTTGTTGTATCAAGAATTCAGTATGTGTTTTGCTCTAAGAAAATAGTTTCATGTAGCATAATTTTTACTTCTTGCTTCCTTGAGTGTTGAGTAAAATAATGTTTTGATGCTTAAAGATTCTACTTGGAAACAGTGTGTTTTAGAAAATACTGTTATACTTCTGAAGATAACCAGAGGAAGGCGAAGTGGCATCTTGGCACGTTCACCTTGTTTAAGTAACTTGAGTTGCTCATGAAGATCATTCTGTATTTCATGCCTTACATTCTTAGCCTTTTTTCTTTTGAAACTTTTGACTTTGTATTGTGATACAGGAATTAATAAACAGTGTTATGAGGGGAACAGAGAATGGGCTCAGCCATATATATACATGTGTCCGTTGTTCCCCAGATTCCCCTCTCATACAGGCTGCTCAAGTGTTGAACATTGTTCCATTTGCTATAACAGATCCTTGTTGGTTATCCATTTTTAGAATGTCAGTGTATATGTCCATGCCAAACTCTCTTTAACTATCCCTTCCCCTCAATCATCACAACCCCTCCAACCCCCACAACATAAGCTTGTTTTTGAAGTCTGTGAATGTAAGTTCATAGCATTTCTTTTCAGATTCCACATAAAGGACATGTCAGATTTTTCCTTCTCTGTCTCACTTCGCTCTGCATGATACTCTAACTCAGTCCACATCTCTACAAGTGACTCTGTCATTCATTTTTTATGTCTGAGTAATACTTCATCATATAGGTATACCCCATCTTGTTGATCCATTCCTCTATTGAGGGACATACAGGCTGTTTACATGTCCTGACTATGTAAATAGTGCTGCAGTGAACAGTTGGGGTGTATGTGTCTCTTTGAATTACGGTTTTCTCTGGATCTGTCTCCAAGAGTGAGATAGCTGGGTCACATAGTCGTTCTGTATTTCGTTTTTTACGGAATCTCCATGGTGTCCTCCATAGTGCCTGTATCAAGTTAACATCAAAGGTGATTGAAATGAGGAAATTGTTCAGAAACCGAGTGATCAGATATCAAGGGTGAGCGATTCTGTTTAAACTGATTTAGCAGGATGCTTGTTAAAACTGAACTAAACAGGCCCAACAGGGGTGGTGGCCAAGCCTGAGACTTGGTTAAGATGCCTGACTAAGGTTGGATCGAGAAGAGTCTGTGGTGCATACAGGACACCATCTGGGGCAGCATGGAGACCAACAGAGGGAATCTAGGTGGGTCAGCCGGTGACTTATCTTTTAGTAGATTAATGAACTCACTCCTTGAAGGAGTAAAGTGAAATTCAAGGAAAATCAGCTTCTGTGAAAACTCCAGAGAAACTTAATAGAGCACAAGGAAATGTCTTCCTGAGTCAAAAAGTCTTCACAGTTTGTGCATGAAAATGGGGAGACATAGCACTATGATACATGTACTTTGAATTTCTCACTAAACCCGATCGTTTGTTTTACCTACACAGTTGTAGTGTTACCTGCACAGTTGTAGTTTTGCTTGGGAAACAACAGCCTCGAGAGAAATTCAGTTGATCTGAGGTGTGTTGCACACATTTTATCAGTGCAGACATCAGTATGTGGTGCAGGCTGCAAACAAATGGTATGGAAAGTCTTCAGGGGTAGAATCTATGGGAAACATCTGATTTATTAAAAGAATTATTTAATGCAGTAAAATATTTTTTCATTTTCATGTTTTTAGTTGCTTCATTGAGACATGCGAAAAGATACTTTAAACATTGTTACCATTTTTTTAAGTGACTTTGGTTTACTCTTGGGTCTTGCAGTATAAATTAGAATTAGTGGTTATTAATTTCCTAGTCTTAATGGGGTTACCTAGTGGTAGGACTTCAGCCTTCTTTTCCAGTGTTTGGTTATGACTCCCAGAAAGTGCCTAAAGTTTAATTTTCAGATATGCCTTCCACTGGGTCTTTTACGTTTTCCTTCAAGAGAATTTTTATCCTTAATGAGAAAGAATTAGTTTTTTAAAACCCAATTTAAGCTCCTGTAATTTTTCCTCTAATGCTTGTCTTTTTCATTTTAAGGCCTGAAAACTGTGACCTTGAAAAGAACCAGGACTGCAGCAATTAAGTATCTGACTTTATCCTTAACCACCTGAACTGGTTTGTATGAAATACAGTCGTTTTTATCTGTTTTCAAAATAGTTTCTGGTCGTTAAATCTGACATTTTTAAAGGAAAGTTCTCATTGTGAGTGTAAAGCTAACTGTCCATGAGATCGTGTGCAGTGGTATTTGATTTAAAGCAATATGCACTCTGGCTTCTTGATTAAAAATAGCTAGGAGGATCAATTTACCAGGGATAGTCACAGAGAAAAATTAAAAAGTAAGGAAATGGCAACCCACTCCAGTATTCTTGCCTGGAGAATCCCATGGACAGAGGAACCTCACAGGACTGTAGTAAGAGTTGGACACGGCTTAGCAACTAAACCACCACTGCCAGTCACAGAGAAAAATTACAAAGTATCACATAAAGTAAGTAGGTATTTTCTTTGAACTATTAGGCCATTAGACCACATATCAAAATAATAGTGATAGATAGGTAGGTGGAAAATTATAAGAGTTGGATACAGGCAGATGTCTTCACAAATTCTACAAGATTAACTCTCCAATACACAAATATCAAATCATTCTTTTGAGAAAATTTTTGTGTCTTTAGTTTAAGAGTCCATTTTTCAGTTCATTGAGCTAGGATTTGAAAAATAAGCCTTCAGTTTAAGAAATTTGTTGTGTAAAATGATTTTAGTAATTTCTGTTGAAAGATGTCTCTTAGTATTCTCCCCTAAAGTTTTTTTTTTTTTGATTCAGTGTCAGAAACTGAACTTGACTTAGTGGACCACTACCCCTGCATACTAATTTTGAACATACTCATCCATGACTTAAATGTTTATTTTTCCTTTAAAGCCAAGATACTAAAAGTAGTGCATTTGGAAAGTTGTCTTTGTTTTTTTTTTTTCATCTGTTTCTTGTTTGATTATCTTCTGTTTTCAAAAACTTTAAATATAAAATGGATCATGAGATTACTGAATGTTTGATCCATCATGTGAATGGTAAGAAATGTTTGTTTCCTCTTAGGGTTTATTTTTATTTCTGATCCCCAATAAACAGTTATTTGAGGCTGCTGATTTGTATGCATGCTCAATTCTGTCCGGCTCTTTGGGGCCCTATGGACTCTTATGTCCATGTGATTTTCCAGGCAAGGGTACTGGAGTGAGTTGCCGTTTCCTCCTCCAGCGAATCTTTCAGTTATTAGAATCGATCCCAGCTCTCCTGCATAACAGGTGAATTCCTTTATTGCTGAGCCTTTGGAGTAGCCATGTGGGGGTGGTTGCTCAGATCAAAAAAATACCTGGCATTTATTTTGAATATTTTTTCATGAATAGCTTCTGGGAGTTTTGCTAACCACTGATTTTACTCTAGAAGGATATGCAGCCACTTCTTCCCAGCTGTATGTCCACTTTTCCTTTTTTTATGACTTGGAAGGAAGCAACCCCAACCATTAAAAAGCTGATTTCTGGATTCTTTAAGATGGAAGTTTTAGGGTAAATGTGTTTCATGTTAACTTCATCCATATACAAATGAGTGATGAATCTTCCAAGATAAAAATGTCTAATTATGTTATTAATGTTTTTTTTTAACAGGAAAACATTACTTAAGAAATAAAGTAGGGAGAAAAGTTTCATGTAAATAGTTACCTTTAAGCCTTTATGTTTCCTAAGTTTTTAAATTGTATGTTTTTTTTGATTCCAAAAGCTCCTCTGGTTTGAATGAAGTTCTTATTACAACTGCAGTGCATACCAGCCTTTCCTAGGAGACCATTTCCCGGGATGTGAAGTCCTGGTGCCATTAGCTGTCCACATGCAGAAGGTTCTGTGTACCTGCGTTTCTTTTTTCTGTAGTCTGTTTGGCTGGTTGTCACTTAACTTTTCAGTTAGTTTATTTCACTAAATGATATAGTCAAAATGATAAAATCTTTGTACCGTGGGAAATTATTTCAATTTTATTTTTCTACTGACGTTTCTAATTCTGGTATAAATGTTTATCAATAAAGAATTACTTTCAATTCTGTGAAGTAGAACCGTTTTTTTCTTTTTCAGTGGCCAGTGAATTTAATATTTGTAATACGGTGTTCTAACTTTTTAAGCTTTTTATTTTATTTTTTTTATAACTTAGAGAAGACTCTTGAGAGTGCTTGGAGCGCAAGGAGATCAAACCAGTTAATCCAAAAGGAAATCAGCTGCATATTCATTGCAAGGACTGTTGCTGAAGTGAAGCTCCAATACTTTGGCCATGTGATTTGAAAAGATGACTCATTGGAAAAGACTGAGATACTGGGAAGAATTGAAGGCAATAGAAGAATGTGCCAGCAGATGATGAGATAGTTAGATAGTATCATCAACTCAATACACATGACTTTGAGCAAACATCAGGAGATATAGTGGAGGACAGAGGAGCCTGGTGTGCTTCAGTCCATGGGGTCGCAAAAAGTTGTAAAATGTGTTTTTGTATTTCCTTTAGGTTCAGCTTATTAGTTTATAGTAACATTCTCTTCCAAAGATCTGATTAAACACTGCTTCTTCTTGAGTCTTATTAATTCAGCTTTCGGGACTATATGTTAACATCAAAAACTTCTGTATTTCACACTGGGATAGCAGAAAACTGGTAACAGTTTGTAGGGGGAAAAAGGTATCGTTTCAGTAGTAGGTCCAATGAGAAGAGGCTCTAAGGTTGGCTCAGTATTCTGTGACATCCTAAATCTGTTTCTGCTCTGCCACTTTCAGCAAATTGAATGGTCCAATTTGGTTGCTTATCCCACAGTTACAAGGAAACAGCTTCAGTTCCAGGCAATGCAGACAGACAGTGTCTGGCAGGATCCTACCCTTTCAATTCTTTTTTTTTTTTTTCCTTGTATACTGTAAAGTGCACAAATCTTGTATGATAAAATTTTACTCATGTGAAGTGGTAGCACTTTGATCAAGATACAGAATGTCTCTAGCACCCCAGTAGGATACAGAGTTCAGCCAGAAGCCTCAGTATTGTTTCCCAATAGGATCTTTTCATATCTAAAAAGGTGATGACCCAAGATTGGACAGGGCACAGAGAGTATAGTGGATGAGATGGTAAAGATGTTGAGTTTTGTAGGAAGGACTCCATAAATTATTGCCAAGACAACAGGGTAATAGCAAACCAGGAAACTTAATAGGGGGTTGGGATTTGTATTTTTCCCAACTGGAGACATTTGTCTAAAGGGATTCCTCAGTTTCAGCCTATTTCTGCTTGATGGGATTACGTGCCCTGTGTTGGCAGATTCTCTGGTTTCTGAAAGGAAGTTGGGAATCTAGATTACTGGAAAACACTCAACTTCTAAATGCTTATATATTGAGTATTCCCCCCACCACAAACAACAGTAGAAACAGCATGAACCAGTTCCAGTCTATAAGGTCACCACATATATTCAATTAGTGGAAGTACAGGGTTGGGTACCTGTGGGACTCTGGACTTTCTATATTTGTCAACTGATCAGTACGTAATCCTGTTTTATGTGTGTTTGTGTTGAAAGATGCTGTATGTAATCTTTGTAGCAAATAATGATAAGCAGTATATGCATGCGTTCTAAGTTGCTTCATTTGTGTCCGACTCTTTGTGACCCCGTAGGCTGTAGCCTGCCAGCATCTTCTGCCCATGGGATTTCCCAGGCAAGAATACTGGAGTGAGTTGCCATTTACTCCTCCATGAGGATCTTCCCGACCCAGGGATCAAACCCATGTTTCTTGAGTCTCCTGCATTGGCAGGTAGACTCCTGACTACTAGCGCCATCTGGGAAGCCTCATGCTGTATGTATAATGAAACAGTTGTTTGAATGACAGCAATGTTATGTACAACACTGAGATTGTGCTGCTTTGTCTTTCCCTCAGTTTTACACACACAAACTACAGACATACATTACACATAAAAGTACTCACAGTAAACATATAGTATTCATATAGAGACATAGTCTGTTTAGTGATGCAAATAAAGTCTTGGGAAAGGAAAGATTGAGCATTCAACATTTTATAAAGCATTACCTAACATTTTCGTGTTGATGGAGCTGCAGGCTGCATAATGATACAGTGCACAGTGTGGCCAAACCTTTCGACCTTGGCTTAGCCCACCAAAACCAAGGGAGAGGTTGGTGGAACTTATTCTGCAGATGAGGGAGAGTGGCAGGTTGACATGTATCAGTTCAACCTTCAAGGTTTGGTTCTCACCACTTGTTGAGTGGAGAAATAGCTCCAGAAAGAAGAGTATGGGTGAAAGCGGAAACCTCAGTTGTGGATGTGTCTGGTGGTAAAAGTGAAGTCATGCTATAAAGAACAATATTGCGTATATACCTTGAATGTTAGACCCTTGAATCAAGGTAAATTGGACATGGTCAAGCAGGAGATGGCCAGGTTAAAGATCGACAGTTTGAGGAATTAGTGAACAAAAATGGACAGGAATGGGAGAATTCAGATGACCGTTACGTTTACTATGGGCAAATATCCCTTAGAGGAAATGGAGTAGCCCTCATAGTCAACAAGAGTCGGAAACGCAGTACTTGGGTGAAATCTCAAAAACAACAGAATGATCTCAGTTTATTTCCAAGGCAAACCAGTCAGCTTCACAGTAATCCAAGTCTATGCCCCAACCACTAATGCGGAAGAATCTGAACGACTGTATGAAGACCTACAAGACCTAGAACACCAAAAGATCCTTTTCATCATAGGGGATTGGAGTGCAAAAGTAGGAAGTTGAGAGAGAACCTGGAGTACACAGGCAAGTTTGGCCTTGGCCTACAAAATGAAGCAGGGCAAAGGCTAAGAGCAAGAGGAGAAAGGGGCGACAGAGAACGACGTAGTTAGATGGCATCACTGATAGTGAATGCAAGTCTGGAGACAGTGAAGGACAGGGAAGCCTGGCATGCTGCAGAGCTAGGTGGAACTCATTCTGCAGATGATGATGAGGCTGACAGGCTGACATCTGTGCAGCCTCAGAGCTTTGGGTCTGACTTGATGTAGTTGGCACTTTCCCCTCCTAAAGTAGCTCCAGAGACTGGGCCAGTCCTGTCTGCTTGGCTTTTTGCCTCACGTCTTTAAGCATCTCATCATAAGGGACAAACACACCGGAAGTTGATTTAAATTTGAGGCTTCGATCAAGGATAGGGTTACACCCTTCCATGTCACTGAAAATTTGTTTCAAGGCAGAGTTCCATTCTGTTACTTTGCTGCTATAAGAGGGACAATTCTGGACTCTTCGGCTGACTATCATCATTGTCTATTGCTTTCTCTGCCAGAATTTCCTCCACATTTTCCTTCATGTCACCAAAGCCTTCACTTATTTGCTGTGCAGCATGCATTATGTTTTTGACACTGTTCTTCATTCTTTCTGCAGCACCTTCAAAGCCTTCGAAATTTTCCACACAGCCTGGCCAAACATTTTCCCAACAGTTAACAGGCTCGTGCTTGGTGTCCCAGGCTGTGCCAACATAATCACATTGGGTATAGTGACTGACTGCCAGTAGTTCGTCCATCACGGTAGTTTCCTCGTTGGCTTTGAGAGCTTCGAAAGCCTTGTTACAAAGCTCCCTTGTGTACTGTGCCTTGAAGACATTTATTATGCCCTGATCCAGGGGCTGGATGAGAGACTTAGTATTTGGGGGCGTGAAAAGAACTTTTACATAGGGGTGGGCATTTTTGAGTTCTTCACAGCAGTGGACTAGGGCATTATCCAAAATTTAACAAAATCTTGAAGCCAAAGTTGCCCTAGAGATAGTATTCAACTTCTGGTTTGAAACAGCTGTGGAATCAATCAGATGTCATCCAGCCTTTTTTGTTCCACCTCCAATGGACTGCAAATGGTTCACACTTTTCCGGTGAAGGTCAAGTGCTGGTGAAATTGAAGCTCTGTACACCAGTAGGGGTTTGCACTTGAAGTTGCCCTCGTACTCCATGTCCAAAGAAGCCGCAACAAGATGGTAGGGGTTACGCAATCATGATAAAATCAGATTCCACACTCGCCAGGTGAGTGACCCAGATACTGGAGAACGCTAATACCAAAGATGTTCTCCCACTATTGTAAAGGTTCTGAGCCCCACGGCAGGCTTCCCAGAATGGGGATCCAGCCAAGGGACTGGGTATCCCCAGGGAATCTGACTTTGATGGCGACCCGGATTTGATTACAGAACTTAACCTTAAATATAAATTGTAGTTATCTTACATGTAAATAGGTTAAATACACTAACCAAAAAATAGAGACTGGATGGTTGGGTGAAAACGTGCATGTGAACCTCCACTTAACACATCACTCTACTAAAACTCCCAAATTGTATGTAATAATTTTATATTGTTAGGTTAATCATTTCCATTATGGCTTACAATTCTAAGTATCCTATCTTTTTTGTATGGCTATTGATTTTGAAAACTGAAAAACAGCTTTTACTATTGTGATTATGTAACTAATTTGCTTCATACCATTGTATTGTGATTGGTCAACAGAAAATAGAATTCTTTATCACTGAAACTACCATTTAACAGAAAAACATGAAATCACTTTTTAAAATCCGGAATTATCTTGCAATTTTTTGAAAAATGGAAATGCCCAGGCATTGCTTTTTGTCTCCAGAGCTTCAGATGTGTTTCTAATGAGCAGACATGTTTAAAAACAACTGGACTGTGTATGATGTTTTACTTTTATCCAGTTCATTTCACATCTTCTATTTCATATTCAGTGCCCCCTTTTCATTTTGTTGATGGTTCCCAATTTCTCCATCTCTTTTGTTGCTGTTCTCTCTCAAAGTTCATGAAGCATAGTAGAAAAGCTTTTATATACATATATGTAAATAGTATGTATAACATTTTAGAAAACTTAAGACTTTTTGCATAGCTAAAAGTTTATCACATTTTGATTCCACTTGTTTGTCTTAGTATGAATAGAATGCTAGATTTCTAATTTACATTCAGTCAAAACTTTGATATAGTTCCATGTATTCTGGCATCTAGTATTTCTGCTAACAGTCTAGAAAGTTTATTGGTGATTTAAAAAAAATTTGAATTGAGGCTTGAAACTTATAAGAAATAGTATGTTTTTTTTAAAAAACAGGAAATTAACATGCTACGATATTTTGTACATGTTTTCAAATTACACAAAATTTTATGCTATTGTCCATTGTTTTTTTCCATACCATATTCAAGACTCCACATTGCATTTAATTGCATTGAGCAGCTTCAGCTGCAGGGAACAAATTCTGGTAAATTCTCTTCATTTTTATTCTATGATCAATATTTTCTAATTTTCCTTGTATGGCATCTTAGATACATCCATCATTTAAAATTGGACATTTAATTTTGAAATGCATGGGATAAAGCATCTTTGATACTAATTTCCAATTTTGCTGTTAATTTCTCATTTTAAATGCTTCCCTGCAATCACCCTCTGTGTTTTTTCCGTCTTCTATCGAAGCTTTCAATGGCTAAGTTAAAGAAGTCTCTTGAAAAATACCACATTGCAGTTGAACATATGTGGGTTAGTTTTAAATACCTTTTGATATTGATTTCTAACATAATTCCACAATGATAAGAGAATAGACTGTATGATTTCAGTACCTTTGGACCATTAAATTTTTGCACCTTGCTTTATGTCCTTGGATATGTTACAGTGTTTCCTAGTTTATAGTATATGGGACCTTGAATTTGTATTCTAATGTGTGAAAATTGTATAAATCTTAATGTTGAATAGGCTCATAGTGCTTTTCACGTTTACTATATCCTTGTCTTTCCTATATATTCATTCTATTAATTTTTGAGTTTGATAAATTCCAACTAAATTCTTAATTCATCTACTTTAAAACAATTGTAATATATATTAATAGTGGAAATATATGTAAGTTTGTTCTGTATTTTCCAAGTGTTATCATACTTTCATAATTTAAAAAATAAAAAGAAAAAAAGTCACTCTTGGCATTGGTGCACAAAAGTAGGGTTGCATAATTCTGGAATGATTTAAAGCCCAGGGGCTTTGGAGGCCATTTGCCTTATGTAAGTTCTTTTTGCAAATGTCCTTGTAAAATAAGCCAATTTCAACAGCACTAAAAACCTGCTCTTCCACATACCCTTTTCCTGTATATCACTTAGCAAGTATTGTTTAAATTCTTCTGCAGCCTCCTGATCTGCAGAACGTGCCTCACTTGTAAGCTTAACACTATTCATATCTTGTCACCTTTTGAAATGTGCAGGTCAGCCAGCACTAGCAGAGAAGGGCTTCACATTTTTCTGACCTTGGGTAACATGACGTAAATTTCTTTTGCTTTCAGCCTCAAAACAACGCTTTCCACCACACCTTTTATAATCAGTTGTCATCTTATGAATCCACAAACAGCCGCTTTTCCACATCTTCCTCACGCACTCTGGATGTCACTTTAGCACTTTATGGAGCAGCCTCACGTCTGGATTGGCAAATTTCCCTTTCCATTTTCTTGATGTATGAATCAAATTTTTGATTCATTAACATTGAACTCAAGGCTAACAGCACTACAATTCATACCTGAACAAAGCTTATGTAATACACATATTTTTCTTCATAAAGCACACCACAGCCTTCTTGTGCTTAGGAACACTAAGCCAGCACCACAGCAGTGTTACCAAATTGCAATTCCACGTGCCAGATACAGGGAGGTCTTGTGACACTAAAACATTAGAGCTTGGAACAGAGGTTTCGTACAGGTTCATTTAAGGAAATGGGTGGCTCATGTCCTAAGAACCCCAAAGTTATGGAAAGCTGTCAGCAAGATTCTTTAAAAAGGAGGTGAGGGAGGGGTGAGGTTAGTTGTTGCAAACTTCTAGAATTAGATCCTTTGTCTTTAGGTCAGGTCATGGTCAGGTGAGGATGTCCTTTTAAATCACTACCAAGCGAATGTTACTCTCTGCCTTGACAAGAAAGGGTAAGGTCCCAAGACACAGCTTTTACCCTGCTAGTTCCCAGTCCTGCCTAGGAGGAGGCAGGTCTCAGTAGACATCGCCCTCAGGGCCAGGTTCCCACACCCTGCCCAGCTGGTCATCTCTGAGGGAGTCATGTGCTCAACCCAATTGGCCCTCAAGCCTCTAGGTCATCCAAATGGGAAACCAGGTCTCACAGACTGCGACCCAGGCAGACAGCCACTGCTATTAGGTCGCAAAGACAGGGATGGGGGAAGAGGTTCACGCTGCCACAAGGGCTGGGCCAAGAGTAGTAGAGGGCCTTAGTGAGGGCTTTGGAGCACTTTAGACATACTCCCCAGGCTGTTCCCTGGGCCCTCCCGCTCACCCTTTGGTCCAAGGCGGAGGAAGCTGGAGAGCCGCCAGGAGAAGGCCTGAACCCGACACTTAAGCTAACTCTCCATTTGATGTCACCACTGACGCTTGGCTGAATCGCTTTCCTAATGGTCTCTCATTGACAGTTACTTGTGGGTGAGGCCAACTTGCAGCGCTGATCAATAGAAGGGGAGAACAACCAAAGATCCCTGATTAACAGTTGGTCATTTGTGGTTGGCGCCCACTGGGGTACTGACAATGGCCGACGAAGCCCTGTTGCCTAGTAACAAGGTGCCGGGTAAGGAGGCACAGCAATGGCTGCCTGCTAAGGGCTGTGTTCATCCTGCTATTACAGAATAAGCTCGGCGGTCATTCTGAACAGCGAAATCACCGACAGAGAGTAGAAAAATGAAAAAAAAAAAAAAAACCAAAACGCAGTACTGAAGAGGCTGTGAAGATATTTATTCACACTAGAAGAGCTGAAGCAAGACAGCGGATTGTGGGATCCATCTTCGGAACAACCCACTGCTGGTTAAAATTTTCACTCAGCGCATGTCCGCGAATAACCCTAGAAATCATAGCGAATATTTATTTGGAGGGGTTACAATAAGTTATAACAAGCCAAATTTAAAATACCAACCTGTGAATAGCGAAGGTAATCTGTATTCTCATGGGCAAAAACAAATCTTCCTTAAGTATACACAGATCAAAACAGCTGAGCTCTGAGCACTACAAGTTCCAGCATGCACCGCTTCAGGCCGGAGCCCGCGTTCTTCCAACCGCCCCAGCAGGGTCAAGCCGGAGCCTTTGGCCCGGAAGTATTGCCTTTCATCACGTGGTACGTTCTGCGCCTGCGCACACGCTGCGGGGCTGGGGGGAGTTGCGGAGTCAGGCGCCATCGACCACGCCGCAAGTCTACGGTCCCTCCTGGAGCTTTGCTGTTGTACGCCCCTGCTGCGTCCCTGTGGGCTTTGTGCGACAGCGACATGGAGGAA
>contig_136
CTTACTATTCACAATAGTGGGCTAACTCAAGAAGAATGAAAATTTCTATACATCAGTGTCTCTTTTGCTGTCTCGTACACAGGGTTATTGTTACCATCTTTCTAAATTCCATATATATGCGTTAGAATACTGTATTTATGTTTTTCCTTCTGGCTTACTTCACTCTGGTATCATTTAAAGTTTGTGTTTCCTTGTTAATTTTCTGTTTAGTTGATCTATCCATAGGTGTGAGTGGGGTATTAAAGTCTCCCACTATTATTGTGTTATTGTTAATTTCTCCTTTCATGCTTGTTAGGATTTGTCTTACATGTGACTCCTGCTTTCTTTTGGTCCCTATTTGCATGGAAAATCTTTTTCCAGCCCTTCACTTTCAGTCTGTATGTGTCCCCTGTTTTGAGGTGGGTCTCTTGTAGACAACATATGTAGGGGTCTTGTAATTGACAAACCATTAGCCAGACTCATCAAGAAACAAAGGGAGAAAAATCAAATCAATAAAATTAGAAATGAAAATGGAGAGATCACAACAGACAACAAAGAAATAGAAAGGATCATAAGAGACTACTATCAGTAATTATATCTGCTGCAAATTTTAAAGTTTATAATTTGTCTTGCCACTTTGTGATTTCTTCAAAATATAGAAGTTTTATATTTCAAGGTATTCATATATGCATTTTTCCGCTTTAATGTTTGTGTTGCTTGATGTTATGACCAACTAAAGGTCACAATAGTTCTCATTTGTTTCTATATAGAAGTTTTCAGTTTCATCCGGAACCTACCCTGCACTGATTTCTGTTTACGGAGTAAGATAGCTTATCCAATTCAATTGTTCCACACACAGATAACTACTTGTTCTATAGATGCTCTAACACGTATCACAAAGTGGATTAAAACAACACATATGTATGATTCTATAGGTCTGCAAGAGACAGGTCCAATGTGAAGCTCACCAGACTAAGATAAGTTGTCATCAGGGTTTCTTTTCTGTAGCTCTAGGATAGAATTCATTTCCATGACATTTCCTGCTTTTAACGACCACCCATATCCTTGTCTGATAGTCCTCTTTCTTTATCTTCAAAGCTATCAATGTTACATTCCTCTGACCTTTATTCCTTGTCACACCTGTCTTTCTGCCCTCATTCAGAAATTTTCTCCTTTTAAGAATTTGTGTGATTGGACTTAACCCCCTCTGGATAATTCAGAAAAATGTGCCCATCTCAAAGTGTGTATTCTTAATTTCATCTGAAAATTTATTTTCACTATGCAAGGTAACATATTCATAGGTGAATATAAATCTGTCTACTGCATCACTTGTCCTAAAATCATTGATTAAATTGTCCATCATTTACTGAGTGACTTGTAGTGACAAACCTATCAATTATCAAAATTCATTTAAGCATTTTTTTAAAGATTTATTTATTTATTTGTTGGCTGTGGTGGGTCTTTGTTGCTGTGTGCAGGTTTTTCTCTAACTGTGGTGAGTGAAGTCTATTCTCTAGCTGCAGTGCACAGACTTATTGTGGTGGCTTCTTTAGTTTTGGAGCACAGGCTCTAGGTTCATTGGTTCAGTAGTTGCAGCTCAAGGGATCTAGAACACAGGCTCAGTACTGTGGCTCATGGACTCAGTTGCTTCATAGGATGAGGAATCTTCCTGGGTCAGGAATTGAACTGGTGACCCTTGCATTGTAAGGTGGAATTTTAACCCCTGGAACACCAGGGAAACCCAAGCACTGTCTTTTTATCTTTTTATTCCATTGAATTATCTATATTCATACATAATGACATGTGAATCTATTATGGCAACTCTGAAAATGTCTCAAACCTATCTTAAAATTTTCATCATGTTTTCCTTCTTCTTTAGAAGTCACTTAACATTTTGGCTCTTTTGTCTTCCATATATATTTTAGAATCACTTTATCCAATTTTAAGAGAAATTCTGTAAAGATATTGATAGGAATTTAATTACATTTTAGATACATTCTGGAAATGTGTTCCCTGGTGTCTC
>contig_137
AAGTAATTAACCTCCAATTAAAATAAATAAATTTATATTAAAAATTTCATGTCTATTTTATCCATATTTTTATATCTTCTCTTACTTTTTCTAATAATATTTTGCTTTTTACTACTTTACAATCTAAAAAAAACCTGTTATTTTTATTTTCAGCTTATTAAAAAATGAGCTAAGAGTTACAATTGATCTGCACTGGTTTGCCACACCTGGACCACAGGCTTCTTAAAGCAGATGGAGAAGGATTGCTCCCTGGGAGTTGAGTGTCCACTTAACACCCTTCCCACAGGAGGTCTTAGGAAATACAGGCCTGGTGAATGAAAAGGATACCCATCCCTACCAGAAAAAGGAGGGCACTGTAACCTCTATAAACATTTAGTGTGACTTAAAAAGTTTCTCTGTCTCTCTGAAACAAAGATAGGTCTATGCTTCCTCCACTACCTGAGATACATGGGGCTAGTGGCCAATACTGGTCAGTGGAGGTGAGCATAGATGAAGGGACAAAGTTAGTCAGTCTATTTAGATGACAGCTCCAAGCTCTCTACTGTCTATTATATTGCTAGGTTTTTTTCTGAAGAAATCCTGTTTCGATAAGAGAGGGAAAGAAAAAAGACCACGGCACATTCTTCTTGTGGCATAAAGGACAGTTACTCAGCAGTCAACAGATGCACAGAGAAAATTGCACAAGCAAGAAATAAGATTTTGGTTTGTTTATCCCTCAAATAAATTTAAGTAAGCTAATAAGTGTATATCAATATAAGAGAAAAATAAGGAACTTCAAACTTTTTTTCCCATATATGAAAACCATCTGAATATATATGAAGAAAATAAATGCACTCAAAAGCATTATTTCTGGAATGAATAAAAAAAAAGTGTGGTATAAACATACAATGAAATATCATTCAGCATTAAAAAGGAAGGAAATTCTGACACATGATGCAGCATGGATGAACCTTGAAGACTTATATGTTGTGACTTATAAATATATTTGGTCTTCATGCTGCTCCAGGCTCAGAGCTCCTGAACCCTTCTGAGCACTAAGAGTGATAAGGTATCTCTTGGTATTTATAACAAGCCCCTTTCAGTCACGCCTGAGTTTTTGAATGACTGCTTATCAGTGAAACCAAACTTCTGATTAAAGAATGAAACTTTCCACCCCACCCTCCATGTCCAGGGAGAAGAGGGACTGGAAACAGTTAAACCAACAATGGCCAATGCTTTAATGGCTCAGAAGTTAAAGCATCTGCCTCCAATGTGGGAGAGCCGGGTTCGATCCCTGGGTTGGGAAGATCCTCTGGAGAAGGAAATGGTAACCCACTCCAGTATTCTTGCCTGGAGAATCCCATGGATGGAGAAGTGTGGTGGGCTACAGTCCATGGGGTTGCAAAGAGTCGGACATGTCTGAGCGCTTTCACTCTTTCTCTCTATCTTAATCAGGACTGTATTACAGGAATGTTTTCATCACCTGTAATCATTTTGTGTTTGTGATCTGGATTCTTCTATGTGAGAACAATTTAAATATGGTGCCTGTAAAAAGGTCACAGTCTCATAACTATGGTAGAGGCCAATGATTACTCACAAGTACCTTATTCGAGATGTTATCAAATATGATCTTTCCCCCTTCTTAGTTTCAGCAGAGATCACTTTTGTTCCAGGGTAACCCTATCTGGGATTCTCCACCCTCAAAGTAGACTCTCCCCAAATGATCTCTGCCCTCGTTGGCATCTGTGCAAGGGAATCTGGGGACCTGACCAAACAGACCTTTCAGGTTTGGCTTGTGTTCCCTGCCCTTTGACACTGTGGCACTGGGCTCACTTCTTCACAGAAATCTTGCCTGTTCTCCAGTCGGCTTTCTAGTTATGCAGGTGCTGGAAAGGCTCACCCAGCAGCTGACTATCTTGCTCTCATTTCTAGAATTTTGTTGCTGTGGTCTAGTGATTCTCAATCCTGGCTGTACCTGAGAAGCACCTGAGGAGTGATTTAAAGATACTGGTATCTGTGATTTTTTTTTTTAATCGAGGTACAGTTGATGCACAATATTATATAAGTTCTAGGGGTGCTGTGCTAAGTCACTTCAGTCATGTTCAACTCTTTGCGACCCTATAGACTGTAACCACCAGGCTCCTCTGTCCATGGAATTCTCCACAGCAATTCACAATTTTTTGGCCATGCTGCATGGCTTGTGGGATCTTAGTCCCTTGACCAAGAGACAACAGGTGTCCCCTGCTGTGGAAGCAGAGTCTTAACCACTGGCCCATCAGGAAGTCCCCAGTAATTCATCATTTTTAAAGGTTATACTCCATATAGTTATAAAATATTGGCTATGTTCCCATGTAGCTTATTTATGTTTTATTTACTAGGTTAGATTCCACATATAAACGGTATCACACAGTATTAGTCTTTCTCTGACTTATTTCACTAAGCATCTCACTAGGCATAATATGGGAGAAGGCAATGGCAACCCACTCCAGTGTTCTTGCCTGGAGAGTCCCAGGGACGGGGGAGCCTGGTGGGCTGCGGTCTATGGGGTCGCACA
>contig_138
AAATCATTAGTTCTTAACATAAATGATATATCTATGCATTTTCTTTATAGATGAAATAAATATGTAAAAGCAATCAGTCATTATGAACATAACTGAGTAGTCAATATGTTAACAGTGTTTAGATTATTTAGTGTTAAGTTCAACTAACCTTGCAAAAAAGGAGCTTAAGGGATAATTTCTAACAGAATTGACTATGGATACACAGTATAGTGAAATTTTAAATAAGAGATTAACTTATCTTTCATATAAAACATTTACAGTATCATTAAGTGAAAGTATAAAGGCTCACCTCTATTGTAGGAATAGGATTGTTTAGTACTGTGAAAACAAATATTTTCTTCGTTTATTACTATCACTTCAGAATGCTAGAAATATTCTGTCTTCTGTCTCCATAGTCTTCCACATAGAACAGGGCTAAAATTGTGGTATTTTACTTTAAATTATGAAGTTCTCTCTTTTACAATGCTACCAGAAATAACAAATATTACCTCTATTTATTCTCATCAAGTAATTATAGAATATTTAGAAAACTTCCTATAATTATTCTTTCTATATTTTCTACTTCTTGCTCTCAATACTGAAACTGTAAATCTTTTTCCACAGCGTACTGGAATGACTAATCTATTCTGCAAAATATAAAATGGTAAAAGACAAATTTTTTATAGAATTAACAGGTTATTACAATGTTTTAATCTCATTATTATGTCAGCTATCATATGCTTTAGTTCTTCAAATTGTAAAATAGATAATTGAATGGATATTATCTGCAAAACTATATAAATTGATCTAACTGGATTTTTCTGGAGTTCAAATTTAAAAGCAAAACTAATAAGTATTCAGAAACTAGTATGACTTACTTACATAAGATAAAAACGAAGAACTCAAAACCTGCATCCTCTCTGAGCAGCATCCTCCTATTTACCTCTCTGAGTGGAAGAAGGCTCTTCTAGTCTTGCACCATCAAGCTTGCTCATATTAGGGTCTGCAGAGACCTATTAAGAGGCTTGGCCTATTGCCATCTTATTCTAAAATTACTATCATATTAACACATCAGAACTTCAGAAGTATAACTATTTGGATGTCAAAAATGTTTAATTTTTAAAGGTTTTAGTGGTTCTCAGAACTTCAATATACTTCCCTGCTGCTGCTACTGCTGTTAAGTCGCTTCAGTCACGTCCGACTCTGTGCGACCCCATAGACGGCAGCCTACCAGGTTCTGCCATCCCTGGGATTCTCCAGGCAAGAGTACTGGAGTGGGGTGTCATTGCCTTCTCCAATATACTTCCCTACATGCTTTCATAATACTATGATTCATTAAGAGATAACTATTTACAAGAAAAATATATATATAAATAAATGTTCTTGGGAAAATATGTTTATTTAAATATACACACTGAGGAGAGGATTAATTTGATTTTAACATTGCTTATTTTTTTTAATATGAGTTTATTTATTTTAATTGGAGGCTAATTATTTTACAGTATTGTAGTGGTTTTGCCATACATTAACATGAATCTGCCATGGGTGTACATGTGTTCCCCATCCTGAAACCTCCTCC
>contig_139
CGAATGGCAGGATTTCCTTCTTTATGACTGAATAATATTTTACTATACATACACACACCCCACATTTTCAAGTTTTTGAGAGTTCAGTGCGCGAGGGTCCCCTTTTCCTCACATCCTCAGCACCATTTATCGCTTGTTTTCCTCATGCTGGTTCTAACGGGTGAGAACTGATGTAGCATATTGTGGTTTGATTTGCATTTTTCTAATGACTAGTTTTGTTGAGCATCTTTTCACATACCTGTTGGCCATTCATGTATCTTTTAAAGAAAAAAGCCTGTTCAGGTCCTTTGCCTATTTTTTAATTGGGTTTTTTGTTTTTGCTGTTGAGTTCTCTGAGTTCTTTATGTTTTTGGATGTTAGCCCTTTATCAGACACCTGGCTTGCAAATAATTTCCCCCATTCTGCAGGGTGTCTTTTACTTTGTTTCTTTTGCTGTATGCTAAGCTAAGTCGCTTCAGTCGTGTCCGACTCTGTGCGACCCCATAGACGGCAGCCCACCAGGCTCCCCCGTCCCTGGGATTCTCCAGGCAAGAACACTGGAGTGGGTTGCCATTTCCTTCTCCAGTGCATGAAAGTGAAAAGTGAAAGTGAAGCTTTTATTAAGTATGTTATAAATCACCTGGTACCTGCCTGCTAAGCTCTTCAGTCCTGTCCGACTCTTTGTGACCTTATAGACTGTAGCCCACCAGGCTCCTCTGTCCGTGGGACTCTCCAGGCATGAACGCTGGAGTGGGTTGCCATGCCGTCCTCCAGGGGATGTTCCCAACCCAGGGATCAAGCATCTTTCTCTTATGTCTCCTACATTGGCAGATGGGTTCTTTATCACTAGCACCGCCTGGGGAGTCCAAGTCACTTGGGGATCTTGTTAAACGACAGTTGCTACCTCAGTCGTCCTGGGGTGGGAGCTGAGACGCAGCATTTCCTGTAAGTCCCTAGGTAATACTGACTTTGGCCTTTGGGTAGAAAGAGTTAACTAACTTTGAAAGAGTTCCTTGTCCTTTTTTCCTTTTGTTTTGCTTTGTTTTGTTTTCCATTTACAAATAAAATGGCTACACGCACTGGTGTGCAAGTGACCTGAATTGCAGACGCCCTCAGTGCCTCTACTGAGGTATAGTAAACCGTATCCCCTGGTGATTTTCTCATAAATGTACTTAAGAAGAGAATGTAGTTCCCTTCTTTTCATGCCCTGATGCAACTAGAATCACAGTTAAGGAAATATCTGAGGCCAGTTAAAGATTGTTTTCAAAAATTATAAGCCATAGCTTCTTGATACAGAAACATACTAAGAATGTCATTGAATGTCTAGAACAAGAGCTGTGTATGTACATGTGGTCGAATAATATGTTCCTTATCTGTGAGTTCATATGTATATATTTCTTGAAAATCTAAATATATACACATACATGACATGTAGGAGAATATACATATACATGTATGTGTCTATTTTCTTGTTGATAGCTATTTTTAACATCATTTTATGGAAAGCTTCACAGATGTAAAACTGCTAAGAAACCCATATACTAATCCCCAAATTTAAAAATGTTTAATATTTTTACTAATTTTATCTATTCTCTATCCTCTCACCAACTCAGTTTTTTTAAGGGAGAGTTGGATTATTTCAAAGTAAGTTCGAAACATAATATAACGGTGACTATTATACTGAAAGTTGCTCAGTCATGTCCGACTCTCTGCGACCCGTCGACTGTAGCCCACCAAGCTCCTCTGTCCATGGGATTCTCCAAGCAAGAATACTGGAGTGGATTGCCATTTCCTTCTCCAGGGGATCTTCCTGACCCAGGGATCAAACCCAGGTCTCCCGCATTGCAGTCAGACGCTTTAACCTCTGAGCCACCAGGGAAGCCCCAGTGGTGACTATTACTACAGCGTTATTTAAATAGTTTACCTCAACATTAAAAGTCTTCCAAAAAGATCGTTGCTGTTTCAGGATAGCACATCATTTGCATGTGTAATTCTGAAACATCGCATAAATCCAGGGATGCGCTGGTGGATGTTTGGCAAGTGGCCCTCTAAAAACAACAAAGATGCTTGTGCTTGCTGAGGTATAAGATCTTTGCAAGTTCACGGACTGCGGCCCACCAGGCTCCTCTATTCATGGGATTCCCCAGGCAGGAATACTGGAGCGCGTTGCCATTTCCTCCTCCAGTTCACGGACTGTGGCCCACCAGGCTCCTCTATTCGTGGGATTCCCCAGGAGAGAATACTGGAGCGGGTTGCCATTTCCTCCTCCAGTTCACGGACTGTGGCCCACCAGGCTCCTC
>contig_140
CTATTAACAATGCTGCCACTGCAGTGAATTACTGATATAAGAAGACAGTGTCAATTGTTAAGTGAAAAAACAAACTTGTAAAATGTTATATATACTATATATTGAACATAGTCACTGTCTCTGTTAAGAAAAGCACTAGAAGAATAAAGTCCTACAAGAGTATGTGATGAAAAATACTAATAGTGATTGTTTATGTATGTTGGGATTATGTTTTATTTTTGTGCTCCTTTCTTTATCTCGAGTTGCACATTCTGATTCCAGTGTTCTTGCCTGGAGAATCCCAGGGACAGGGGAGCCTGGTGAGCTGCCATCTATGGGGTCGCACAGAATCGGACATGACTGAAGCGACTTAGCAGCAGCAGCAGCAGCAGCAGCAGCAGCATTCTATTGTGTGAGAATGTATGAGGGTGTGTGTGTGTATATATACACAAATTTCAAATTTTTGTTCTTTTTATAGCTGAGTAGTGTTCTGTTGTGTGTCTGTCTGTCTGTGTGCATATATATATATATATATATTCACACACACTTGGACAGCATTATGCTAATTGAAATAAGTCAGGAAGAGAAAGAGAAATACTCTATGATATCACCTATATATAGAATCTGAAAAATACAATAAGCTAATGAAAGTAGCAGAAAAAAAAAAAAAAAAAGACTCATATATATAGAGAACAAACTAGTGGTTACCAGTGGAGGAAGGAAGGACCAATAGGGGGTAGAGTAGTAGGGGTACAAAAACAATTAGGGGCATATGTTGCATTTTACTACTTAGCCACTCTATGTCTTTTGATTGGAGAAAGACCTTGATGTTGGGAAAGATTAAGGGCAGGAGGAAAAAGTGACCACAGAGGATGAGATGGTTGGATGCCATCTTCAACTTAATGGACATGAGTTTGAACAAACTCCAGGAGATAGTGAAGGACAGGGAAGCCTGACATGCTGTAGTTCATGGGGTCACAAAGAGTCAGACACTACTTAGTGACTGAGCAACAAAGTTGTTCATATAGAAGGATTTGCTTTACAATTTTTTTTCATTTTTTGTTTCTTTTGTAGATCATTTATTTCTTCCTTTCTTCCTCTCTTGGTGTGTTTCTCTGTGATTTGATTACTTTTTTGTGTGGTATGCTTTGATTCCATTTTC
>contig_141
GAACTGACCCATTGGAAAAGACCCTGATGCTGAGAAAGATTGAAGGCAGGAGGAGAAGGGGATGACTGAAGATGAGATGGTTGGATGGCATCACTACTCTCAAGAGTTTTCTCCAACACCACAGTTCAAAAGCATCAATTCTTCGGTGCTCAGCTTTCTTCACAGTCCAACTCTCACATCCATACATGACCACTGGAAAAATCATAGCCTTGACTAGACGGACCTTTGTTGGCAAAGTAATATCTCTGCTTTTTAATATGCTGTCTAGAATCTTCCTTATTCTACTCATATTTCTTTTGCTTCAGATATAGTTTGAATCTCTAATTTTTTTTTATTTTAGTCTTTTTGTGTATCTTACCTATGTCTACTTTTTCAATATGTGAAATTTACAATGAATCACTACTTCAGTGTGCTTATTTTTAATTTTAGCATCTGCATTGGTTCTGTCTCATTTCAGTTGTTTGATTTTTCTCTTTATTATGGGCTACATTCTCTTGCTTCTTTGCATGTCTGGTAACTTTTAACTGAATGCCAATTATTGTGAATTTCATCTTGTTGGGTACTGAATATTTCTGTATTTCTGTGTGTGCTTCAGTTTTTTTATGGACTTCAAGTAATTTGTAAAGACTCTAATTCTTTTTGGTTTTGTCTTTAAGATTTGGGATTCCTGGTGGCTCAGAGGGTAAAGTGTCTGCCCACAGTGCGGGAGACCCAGGTTCGATCTGTGGGTTGGGAAGATCCCCTGGAGAAGGAAATGGCAACCCACTCCAGTACTCTTGCCTAGAAAATTCCATACATGGAGGAGCCTGGTGGGCTATAGTCCATGGGGTCGCAAAGAGTTGGACATGACTGAGCAACTTCACTTTTAAGATTTGGTAGGCTAGACCAAAGTCAAATGTAGTGGAAGTCTGATTATTCCTTGATACAGAGTCAAGATTGAGTATTGTGCCCAATGTCAGTGAATTATATCTTCTAGTATGGACAGTAGGAATGGGCATTATTTCCAGCTTTCTGTGGGTTCTTGGTACTGTTCCCTCAAAACCTTTTGAGTGACTCTTTCCTGAGATTCAGGTGGTTTTATCTCATACAAGCACTGATAATACCTCTACTGTATGTGACACATACCCAAAGGGACCCTTCTGCCTGTTTCTGGAGTTCTTCCTAGGTGGTTCTCTCCTCTTCAGTAGTTTGTCATGAAAACCCATGCTTCCTTGGTCACCCGAGACTTTCAAGTCTGACTCCTCAACTCACATCATATGTTGAGCTCTACCTCAGTTTCCCCCTCTATGTTGCAGCCTATAAACTCTCTAAATACATTAAGGAGGGACAGTGGTAGAACTTAAGTCATTTGTTGTTCATCTTTAAGGAATTTCTACCTCATGTGGCCTGATGTCCAATGTCTTGAAAACCATTATTGCATAAATATTTAGGTTTTTATATTACTATGTGGCATTTATGATATTTTAATAGCACTATTCATAGTGAGTTCAGTTGTGTCTATTTTTTTTATTTTACAACTTTCAGAATCAATTTTTTCATTCTTATTAA
>contig_142
[truncated: 40,759,462 more chars]
