# Supplementary material for: Constructing a draft Indian cattle pangenome using short-read sequencing
Source: Commun Biol. 2025 Apr 13;8:605. doi: 10.1038/s42003-025-07978-0 (PMC11994783; doi:10.1038/s42003-025-07978-0)
Supplement: Supplementary file 3 — Supplementary Data 2 [file 42003_2025_7978_MOESM3_ESM.txt]

##fileformat=VCFv4.2
##fileDate=2023-Dec-14
##source=PopIns_0.13.0-14d8595
##assembly=supercontigs.fa
##reference=genome.fa
##contig=<ID=NC_040076.1,length=156943404>
##contig=<ID=NC_040077.1,length=135844732>
##contig=<ID=NC_040078.1,length=120786946>
##contig=<ID=NC_040079.1,length=119487020>
##contig=<ID=NC_040080.1,length=120179969>
##contig=<ID=NC_040081.1,length=117220384>
##contig=<ID=NC_040082.1,length=110433717>
##contig=<ID=NC_040083.1,length=113109275>
##contig=<ID=NC_040084.1,length=104466507>
##contig=<ID=NC_040085.1,length=103156416>
##contig=<ID=NC_040086.1,length=106190332>
##contig=<ID=NC_040087.1,length=86744025>
##contig=<ID=NC_040088.1,length=83353338>
##contig=<ID=NC_040089.1,length=82466886>
##contig=<ID=NC_040090.1,length=84270218>
##contig=<ID=NC_040091.1,length=80235084>
##contig=<ID=NC_040092.1,length=72619036>
##contig=<ID=NC_040093.1,length=62583388>
##contig=<ID=NC_040094.1,length=64467025>
##contig=<ID=NC_040095.1,length=71581568>
##contig=<ID=NC_040096.1,length=69837837>
##contig=<ID=NC_040097.1,length=59995071>
##contig=<ID=NC_040098.1,length=53510974>
##contig=<ID=NC_040099.1,length=62414538>
##contig=<ID=NC_040100.1,length=42605158>
##contig=<ID=NC_040101.1,length=51310239>
##contig=<ID=NC_040102.1,length=45108716>
##contig=<ID=NC_040103.1,length=45896848>
##contig=<ID=NC_040104.1,length=51254507>
##contig=<ID=NC_040105.1,length=146092946>
##contig=<ID=NW_020867066.1,length=1695240>
##contig=<ID=NW_020867067.1,length=1327386>
##contig=<ID=NW_020867068.1,length=696938>
##contig=<ID=NW_020867069.1,length=664989>
##contig=<ID=NW_020867070.1,length=810102>
##contig=<ID=NW_020867071.1,length=315266>
##contig=<ID=NW_020867072.1,length=620335>
##contig=<ID=NW_020867073.1,length=192108>
##contig=<ID=NW_020867074.1,length=128075>
##contig=<ID=NW_020867075.1,length=577859>
##contig=<ID=NW_020867076.1,length=86169>
##contig=<ID=NW_020867077.1,length=521747>
##contig=<ID=NW_020867078.1,length=485697>
##contig=<ID=NW_020867079.1,length=87960>
##contig=<ID=NW_020867080.1,length=504026>
##contig=<ID=NW_020867081.1,length=200178>
##contig=<ID=NW_020867082.1,length=445911>
##contig=<ID=NW_020867083.1,length=428716>
##contig=<ID=NW_020867084.1,length=142559>
##contig=<ID=NW_020867085.1,length=106187>
##contig=<ID=NW_020867086.1,length=305017>
##contig=<ID=NW_020867087.1,length=156061>
##contig=<ID=NW_020867088.1,length=145798>
##contig=<ID=NW_020867089.1,length=40782>
##contig=<ID=NW_020867090.1,length=45274>
##contig=<ID=NW_020867091.1,length=27676>
##contig=<ID=NW_020867092.1,length=51891>
##contig=<ID=NW_020867093.1,length=52194>
##contig=<ID=NW_020867094.1,length=41086>
##contig=<ID=NW_020867095.1,length=49968>
##contig=<ID=NW_020867096.1,length=63308>
##contig=<ID=NW_020867097.1,length=41247>
##contig=<ID=NW_020867098.1,length=24780>
##contig=<ID=NW_020867099.1,length=94505>
##contig=<ID=NW_020867100.1,length=34452>
##contig=<ID=NW_020867101.1,length=27730>
##contig=<ID=NW_020867102.1,length=40015>
##contig=<ID=NW_020867103.1,length=33843>
##contig=<ID=NW_020867104.1,length=26890>
##contig=<ID=NW_020867105.1,length=38060>
##contig=<ID=NW_020867106.1,length=40992>
##contig=<ID=NW_020867107.1,length=27396>
##contig=<ID=NW_020867108.1,length=51664>
##contig=<ID=NW_020867109.1,length=46550>
##contig=<ID=NW_020867110.1,length=35498>
##contig=<ID=NW_020867111.1,length=32176>
##contig=<ID=NW_020867112.1,length=37260>
##contig=<ID=NW_020867113.1,length=23116>
##contig=<ID=NW_020867114.1,length=35648>
##contig=<ID=NW_020867115.1,length=47024>
##contig=<ID=NW_020867116.1,length=66158>
##contig=<ID=NW_020867117.1,length=45019>
##contig=<ID=NW_020867118.1,length=46037>
##contig=<ID=NW_020867119.1,length=35436>
##contig=<ID=NW_020867120.1,length=39671>
##contig=<ID=NW_020867121.1,length=26206>
##contig=<ID=NW_020867122.1,length=23912>
##contig=<ID=NW_020867123.1,length=45299>
##contig=<ID=NW_020867124.1,length=33723>
##contig=<ID=NW_020867125.1,length=47315>
##contig=<ID=NW_020867126.1,length=33897>
##contig=<ID=NW_020867127.1,length=24167>
##contig=<ID=NW_020867128.1,length=29176>
##contig=<ID=NW_020867129.1,length=132404>
##contig=<ID=NW_020867130.1,length=56557>
##contig=<ID=NW_020867131.1,length=58023>
##contig=<ID=NW_020867132.1,length=45357>
##contig=<ID=NW_020867133.1,length=40936>
##contig=<ID=NW_020867134.1,length=50741>
##contig=<ID=NW_020867135.1,length=31397>
##contig=<ID=NW_020867136.1,length=32205>
##contig=<ID=NW_020867137.1,length=50498>
##contig=<ID=NW_020867138.1,length=29231>
##contig=<ID=NW_020867139.1,length=56770>
##contig=<ID=NW_020867140.1,length=71251>
##contig=<ID=NW_020867141.1,length=60380>
##contig=<ID=NW_020867142.1,length=36538>
##contig=<ID=NW_020867143.1,length=36709>
##contig=<ID=NW_020867144.1,length=45900>
##contig=<ID=NW_020867145.1,length=25239>
##contig=<ID=NW_020867146.1,length=38048>
##contig=<ID=NW_020867147.1,length=142524>
##contig=<ID=NW_020867148.1,length=43192>
##contig=<ID=NW_020867149.1,length=44998>
##contig=<ID=NW_020867150.1,length=56083>
##contig=<ID=NW_020867151.1,length=16480>
##contig=<ID=NW_020867152.1,length=51340>
##contig=<ID=NW_020867153.1,length=21659>
##contig=<ID=NW_020867154.1,length=34218>
##contig=<ID=NW_020867155.1,length=18551>
##contig=<ID=NW_020867156.1,length=39779>
##contig=<ID=NW_020867157.1,length=43678>
##contig=<ID=NW_020867158.1,length=37442>
##contig=<ID=NW_020867159.1,length=57507>
##contig=<ID=NW_020867160.1,length=40268>
##contig=<ID=NW_020867161.1,length=44007>
##contig=<ID=NW_020867162.1,length=52223>
##contig=<ID=NW_020867163.1,length=37655>
##contig=<ID=NW_020867164.1,length=50273>
##contig=<ID=NW_020867165.1,length=26519>
##contig=<ID=NW_020867166.1,length=87954>
##contig=<ID=NW_020867167.1,length=48104>
##contig=<ID=NW_020867168.1,length=37860>
##contig=<ID=NW_020867169.1,length=33481>
##contig=<ID=NW_020867170.1,length=30969>
##contig=<ID=NW_020867171.1,length=40986>
##contig=<ID=NW_020867172.1,length=33271>
##contig=<ID=NW_020867173.1,length=55913>
##contig=<ID=NW_020867174.1,length=56881>
##contig=<ID=NW_020867175.1,length=56264>
##contig=<ID=NW_020867176.1,length=43761>
##contig=<ID=NW_020867177.1,length=47364>
##contig=<ID=NW_020867178.1,length=52860>
##contig=<ID=NW_020867179.1,length=37278>
##contig=<ID=NW_020867180.1,length=54309>
##contig=<ID=NW_020867181.1,length=54251>
##contig=<ID=NW_020867182.1,length=62902>
##contig=<ID=NW_020867183.1,length=37464>
##contig=<ID=NW_020867184.1,length=40650>
##contig=<ID=NW_020867185.1,length=39733>
##contig=<ID=NW_020867186.1,length=50480>
##contig=<ID=NW_020867187.1,length=31199>
##contig=<ID=NW_020867188.1,length=45877>
##contig=<ID=NW_020867189.1,length=29287>
##contig=<ID=NW_020867190.1,length=46275>
##contig=<ID=NW_020867191.1,length=42619>
##contig=<ID=NW_020867192.1,length=33467>
##contig=<ID=NW_020867193.1,length=33855>
##contig=<ID=NW_020867194.1,length=58858>
##contig=<ID=NW_020867195.1,length=29762>
##contig=<ID=NW_020867196.1,length=37645>
##contig=<ID=NW_020867197.1,length=70456>
##contig=<ID=NW_020867198.1,length=47181>
##contig=<ID=NW_020867199.1,length=19020>
##contig=<ID=NW_020867200.1,length=27811>
##contig=<ID=NW_020867201.1,length=93109>
##contig=<ID=NW_020867202.1,length=33141>
##contig=<ID=NW_020867203.1,length=46969>
##contig=<ID=NW_020867204.1,length=35133>
##contig=<ID=NW_020867205.1,length=36656>
##contig=<ID=NW_020867206.1,length=19708>
##contig=<ID=NW_020867207.1,length=55068>
##contig=<ID=NW_020867208.1,length=45737>
##contig=<ID=NW_020867209.1,length=66564>
##contig=<ID=NW_020867210.1,length=31879>
##contig=<ID=NW_020867211.1,length=50027>
##contig=<ID=NW_020867212.1,length=27011>
##contig=<ID=NW_020867213.1,length=36219>
##contig=<ID=NW_020867214.1,length=7625>
##contig=<ID=NW_020867215.1,length=156786>
##contig=<ID=NW_020867216.1,length=19682>
##contig=<ID=NW_020867217.1,length=25302>
##contig=<ID=NW_020867218.1,length=25357>
##contig=<ID=NW_020867219.1,length=33640>
##contig=<ID=NW_020867220.1,length=52698>
##contig=<ID=NW_020867221.1,length=28744>
##contig=<ID=NW_020867222.1,length=43119>
##contig=<ID=NW_020867223.1,length=30593>
##contig=<ID=NW_020867224.1,length=51993>
##contig=<ID=NW_020867225.1,length=32068>
##contig=<ID=NW_020867226.1,length=24758>
##contig=<ID=NW_020867227.1,length=18248>
##contig=<ID=NW_020867228.1,length=22868>
##contig=<ID=NW_020867229.1,length=14596>
##contig=<ID=NW_020867230.1,length=61852>
##contig=<ID=NW_020867231.1,length=50299>
##contig=<ID=NW_020867232.1,length=17105>
##contig=<ID=NW_020867233.1,length=51473>
##contig=<ID=NW_020867234.1,length=35940>
##contig=<ID=NW_020867235.1,length=38118>
##contig=<ID=NW_020867236.1,length=19482>
##contig=<ID=NW_020867237.1,length=29323>
##contig=<ID=NW_020867238.1,length=32911>
##contig=<ID=NW_020867239.1,length=31562>
##contig=<ID=NW_020867240.1,length=27661>
##contig=<ID=NW_020867241.1,length=48133>
##contig=<ID=NW_020867242.1,length=45665>
##contig=<ID=NW_020867243.1,length=48188>
##contig=<ID=NW_020867244.1,length=30363>
##contig=<ID=NW_020867245.1,length=29998>
##contig=<ID=NW_020867246.1,length=38523>
##contig=<ID=NW_020867247.1,length=34948>
##contig=<ID=NW_020867248.1,length=63042>
##contig=<ID=NW_020867249.1,length=29141>
##contig=<ID=NW_020867250.1,length=43281>
##contig=<ID=NW_020867251.1,length=36904>
##contig=<ID=NW_020867252.1,length=51991>
##contig=<ID=NW_020867253.1,length=36781>
##contig=<ID=NW_020867254.1,length=19036>
##contig=<ID=NW_020867255.1,length=40992>
##contig=<ID=NW_020867256.1,length=31037>
##contig=<ID=NW_020867257.1,length=40385>
##contig=<ID=NW_020867258.1,length=36304>
##contig=<ID=NW_020867259.1,length=24609>
##contig=<ID=NW_020867260.1,length=21977>
##contig=<ID=NW_020867261.1,length=23251>
##contig=<ID=NW_020867262.1,length=35770>
##contig=<ID=NW_020867263.1,length=53355>
##contig=<ID=NW_020867264.1,length=23639>
##contig=<ID=NW_020867265.1,length=36956>
##contig=<ID=NW_020867266.1,length=42712>
##contig=<ID=NW_020867267.1,length=38218>
##contig=<ID=NW_020867268.1,length=42616>
##contig=<ID=NW_020867269.1,length=28583>
##contig=<ID=NW_020867270.1,length=50817>
##contig=<ID=NW_020867271.1,length=33704>
##contig=<ID=NW_020867272.1,length=40239>
##contig=<ID=NW_020867273.1,length=33462>
##contig=<ID=NW_020867274.1,length=38716>
##contig=<ID=NW_020867275.1,length=36303>
##contig=<ID=NW_020867276.1,length=22518>
##contig=<ID=NW_020867277.1,length=44061>
##contig=<ID=NW_020867278.1,length=46808>
##contig=<ID=NW_020867279.1,length=40984>
##contig=<ID=NW_020867280.1,length=36904>
##contig=<ID=NW_020867281.1,length=18717>
##contig=<ID=NW_020867282.1,length=39789>
##contig=<ID=NW_020867283.1,length=72337>
##contig=<ID=NW_020867284.1,length=31346>
##contig=<ID=NW_020867285.1,length=52793>
##contig=<ID=NW_020867286.1,length=29017>
##contig=<ID=NW_020867287.1,length=71908>
##contig=<ID=NW_020867288.1,length=33940>
##contig=<ID=NW_020867289.1,length=45836>
##contig=<ID=NW_020867290.1,length=29090>
##contig=<ID=NW_020867291.1,length=26267>
##contig=<ID=NW_020867292.1,length=71324>
##contig=<ID=NW_020867293.1,length=36669>
##contig=<ID=NW_020867294.1,length=37224>
##contig=<ID=NW_020867295.1,length=17479>
##contig=<ID=NW_020867296.1,length=50125>
##contig=<ID=NW_020867297.1,length=35990>
##contig=<ID=NW_020867298.1,length=36127>
##contig=<ID=NW_020867299.1,length=38188>
##contig=<ID=NW_020867300.1,length=50600>
##contig=<ID=NW_020867301.1,length=42070>
##contig=<ID=NW_020867302.1,length=42025>
##contig=<ID=NW_020867303.1,length=64874>
##contig=<ID=NW_020867304.1,length=34943>
##contig=<ID=NW_020867305.1,length=62632>
##contig=<ID=NW_020867306.1,length=30019>
##contig=<ID=NW_020867307.1,length=41190>
##contig=<ID=NW_020867308.1,length=37386>
##contig=<ID=NW_020867309.1,length=38921>
##contig=<ID=NW_020867310.1,length=37876>
##contig=<ID=NW_020867311.1,length=47119>
##contig=<ID=NW_020867312.1,length=48225>
##contig=<ID=NW_020867313.1,length=40720>
##contig=<ID=NW_020867314.1,length=27558>
##contig=<ID=NW_020867315.1,length=29656>
##contig=<ID=NW_020867316.1,length=30099>
##contig=<ID=NW_020867317.1,length=38023>
##contig=<ID=NW_020867318.1,length=43771>
##contig=<ID=NW_020867319.1,length=26800>
##contig=<ID=NW_020867320.1,length=50778>
##contig=<ID=NW_020867321.1,length=22334>
##contig=<ID=NW_020867322.1,length=37050>
##contig=<ID=NW_020867323.1,length=26888>
##contig=<ID=NW_020867324.1,length=31815>
##contig=<ID=NW_020867325.1,length=30771>
##contig=<ID=NW_020867326.1,length=71899>
##contig=<ID=NW_020867327.1,length=34202>
##contig=<ID=NW_020867328.1,length=45816>
##contig=<ID=NW_020867329.1,length=30140>
##contig=<ID=NW_020867330.1,length=54032>
##contig=<ID=NW_020867331.1,length=35413>
##contig=<ID=NW_020867332.1,length=33350>
##contig=<ID=NW_020867333.1,length=44103>
##contig=<ID=NW_020867334.1,length=32270>
##contig=<ID=NW_020867335.1,length=34379>
##contig=<ID=NW_020867336.1,length=41316>
##contig=<ID=NW_020867337.1,length=24500>
##contig=<ID=NW_020867338.1,length=48384>
##contig=<ID=NW_020867339.1,length=55872>
##contig=<ID=NW_020867340.1,length=41031>
##contig=<ID=NW_020867341.1,length=37068>
##contig=<ID=NW_020867342.1,length=46242>
##contig=<ID=NW_020867343.1,length=43935>
##contig=<ID=NW_020867344.1,length=33811>
##contig=<ID=NW_020867345.1,length=55293>
##contig=<ID=NW_020867346.1,length=49608>
##contig=<ID=NW_020867347.1,length=28037>
##contig=<ID=NW_020867348.1,length=34152>
##contig=<ID=NW_020867349.1,length=35811>
##contig=<ID=NW_020867350.1,length=29150>
##contig=<ID=NW_020867351.1,length=50470>
##contig=<ID=NW_020867352.1,length=54730>
##contig=<ID=NW_020867353.1,length=52433>
##contig=<ID=NW_020867354.1,length=42779>
##contig=<ID=NW_020867355.1,length=25835>
##contig=<ID=NW_020867356.1,length=51014>
##contig=<ID=NW_020867357.1,length=36039>
##contig=<ID=NW_020867358.1,length=26655>
##contig=<ID=NW_020867359.1,length=24586>
##contig=<ID=NW_020867360.1,length=22500>
##contig=<ID=NW_020867361.1,length=23393>
##contig=<ID=NW_020867362.1,length=49281>
##contig=<ID=NW_020867363.1,length=79119>
##contig=<ID=NW_020867364.1,length=119322>
##contig=<ID=NW_020867365.1,length=52195>
##contig=<ID=NW_020867366.1,length=34717>
##contig=<ID=NW_020867367.1,length=60101>
##contig=<ID=NW_020867368.1,length=40378>
##contig=<ID=NW_020867369.1,length=47861>
##contig=<ID=NW_020867370.1,length=28109>
##contig=<ID=NW_020867371.1,length=37849>
##contig=<ID=NW_020867372.1,length=30158>
##contig=<ID=NW_020867373.1,length=28483>
##contig=<ID=NW_020867374.1,length=40077>
##contig=<ID=NW_020867375.1,length=50767>
##contig=<ID=NW_020867376.1,length=26024>
##contig=<ID=NW_020867377.1,length=21788>
##contig=<ID=NW_020867378.1,length=33027>
##contig=<ID=NW_020867379.1,length=56120>
##contig=<ID=NW_020867380.1,length=47101>
##contig=<ID=NW_020867381.1,length=43331>
##contig=<ID=NW_020867382.1,length=39051>
##contig=<ID=NW_020867383.1,length=31649>
##contig=<ID=NW_020867384.1,length=38770>
##contig=<ID=NW_020867385.1,length=27974>
##contig=<ID=NW_020867386.1,length=55735>
##contig=<ID=NW_020867387.1,length=39696>
##contig=<ID=NW_020867388.1,length=87550>
##contig=<ID=NW_020867389.1,length=61724>
##contig=<ID=NW_020867390.1,length=46321>
##contig=<ID=NW_020867391.1,length=30584>
##contig=<ID=NW_020867392.1,length=16455>
##contig=<ID=NW_020867393.1,length=98130>
##contig=<ID=NW_020867394.1,length=36186>
##contig=<ID=NW_020867395.1,length=44700>
##contig=<ID=NW_020867396.1,length=37793>
##contig=<ID=NW_020867397.1,length=30156>
##contig=<ID=NW_020867398.1,length=25590>
##contig=<ID=NW_020867399.1,length=39135>
##contig=<ID=NW_020867400.1,length=76521>
##contig=<ID=NW_020867401.1,length=39860>
##contig=<ID=NW_020867402.1,length=32089>
##contig=<ID=NW_020867403.1,length=44403>
##contig=<ID=NW_020867404.1,length=33799>
##contig=<ID=NW_020867405.1,length=59652>
##contig=<ID=NW_020867406.1,length=31592>
##contig=<ID=NW_020867407.1,length=47214>
##contig=<ID=NW_020867408.1,length=35450>
##contig=<ID=NW_020867409.1,length=40672>
##contig=<ID=NW_020867410.1,length=63720>
##contig=<ID=NW_020867411.1,length=43190>
##contig=<ID=NW_020867412.1,length=37914>
##contig=<ID=NW_020867413.1,length=41960>
##contig=<ID=NW_020867414.1,length=73350>
##contig=<ID=NW_020867415.1,length=41672>
##contig=<ID=NW_020867416.1,length=47386>
##contig=<ID=NW_020867417.1,length=32961>
##contig=<ID=NW_020867418.1,length=50309>
##contig=<ID=NW_020867419.1,length=59009>
##contig=<ID=NW_020867420.1,length=26991>
##contig=<ID=NW_020867421.1,length=48169>
##contig=<ID=NW_020867422.1,length=31506>
##contig=<ID=NW_020867423.1,length=31794>
##contig=<ID=NW_020867424.1,length=21755>
##contig=<ID=NW_020867425.1,length=30067>
##contig=<ID=NW_020867426.1,length=56983>
##contig=<ID=NW_020867427.1,length=42057>
##contig=<ID=NW_020867428.1,length=50929>
##contig=<ID=NW_020867429.1,length=27099>
##contig=<ID=NW_020867430.1,length=45854>
##contig=<ID=NW_020867431.1,length=42587>
##contig=<ID=NW_020867432.1,length=44372>
##contig=<ID=NW_020867433.1,length=23963>
##contig=<ID=NW_020867434.1,length=52333>
##contig=<ID=NW_020867435.1,length=36703>
##contig=<ID=NW_020867436.1,length=22109>
##contig=<ID=NW_020867437.1,length=31007>
##contig=<ID=NW_020867438.1,length=25672>
##contig=<ID=NW_020867439.1,length=33678>
##contig=<ID=NW_020867440.1,length=30811>
##contig=<ID=NW_020867441.1,length=25361>
##contig=<ID=NW_020867442.1,length=37199>
##contig=<ID=NW_020867443.1,length=69256>
##contig=<ID=NW_020867444.1,length=31229>
##contig=<ID=NW_020867445.1,length=46851>
##contig=<ID=NW_020867446.1,length=46909>
##contig=<ID=NW_020867447.1,length=41488>
##contig=<ID=NW_020867448.1,length=121024>
##contig=<ID=NW_020867449.1,length=42931>
##contig=<ID=NW_020867450.1,length=44944>
##contig=<ID=NW_020867451.1,length=88092>
##contig=<ID=NW_020867452.1,length=50717>
##contig=<ID=NW_020867453.1,length=55322>
##contig=<ID=NW_020867454.1,length=32198>
##contig=<ID=NW_020867455.1,length=45254>
##contig=<ID=NW_020867456.1,length=13125>
##contig=<ID=NW_020867457.1,length=48793>
##contig=<ID=NW_020867458.1,length=33782>
##contig=<ID=NW_020867459.1,length=49727>
##contig=<ID=NW_020867460.1,length=44862>
##contig=<ID=NW_020867461.1,length=42416>
##contig=<ID=NW_020867462.1,length=43095>
##contig=<ID=NW_020867463.1,length=60955>
##contig=<ID=NW_020867464.1,length=66467>
##contig=<ID=NW_020867465.1,length=21413>
##contig=<ID=NW_020867466.1,length=24813>
##contig=<ID=NW_020867467.1,length=18960>
##contig=<ID=NW_020867468.1,length=53873>
##contig=<ID=NW_020867469.1,length=33398>
##contig=<ID=NW_020867470.1,length=51021>
##contig=<ID=NW_020867471.1,length=38134>
##contig=<ID=NW_020867472.1,length=41317>
##contig=<ID=NW_020867473.1,length=44833>
##contig=<ID=NW_020867474.1,length=31033>
##contig=<ID=NW_020867475.1,length=39434>
##contig=<ID=NW_020867476.1,length=31045>
##contig=<ID=NW_020867477.1,length=50793>
##contig=<ID=NW_020867478.1,length=25459>
##contig=<ID=NW_020867479.1,length=62572>
##contig=<ID=NW_020867480.1,length=43239>
##contig=<ID=NW_020867481.1,length=50924>
##contig=<ID=NW_020867482.1,length=39220>
##contig=<ID=NW_020867483.1,length=33282>
##contig=<ID=NW_020867484.1,length=30641>
##contig=<ID=NW_020867485.1,length=58980>
##contig=<ID=NW_020867486.1,length=58789>
##contig=<ID=NW_020867487.1,length=26352>
##contig=<ID=NW_020867488.1,length=40469>
##contig=<ID=NW_020867489.1,length=56679>
##contig=<ID=NW_020867490.1,length=52473>
##contig=<ID=NW_020867491.1,length=141950>
##contig=<ID=NW_020867492.1,length=31704>
##contig=<ID=NW_020867493.1,length=23608>
##contig=<ID=NW_020867494.1,length=42033>
##contig=<ID=NW_020867495.1,length=25194>
##contig=<ID=NW_020867496.1,length=21019>
##contig=<ID=NW_020867497.1,length=51936>
##contig=<ID=NW_020867498.1,length=60327>
##contig=<ID=NW_020867499.1,length=38097>
##contig=<ID=NW_020867500.1,length=18731>
##contig=<ID=NW_020867501.1,length=50910>
##contig=<ID=NW_020867502.1,length=49557>
##contig=<ID=NW_020867503.1,length=30964>
##contig=<ID=NW_020867504.1,length=31531>
##contig=<ID=NW_020867505.1,length=36525>
##contig=<ID=NW_020867506.1,length=17356>
##contig=<ID=NW_020867507.1,length=43559>
##contig=<ID=NW_020867508.1,length=50924>
##contig=<ID=NW_020867509.1,length=37000>
##contig=<ID=NW_020867510.1,length=42030>
##contig=<ID=NW_020867511.1,length=44708>
##contig=<ID=NW_020867512.1,length=46259>
##contig=<ID=NW_020867513.1,length=30257>
##contig=<ID=NW_020867514.1,length=43787>
##contig=<ID=NW_020867515.1,length=44929>
##contig=<ID=NW_020867516.1,length=34787>
##contig=<ID=NW_020867517.1,length=51176>
##contig=<ID=NW_020867518.1,length=22513>
##contig=<ID=NW_020867519.1,length=32861>
##contig=<ID=NW_020867520.1,length=26581>
##contig=<ID=NW_020867521.1,length=40525>
##contig=<ID=NW_020867522.1,length=36052>
##contig=<ID=NW_020867523.1,length=40213>
##contig=<ID=NW_020867524.1,length=44417>
##contig=<ID=NW_020867525.1,length=20574>
##contig=<ID=NW_020867526.1,length=38407>
##contig=<ID=NW_020867527.1,length=35419>
##contig=<ID=NW_020867528.1,length=80710>
##contig=<ID=NW_020867529.1,length=49274>
##contig=<ID=NW_020867530.1,length=54748>
##contig=<ID=NW_020867531.1,length=37768>
##contig=<ID=NW_020867532.1,length=25872>
##contig=<ID=NW_020867533.1,length=29169>
##contig=<ID=NW_020867534.1,length=48882>
##contig=<ID=NW_020867535.1,length=40010>
##contig=<ID=NW_020867536.1,length=31459>
##contig=<ID=NW_020867537.1,length=199587>
##contig=<ID=NW_020867538.1,length=28512>
##contig=<ID=NW_020867539.1,length=67522>
##contig=<ID=NW_020867540.1,length=44110>
##contig=<ID=NW_020867541.1,length=38859>
##contig=<ID=NW_020867542.1,length=17955>
##contig=<ID=NW_020867543.1,length=23380>
##contig=<ID=NW_020867544.1,length=37599>
##contig=<ID=NW_020867545.1,length=35712>
##contig=<ID=NW_020867546.1,length=25857>
##contig=<ID=NW_020867547.1,length=58128>
##contig=<ID=NW_020867548.1,length=49631>
##contig=<ID=NW_020867549.1,length=55993>
##contig=<ID=NW_020867550.1,length=47263>
##contig=<ID=NW_020867551.1,length=40561>
##contig=<ID=NW_020867552.1,length=66191>
##contig=<ID=NW_020867553.1,length=40488>
##contig=<ID=NW_020867554.1,length=93995>
##contig=<ID=NW_020867555.1,length=23351>
##contig=<ID=NW_020867556.1,length=41339>
##contig=<ID=NW_020867557.1,length=37073>
##contig=<ID=NW_020867558.1,length=22950>
##contig=<ID=NW_020867559.1,length=36009>
##contig=<ID=NW_020867560.1,length=35809>
##contig=<ID=NW_020867561.1,length=21471>
##contig=<ID=NW_020867562.1,length=41544>
##contig=<ID=NW_020867563.1,length=52418>
##contig=<ID=NW_020867564.1,length=41289>
##contig=<ID=NW_020867565.1,length=48803>
##contig=<ID=NW_020867566.1,length=244234>
##contig=<ID=NW_020867567.1,length=52591>
##contig=<ID=NW_020867568.1,length=17549>
##contig=<ID=NW_020867569.1,length=19079>
##contig=<ID=NW_020867570.1,length=28893>
##contig=<ID=NW_020867571.1,length=33706>
##contig=<ID=NW_020867572.1,length=53807>
##contig=<ID=NW_020867573.1,length=16870>
##contig=<ID=NW_020867574.1,length=26122>
##contig=<ID=NW_020867575.1,length=32007>
##contig=<ID=NW_020867576.1,length=55067>
##contig=<ID=NW_020867577.1,length=43920>
##contig=<ID=NW_020867578.1,length=35524>
##contig=<ID=NW_020867579.1,length=126980>
##contig=<ID=NW_020867580.1,length=32510>
##contig=<ID=NW_020867581.1,length=29932>
##contig=<ID=NW_020867582.1,length=35517>
##contig=<ID=NW_020867583.1,length=21325>
##contig=<ID=NW_020867584.1,length=34204>
##contig=<ID=NW_020867585.1,length=44885>
##contig=<ID=NW_020867586.1,length=20744>
##contig=<ID=NW_020867587.1,length=31366>
##contig=<ID=NW_020867588.1,length=18764>
##contig=<ID=NW_020867589.1,length=22219>
##contig=<ID=NW_020867590.1,length=55854>
##contig=<ID=NW_020867591.1,length=80111>
##contig=<ID=NW_020867592.1,length=30739>
##contig=<ID=NW_020867593.1,length=46251>
##contig=<ID=NW_020867594.1,length=67705>
##contig=<ID=NW_020867595.1,length=41501>
##contig=<ID=NW_020867596.1,length=25914>
##contig=<ID=NW_020867597.1,length=49072>
##contig=<ID=NW_020867598.1,length=46980>
##contig=<ID=NW_020867599.1,length=34923>
##contig=<ID=NW_020867600.1,length=41551>
##contig=<ID=NW_020867601.1,length=74547>
##contig=<ID=NW_020867602.1,length=47155>
##contig=<ID=NW_020867603.1,length=29455>
##contig=<ID=NW_020867604.1,length=31549>
##contig=<ID=NW_020867605.1,length=38620>
##contig=<ID=NW_020867606.1,length=9133>
##contig=<ID=NW_020867607.1,length=17083>
##contig=<ID=NW_020867608.1,length=28871>
##contig=<ID=NW_020867609.1,length=24988>
##contig=<ID=NW_020867610.1,length=32985>
##contig=<ID=NW_020867611.1,length=45155>
##contig=<ID=NW_020867612.1,length=45863>
##contig=<ID=NW_020867613.1,length=62964>
##contig=<ID=NW_020867614.1,length=58671>
##contig=<ID=NW_020867615.1,length=26907>
##contig=<ID=NW_020867616.1,length=52814>
##contig=<ID=NW_020867617.1,length=67335>
##contig=<ID=NW_020867618.1,length=38345>
##contig=<ID=NW_020867619.1,length=43068>
##contig=<ID=NW_020867620.1,length=38395>
##contig=<ID=NW_020867621.1,length=64611>
##contig=<ID=NW_020867622.1,length=36579>
##contig=<ID=NW_020867623.1,length=43918>
##contig=<ID=NW_020867624.1,length=46017>
##contig=<ID=NW_020867625.1,length=48158>
##contig=<ID=NW_020867626.1,length=40251>
##contig=<ID=NW_020867627.1,length=52914>
##contig=<ID=NW_020867628.1,length=37666>
##contig=<ID=NW_020867629.1,length=44430>
##contig=<ID=NW_020867630.1,length=70852>
##contig=<ID=NW_020867631.1,length=35086>
##contig=<ID=NW_020867632.1,length=35152>
##contig=<ID=NW_020867633.1,length=143892>
##contig=<ID=NW_020867634.1,length=72999>
##contig=<ID=NW_020867635.1,length=27337>
##contig=<ID=NW_020867636.1,length=90794>
##contig=<ID=NW_020867637.1,length=50768>
##contig=<ID=NW_020867638.1,length=69132>
##contig=<ID=NW_020867639.1,length=64876>
##contig=<ID=NW_020867640.1,length=39521>
##contig=<ID=NW_020867641.1,length=59173>
##contig=<ID=NW_020867642.1,length=41528>
##contig=<ID=NW_020867643.1,length=44369>
##contig=<ID=NW_020867644.1,length=51981>
##contig=<ID=NW_020867645.1,length=60858>
##contig=<ID=NW_020867646.1,length=44633>
##contig=<ID=NW_020867647.1,length=23385>
##contig=<ID=NW_020867648.1,length=43871>
##contig=<ID=NW_020867649.1,length=34970>
##contig=<ID=NW_020867650.1,length=46428>
##contig=<ID=NW_020867651.1,length=34713>
##contig=<ID=NW_020867652.1,length=29783>
##contig=<ID=NW_020867653.1,length=39491>
##contig=<ID=NW_020867654.1,length=39984>
##contig=<ID=NW_020867655.1,length=106332>
##contig=<ID=NW_020867656.1,length=59027>
##contig=<ID=NW_020867657.1,length=33440>
##contig=<ID=NW_020867658.1,length=48629>
##contig=<ID=NW_020867659.1,length=115068>
##contig=<ID=NW_020867660.1,length=43636>
##contig=<ID=NW_020867661.1,length=39942>
##contig=<ID=NW_020867662.1,length=38961>
##contig=<ID=NW_020867663.1,length=43720>
##contig=<ID=NW_020867664.1,length=37247>
##contig=<ID=NW_020867665.1,length=60373>
##contig=<ID=NW_020867666.1,length=48013>
##contig=<ID=NW_020867667.1,length=34171>
##contig=<ID=NW_020867668.1,length=64316>
##contig=<ID=NW_020867669.1,length=42708>
##contig=<ID=NW_020867670.1,length=34511>
##contig=<ID=NW_020867671.1,length=52915>
##contig=<ID=NW_020867672.1,length=63374>
##contig=<ID=NW_020867673.1,length=71925>
##contig=<ID=NW_020867674.1,length=50339>
##contig=<ID=NW_020867675.1,length=54535>
##contig=<ID=NW_020867676.1,length=56726>
##contig=<ID=NW_020867677.1,length=34624>
##contig=<ID=NW_020867678.1,length=107540>
##contig=<ID=NW_020867679.1,length=42211>
##contig=<ID=NW_020867680.1,length=37416>
##contig=<ID=NW_020867681.1,length=60415>
##contig=<ID=NW_020867682.1,length=59481>
##contig=<ID=NW_020867683.1,length=65867>
##contig=<ID=NW_020867684.1,length=45623>
##contig=<ID=NW_020867685.1,length=61334>
##contig=<ID=NW_020867686.1,length=48606>
##contig=<ID=NW_020867687.1,length=129722>
##contig=<ID=NW_020867688.1,length=65216>
##contig=<ID=NW_020867689.1,length=40014>
##contig=<ID=NW_020867690.1,length=25660>
##contig=<ID=NW_020867691.1,length=39897>
##contig=<ID=NW_020867692.1,length=66806>
##contig=<ID=NW_020867693.1,length=38622>
##contig=<ID=NW_020867694.1,length=32884>
##contig=<ID=NW_020867695.1,length=42063>
##contig=<ID=NW_020867696.1,length=54492>
##contig=<ID=NW_020867697.1,length=44061>
##contig=<ID=NW_020867698.1,length=25552>
##contig=<ID=NW_020867699.1,length=52166>
##contig=<ID=NW_020867700.1,length=22128>
##contig=<ID=NW_020867701.1,length=32129>
##contig=<ID=NW_020867702.1,length=49152>
##contig=<ID=NW_020867703.1,length=44522>
##contig=<ID=NW_020867704.1,length=27971>
##contig=<ID=NW_020867705.1,length=46069>
##contig=<ID=NW_020867706.1,length=62295>
##contig=<ID=NW_020867707.1,length=28691>
##contig=<ID=NW_020867708.1,length=64402>
##contig=<ID=NW_020867709.1,length=30012>
##contig=<ID=NW_020867710.1,length=32219>
##contig=<ID=NW_020867711.1,length=63100>
##contig=<ID=NW_020867712.1,length=31347>
##contig=<ID=NW_020867713.1,length=45274>
##contig=<ID=NW_020867714.1,length=49134>
##contig=<ID=NW_020867715.1,length=77914>
##contig=<ID=NW_020867716.1,length=32699>
##contig=<ID=NW_020867717.1,length=32065>
##contig=<ID=NW_020867718.1,length=21580>
##contig=<ID=NW_020867719.1,length=52792>
##contig=<ID=NW_020867720.1,length=20925>
##contig=<ID=NW_020867721.1,length=39634>
##contig=<ID=NW_020867722.1,length=109385>
##contig=<ID=NW_020867723.1,length=40040>
##contig=<ID=NW_020867724.1,length=50338>
##contig=<ID=NW_020867725.1,length=57233>
##contig=<ID=NW_020867726.1,length=44637>
##contig=<ID=NW_020867727.1,length=37669>
##contig=<ID=NW_020867728.1,length=39647>
##contig=<ID=NW_020867729.1,length=47758>
##contig=<ID=NW_020867730.1,length=18631>
##contig=<ID=NW_020867731.1,length=22362>
##contig=<ID=NW_020867732.1,length=24765>
##contig=<ID=NW_020867733.1,length=34303>
##contig=<ID=NW_020867734.1,length=29284>
##contig=<ID=NW_020867735.1,length=16891>
##contig=<ID=NW_020867736.1,length=24145>
##contig=<ID=NW_020867737.1,length=28730>
##contig=<ID=NW_020867738.1,length=30281>
##contig=<ID=NW_020867739.1,length=26296>
##contig=<ID=NW_020867740.1,length=31415>
##contig=<ID=NW_020867741.1,length=35541>
##contig=<ID=NW_020867742.1,length=45267>
##contig=<ID=NW_020867743.1,length=37564>
##contig=<ID=NW_020867744.1,length=28536>
##contig=<ID=NW_020867745.1,length=34674>
##contig=<ID=NW_020867746.1,length=44866>
##contig=<ID=NW_020867747.1,length=31382>
##contig=<ID=NW_020867748.1,length=37172>
##contig=<ID=NW_020867749.1,length=30346>
##contig=<ID=NW_020867750.1,length=27280>
##contig=<ID=NW_020867751.1,length=25963>
##contig=<ID=NW_020867752.1,length=56470>
##contig=<ID=NW_020867753.1,length=41741>
##contig=<ID=NW_020867754.1,length=19084>
##contig=<ID=NW_020867755.1,length=25032>
##contig=<ID=NW_020867756.1,length=46374>
##contig=<ID=NW_020867757.1,length=27999>
##contig=<ID=NW_020867758.1,length=44110>
##contig=<ID=NW_020867759.1,length=30911>
##contig=<ID=NW_020867760.1,length=38135>
##contig=<ID=NW_020867761.1,length=70015>
##contig=<ID=NW_020867762.1,length=40264>
##contig=<ID=NW_020867763.1,length=35685>
##contig=<ID=NW_020867764.1,length=61427>
##contig=<ID=NW_020867765.1,length=33941>
##contig=<ID=NW_020867766.1,length=44886>
##contig=<ID=NW_020867767.1,length=35782>
##contig=<ID=NW_020867768.1,length=57845>
##contig=<ID=NW_020867769.1,length=49903>
##contig=<ID=NW_020867770.1,length=58777>
##contig=<ID=NW_020867771.1,length=44058>
##contig=<ID=NW_020867772.1,length=35375>
##contig=<ID=NW_020867773.1,length=52260>
##contig=<ID=NW_020867774.1,length=20252>
##contig=<ID=NW_020867775.1,length=14723>
##contig=<ID=NW_020867776.1,length=21113>
##contig=<ID=NW_020867777.1,length=37631>
##contig=<ID=NW_020867778.1,length=42133>
##contig=<ID=NW_020867779.1,length=23747>
##contig=<ID=NW_020867780.1,length=65375>
##contig=<ID=NW_020867781.1,length=17886>
##contig=<ID=NW_020867782.1,length=40845>
##contig=<ID=NW_020867783.1,length=49189>
##contig=<ID=NW_020867784.1,length=43595>
##contig=<ID=NW_020867785.1,length=43266>
##contig=<ID=NW_020867786.1,length=26262>
##contig=<ID=NW_020867787.1,length=25631>
##contig=<ID=NW_020867788.1,length=23458>
##contig=<ID=NW_020867789.1,length=27821>
##contig=<ID=NW_020867790.1,length=63480>
##contig=<ID=NW_020867791.1,length=58218>
##contig=<ID=NW_020867792.1,length=19172>
##contig=<ID=NW_020867793.1,length=24622>
##contig=<ID=NW_020867794.1,length=28236>
##contig=<ID=NW_020867795.1,length=71823>
##contig=<ID=NW_020867796.1,length=58542>
##contig=<ID=NW_020867797.1,length=18658>
##contig=<ID=NW_020867798.1,length=36647>
##contig=<ID=NW_020867799.1,length=32513>
##contig=<ID=NW_020867800.1,length=32732>
##contig=<ID=NW_020867801.1,length=26300>
##contig=<ID=NW_020867802.1,length=19966>
##contig=<ID=NW_020867803.1,length=54283>
##contig=<ID=NW_020867804.1,length=15085>
##contig=<ID=NW_020867805.1,length=34075>
##contig=<ID=NW_020867806.1,length=34681>
##contig=<ID=NW_020867807.1,length=9105>
##contig=<ID=NW_020867808.1,length=30981>
##contig=<ID=NW_020867809.1,length=12541>
##contig=<ID=NW_020867810.1,length=20370>
##contig=<ID=NW_020867811.1,length=49485>
##contig=<ID=NW_020867812.1,length=30763>
##contig=<ID=NW_020867813.1,length=30591>
##contig=<ID=NW_020867814.1,length=35639>
##contig=<ID=NW_020867815.1,length=21170>
##contig=<ID=NW_020867816.1,length=17331>
##contig=<ID=NW_020867817.1,length=25920>
##contig=<ID=NW_020867818.1,length=27712>
##contig=<ID=NW_020867819.1,length=20181>
##contig=<ID=NW_020867820.1,length=24331>
##contig=<ID=NW_020867821.1,length=18421>
##contig=<ID=NW_020867822.1,length=38272>
##contig=<ID=NW_020867823.1,length=27127>
##contig=<ID=NW_020867824.1,length=27413>
##contig=<ID=NW_020867825.1,length=27366>
##contig=<ID=NW_020867826.1,length=33331>
##contig=<ID=NW_020867827.1,length=15056>
##contig=<ID=NW_020867828.1,length=14061>
##contig=<ID=NW_020867829.1,length=16339>
##contig=<ID=NW_020867830.1,length=17939>
##contig=<ID=NW_020867831.1,length=12523>
##contig=<ID=NW_020867832.1,length=27934>
##contig=<ID=NW_020867833.1,length=32207>
##contig=<ID=NW_020867834.1,length=41329>
##contig=<ID=NW_020867835.1,length=33479>
##contig=<ID=NW_020867836.1,length=30823>
##contig=<ID=NW_020867837.1,length=22230>
##contig=<ID=NW_020867838.1,length=21241>
##contig=<ID=NW_020867839.1,length=45300>
##contig=<ID=NW_020867840.1,length=21863>
##contig=<ID=NW_020867841.1,length=12865>
##contig=<ID=NW_020867842.1,length=31115>
##contig=<ID=NW_020867843.1,length=36043>
##contig=<ID=NW_020867844.1,length=22516>
##contig=<ID=NW_020867845.1,length=20206>
##contig=<ID=NW_020867846.1,length=18614>
##contig=<ID=NW_020867847.1,length=36656>
##contig=<ID=NW_020867848.1,length=10026>
##contig=<ID=NW_020867849.1,length=20558>
##contig=<ID=NW_020867850.1,length=41123>
##contig=<ID=NW_020867851.1,length=20713>
##contig=<ID=NW_020867852.1,length=10916>
##contig=<ID=NW_020867853.1,length=36494>
##contig=<ID=NW_020867854.1,length=71031>
##contig=<ID=NW_020867855.1,length=59834>
##contig=<ID=NW_020867856.1,length=41459>
##contig=<ID=NW_020867857.1,length=42634>
##contig=<ID=NW_020867858.1,length=158474>
##contig=<ID=NW_020867859.1,length=15413>
##contig=<ID=NW_020867860.1,length=10074>
##contig=<ID=NW_020867861.1,length=30761>
##contig=<ID=NW_020867862.1,length=12463>
##contig=<ID=NW_020867863.1,length=24194>
##contig=<ID=NW_020867864.1,length=29308>
##contig=<ID=NW_020867865.1,length=44937>
##contig=<ID=NW_020867866.1,length=55555>
##contig=<ID=NW_020867867.1,length=18531>
##contig=<ID=NW_020867868.1,length=28034>
##contig=<ID=NW_020867869.1,length=22780>
##contig=<ID=NW_020867870.1,length=43713>
##contig=<ID=NW_020867871.1,length=72747>
##contig=<ID=NW_020867872.1,length=49714>
##contig=<ID=NW_020867873.1,length=69412>
##contig=<ID=NW_020867874.1,length=38973>
##contig=<ID=NW_020867875.1,length=23560>
##contig=<ID=NW_020867876.1,length=73938>
##contig=<ID=NW_020867877.1,length=27692>
##contig=<ID=NW_020867878.1,length=20190>
##contig=<ID=NW_020867879.1,length=8598>
##contig=<ID=NW_020867880.1,length=24035>
##contig=<ID=NW_020867881.1,length=27029>
##contig=<ID=NW_020867882.1,length=36817>
##contig=<ID=NW_020867883.1,length=71543>
##contig=<ID=NW_020867884.1,length=35019>
##contig=<ID=NW_020867885.1,length=62489>
##contig=<ID=NW_020867886.1,length=6116>
##contig=<ID=NW_020867887.1,length=18227>
##contig=<ID=NW_020867888.1,length=29620>
##contig=<ID=NW_020867889.1,length=26385>
##contig=<ID=NW_020867890.1,length=23390>
##contig=<ID=NW_020867891.1,length=40157>
##contig=<ID=NW_020867892.1,length=29319>
##contig=<ID=NW_020867893.1,length=29422>
##contig=<ID=NW_020867894.1,length=27131>
##contig=<ID=NW_020867895.1,length=24077>
##contig=<ID=NW_020867896.1,length=28351>
##contig=<ID=NW_020867897.1,length=56191>
##contig=<ID=NW_020867898.1,length=25641>
##contig=<ID=NW_020867899.1,length=57273>
##contig=<ID=NW_020867900.1,length=38934>
##contig=<ID=NW_020867901.1,length=27349>
##contig=<ID=NW_020867902.1,length=37566>
##contig=<ID=NW_020867903.1,length=34028>
##contig=<ID=NW_020867904.1,length=42858>
##contig=<ID=NW_020867905.1,length=143815>
##contig=<ID=NW_020867906.1,length=25305>
##contig=<ID=NW_020867907.1,length=24861>
##contig=<ID=NW_020867908.1,length=35165>
##contig=<ID=NW_020867909.1,length=22603>
##contig=<ID=NW_020867910.1,length=26649>
##contig=<ID=NW_020867911.1,length=24541>
##contig=<ID=NW_020867912.1,length=49841>
##contig=<ID=NW_020867913.1,length=18333>
##contig=<ID=NW_020867914.1,length=11982>
##contig=<ID=NW_020867915.1,length=93098>
##contig=<ID=NW_020867916.1,length=46015>
##contig=<ID=NW_020867917.1,length=11556>
##contig=<ID=NW_020867918.1,length=28202>
##contig=<ID=NW_020867919.1,length=28953>
##contig=<ID=NW_020867920.1,length=30790>
##contig=<ID=NW_020867921.1,length=44344>
##contig=<ID=NW_020867922.1,length=16328>
##contig=<ID=NW_020867923.1,length=35523>
##contig=<ID=NW_020867924.1,length=27838>
##contig=<ID=NW_020867925.1,length=49795>
##contig=<ID=NW_020867926.1,length=51296>
##contig=<ID=NW_020867927.1,length=19257>
##contig=<ID=NW_020867928.1,length=67772>
##contig=<ID=NW_020867929.1,length=42558>
##contig=<ID=NW_020867930.1,length=28552>
##contig=<ID=NW_020867931.1,length=30780>
##contig=<ID=NW_020867932.1,length=10367>
##contig=<ID=NW_020867933.1,length=20287>
##contig=<ID=NW_020867934.1,length=29357>
##contig=<ID=NW_020867935.1,length=25628>
##contig=<ID=NW_020867936.1,length=70870>
##contig=<ID=NW_020867937.1,length=52436>
##contig=<ID=NW_020867938.1,length=6718>
##contig=<ID=NW_020867939.1,length=61883>
##contig=<ID=NW_020867940.1,length=28614>
##contig=<ID=NW_020867941.1,length=9705>
##contig=<ID=NW_020867942.1,length=20497>
##contig=<ID=NW_020867943.1,length=48357>
##contig=<ID=NW_020867944.1,length=67682>
##contig=<ID=NW_020867945.1,length=97017>
##contig=<ID=NW_020867946.1,length=15514>
##contig=<ID=NW_020867947.1,length=24823>
##contig=<ID=NW_020867948.1,length=23219>
##contig=<ID=NW_020867949.1,length=31605>
##contig=<ID=NW_020867950.1,length=64996>
##contig=<ID=NW_020867951.1,length=91457>
##contig=<ID=NW_020867952.1,length=47315>
##contig=<ID=NW_020867953.1,length=54449>
##contig=<ID=NW_020867954.1,length=35305>
##contig=<ID=NW_020867955.1,length=50352>
##contig=<ID=NW_020867956.1,length=40849>
##contig=<ID=NW_020867957.1,length=60628>
##contig=<ID=NW_020867958.1,length=48758>
##contig=<ID=NW_020867959.1,length=30635>
##contig=<ID=NW_020867960.1,length=70150>
##contig=<ID=NW_020867961.1,length=35466>
##contig=<ID=NW_020867962.1,length=49569>
##contig=<ID=NW_020867963.1,length=42459>
##contig=<ID=NW_020867964.1,length=30982>
##contig=<ID=NW_020867965.1,length=21306>
##contig=<ID=NW_020867966.1,length=44875>
##contig=<ID=NW_020867967.1,length=30800>
##contig=<ID=NW_020867968.1,length=65321>
##contig=<ID=NW_020867969.1,length=41499>
##contig=<ID=NW_020867970.1,length=34576>
##contig=<ID=NW_020867971.1,length=41743>
##contig=<ID=NW_020867972.1,length=72222>
##contig=<ID=NW_020867973.1,length=56300>
##contig=<ID=NW_020867974.1,length=34502>
##contig=<ID=NW_020867975.1,length=53732>
##contig=<ID=NW_020867976.1,length=37822>
##contig=<ID=NW_020867977.1,length=55566>
##contig=<ID=NW_020867978.1,length=16714>
##contig=<ID=NW_020867979.1,length=21518>
##contig=<ID=NW_020867980.1,length=53347>
##contig=<ID=NW_020867981.1,length=44015>
##contig=<ID=NW_020867982.1,length=31846>
##contig=<ID=NW_020867983.1,length=30052>
##contig=<ID=NW_020867984.1,length=30198>
##contig=<ID=NW_020867985.1,length=40139>
##contig=<ID=NW_020867986.1,length=79789>
##contig=<ID=NW_020867987.1,length=27317>
##contig=<ID=NW_020867988.1,length=65008>
##contig=<ID=NW_020867989.1,length=44827>
##contig=<ID=NW_020867990.1,length=47494>
##contig=<ID=NW_020867991.1,length=62819>
##contig=<ID=NW_020867992.1,length=43173>
##contig=<ID=NW_020867993.1,length=58057>
##contig=<ID=NW_020867994.1,length=38478>
##contig=<ID=NW_020867995.1,length=34413>
##contig=<ID=NW_020867996.1,length=31036>
##contig=<ID=NW_020867997.1,length=38370>
##contig=<ID=NW_020867998.1,length=60363>
##contig=<ID=NW_020867999.1,length=25338>
##contig=<ID=NW_020868000.1,length=59222>
##contig=<ID=NW_020868001.1,length=61097>
##contig=<ID=NW_020868002.1,length=36923>
##contig=<ID=NW_020868003.1,length=47079>
##contig=<ID=NW_020868004.1,length=144741>
##contig=<ID=NW_020868005.1,length=51572>
##contig=<ID=NW_020868006.1,length=46301>
##contig=<ID=NW_020868007.1,length=26865>
##contig=<ID=NW_020868008.1,length=43480>
##contig=<ID=NW_020868009.1,length=40658>
##contig=<ID=NW_020868010.1,length=38140>
##contig=<ID=NW_020868011.1,length=91221>
##contig=<ID=NW_020868012.1,length=29079>
##contig=<ID=NW_020868013.1,length=46584>
##contig=<ID=NW_020868014.1,length=44656>
##contig=<ID=NW_020868015.1,length=49070>
##contig=<ID=NW_020868016.1,length=59031>
##contig=<ID=NW_020868017.1,length=143425>
##contig=<ID=NW_020868018.1,length=21206>
##contig=<ID=NW_020868019.1,length=27484>
##contig=<ID=NW_020868020.1,length=73988>
##contig=<ID=NW_020868021.1,length=31041>
##contig=<ID=NW_020868022.1,length=70145>
##contig=<ID=NW_020868023.1,length=41268>
##contig=<ID=NW_020868024.1,length=48946>
##contig=<ID=NW_020868025.1,length=33621>
##contig=<ID=NW_020868026.1,length=60327>
##contig=<ID=NW_020868027.1,length=24863>
##contig=<ID=NW_020868028.1,length=29403>
##contig=<ID=NW_020868029.1,length=21775>
##contig=<ID=NW_020868030.1,length=22026>
##contig=<ID=NW_020868031.1,length=79608>
##contig=<ID=NW_020868032.1,length=101113>
##contig=<ID=NW_020868033.1,length=30756>
##contig=<ID=NW_020868034.1,length=34073>
##contig=<ID=NW_020868035.1,length=24065>
##contig=<ID=NW_020868036.1,length=15729>
##contig=<ID=NW_020868037.1,length=46023>
##contig=<ID=NW_020868038.1,length=29153>
##contig=<ID=NW_020868039.1,length=28002>
##contig=<ID=NW_020868040.1,length=45492>
##contig=<ID=NW_020868041.1,length=47337>
##contig=<ID=NW_020868042.1,length=53662>
##contig=<ID=NW_020868043.1,length=8919>
##contig=<ID=NW_020868044.1,length=29995>
##contig=<ID=NW_020868045.1,length=14749>
##contig=<ID=NW_020868046.1,length=57180>
##contig=<ID=NW_020868047.1,length=14471>
##contig=<ID=NW_020868048.1,length=41041>
##contig=<ID=NW_020868049.1,length=20077>
##contig=<ID=NW_020868050.1,length=46497>
##contig=<ID=NW_020868051.1,length=9391>
##contig=<ID=NW_020868052.1,length=58004>
##contig=<ID=NW_020868053.1,length=12431>
##contig=<ID=NW_020868054.1,length=18111>
##contig=<ID=NW_020868055.1,length=42844>
##contig=<ID=NW_020868056.1,length=42064>
##contig=<ID=NW_020868057.1,length=18412>
##contig=<ID=NW_020868058.1,length=79334>
##contig=<ID=NW_020868059.1,length=28551>
##contig=<ID=NW_020868060.1,length=24397>
##contig=<ID=NW_020868061.1,length=32816>
##contig=<ID=NW_020868062.1,length=45250>
##contig=<ID=NW_020868063.1,length=21207>
##contig=<ID=NW_020868064.1,length=53256>
##contig=<ID=NW_020868065.1,length=24507>
##contig=<ID=NW_020868066.1,length=26785>
##contig=<ID=NW_020868067.1,length=27972>
##contig=<ID=NW_020868068.1,length=20266>
##contig=<ID=NW_020868069.1,length=29289>
##contig=<ID=NW_020868070.1,length=27990>
##contig=<ID=NW_020868071.1,length=18524>
##contig=<ID=NW_020868072.1,length=11715>
##contig=<ID=NW_020868073.1,length=63688>
##contig=<ID=NW_020868074.1,length=23636>
##contig=<ID=NW_020868075.1,length=32890>
##contig=<ID=NW_020868076.1,length=14069>
##contig=<ID=NW_020868077.1,length=24268>
##contig=<ID=NW_020868078.1,length=10806>
##contig=<ID=NW_020868079.1,length=29103>
##contig=<ID=NW_020868080.1,length=14511>
##contig=<ID=NW_020868081.1,length=22649>
##contig=<ID=NW_020868082.1,length=48496>
##contig=<ID=NW_020868083.1,length=15834>
##contig=<ID=NW_020868084.1,length=57556>
##contig=<ID=NW_020868085.1,length=27009>
##contig=<ID=NW_020868086.1,length=10264>
##contig=<ID=NW_020868087.1,length=22336>
##contig=<ID=NW_020868088.1,length=18072>
##contig=<ID=NW_020868089.1,length=31541>
##contig=<ID=NW_020868090.1,length=10728>
##contig=<ID=NW_020868091.1,length=26963>
##contig=<ID=NW_020868092.1,length=15451>
##contig=<ID=NW_020868093.1,length=25777>
##contig=<ID=NW_020868094.1,length=4085>
##contig=<ID=NW_020868095.1,length=26476>
##contig=<ID=NW_020868096.1,length=32868>
##contig=<ID=NW_020868097.1,length=30801>
##contig=<ID=NW_020868098.1,length=17339>
##contig=<ID=NW_020868099.1,length=26376>
##contig=<ID=NW_020868100.1,length=33485>
##contig=<ID=NW_020868101.1,length=27666>
##contig=<ID=NW_020868102.1,length=15662>
##contig=<ID=NW_020868103.1,length=21031>
##contig=<ID=NW_020868104.1,length=13856>
##contig=<ID=NW_020868105.1,length=13742>
##contig=<ID=NW_020868106.1,length=17366>
##contig=<ID=NW_020868107.1,length=19504>
##contig=<ID=NW_020868108.1,length=18963>
##contig=<ID=NW_020868109.1,length=42791>
##contig=<ID=NW_020868110.1,length=29737>
##contig=<ID=NW_020868111.1,length=14567>
##contig=<ID=NW_020868112.1,length=13305>
##contig=<ID=NW_020868113.1,length=12498>
##contig=<ID=NW_020868114.1,length=16562>
##contig=<ID=NW_020868115.1,length=17151>
##contig=<ID=NW_020868116.1,length=11727>
##contig=<ID=NW_020868117.1,length=22720>
##contig=<ID=NW_020868118.1,length=10945>
##contig=<ID=NW_020868119.1,length=8061>
##contig=<ID=NW_020868120.1,length=18094>
##contig=<ID=NW_020868121.1,length=7462>
##contig=<ID=NW_020868122.1,length=45276>
##contig=<ID=NW_020868123.1,length=21794>
##contig=<ID=NW_020868124.1,length=14353>
##contig=<ID=NW_020868125.1,length=17015>
##contig=<ID=NW_020868126.1,length=20333>
##contig=<ID=NW_020868127.1,length=24669>
##contig=<ID=NW_020868128.1,length=28123>
##contig=<ID=NW_020868129.1,length=36830>
##contig=<ID=NW_020868130.1,length=18253>
##contig=<ID=NW_020868131.1,length=23477>
##contig=<ID=NW_020868132.1,length=10179>
##contig=<ID=NW_020868133.1,length=9928>
##contig=<ID=NW_020868134.1,length=42769>
##contig=<ID=NW_020868135.1,length=46441>
##contig=<ID=NW_020868136.1,length=25565>
##contig=<ID=NW_020868137.1,length=98009>
##contig=<ID=NW_020868138.1,length=11616>
##contig=<ID=NW_020868139.1,length=1981>
##contig=<ID=NW_020868140.1,length=9079>
##contig=<ID=NW_020868141.1,length=28172>
##contig=<ID=NW_020868142.1,length=47432>
##contig=<ID=NW_020868143.1,length=12427>
##contig=<ID=NW_020868144.1,length=8034>
##contig=<ID=NW_020868145.1,length=34318>
##contig=<ID=NW_020868146.1,length=10945>
##contig=<ID=NW_020868147.1,length=12313>
##contig=<ID=NW_020868148.1,length=3496>
##contig=<ID=NW_020868149.1,length=19215>
##contig=<ID=NW_020868150.1,length=8422>
##contig=<ID=NW_020868151.1,length=13432>
##contig=<ID=NW_020868152.1,length=60145>
##contig=<ID=NW_020868153.1,length=1040>
##contig=<ID=NW_020868154.1,length=4329>
##contig=<ID=NW_020868155.1,length=18298>
##contig=<ID=NW_020868156.1,length=86030>
##contig=<ID=NW_020868157.1,length=34003>
##contig=<ID=NW_020868158.1,length=1535>
##contig=<ID=NW_020868159.1,length=77019>
##contig=<ID=NW_020868160.1,length=88265>
##contig=<ID=NW_020868161.1,length=22167>
##contig=<ID=NW_020868162.1,length=31470>
##contig=<ID=NW_020868163.1,length=31416>
##contig=<ID=NW_020868164.1,length=1089>
##contig=<ID=NW_020868165.1,length=21183>
##contig=<ID=NW_020868166.1,length=35865>
##contig=<ID=NW_020868167.1,length=15658>
##contig=<ID=NW_020868168.1,length=19699>
##contig=<ID=NW_020868169.1,length=1269>
##contig=<ID=NW_020868170.1,length=22598>
##contig=<ID=NW_020868171.1,length=50351>
##contig=<ID=NW_020868172.1,length=16714>
##contig=<ID=NW_020868173.1,length=32938>
##contig=<ID=NW_020868174.1,length=14246>
##contig=<ID=NW_020868175.1,length=38685>
##contig=<ID=NW_020868176.1,length=23907>
##contig=<ID=NW_020868177.1,length=27483>
##contig=<ID=NW_020868178.1,length=30548>
##contig=<ID=NW_020868179.1,length=20070>
##contig=<ID=NW_020868180.1,length=56661>
##contig=<ID=NW_020868181.1,length=30660>
##contig=<ID=NW_020868182.1,length=45801>
##contig=<ID=NW_020868183.1,length=20512>
##contig=<ID=NW_020868184.1,length=24883>
##contig=<ID=NW_020868185.1,length=19311>
##contig=<ID=NW_020868186.1,length=31795>
##contig=<ID=NW_020868187.1,length=26677>
##contig=<ID=NW_020868188.1,length=23337>
##contig=<ID=NW_020868189.1,length=19621>
##contig=<ID=NW_020868190.1,length=15322>
##contig=<ID=NW_020868191.1,length=25327>
##contig=<ID=NW_020868192.1,length=16909>
##contig=<ID=NW_020868193.1,length=22754>
##contig=<ID=NW_020868194.1,length=24108>
##contig=<ID=NW_020868195.1,length=26002>
##contig=<ID=NW_020868196.1,length=13874>
##contig=<ID=NW_020868197.1,length=24120>
##contig=<ID=NW_020868198.1,length=30290>
##contig=<ID=NW_020868199.1,length=34935>
##contig=<ID=NW_020868200.1,length=16470>
##contig=<ID=NW_020868201.1,length=26247>
##contig=<ID=NW_020868202.1,length=24786>
##contig=<ID=NW_020868203.1,length=25917>
##contig=<ID=NW_020868204.1,length=22549>
##contig=<ID=NW_020868205.1,length=41004>
##contig=<ID=NW_020868206.1,length=32696>
##contig=<ID=NW_020868207.1,length=20582>
##contig=<ID=NW_020868208.1,length=23436>
##contig=<ID=NW_020868209.1,length=17519>
##contig=<ID=NW_020868210.1,length=25475>
##contig=<ID=NW_020868211.1,length=8195>
##contig=<ID=NW_020868212.1,length=52298>
##contig=<ID=NW_020868213.1,length=28211>
##contig=<ID=NW_020868214.1,length=22310>
##contig=<ID=NW_020868215.1,length=18382>
##contig=<ID=NW_020868216.1,length=23980>
##contig=<ID=NW_020868217.1,length=21590>
##contig=<ID=NW_020868218.1,length=18903>
##contig=<ID=NW_020868219.1,length=6750>
##contig=<ID=NW_020868220.1,length=17827>
##contig=<ID=NW_020868221.1,length=21312>
##contig=<ID=NW_020868222.1,length=22083>
##contig=<ID=NW_020868223.1,length=22341>
##contig=<ID=NW_020868224.1,length=18280>
##contig=<ID=NW_020868225.1,length=34166>
##contig=<ID=NW_020868226.1,length=15865>
##contig=<ID=NW_020868227.1,length=26502>
##contig=<ID=NW_020868228.1,length=64600>
##contig=<ID=NW_020868229.1,length=37817>
##contig=<ID=NW_020868230.1,length=16800>
##contig=<ID=NW_020868231.1,length=37550>
##contig=<ID=NW_020868232.1,length=19891>
##contig=<ID=NW_020868233.1,length=44230>
##contig=<ID=NW_020868234.1,length=14648>
##contig=<ID=NW_020868235.1,length=26771>
##contig=<ID=NW_020868236.1,length=17073>
##contig=<ID=NW_020868237.1,length=38942>
##contig=<ID=NW_020868238.1,length=20680>
##contig=<ID=NW_020868239.1,length=32553>
##contig=<ID=NW_020868240.1,length=15737>
##contig=<ID=NW_020868241.1,length=19147>
##contig=<ID=NW_020868242.1,length=18332>
##contig=<ID=NW_020868243.1,length=4739>
##contig=<ID=NW_020868244.1,length=52251>
##contig=<ID=NW_020868245.1,length=24654>
##contig=<ID=NW_020868246.1,length=18276>
##contig=<ID=NW_020868247.1,length=31643>
##contig=<ID=NW_020868248.1,length=22531>
##contig=<ID=NW_020868249.1,length=46236>
##contig=<ID=NW_020868250.1,length=18117>
##contig=<ID=NW_020868251.1,length=23760>
##contig=<ID=NW_020868252.1,length=14985>
##contig=<ID=NW_020868253.1,length=20441>
##contig=<ID=NW_020868254.1,length=14349>
##contig=<ID=NW_020868255.1,length=32629>
##contig=<ID=NW_020868256.1,length=4758>
##contig=<ID=NW_020868257.1,length=41622>
##contig=<ID=NW_020868258.1,length=9251>
##contig=<ID=NW_020868259.1,length=48927>
##contig=<ID=NW_020868260.1,length=17411>
##contig=<ID=NW_020868261.1,length=31800>
##contig=<ID=NW_020868262.1,length=25387>
##contig=<ID=NW_020868263.1,length=13610>
##contig=<ID=NW_020868264.1,length=23858>
##contig=<ID=NW_020868265.1,length=19031>
##contig=<ID=NW_020868266.1,length=16360>
##contig=<ID=NW_020868267.1,length=27092>
##contig=<ID=NW_020868268.1,length=21372>
##contig=<ID=NW_020868269.1,length=9670>
##contig=<ID=NW_020868270.1,length=35604>
##contig=<ID=NW_020868271.1,length=33332>
##contig=<ID=NW_020868272.1,length=31801>
##contig=<ID=NW_020868273.1,length=20930>
##contig=<ID=NW_020868274.1,length=19421>
##contig=<ID=NW_020868275.1,length=13061>
##contig=<ID=NW_020868276.1,length=15167>
##contig=<ID=NW_020868277.1,length=18468>
##contig=<ID=NW_020868278.1,length=41479>
##contig=<ID=NW_020868279.1,length=14998>
##contig=<ID=NW_020868280.1,length=24315>
##contig=<ID=NW_020868281.1,length=15856>
##contig=<ID=NW_020868282.1,length=22001>
##contig=<ID=NW_020868283.1,length=38871>
##contig=<ID=NW_020868284.1,length=70731>
##contig=<ID=NW_020868285.1,length=14014>
##INFO=<ID=AR,Number=1,Type=Integer,Description="Number of anchoring read pairs.">
##INFO=<ID=AS,Number=1,Type=Float,Description="Anchoring score.">
##INFO=<ID=GS,Number=1,Type=Integer,Description="Number of contigs in the contig group.">
##INFO=<ID=NOANCHOR,Number=0,Type=Flag,Description="Absence of anchoring read pairs for this contig end.">
##FORMAT=<ID=GT,Number=1,Type=String,Description="Genotype">
##FORMAT=<ID=PL,Number=G,Type=Integer,Description="PHRED-scaled genotype likelihoods">
##FORMAT=<ID=GQ,Number=1,Type=Integer,Description="Genotype Quality">
#CHROM	POS	ID	REF	ALT	QUAL	FILTER	INFO
NC_040076.1	405393	NC_040076.1:405393:FP	T	]contig_7025f:571]T	.	.	AR=43;AS=0.826923;GS=1
NC_040076.1	5194778	NC_040076.1:5194778:FP	A	]contig_6192f:3632]A	.	.	AR=29;AS=0.707317;GS=1
NC_040076.1	406684	NC_040076.1:406684:FP	T	T[contig_2485r:623[	.	.	AR=110;AS=0.846154;GS=1
NC_040076.1	9693052	NC_040076.1:9693052:FP	T	]contig_9056r:4070]T	.	.	AR=553;AS=0.98574;GS=2
NC_040076.1	14975104	NC_040076.1:14975104:FP	T	]contig_9594r:1501]T	.	.	AR=172;AS=0.960894;GS=1
NC_040076.1	14975102	NC_040076.1:14975102:FP	A	A[contig_9594r:81[	.	.	NOANCHOR
NC_040076.1	15895463	NC_040076.1:15895463:FP	A	A[contig_3209f:113[	.	.	AR=995;AS=0.447795;GS=1
NC_040076.1	15896038	NC_040076.1:15896038:FP	C	]contig_3209f:2170]C	.	.	NOANCHOR
NC_040076.1	16031457	NC_040076.1:16031457:FP	T	]contig_815f:2009]T	.	.	AR=383;AS=0.972081;GS=1
NC_040076.1	16031457	NC_040076.1:16031457:FP	T	]contig_12853r:876]T	.	.	AR=195;AS=0.391566;GS=1
NC_040076.1	16031296	NC_040076.1:16031296:FP	C	C[contig_12853r:134[	.	.	NOANCHOR
NC_040076.1	17153940	NC_040076.1:17153940:FP	G	G[contig_154r:167[	.	.	AR=184;AS=0.983957;GS=1
NC_040076.1	17153937	NC_040076.1:17153937:FP	T	]contig_154r:1129]T	.	.	AR=61;AS=0.910448;GS=1
NC_040076.1	17643682	NC_040076.1:17643682:FP	C	C[contig_3230r:101[	.	.	AR=225;AS=0.9375;GS=2
NC_040076.1	26574048	NC_040076.1:26574048:FP	T	]contig_7621r:2239]T	.	.	AR=415;AS=0.976471;GS=3
NC_040076.1	26834446	NC_040076.1:26834446:FP	A	]contig_803r:974]A	.	.	AR=382;AS=0.969543;GS=1
NC_040076.1	26834448	NC_040076.1:26834448:FP	A	A[contig_803r:112[	.	.	AR=527;AS=0.632653;GS=1
NC_040076.1	27987506	NC_040076.1:27987506:FP	T	]contig_2908f:892]T	.	.	AR=216;AS=0.964286;GS=1
NC_040076.1	27987500	NC_040076.1:27987500:FP	G	G[contig_2908f:250[	.	.	NOANCHOR
NC_040076.1	29895736	NC_040076.1:29895736:FP	C	C[contig_4443r:187[	.	.	AR=439;AS=0.986517;GS=1
NC_040076.1	29895747	NC_040076.1:29895747:FP	A	]contig_4443r:1026]A	.	.	AR=473;AS=0.973251;GS=1
NC_040076.1	31984913	NC_040076.1:31984913:FP	C	C[contig_10541r:115[	.	.	AR=562;AS=0.968966;GS=1
NC_040076.1	35523390	NC_040076.1:35523390:FP	T	T[contig_1945f:99[	.	.	AR=157;AS=0.957317;GS=1
NC_040076.1	38700097	NC_040076.1:38700097:FP	T	T[contig_866r:331[	.	.	AR=12;AS=0.413793;GS=1
NC_040076.1	32216033	NC_040076.1:32216033:FP	A	]contig_9655r:3082]A	.	.	AR=74;AS=0.986667;GS=1
NC_040076.1	32216037	NC_040076.1:32216037:FP	C	C[contig_9655r:82[	.	.	NOANCHOR
NC_040076.1	40493128	NC_040076.1:40493128:FP	T	]contig_11640r:3194]T	.	.	AR=457;AS=0.974414;GS=1
NC_040076.1	40493129	NC_040076.1:40493129:FP	T	T[contig_11640r:265[	.	.	AR=466;AS=0.981053;GS=1
NC_040076.1	41411348	NC_040076.1:41411348:FP	G	G[contig_10493f:333[	.	.	AR=400;AS=0.980392;GS=1
NC_040076.1	41411345	NC_040076.1:41411345:FP	A	]contig_10493f:1538]A	.	.	NOANCHOR
NC_040076.1	42093180	NC_040076.1:42093180:FP	T	T[contig_6822r:111[	.	.	AR=27;AS=0.613636;GS=1
NC_040076.1	42096096	NC_040076.1:42096096:FP	T	]contig_6822r:1251]T	.	.	AR=13;AS=0.8125;GS=1
NC_040076.1	42446184	NC_040076.1:42446184:FP	C	]contig_10480r:1141]C	.	.	AR=241;AS=0.941406;GS=2
NC_040076.1	42446037	NC_040076.1:42446037:FP	G	G[contig_10480r:107[	.	.	AR=623;AS=0.97956;GS=2
NC_040076.1	45325325	NC_040076.1:45325325:FP	G	G[contig_11655r:229[	.	.	AR=219;AS=0.982063;GS=1
NC_040076.1	45325171	NC_040076.1:45325171:FP	C	]contig_11655r:964]C	.	.	AR=81;AS=0.975904;GS=1
NC_040076.1	47568189	NC_040076.1:47568189:FP	A	A[contig_9596r:130[	.	.	AR=383;AS=0.964736;GS=1
NC_040076.1	47568292	NC_040076.1:47568292:FP	C	]contig_9596r:1927]C	.	.	AR=648;AS=0.967164;GS=1
NC_040076.1	48962126	NC_040076.1:48962126:FP	G	G[contig_11594r:209[	.	.	AR=486;AS=0.927481;GS=1
NC_040076.1	49591241	NC_040076.1:49591241:FP	T	T[contig_10389f:113[	.	.	AR=26;AS=0.962963;GS=1
NC_040076.1	48962127	NC_040076.1:48962127:FP	C	]contig_11594r:1274]C	.	.	AR=559;AS=0.984155;GS=1
NC_040076.1	51761754	NC_040076.1:51761754:FP	C	]contig_441r:2664]C	.	.	AR=284;AS=0.949833;GS=2
NC_040076.1	50907171	NC_040076.1:50907171:FP	T	T[contig_141r:110[	.	.	AR=87;AS=0.915789;GS=1
NC_040076.1	53374492	NC_040076.1:53374492:FP	T	]contig_454r:4436]T	.	.	AR=180;AS=0.978261;GS=2
NC_040076.1	55731980	NC_040076.1:55731980:FP	C	C[contig_3360f:100[	.	.	AR=278;AS=0.557114;GS=1
NC_040076.1	55731977	NC_040076.1:55731977:FP	A	]contig_3360f:1195]A	.	.	AR=289;AS=0.947541;GS=1
NC_040076.1	66798521	NC_040076.1:66798521:FP	T	]contig_2069f:1148]T	.	.	AR=10;AS=0.714286;GS=1
NC_040076.1	66798504	NC_040076.1:66798504:FP	G	G[contig_2069f:95[	.	.	NOANCHOR
NC_040076.1	63021963	NC_040076.1:63021963:FP	T	T[contig_5452f:175[	.	.	AR=176;AS=0.961749;GS=1
NC_040076.1	63021953	NC_040076.1:63021953:FP	A	]contig_5452f:1303]A	.	.	NOANCHOR
NC_040076.1	68696399	NC_040076.1:68696399:FP	T	]contig_12945f:975]T	.	.	AR=152;AS=0.894118;GS=1
NC_040076.1	68696404	NC_040076.1:68696404:FP	A	A[contig_12945f:111[	.	.	NOANCHOR
NC_040076.1	69091427	NC_040076.1:69091427:FP	T	T[contig_11965f:204[	.	.	AR=140;AS=0.880503;GS=8
NC_040076.1	69093074	NC_040076.1:69093074:FP	T	]contig_11965f:1339]T	.	.	AR=38;AS=0.808511;GS=5
NC_040076.1	70325672	NC_040076.1:70325672:FP	T	T[contig_5465r:277[	.	.	AR=919;AS=0.990302;GS=1
NC_040076.1	70325668	NC_040076.1:70325668:FP	A	]contig_5465r:822]A	.	.	AR=997;AS=0.99204;GS=1
NC_040076.1	73815629	NC_040076.1:73815629:FP	C	]contig_1343f:1241]C	.	.	AR=230;AS=0.644258;GS=1
NC_040076.1	74134477	NC_040076.1:74134477:FP	T	T[contig_1100r:220[	.	.	AR=718;AS=0.97027;GS=1
NC_040076.1	74134478	NC_040076.1:74134478:FP	G	]contig_1100r:1010]G	.	.	AR=269;AS=0.95053;GS=1
NC_040076.1	75369481	NC_040076.1:75369481:FP	A	]contig_9478f:1078]A	.	.	AR=433;AS=0.977427;GS=2
NC_040076.1	80191830	NC_040076.1:80191830:FP	A	A[contig_5445r:254[	.	.	AR=21;AS=0.403846;GS=2
NC_040076.1	75848296	NC_040076.1:75848296:FP	A	]contig_12859r:2785]A	.	.	AR=347;AS=0.977465;GS=1
NC_040076.1	75848257	NC_040076.1:75848257:FP	C	C[contig_12859r:54[	.	.	NOANCHOR
NC_040076.1	80443018	NC_040076.1:80443018:FP	A	]contig_7978r:2220]A	.	.	AR=208;AS=0.958525;GS=1
NC_040076.1	80443014	NC_040076.1:80443014:FP	T	T[contig_7978r:286[	.	.	AR=212;AS=0.950673;GS=1
NC_040076.1	84531764	NC_040076.1:84531764:FP	T	]contig_12046r:1820]T	.	.	AR=333;AS=0.946023;GS=1
NC_040076.1	86552584	NC_040076.1:86552584:FP	A	]contig_3107r:2622]A	.	.	AR=226;AS=0.94958;GS=1
NC_040076.1	86552584	NC_040076.1:86552584:FP	A	A[contig_3107r:102[	.	.	NOANCHOR
NC_040076.1	84532073	NC_040076.1:84532073:FP	A	A[contig_12294f:183[	.	.	AR=250;AS=0.95057;GS=2
NC_040076.1	91484158	NC_040076.1:91484158:FP	T	]contig_7672r:1341]T	.	.	AR=282;AS=0.962457;GS=1
NC_040076.1	91484154	NC_040076.1:91484154:FP	G	G[contig_7672r:227[	.	.	AR=616;AS=0.987179;GS=1
NC_040076.1	92303713	NC_040076.1:92303713:FP	C	]contig_9104f:1039]C	.	.	AR=166;AS=0.943182;GS=1
NC_040076.1	93276391	NC_040076.1:93276391:FP	A	A[contig_377f:309[	.	.	AR=280;AS=0.972222;GS=1
NC_040076.1	103113552	NC_040076.1:103113552:FP	T	T[contig_10499r:236[	.	.	AR=229;AS=0.894531;GS=1
NC_040076.1	103113550	NC_040076.1:103113550:FP	A	]contig_10499r:951]A	.	.	NOANCHOR
NC_040076.1	103893509	NC_040076.1:103893509:FP	A	A[contig_534f:104[	.	.	AR=240;AS=0.967742;GS=1
NC_040076.1	93276507	NC_040076.1:93276507:FP	T	]contig_9071f:1810]T	.	.	AR=179;AS=0.952128;GS=1
NC_040076.1	106335548	NC_040076.1:106335548:FP	C	C[contig_6465r:111[	.	.	AR=451;AS=0.539474;GS=1
NC_040076.1	106335550	NC_040076.1:106335550:FP	A	]contig_9307r:1170]A	.	.	AR=381;AS=0.969466;GS=2
NC_040076.1	108817022	NC_040076.1:108817022:FP	T	T[contig_352r:145[	.	.	AR=239;AS=0.933594;GS=1
NC_040076.1	108817025	NC_040076.1:108817025:FP	T	]contig_352r:1680]T	.	.	AR=232;AS=0.408451;GS=1
NC_040076.1	114135126	NC_040076.1:114135126:FP	A	A[contig_380f:113[	.	.	AR=140;AS=0.952381;GS=1
NC_040076.1	114135125	NC_040076.1:114135125:FP	T	]contig_380f:1178]T	.	.	NOANCHOR
NC_040076.1	119834906	NC_040076.1:119834906:FP	A	A[contig_12773f:118[	.	.	AR=542;AS=0.41311;GS=1
NC_040076.1	119834905	NC_040076.1:119834905:FP	C	]contig_12773f:1574]C	.	.	NOANCHOR
NC_040076.1	120794844	NC_040076.1:120794844:FP	C	C[contig_12271r:118[	.	.	AR=1644;AS=0.442173;GS=1
NC_040076.1	120898973	NC_040076.1:120898973:FP	T	T[contig_8073r:137[	.	.	AR=662;AS=0.577158;GS=2
NC_040076.1	120899696	NC_040076.1:120899696:FP	G	]contig_8073r:6121]G	.	.	NOANCHOR
NC_040076.1	118188727	NC_040076.1:118188727:FP	C	]contig_5485f:1054]C	.	.	AR=268;AS=0.978102;GS=1
NC_040076.1	118188377	NC_040076.1:118188377:FP	G	]contig_5485r:976]G	.	.	AR=241;AS=0.74613;GS=1
NC_040076.1	121350442	NC_040076.1:121350442:FP	A	A[contig_12266f:229[	.	.	AR=305;AS=0.910448;GS=1
NC_040076.1	121351087	NC_040076.1:121351087:FP	T	]contig_12266f:1187]T	.	.	NOANCHOR
NC_040076.1	122505099	NC_040076.1:122505099:FP	G	G[contig_12244r:72[	.	.	AR=154;AS=0.366667;GS=1
NC_040076.1	122505645	NC_040076.1:122505645:FP	G	]contig_12244r:869]G	.	.	NOANCHOR
NC_040076.1	122598541	NC_040076.1:122598541:FP	A	A[contig_10507f:103[	.	.	AR=535;AS=0.936953;GS=2
NC_040076.1	122598540	NC_040076.1:122598540:FP	A	]contig_3205r:6085]A	.	.	AR=228;AS=0.953975;GS=3
NC_040076.1	122599261	NC_040076.1:122599261:FP	A	A[contig_3205r:85[	.	.	NOANCHOR
NC_040076.1	126283429	NC_040076.1:126283429:FP	A	]contig_10122r:1505]A	.	.	AR=202;AS=0.971154;GS=1
NC_040076.1	128072320	NC_040076.1:128072320:FP	G	]contig_245f:1683]G	.	.	AR=530;AS=0.98513;GS=2
NC_040076.1	128282625	NC_040076.1:128282625:FP	T	]contig_564r:2688]T	.	.	AR=653;AS=0.987897;GS=1
NC_040076.1	128282625	NC_040076.1:128282625:FP	T	]contig_12343f:1950]T	.	.	AR=611;AS=0.980738;GS=1
NC_040076.1	132433569	NC_040076.1:132433569:FP	T	T[contig_10181r:264[	.	.	AR=527;AS=0.979554;GS=2
NC_040076.1	129780329	NC_040076.1:129780329:FP	A	]contig_12018r:941]A	.	.	AR=550;AS=0.982143;GS=1
NC_040076.1	129781220	NC_040076.1:129781220:FP	G	G[contig_12018r:290[	.	.	NOANCHOR
NC_040076.1	132799818	NC_040076.1:132799818:FP	A	]contig_11607f:1218]A	.	.	AR=136;AS=0.985507;GS=1
NC_040076.1	134816328	NC_040076.1:134816328:FP	T	]contig_12325r:1739]T	.	.	AR=158;AS=0.913295;GS=1
NC_040076.1	132799816	NC_040076.1:132799816:FP	G	G[contig_11607f:149[	.	.	AR=41;AS=0.773585;GS=1
NC_040076.1	143575841	NC_040076.1:143575841:FP	C	]contig_8137f:1379]C	.	.	AR=91;AS=0.892157;GS=1
NC_040076.1	144801966	NC_040076.1:144801966:FP	G	]contig_8302f:1164]G	.	.	AR=84;AS=0.893617;GS=1
NC_040076.1	144801962	NC_040076.1:144801962:FP	G	G[contig_8302f:102[	.	.	NOANCHOR
NC_040076.1	143575826	NC_040076.1:143575826:FP	C	C[contig_8137f:106[	.	.	AR=65;AS=0.866667;GS=1
NC_040076.1	147042992	NC_040076.1:147042992:FP	A	A[contig_12426f:244[	.	.	AR=748;AS=0.977778;GS=1
NC_040076.1	147042991	NC_040076.1:147042991:FP	A	]contig_12426f:1543]A	.	.	NOANCHOR
NC_040076.1	145971646	NC_040076.1:145971646:FP	C	]contig_811r:1026]C	.	.	AR=389;AS=0.607812;GS=1
NC_040076.1	147722974	NC_040076.1:147722974:FP	G	G[contig_2466r:187[	.	.	AR=228;AS=0.966102;GS=1
NC_040076.1	147715382	NC_040076.1:147715382:FP	T	]contig_5240r:559]T	.	.	AR=390;AS=0.958231;GS=1
NC_040076.1	147726871	NC_040076.1:147726871:FP	C	C[contig_5240r:75[	.	.	AR=749;AS=0.403774;GS=1
NC_040076.1	148102741	NC_040076.1:148102741:FP	G	]contig_7923f:2044]G	.	.	AR=75;AS=0.903614;GS=1
NC_040076.1	148102741	NC_040076.1:148102741:FP	G	G[contig_7923f:109[	.	.	NOANCHOR
NC_040076.1	151090751	NC_040076.1:151090751:FP	C	C[contig_6424f:138[	.	.	AR=152;AS=0.524138;GS=6
NC_040076.1	151090243	NC_040076.1:151090243:FP	G	]contig_6424f:682]G	.	.	AR=68;AS=0.43038;GS=6
NC_040076.1	151198398	NC_040076.1:151198398:FP	A	A[contig_9911r:132[	.	.	AR=347;AS=0.980226;GS=1
NC_040076.1	151472970	NC_040076.1:151472970:FP	C	C[contig_1537f:81[	.	.	AR=312;AS=0.509804;GS=1
NC_040076.1	151198475	NC_040076.1:151198475:FP	T	]contig_9911r:1651]T	.	.	AR=504;AS=0.984375;GS=1
NC_040076.1	152450180	NC_040076.1:152450180:FP	G	G[contig_11972r:1138[	.	.	AR=301;AS=0.806971;GS=2
NC_040076.1	152685337	NC_040076.1:152685337:FP	A	A[contig_10370r:297[	.	.	AR=122;AS=0.976;GS=1
NC_040076.1	152685341	NC_040076.1:152685341:FP	A	]contig_10370r:2585]A	.	.	NOANCHOR
NC_040076.1	155144234	NC_040076.1:155144234:FP	G	G[contig_3443f:114[	.	.	AR=252;AS=0.961832;GS=4
NC_040076.1	152451339	NC_040076.1:152451339:FP	G	]contig_11972r:1401]G	.	.	AR=313;AS=0.879213;GS=2
NC_040077.1	8547657	NC_040077.1:8547657:FP	A	A[contig_6162f:320[	.	.	AR=634;AS=0.987539;GS=1
NC_040077.1	31939	NC_040077.1:31939:FP	T	]contig_12097f:856]T	.	.	AR=10;AS=0.555556;GS=2
NC_040077.1	9809421	NC_040077.1:9809421:FP	T	]contig_10855f:924]T	.	.	AR=316;AS=0.981366;GS=1
NC_040077.1	10440809	NC_040077.1:10440809:FP	C	]contig_2893r:953]C	.	.	AR=658;AS=0.960584;GS=1
NC_040077.1	9809409	NC_040077.1:9809409:FP	A	A[contig_10855f:106[	.	.	AR=284;AS=0.962712;GS=1
NC_040077.1	12369122	NC_040077.1:12369122:FP	C	]contig_12928f:1821]C	.	.	AR=62;AS=0.953846;GS=1
NC_040077.1	12369124	NC_040077.1:12369124:FP	G	G[contig_12928f:105[	.	.	NOANCHOR
NC_040077.1	13182352	NC_040077.1:13182352:FP	C	C[contig_5088f:126[	.	.	AR=338;AS=0.954802;GS=1
NC_040077.1	13182353	NC_040077.1:13182353:FP	G	]contig_5088f:741]G	.	.	AR=548;AS=0.985612;GS=1
NC_040077.1	13297348	NC_040077.1:13297348:FP	T	T[contig_1773r:96[	.	.	AR=71;AS=0.71;GS=1
NC_040077.1	16956287	NC_040077.1:16956287:FP	T	T[contig_9105f:109[	.	.	AR=223;AS=0.936975;GS=1
NC_040077.1	17838308	NC_040077.1:17838308:FP	A	A[contig_5323r:218[	.	.	AR=66;AS=0.90411;GS=1
NC_040077.1	17838322	NC_040077.1:17838322:FP	T	]contig_5323r:1041]T	.	.	NOANCHOR
NC_040077.1	20137803	NC_040077.1:20137803:FP	C	C[contig_5620f:345[	.	.	AR=14;AS=0.583333;GS=1
NC_040077.1	21352620	NC_040077.1:21352620:FP	T	T[contig_6345r:275[	.	.	AR=366;AS=0.950649;GS=2
NC_040077.1	25298187	NC_040077.1:25298187:FP	A	A[contig_1131f:105[	.	.	AR=269;AS=0.957295;GS=1
NC_040077.1	14780055	NC_040077.1:14780055:FP	T	]contig_5050f:5261]T	.	.	AR=84;AS=0.41791;GS=1
NC_040077.1	25590267	NC_040077.1:25590267:FP	T	T[contig_1528f:439[	.	.	AR=806;AS=0.947121;GS=1
NC_040077.1	26622978	NC_040077.1:26622978:FP	A	A[contig_10627f:88[	.	.	AR=171;AS=0.93956;GS=2
NC_040077.1	26622972	NC_040077.1:26622972:FP	A	]contig_10627f:1627]A	.	.	AR=278;AS=0.975439;GS=2
NC_040077.1	28243374	NC_040077.1:28243374:FP	A	A[contig_162r:66[	.	.	AR=4;AS=0.8;GS=1
NC_040077.1	28243374	NC_040077.1:28243374:FP	A	]contig_162r:1870]A	.	.	NOANCHOR
NC_040077.1	30148888	NC_040077.1:30148888:FP	G	G[contig_2971r:293[	.	.	AR=541;AS=0.983636;GS=1
NC_040077.1	30724889	NC_040077.1:30724889:FP	C	]contig_10403r:671]C	.	.	AR=482;AS=0.975709;GS=1
NC_040077.1	30724888	NC_040077.1:30724888:FP	T	T[contig_10403r:112[	.	.	NOANCHOR
NC_040077.1	35183905	NC_040077.1:35183905:FP	G	G[contig_7757r:123[	.	.	AR=139;AS=0.747312;GS=1
NC_040077.1	35183985	NC_040077.1:35183985:FP	T	]contig_7757r:897]T	.	.	AR=87;AS=0.945652;GS=1
NC_040077.1	44191233	NC_040077.1:44191233:FP	G	]contig_2659f:974]G	.	.	NOANCHOR
NC_040077.1	49091907	NC_040077.1:49091907:FP	A	A[contig_8133r:317[	.	.	AR=812;AS=0.992665;GS=1
NC_040077.1	49091907	NC_040077.1:49091907:FP	A	]contig_8133r:2195]A	.	.	AR=572;AS=0.98791;GS=1
NC_040077.1	51210536	NC_040077.1:51210536:FP	G	G[contig_913f:120[	.	.	AR=428;AS=0.990741;GS=1
NC_040077.1	55266991	NC_040077.1:55266991:FP	A	A[contig_2091f:108[	.	.	AR=353;AS=0.967123;GS=2
NC_040077.1	53372546	NC_040077.1:53372546:FP	G	]contig_3326f:1361]G	.	.	AR=399;AS=0.34161;GS=1
NC_040077.1	53372544	NC_040077.1:53372544:FP	C	C[contig_3326f:116[	.	.	NOANCHOR
NC_040077.1	59378151	NC_040077.1:59378151:FP	T	]contig_9446f:1136]T	.	.	AR=442;AS=0.980044;GS=1
NC_040077.1	59378149	NC_040077.1:59378149:FP	A	A[contig_9446f:105[	.	.	AR=414;AS=0.974118;GS=1
NC_040077.1	59798898	NC_040077.1:59798898:FP	C	]contig_1713r:1152]C	.	.	AR=163;AS=0.318982;GS=1
NC_040077.1	60519900	NC_040077.1:60519900:FP	C	]contig_4448r:885]C	.	.	AR=417;AS=0.983491;GS=1
NC_040077.1	60519904	NC_040077.1:60519904:FP	A	A[contig_4448r:137[	.	.	AR=199;AS=0.961353;GS=1
NC_040077.1	63275723	NC_040077.1:63275723:FP	A	]contig_10377f:1083]A	.	.	AR=152;AS=0.59144;GS=1
NC_040077.1	63275213	NC_040077.1:63275213:FP	C	C[contig_10377f:95[	.	.	NOANCHOR
NC_040077.1	63723161	NC_040077.1:63723161:FP	G	]contig_11566f:1787]G	.	.	AR=114;AS=0.926829;GS=3
NC_040077.1	65123025	NC_040077.1:65123025:FP	T	]contig_11605f:1546]T	.	.	AR=150;AS=0.920245;GS=1
NC_040077.1	65123027	NC_040077.1:65123027:FP	T	T[contig_11605f:156[	.	.	NOANCHOR
NC_040077.1	63723163	NC_040077.1:63723163:FP	T	T[contig_11566f:146[	.	.	AR=235;AS=0.983264;GS=2
NC_040077.1	65854813	NC_040077.1:65854813:FP	T	]contig_1312r:1101]T	.	.	AR=565;AS=0.761456;GS=1
NC_040077.1	65854815	NC_040077.1:65854815:FP	A	A[contig_1312r:91[	.	.	NOANCHOR
NC_040077.1	66331223	NC_040077.1:66331223:FP	T	T[contig_1965f:98[	.	.	AR=425;AS=0.934066;GS=2
NC_040077.1	69432054	NC_040077.1:69432054:FP	G	G[contig_186f:104[	.	.	AR=30;AS=0.517241;GS=1
NC_040077.1	66760233	NC_040077.1:66760233:FP	T	]contig_1747f:3556]T	.	.	AR=446;AS=0.957082;GS=2
NC_040077.1	69443473	NC_040077.1:69443473:FP	T	]contig_5561r:847]T	.	.	AR=30;AS=0.681818;GS=1
NC_040077.1	69437142	NC_040077.1:69437142:FP	G	G[contig_5561r:110[	.	.	AR=23;AS=0.489362;GS=1
NC_040077.1	71746100	NC_040077.1:71746100:FP	T	]contig_1242f:1064]T	.	.	AR=5;AS=0.357143;GS=1
NC_040077.1	72256854	NC_040077.1:72256854:FP	A	A[contig_238f:123[	.	.	AR=105;AS=0.628743;GS=1
NC_040077.1	73363115	NC_040077.1:73363115:FP	C	C[contig_418f:111[	.	.	AR=208;AS=0.971963;GS=1
NC_040077.1	74583591	NC_040077.1:74583591:FP	G	]contig_12009f:1624]G	.	.	AR=783;AS=0.613636;GS=1
NC_040077.1	74823220	NC_040077.1:74823220:FP	A	A[contig_10316r:224[	.	.	AR=313;AS=0.978125;GS=1
NC_040077.1	74823222	NC_040077.1:74823222:FP	T	]contig_10316r:1173]T	.	.	AR=442;AS=0.98441;GS=1
NC_040077.1	77639949	NC_040077.1:77639949:FP	G	]contig_10709f:1017]G	.	.	AR=119;AS=0.96748;GS=1
NC_040077.1	77639947	NC_040077.1:77639947:FP	T	T[contig_10709f:86[	.	.	NOANCHOR
NC_040077.1	79547169	NC_040077.1:79547169:FP	T	]contig_5199r:5922]T	.	.	AR=277;AS=0.955172;GS=1
NC_040077.1	75413698	NC_040077.1:75413698:FP	T	T[contig_7946f:109[	.	.	AR=47;AS=0.691176;GS=1
NC_040077.1	89879192	NC_040077.1:89879192:FP	T	T[contig_8301f:96[	.	.	AR=18;AS=1;GS=1
NC_040077.1	89879189	NC_040077.1:89879189:FP	T	]contig_8301f:1230]T	.	.	NOANCHOR
NC_040077.1	90675134	NC_040077.1:90675134:FP	T	T[contig_8289r:110[	.	.	AR=12;AS=0.631579;GS=1
NC_040077.1	90709842	NC_040077.1:90709842:FP	G	G[contig_1343f:115[	.	.	AR=294;AS=0.777778;GS=1
NC_040077.1	97042212	NC_040077.1:97042212:FP	G	G[contig_3764r:103[	.	.	AR=210;AS=0.410959;GS=1
NC_040077.1	90675132	NC_040077.1:90675132:FP	G	]contig_8289r:2760]G	.	.	AR=17;AS=0.944444;GS=1
NC_040077.1	99164500	NC_040077.1:99164500:FP	T	]contig_867r:900]T	.	.	AR=106;AS=0.417323;GS=1
NC_040077.1	100437900	NC_040077.1:100437900:FP	G	]contig_9089r:2101]G	.	.	AR=380;AS=0.350554;GS=1
NC_040077.1	100437860	NC_040077.1:100437860:FP	G	G[contig_9089r:107[	.	.	NOANCHOR
NC_040077.1	99164498	NC_040077.1:99164498:FP	G	G[contig_8293r:115[	.	.	AR=207;AS=0.958333;GS=1
NC_040077.1	100762904	NC_040077.1:100762904:FP	A	]contig_7728r:3503]A	.	.	AR=82;AS=0.845361;GS=2
NC_040077.1	100762568	NC_040077.1:100762568:FP	G	G[contig_7728r:105[	.	.	NOANCHOR
NC_040077.1	100763812	NC_040077.1:100763812:FP	G	G[contig_5463f:197[	.	.	AR=95;AS=0.92233;GS=1
NC_040077.1	102878967	NC_040077.1:102878967:FP	C	]contig_9322r:1209]C	.	.	AR=320;AS=0.969697;GS=1
NC_040077.1	102878966	NC_040077.1:102878966:FP	C	C[contig_9322r:193[	.	.	NOANCHOR
NC_040077.1	103046245	NC_040077.1:103046245:FP	T	T[contig_5613f:223[	.	.	AR=242;AS=0.98374;GS=1
NC_040077.1	103046248	NC_040077.1:103046248:FP	G	]contig_5613f:1527]G	.	.	AR=283;AS=0.320136;GS=1
NC_040077.1	109023827	NC_040077.1:109023827:FP	C	]contig_970r:1285]C	.	.	AR=74;AS=0.973684;GS=1
NC_040077.1	109023829	NC_040077.1:109023829:FP	C	C[contig_970r:118[	.	.	NOANCHOR
NC_040077.1	107253293	NC_040077.1:107253293:FP	G	G[contig_12727r:244[	.	.	AR=4;AS=0.363636;GS=1
NC_040077.1	111421978	NC_040077.1:111421978:FP	A	]contig_6067r:774]A	.	.	AR=496;AS=0.96875;GS=1
NC_040077.1	111421981	NC_040077.1:111421981:FP	C	C[contig_6067r:249[	.	.	NOANCHOR
NC_040077.1	112540870	NC_040077.1:112540870:FP	G	]contig_7621f:2344]G	.	.	AR=262;AS=0.956204;GS=2
NC_040077.1	115676064	NC_040077.1:115676064:FP	G	]contig_8065r:1987]G	.	.	AR=283;AS=0.986063;GS=1
NC_040077.1	115676065	NC_040077.1:115676065:FP	C	C[contig_8065r:190[	.	.	NOANCHOR
NC_040077.1	115180574	NC_040077.1:115180574:FP	T	T[contig_1931f:52[	.	.	AR=157;AS=0.993671;GS=1
NC_040077.1	119462125	NC_040077.1:119462125:FP	A	A[contig_8319r:81[	.	.	AR=16;AS=0.888889;GS=1
NC_040077.1	119462135	NC_040077.1:119462135:FP	T	]contig_8319r:1410]T	.	.	NOANCHOR
NC_040077.1	119340273	NC_040077.1:119340273:FP	A	]contig_7359r:2549]A	.	.	AR=218;AS=0.973214;GS=1
NC_040077.1	119980601	NC_040077.1:119980601:FP	C	C[contig_2282r:502[	.	.	AR=110;AS=0.846154;GS=1
NC_040077.1	119981041	NC_040077.1:119981041:FP	G	]contig_2282r:943]G	.	.	AR=342;AS=0.957983;GS=1
NC_040077.1	122578986	NC_040077.1:122578986:FP	T	T[contig_10983r:352[	.	.	AR=428;AS=0.972727;GS=3
NC_040077.1	127966067	NC_040077.1:127966067:FP	C	C[contig_5082r:188[	.	.	AR=88;AS=0.967033;GS=1
NC_040077.1	127966217	NC_040077.1:127966217:FP	A	]contig_5082r:2884]A	.	.	NOANCHOR
NC_040077.1	124391510	NC_040077.1:124391510:FP	A	]contig_1782r:937]A	.	.	AR=9;AS=0.6;GS=1
NC_040077.1	124391509	NC_040077.1:124391509:FP	A	A[contig_1782r:77[	.	.	NOANCHOR
NC_040077.1	128782911	NC_040077.1:128782911:FP	T	T[contig_3123f:175[	.	.	AR=429;AS=0.903158;GS=1
NC_040077.1	132509731	NC_040077.1:132509731:FP	C	C[contig_3095f:99[	.	.	AR=67;AS=0.957143;GS=1
NC_040077.1	128787778	NC_040077.1:128787778:FP	A	]contig_3123f:1016]A	.	.	AR=563;AS=0.850453;GS=1
NC_040077.1	133583738	NC_040077.1:133583738:FP	G	G[contig_8682f:288[	.	.	AR=1530;AS=0.843905;GS=1
NC_040077.1	134653897	NC_040077.1:134653897:FP	G	G[contig_3406r:67[	.	.	AR=6;AS=0.315789;GS=1
NC_040077.1	133583691	NC_040077.1:133583691:FP	A	]contig_8682f:971]A	.	.	AR=2520;AS=0.905498;GS=1
NC_040077.1	135604040	NC_040077.1:135604040:FP	C	C[contig_10897f:393[	.	.	AR=1010;AS=0.449688;GS=2
NC_040077.1	135604039	NC_040077.1:135604039:FP	C	]contig_10897f:785]C	.	.	AR=658;AS=0.983558;GS=2
NC_040078.1	2608560	NC_040078.1:2608560:FP	G	G[contig_8789f:107[	.	.	AR=446;AS=0.97807;GS=3
NC_040078.1	2608811	NC_040078.1:2608811:FP	T	]contig_8789f:2362]T	.	.	AR=612;AS=0.980769;GS=3
NC_040078.1	2877074	NC_040078.1:2877074:FP	T	T[contig_387r:111[	.	.	AR=385;AS=0.967337;GS=1
NC_040078.1	6131222	NC_040078.1:6131222:FP	T	T[contig_8478r:262[	.	.	AR=184;AS=0.973545;GS=1
NC_040078.1	6131220	NC_040078.1:6131220:FP	T	]contig_8478r:1351]T	.	.	NOANCHOR
NC_040078.1	7128714	NC_040078.1:7128714:FP	G	G[contig_702r:76[	.	.	AR=1483;AS=0.9763;GS=1
NC_040078.1	7128650	NC_040078.1:7128650:FP	A	]contig_702r:928]A	.	.	AR=1868;AS=0.959425;GS=1
NC_040078.1	8065399	NC_040078.1:8065399:FP	C	C[contig_5104r:127[	.	.	AR=695;AS=0.980254;GS=2
NC_040078.1	8607053	NC_040078.1:8607053:FP	A	A[contig_6602f:352[	.	.	AR=353;AS=0.744726;GS=1
NC_040078.1	8065399	NC_040078.1:8065399:FP	C	]contig_5104r:793]C	.	.	AR=939;AS=0.981191;GS=2
NC_040078.1	8621913	NC_040078.1:8621913:FP	G	G[contig_6417r:107[	.	.	AR=753;AS=0.965385;GS=2
NC_040078.1	8622877	NC_040078.1:8622877:FP	C	]contig_6417r:826]C	.	.	AR=133;AS=0.898649;GS=1
NC_040078.1	8898561	NC_040078.1:8898561:FP	A	]contig_6065f:1207]A	.	.	AR=203;AS=0.467742;GS=1
NC_040078.1	8898564	NC_040078.1:8898564:FP	G	G[contig_6065f:95[	.	.	NOANCHOR
NC_040078.1	9187613	NC_040078.1:9187613:FP	A	]contig_5992f:3501]A	.	.	AR=279;AS=0.962069;GS=3
NC_040078.1	8625172	NC_040078.1:8625172:FP	T	T[contig_5779r:532[	.	.	AR=580;AS=0.9699;GS=1
NC_040078.1	9630291	NC_040078.1:9630291:FP	A	]contig_1354r:1213]A	.	.	AR=10;AS=0.769231;GS=1
NC_040078.1	9630292	NC_040078.1:9630292:FP	C	C[contig_1354r:84[	.	.	NOANCHOR
NC_040078.1	10079870	NC_040078.1:10079870:FP	T	]contig_1653f:949]T	.	.	AR=437;AS=0.984234;GS=1
NC_040078.1	10079698	NC_040078.1:10079698:FP	T	T[contig_10745f:113[	.	.	AR=235;AS=0.951417;GS=1
NC_040078.1	10079870	NC_040078.1:10079870:FP	T	T[contig_2209r:69[	.	.	AR=241;AS=0.945098;GS=1
NC_040078.1	10213775	NC_040078.1:10213775:FP	C	]contig_5855r:1714]C	.	.	AR=465;AS=0.981013;GS=1
NC_040078.1	11102077	NC_040078.1:11102077:FP	A	A[contig_7713r:106[	.	.	AR=253;AS=0.665789;GS=1
NC_040078.1	11119414	NC_040078.1:11119414:FP	A	]contig_3293f:710]A	.	.	AR=16;AS=1;GS=1
NC_040078.1	11438890	NC_040078.1:11438890:FP	A	A[contig_9612r:109[	.	.	AR=306;AS=0.95625;GS=1
NC_040078.1	11592008	NC_040078.1:11592008:FP	T	]contig_3212r:1887]T	.	.	AR=43;AS=0.843137;GS=1
NC_040078.1	11592011	NC_040078.1:11592011:FP	T	T[contig_3212r:79[	.	.	NOANCHOR
NC_040078.1	11645746	NC_040078.1:11645746:FP	T	T[contig_6557r:139[	.	.	AR=462;AS=0.982979;GS=1
NC_040078.1	11645750	NC_040078.1:11645750:FP	T	]contig_6557r:5847]T	.	.	AR=408;AS=0.957746;GS=1
NC_040078.1	15955322	NC_040078.1:15955322:FP	T	T[contig_2723r:102[	.	.	AR=102;AS=0.693878;GS=1
NC_040078.1	15955345	NC_040078.1:15955345:FP	C	]contig_2723r:947]C	.	.	AR=240;AS=0.9375;GS=1
NC_040078.1	16055924	NC_040078.1:16055924:FP	T	T[contig_1206f:106[	.	.	AR=355;AS=0.926893;GS=1
NC_040078.1	16055925	NC_040078.1:16055925:FP	A	]contig_1206f:1312]A	.	.	AR=158;AS=0.946108;GS=1
NC_040078.1	16903819	NC_040078.1:16903819:FP	G	G[contig_9244r:100[	.	.	AR=266;AS=0.98155;GS=1
NC_040078.1	16903868	NC_040078.1:16903868:FP	A	]contig_9244r:1080]A	.	.	AR=204;AS=0.948837;GS=1
NC_040078.1	17282425	NC_040078.1:17282425:FP	G	G[contig_5415f:152[	.	.	AR=3522;AS=0.981332;GS=1
NC_040078.1	17282366	NC_040078.1:17282366:FP	T	]contig_5415f:1136]T	.	.	AR=1782;AS=0.96533;GS=1
NC_040078.1	18148683	NC_040078.1:18148683:FP	T	T[contig_11741r:87[	.	.	AR=425;AS=0.936123;GS=1
NC_040078.1	18148993	NC_040078.1:18148993:FP	T	]contig_11741r:965]T	.	.	AR=71;AS=0.946667;GS=2
NC_040078.1	18337882	NC_040078.1:18337882:FP	G	]contig_10121r:1468]G	.	.	AR=432;AS=0.984055;GS=1
NC_040078.1	20855319	NC_040078.1:20855319:FP	C	]contig_7745r:1329]C	.	.	AR=17;AS=0.772727;GS=1
NC_040078.1	20855309	NC_040078.1:20855309:FP	C	C[contig_7745r:102[	.	.	NOANCHOR
NC_040078.1	28534708	NC_040078.1:28534708:FP	C	]contig_8305f:1387]C	.	.	AR=84;AS=0.933333;GS=1
NC_040078.1	18337889	NC_040078.1:18337889:FP	A	A[contig_10121r:115[	.	.	AR=544;AS=0.301051;GS=1
NC_040078.1	30302412	NC_040078.1:30302412:FP	C	]contig_703r:1512]C	.	.	AR=2393;AS=0.96143;GS=2
NC_040078.1	33810834	NC_040078.1:33810834:FP	A	]contig_7786f:1029]A	.	.	AR=237;AS=0.837456;GS=1
NC_040078.1	33810821	NC_040078.1:33810821:FP	A	A[contig_7786f:71[	.	.	NOANCHOR
NC_040078.1	30302474	NC_040078.1:30302474:FP	A	A[contig_703r:111[	.	.	AR=2782;AS=0.960304;GS=1
NC_040078.1	36307328	NC_040078.1:36307328:FP	A	]contig_7595f:1045]A	.	.	AR=343;AS=0.98;GS=1
NC_040078.1	36952929	NC_040078.1:36952929:FP	C	]contig_7776r:1396]C	.	.	AR=7;AS=0.875;GS=1
NC_040078.1	36307329	NC_040078.1:36307329:FP	G	G[contig_7595f:187[	.	.	AR=508;AS=0.988327;GS=1
NC_040078.1	38500296	NC_040078.1:38500296:FP	A	A[contig_10447r:108[	.	.	AR=196;AS=0.970297;GS=1
NC_040078.1	38417438	NC_040078.1:38417438:FP	T	]contig_10984f:1094]T	.	.	AR=593;AS=0.989983;GS=2
NC_040078.1	40654402	NC_040078.1:40654402:FP	A	A[contig_5030f:270[	.	.	AR=633;AS=0.984448;GS=1
NC_040078.1	40654402	NC_040078.1:40654402:FP	A	]contig_5030f:923]A	.	.	NOANCHOR
NC_040078.1	50731346	NC_040078.1:50731346:FP	C	C[contig_1721r:92[	.	.	AR=748;AS=0.909976;GS=2
NC_040078.1	49154773	NC_040078.1:49154773:FP	A	]contig_6218f:1231]A	.	.	AR=140;AS=0.651163;GS=1
NC_040078.1	49154774	NC_040078.1:49154774:FP	G	G[contig_6218f:208[	.	.	NOANCHOR
NC_040078.1	52290932	NC_040078.1:52290932:FP	T	T[contig_7591f:213[	.	.	AR=461;AS=0.976695;GS=1
NC_040078.1	52291066	NC_040078.1:52291066:FP	T	]contig_7591f:1245]T	.	.	AR=883;AS=0.981111;GS=1
NC_040078.1	52780054	NC_040078.1:52780054:FP	A	]contig_5978f:909]A	.	.	AR=103;AS=0.388679;GS=1
NC_040078.1	52775746	NC_040078.1:52775746:FP	G	G[contig_5978f:71[	.	.	AR=113;AS=0.573604;GS=1
NC_040078.1	54769589	NC_040078.1:54769589:FP	T	T[contig_7130r:575[	.	.	AR=120;AS=0.930233;GS=1
NC_040078.1	54769622	NC_040078.1:54769622:FP	T	]contig_7130r:615]T	.	.	NOANCHOR
NC_040078.1	54766581	NC_040078.1:54766581:FP	A	]contig_13045r:1391]A	.	.	AR=183;AS=0.443099;GS=1
NC_040078.1	54766562	NC_040078.1:54766562:FP	G	G[contig_13045r:267[	.	.	NOANCHOR
NC_040078.1	58345387	NC_040078.1:58345387:FP	T	T[contig_12227r:100[	.	.	AR=75;AS=0.949367;GS=1
NC_040078.1	58345392	NC_040078.1:58345392:FP	A	]contig_12227r:1518]A	.	.	AR=83;AS=0.882979;GS=1
NC_040078.1	69089902	NC_040078.1:69089902:FP	G	G[contig_472r:174[	.	.	AR=839;AS=0.985899;GS=1
NC_040078.1	69228121	NC_040078.1:69228121:FP	T	T[contig_8278f:103[	.	.	AR=38;AS=0.361905;GS=2
NC_040078.1	74637667	NC_040078.1:74637667:FP	G	G[contig_5227r:62[	.	.	AR=110;AS=1;GS=1
NC_040078.1	68835389	NC_040078.1:68835389:FP	T	]contig_2522f:899]T	.	.	AR=320;AS=0.960961;GS=1
NC_040078.1	68835390	NC_040078.1:68835390:FP	G	G[contig_2522f:102[	.	.	NOANCHOR
NC_040078.1	74900127	NC_040078.1:74900127:FP	T	T[contig_7938r:104[	.	.	AR=11;AS=0.647059;GS=1
NC_040078.1	74926322	NC_040078.1:74926322:FP	C	]contig_7938r:1126]C	.	.	AR=19;AS=0.527778;GS=1
NC_040078.1	74969790	NC_040078.1:74969790:FP	A	A[contig_10111r:109[	.	.	AR=175;AS=0.930851;GS=1
NC_040078.1	76088819	NC_040078.1:76088819:FP	C	C[contig_3086f:114[	.	.	AR=4;AS=0.666667;GS=1
NC_040078.1	76088822	NC_040078.1:76088822:FP	G	]contig_3086f:2074]G	.	.	NOANCHOR
NC_040078.1	77426944	NC_040078.1:77426944:FP	C	C[contig_13007f:102[	.	.	AR=539;AS=0.856916;GS=2
NC_040078.1	77426911	NC_040078.1:77426911:FP	C	]contig_13007f:1465]C	.	.	NOANCHOR
NC_040078.1	74969789	NC_040078.1:74969789:FP	A	]contig_10111r:1245]A	.	.	AR=315;AS=0.940299;GS=1
NC_040078.1	83165176	NC_040078.1:83165176:FP	G	]contig_5844r:1413]G	.	.	AR=391;AS=0.972637;GS=1
NC_040078.1	83165178	NC_040078.1:83165178:FP	T	T[contig_5844r:239[	.	.	AR=430;AS=0.972851;GS=1
NC_040078.1	85602166	NC_040078.1:85602166:FP	A	A[contig_869f:78[	.	.	AR=296;AS=0.980132;GS=1
NC_040078.1	83297803	NC_040078.1:83297803:FP	C	]contig_8716f:2082]C	.	.	AR=147;AS=0.960784;GS=1
NC_040078.1	83297806	NC_040078.1:83297806:FP	A	A[contig_8716f:221[	.	.	NOANCHOR
NC_040078.1	91164172	NC_040078.1:91164172:FP	A	A[contig_6530r:412[	.	.	AR=314;AS=0.978193;GS=1
NC_040078.1	91164175	NC_040078.1:91164175:FP	G	]contig_6530r:1683]G	.	.	AR=677;AS=0.984012;GS=1
NC_040078.1	91459963	NC_040078.1:91459963:FP	C	C[contig_9034f:127[	.	.	AR=437;AS=0.966814;GS=1
NC_040078.1	91459976	NC_040078.1:91459976:FP	A	]contig_9034f:1463]A	.	.	AR=881;AS=0.989888;GS=1
NC_040078.1	96029969	NC_040078.1:96029969:FP	C	C[contig_5708r:251[	.	.	AR=478;AS=0.979508;GS=1
NC_040078.1	96029969	NC_040078.1:96029969:FP	C	]contig_5708r:1257]C	.	.	AR=179;AS=0.301855;GS=1
NC_040078.1	96730534	NC_040078.1:96730534:FP	C	]contig_7069f:814]C	.	.	AR=114;AS=0.934426;GS=1
NC_040078.1	96730534	NC_040078.1:96730534:FP	C	C[contig_7069f:61[	.	.	NOANCHOR
NC_040078.1	102967050	NC_040078.1:102967050:FP	A	A[contig_3173f:214[	.	.	AR=304;AS=0.912913;GS=1
NC_040078.1	102966986	NC_040078.1:102966986:FP	A	]contig_3173f:917]A	.	.	AR=261;AS=0.903114;GS=1
NC_040078.1	106989185	NC_040078.1:106989185:FP	A	]contig_7403f:924]A	.	.	AR=42;AS=0.323077;GS=1
NC_040078.1	108329790	NC_040078.1:108329790:FP	T	T[contig_12781r:119[	.	.	AR=115;AS=0.858209;GS=1
NC_040078.1	109415891	NC_040078.1:109415891:FP	C	]contig_11973f:436]C	.	.	AR=1126;AS=0.943049;GS=1
NC_040078.1	110255809	NC_040078.1:110255809:FP	C	]contig_10953r:1934]C	.	.	AR=532;AS=0.976147;GS=1
NC_040078.1	110255809	NC_040078.1:110255809:FP	C	]contig_12299r:1531]C	.	.	AR=522;AS=0.979362;GS=1
NC_040078.1	110255812	NC_040078.1:110255812:FP	T	T[contig_12299r:184[	.	.	NOANCHOR
NC_040078.1	109416029	NC_040078.1:109416029:FP	T	T[contig_11973f:737[	.	.	AR=934;AS=0.970894;GS=1
NC_040078.1	116006128	NC_040078.1:116006128:FP	G	G[contig_7615f:281[	.	.	AR=746;AS=0.993342;GS=2
NC_040078.1	110713480	NC_040078.1:110713480:FP	A	]contig_12580f:991]A	.	.	AR=187;AS=0.939698;GS=1
NC_040078.1	117732537	NC_040078.1:117732537:FP	C	C[contig_1002f:43[	.	.	AR=307;AS=1;GS=1
NC_040078.1	117732460	NC_040078.1:117732460:FP	T	]contig_1002f:1109]T	.	.	AR=47;AS=0.94;GS=1
NC_040078.1	117983882	NC_040078.1:117983882:FP	T	T[contig_6613r:61[	.	.	AR=392;AS=0.975124;GS=1
NC_040078.1	117984793	NC_040078.1:117984793:FP	T	]contig_6613r:783]T	.	.	AR=80;AS=0.869565;GS=1
NC_040078.1	118577968	NC_040078.1:118577968:FP	G	G[contig_209r:68[	.	.	AR=3346;AS=0.967332;GS=1
NC_040078.1	118577895	NC_040078.1:118577895:FP	A	]contig_209r:956]A	.	.	AR=4613;AS=0.984422;GS=1
NC_040078.1	118751795	NC_040078.1:118751795:FP	C	]contig_10853r:906]C	.	.	AR=307;AS=0.974603;GS=1
NC_040079.1	2245400	NC_040079.1:2245400:FP	C	]contig_11887f:857]C	.	.	AR=264;AS=0.963504;GS=1
NC_040079.1	2245397	NC_040079.1:2245397:FP	A	A[contig_11887f:104[	.	.	NOANCHOR
NC_040078.1	118751516	NC_040078.1:118751516:FP	G	G[contig_10853r:255[	.	.	AR=190;AS=0.979381;GS=1
NC_040079.1	3344273	NC_040079.1:3344273:FP	T	T[contig_12287f:121[	.	.	AR=523;AS=0.519364;GS=1
NC_040079.1	3344614	NC_040079.1:3344614:FP	T	]contig_12287f:902]T	.	.	NOANCHOR
NC_040079.1	2869515	NC_040079.1:2869515:FP	C	]contig_1026r:1700]C	.	.	AR=363;AS=0.968;GS=2
NC_040079.1	3466256	NC_040079.1:3466256:FP	C	C[contig_10312f:265[	.	.	AR=117;AS=0.991525;GS=1
NC_040079.1	3466951	NC_040079.1:3466951:FP	A	]contig_10312f:883]A	.	.	AR=146;AS=0.960526;GS=1
NC_040079.1	3574401	NC_040079.1:3574401:FP	T	]contig_11982r:2069]T	.	.	AR=648;AS=0.81407;GS=7
NC_040079.1	3573831	NC_040079.1:3573831:FP	A	A[contig_11982r:188[	.	.	AR=445;AS=0.959052;GS=6
NC_040079.1	6535463	NC_040079.1:6535463:FP	A	A[contig_12065r:81[	.	.	AR=201;AS=0.681356;GS=1
NC_040079.1	6535989	NC_040079.1:6535989:FP	C	]contig_1859f:4250]C	.	.	AR=96;AS=0.415584;GS=1
NC_040079.1	6536923	NC_040079.1:6536923:FP	C	]contig_12087f:570]C	.	.	AR=25;AS=0.454545;GS=1
NC_040079.1	6540808	NC_040079.1:6540808:FP	T	]contig_5154f:2890]T	.	.	AR=177;AS=0.893939;GS=1
NC_040079.1	6544382	NC_040079.1:6544382:FP	T	]contig_6357f:1498]T	.	.	AR=63;AS=0.684783;GS=1
NC_040079.1	6544047	NC_040079.1:6544047:FP	T	T[contig_6357f:183[	.	.	NOANCHOR
NC_040079.1	6538445	NC_040079.1:6538445:FP	A	A[contig_5154f:532[	.	.	AR=65;AS=0.792683;GS=1
NC_040079.1	6545910	NC_040079.1:6545910:FP	T	T[contig_555r:131[	.	.	AR=364;AS=0.957895;GS=1
NC_040079.1	6544892	NC_040079.1:6544892:FP	T	]contig_5993f:1361]T	.	.	AR=12;AS=0.48;GS=1
NC_040079.1	6547434	NC_040079.1:6547434:FP	A	A[contig_6339f:181[	.	.	AR=475;AS=0.961538;GS=1
NC_040079.1	6555742	NC_040079.1:6555742:FP	T	T[contig_5958f:423[	.	.	AR=34;AS=0.68;GS=1
NC_040079.1	6549600	NC_040079.1:6549600:FP	G	]contig_555r:2673]G	.	.	AR=310;AS=0.7277;GS=1
NC_040079.1	6557804	NC_040079.1:6557804:FP	A	A[contig_10604f:822[	.	.	AR=7;AS=0.368421;GS=1
NC_040079.1	6557395	NC_040079.1:6557395:FP	G	]contig_12638f:969]G	.	.	AR=58;AS=0.557692;GS=1
NC_040079.1	6557975	NC_040079.1:6557975:FP	C	C[contig_9385r:88[	.	.	AR=132;AS=0.781065;GS=1
NC_040079.1	6558302	NC_040079.1:6558302:FP	C	]contig_5369r:5707]C	.	.	AR=199;AS=0.925581;GS=1
NC_040079.1	6559491	NC_040079.1:6559491:FP	A	A[contig_8455f:96[	.	.	AR=87;AS=0.798165;GS=1
NC_040079.1	6563520	NC_040079.1:6563520:FP	A	]contig_4978r:2974]A	.	.	AR=91;AS=0.875;GS=3
NC_040079.1	6587794	NC_040079.1:6587794:FP	A	]contig_10308f:556]A	.	.	AR=13;AS=0.433333;GS=2
NC_040079.1	6595857	NC_040079.1:6595857:FP	A	]contig_6076f:2514]A	.	.	AR=289;AS=0.941368;GS=1
NC_040079.1	6564388	NC_040079.1:6564388:FP	C	C[contig_7827f:381[	.	.	AR=240;AS=0.90566;GS=3
NC_040079.1	6598729	NC_040079.1:6598729:FP	A	A[contig_12669r:123[	.	.	AR=143;AS=0.866667;GS=5
NC_040079.1	6598897	NC_040079.1:6598897:FP	C	C[contig_6329f:757[	.	.	AR=8;AS=0.421053;GS=3
NC_040079.1	6596713	NC_040079.1:6596713:FP	A	]contig_12114f:468]A	.	.	AR=349;AS=0.928191;GS=2
NC_040079.1	6609424	NC_040079.1:6609424:FP	T	T[contig_6361f:231[	.	.	AR=46;AS=0.657143;GS=1
NC_040079.1	6609558	NC_040079.1:6609558:FP	T	]contig_5858f:2120]T	.	.	AR=205;AS=0.899123;GS=3
NC_040079.1	6612833	NC_040079.1:6612833:FP	A	A[contig_12104f:194[	.	.	AR=5;AS=0.454545;GS=2
NC_040079.1	6613229	NC_040079.1:6613229:FP	C	C[contig_10895r:117[	.	.	AR=205;AS=0.953488;GS=1
NC_040079.1	6621040	NC_040079.1:6621040:FP	G	]contig_12659r:2543]G	.	.	AR=11;AS=0.478261;GS=1
NC_040079.1	6638013	NC_040079.1:6638013:FP	G	]contig_6090r:3400]G	.	.	AR=9;AS=0.321429;GS=1
NC_040079.1	6640375	NC_040079.1:6640375:FP	T	]contig_6105r:1106]T	.	.	AR=9;AS=0.321429;GS=1
NC_040079.1	6639904	NC_040079.1:6639904:FP	C	C[contig_6105r:677[	.	.	NOANCHOR
NC_040079.1	6615715	NC_040079.1:6615715:FP	A	A[contig_4677r:539[	.	.	AR=6;AS=0.4;GS=2
NC_040079.1	6657206	NC_040079.1:6657206:FP	C	]contig_12142f:6973]C	.	.	AR=113;AS=0.801418;GS=2
NC_040079.1	6658049	NC_040079.1:6658049:FP	G	G[contig_2455r:120[	.	.	AR=34;AS=0.666667;GS=2
NC_040079.1	6668685	NC_040079.1:6668685:FP	T	]contig_8517r:1507]T	.	.	AR=35;AS=0.530303;GS=1
NC_040079.1	6679413	NC_040079.1:6679413:FP	C	C[contig_550f:288[	.	.	AR=19;AS=0.558824;GS=1
NC_040079.1	6681994	NC_040079.1:6681994:FP	G	]contig_8595f:5107]G	.	.	AR=18;AS=0.486486;GS=3
NC_040079.1	6685265	NC_040079.1:6685265:FP	T	T[contig_12147f:315[	.	.	AR=24;AS=0.328767;GS=1
NC_040079.1	6688609	NC_040079.1:6688609:FP	A	A[contig_12156f:115[	.	.	AR=224;AS=0.558603;GS=2
NC_040079.1	6688460	NC_040079.1:6688460:FP	A	A[contig_4658f:494[	.	.	AR=198;AS=0.92093;GS=1
NC_040079.1	6688898	NC_040079.1:6688898:FP	C	]contig_4658f:1050]C	.	.	NOANCHOR
NC_040079.1	6687667	NC_040079.1:6687667:FP	T	]contig_12670r:1730]T	.	.	AR=99;AS=0.785714;GS=3
NC_040079.1	6708477	NC_040079.1:6708477:FP	A	]contig_531r:1140]A	.	.	AR=57;AS=0.75;GS=1
NC_040079.1	6709733	NC_040079.1:6709733:FP	C	]contig_6392f:1339]C	.	.	AR=315;AS=0.931953;GS=3
NC_040079.1	6710913	NC_040079.1:6710913:FP	A	A[contig_12145r:284[	.	.	AR=838;AS=0.966551;GS=2
NC_040079.1	6719737	NC_040079.1:6719737:FP	T	]contig_4708r:1077]T	.	.	AR=310;AS=0.895954;GS=2
NC_040079.1	6726131	NC_040079.1:6726131:FP	C	]contig_460f:847]C	.	.	AR=90;AS=0.671642;GS=1
NC_040079.1	6720738	NC_040079.1:6720738:FP	C	C[contig_460f:357[	.	.	AR=479;AS=0.931907;GS=3
NC_040079.1	6720991	NC_040079.1:6720991:FP	A	A[contig_12585f:1266[	.	.	AR=98;AS=0.715328;GS=2
NC_040079.1	6727585	NC_040079.1:6727585:FP	T	]contig_12628f:1688]T	.	.	AR=72;AS=0.595041;GS=2
NC_040079.1	6728570	NC_040079.1:6728570:FP	T	]contig_6255r:1000]T	.	.	AR=468;AS=0.889734;GS=1
NC_040079.1	6729750	NC_040079.1:6729750:FP	T	T[contig_12144r:1043[	.	.	AR=193;AS=0.686833;GS=3
NC_040079.1	6738027	NC_040079.1:6738027:FP	A	]contig_5238r:1323]A	.	.	AR=143;AS=0.817143;GS=1
NC_040079.1	6738778	NC_040079.1:6738778:FP	C	C[contig_12672r:55[	.	.	AR=544;AS=0.742156;GS=1
NC_040079.1	6739293	NC_040079.1:6739293:FP	T	]contig_12543f:1180]T	.	.	AR=74;AS=0.587302;GS=1
NC_040079.1	6740808	NC_040079.1:6740808:FP	C	C[contig_7901f:524[	.	.	AR=240;AS=0.872727;GS=1
NC_040079.1	6741163	NC_040079.1:6741163:FP	A	A[contig_12146f:118[	.	.	AR=77;AS=0.398964;GS=1
NC_040079.1	6741173	NC_040079.1:6741173:FP	T	]contig_6247f:1373]T	.	.	AR=166;AS=0.860104;GS=1
NC_040079.1	6742475	NC_040079.1:6742475:FP	A	A[contig_2558r:107[	.	.	AR=667;AS=0.955587;GS=3
NC_040079.1	6742738	NC_040079.1:6742738:FP	T	T[contig_2587f:75[	.	.	AR=167;AS=0.869792;GS=1
NC_040079.1	6744356	NC_040079.1:6744356:FP	G	G[contig_5854r:278[	.	.	AR=12;AS=0.413793;GS=5
NC_040079.1	6744630	NC_040079.1:6744630:FP	C	C[contig_5652f:238[	.	.	AR=151;AS=0.915152;GS=1
NC_040079.1	6743395	NC_040079.1:6743395:FP	G	]contig_7901f:1505]G	.	.	AR=188;AS=0.890995;GS=5
NC_040079.1	6745915	NC_040079.1:6745915:FP	C	C[contig_12102f:226[	.	.	AR=20;AS=0.3125;GS=2
NC_040079.1	6746019	NC_040079.1:6746019:FP	C	]contig_2558r:3495]C	.	.	AR=263;AS=0.956364;GS=8
NC_040079.1	6748351	NC_040079.1:6748351:FP	T	]contig_12644r:1967]T	.	.	AR=297;AS=0.858382;GS=1
NC_040079.1	6748069	NC_040079.1:6748069:FP	T	]contig_12581r:833]T	.	.	AR=46;AS=0.422018;GS=1
NC_040079.1	6747487	NC_040079.1:6747487:FP	G	G[contig_12581r:289[	.	.	NOANCHOR
NC_040079.1	6752377	NC_040079.1:6752377:FP	T	]contig_5168r:1798]T	.	.	AR=237;AS=0.623684;GS=2
NC_040079.1	6748556	NC_040079.1:6748556:FP	A	A[contig_6383r:381[	.	.	AR=162;AS=0.80198;GS=2
NC_040079.1	6748865	NC_040079.1:6748865:FP	T	T[contig_5352r:128[	.	.	AR=285;AS=0.931373;GS=2
NC_040079.1	6758307	NC_040079.1:6758307:FP	T	]contig_6392r:1463]T	.	.	AR=36;AS=0.367347;GS=2
NC_040079.1	6757605	NC_040079.1:6757605:FP	T	]contig_6056f:2957]T	.	.	AR=285;AS=0.907643;GS=1
NC_040079.1	6758540	NC_040079.1:6758540:FP	T	T[contig_6389r:621[	.	.	AR=61;AS=0.442029;GS=3
NC_040079.1	6759276	NC_040079.1:6759276:FP	T	T[contig_10380r:593[	.	.	AR=110;AS=0.658683;GS=1
NC_040079.1	6760014	NC_040079.1:6760014:FP	G	]contig_10380r:992]G	.	.	NOANCHOR
NC_040079.1	6762555	NC_040079.1:6762555:FP	T	]contig_4727r:1453]T	.	.	AR=722;AS=0.484889;GS=1
NC_040079.1	6762028	NC_040079.1:6762028:FP	A	]contig_5140r:876]A	.	.	AR=54;AS=0.54;GS=1
NC_040079.1	6761401	NC_040079.1:6761401:FP	T	T[contig_5140r:235[	.	.	NOANCHOR
NC_040079.1	6764113	NC_040079.1:6764113:FP	T	]contig_5885r:982]T	.	.	AR=19;AS=0.542857;GS=2
NC_040079.1	6763119	NC_040079.1:6763119:FP	T	T[contig_6399r:301[	.	.	AR=52;AS=0.65;GS=3
NC_040079.1	6770120	NC_040079.1:6770120:FP	A	A[contig_10481f:512[	.	.	AR=6;AS=0.428571;GS=1
NC_040079.1	6768905	NC_040079.1:6768905:FP	T	]contig_4979r:1679]T	.	.	AR=37;AS=0.649123;GS=1
NC_040079.1	6792005	NC_040079.1:6792005:FP	T	]contig_12646r:1704]T	.	.	AR=61;AS=0.300493;GS=1
NC_040079.1	6773335	NC_040079.1:6773335:FP	T	T[contig_8016f:774[	.	.	AR=68;AS=0.317757;GS=1
NC_040079.1	6806277	NC_040079.1:6806277:FP	A	]contig_8235r:1598]A	.	.	AR=19;AS=0.558824;GS=2
NC_040079.1	6806926	NC_040079.1:6806926:FP	T	]contig_12620r:3462]T	.	.	AR=36;AS=0.553846;GS=1
NC_040079.1	6806695	NC_040079.1:6806695:FP	T	T[contig_12632r:118[	.	.	AR=11;AS=0.423077;GS=1
NC_040079.1	6806919	NC_040079.1:6806919:FP	T	]contig_6227f:3156]T	.	.	AR=18;AS=0.367347;GS=1
NC_040079.1	6840404	NC_040079.1:6840404:FP	A	]contig_5315f:279]A	.	.	AR=16;AS=0.355556;GS=1
NC_040079.1	6809994	NC_040079.1:6809994:FP	T	T[contig_6104f:589[	.	.	AR=14;AS=0.325581;GS=1
NC_040079.1	6856196	NC_040079.1:6856196:FP	A	]contig_5056f:1380]A	.	.	AR=23;AS=0.46;GS=1
NC_040079.1	6856142	NC_040079.1:6856142:FP	A	A[contig_4677f:111[	.	.	AR=29;AS=0.325843;GS=1
NC_040079.1	6860766	NC_040079.1:6860766:FP	C	C[contig_12669f:528[	.	.	AR=139;AS=0.852761;GS=1
NC_040079.1	6862028	NC_040079.1:6862028:FP	C	C[contig_6329r:305[	.	.	AR=9;AS=0.473684;GS=1
NC_040079.1	6860033	NC_040079.1:6860033:FP	A	]contig_10417f:3987]A	.	.	AR=65;AS=0.730337;GS=2
NC_040079.1	6919698	NC_040079.1:6919698:FP	C	]contig_10308r:478]C	.	.	AR=26;AS=0.604651;GS=1
NC_040079.1	6864798	NC_040079.1:6864798:FP	G	G[contig_6184f:415[	.	.	AR=129;AS=0.781818;GS=1
NC_040079.1	6926858	NC_040079.1:6926858:FP	T	T[contig_6043r:920[	.	.	AR=280;AS=0.34188;GS=3
NC_040079.1	6927556	NC_040079.1:6927556:FP	T	T[contig_2497f:453[	.	.	AR=360;AS=0.92545;GS=2
NC_040079.1	6923221	NC_040079.1:6923221:FP	A	]contig_2561f:5022]A	.	.	AR=70;AS=0.786517;GS=1
NC_040079.1	6929886	NC_040079.1:6929886:FP	C	]contig_6043r:3658]C	.	.	AR=31;AS=0.756098;GS=2
NC_040079.1	6929191	NC_040079.1:6929191:FP	T	T[contig_12641f:429[	.	.	AR=8;AS=0.307692;GS=1
NC_040079.1	6932044	NC_040079.1:6932044:FP	A	A[contig_6377f:82[	.	.	AR=51;AS=0.68;GS=1
NC_040079.1	6931002	NC_040079.1:6931002:FP	G	]contig_2497f:3098]G	.	.	AR=58;AS=0.674419;GS=1
NC_040079.1	6932297	NC_040079.1:6932297:FP	A	]contig_12641f:3331]A	.	.	AR=50;AS=0.42735;GS=1
NC_040079.1	6932879	NC_040079.1:6932879:FP	A	A[contig_6047f:438[	.	.	AR=69;AS=0.884615;GS=1
NC_040079.1	6934460	NC_040079.1:6934460:FP	A	A[contig_6378f:269[	.	.	AR=13;AS=0.464286;GS=2
NC_040079.1	6934025	NC_040079.1:6934025:FP	A	]contig_6377f:2035]A	.	.	AR=8;AS=0.363636;GS=1
NC_040079.1	6936739	NC_040079.1:6936739:FP	G	G[contig_1952r:122[	.	.	AR=25;AS=0.520833;GS=1
NC_040079.1	6940430	NC_040079.1:6940430:FP	C	C[contig_6503r:92[	.	.	AR=10;AS=0.357143;GS=1
NC_040079.1	6938506	NC_040079.1:6938506:FP	A	]contig_6378f:4372]A	.	.	AR=567;AS=0.719543;GS=2
NC_040079.1	7000899	NC_040079.1:7000899:FP	C	C[contig_5337r:512[	.	.	AR=22;AS=0.709677;GS=1
NC_040079.1	7002997	NC_040079.1:7002997:FP	T	T[contig_6064f:981[	.	.	AR=23;AS=0.547619;GS=1
NC_040079.1	7001619	NC_040079.1:7001619:FP	C	]contig_5337r:1242]C	.	.	AR=26;AS=0.684211;GS=1
NC_040079.1	7026322	NC_040079.1:7026322:FP	C	C[contig_5143f:682[	.	.	AR=81;AS=0.910112;GS=1
NC_040079.1	7033019	NC_040079.1:7033019:FP	A	A[contig_12613r:367[	.	.	AR=161;AS=0.805;GS=1
NC_040079.1	7026706	NC_040079.1:7026706:FP	C	]contig_5143f:1084]C	.	.	AR=712;AS=0.970027;GS=1
NC_040079.1	7043517	NC_040079.1:7043517:FP	G	G[contig_8121r:239[	.	.	AR=32;AS=0.711111;GS=1
NC_040079.1	7044119	NC_040079.1:7044119:FP	C	]contig_8121r:819]C	.	.	AR=156;AS=0.917647;GS=1
NC_040079.1	7046370	NC_040079.1:7046370:FP	C	C[contig_847f:434[	.	.	AR=64;AS=0.853333;GS=2
NC_040079.1	7047260	NC_040079.1:7047260:FP	G	]contig_847f:1301]G	.	.	AR=102;AS=0.842975;GS=1
NC_040079.1	7133760	NC_040079.1:7133760:FP	A	A[contig_9284f:103[	.	.	AR=66;AS=0.970588;GS=1
NC_040079.1	7133810	NC_040079.1:7133810:FP	C	]contig_9284f:980]C	.	.	AR=28;AS=0.875;GS=1
NC_040079.1	10868826	NC_040079.1:10868826:FP	C	]contig_3286r:2474]C	.	.	AR=372;AS=0.958763;GS=2
NC_040079.1	9591750	NC_040079.1:9591750:FP	T	T[contig_2676f:241[	.	.	AR=173;AS=0.97191;GS=1
NC_040079.1	9591751	NC_040079.1:9591751:FP	C	]contig_2676f:1319]C	.	.	NOANCHOR
NC_040079.1	11033066	NC_040079.1:11033066:FP	C	]contig_5472r:1197]C	.	.	AR=224;AS=0.986784;GS=1
NC_040079.1	11252545	NC_040079.1:11252545:FP	G	G[contig_13051r:96[	.	.	AR=41;AS=0.356522;GS=2
NC_040079.1	11252547	NC_040079.1:11252547:FP	T	]contig_13051r:1745]T	.	.	NOANCHOR
NC_040079.1	13505724	NC_040079.1:13505724:FP	G	G[contig_8378r:114[	.	.	AR=121;AS=0.930769;GS=1
NC_040079.1	11642380	NC_040079.1:11642380:FP	T	]contig_11006r:1008]T	.	.	AR=152;AS=0.980645;GS=1
NC_040079.1	11642384	NC_040079.1:11642384:FP	G	G[contig_11006r:135[	.	.	NOANCHOR
NC_040079.1	14788066	NC_040079.1:14788066:FP	T	T[contig_2527f:106[	.	.	AR=14;AS=0.451613;GS=1
NC_040079.1	14806804	NC_040079.1:14806804:FP	A	]contig_2527f:1106]A	.	.	AR=14;AS=0.466667;GS=1
NC_040079.1	15908079	NC_040079.1:15908079:FP	T	T[contig_5356r:148[	.	.	AR=745;AS=0.39314;GS=1
NC_040079.1	15907978	NC_040079.1:15907978:FP	T	]contig_5356r:941]T	.	.	NOANCHOR
NC_040079.1	19310053	NC_040079.1:19310053:FP	A	]contig_10707r:2026]A	.	.	AR=34;AS=0.944444;GS=1
NC_040079.1	19909143	NC_040079.1:19909143:FP	G	]contig_8795f:1156]G	.	.	AR=572;AS=0.974446;GS=1
NC_040079.1	19310055	NC_040079.1:19310055:FP	C	C[contig_10707r:189[	.	.	AR=53;AS=0.883333;GS=1
NC_040079.1	24738394	NC_040079.1:24738394:FP	A	A[contig_6146f:148[	.	.	AR=465;AS=0.952869;GS=2
NC_040079.1	22170020	NC_040079.1:22170020:FP	G	]contig_8728r:1159]G	.	.	AR=549;AS=0.963158;GS=1
NC_040079.1	22170015	NC_040079.1:22170015:FP	G	G[contig_8728r:209[	.	.	NOANCHOR
NC_040079.1	30071120	NC_040079.1:30071120:FP	T	]contig_1153r:1409]T	.	.	AR=368;AS=0.474227;GS=2
NC_040079.1	30071121	NC_040079.1:30071121:FP	T	T[contig_1153r:107[	.	.	AR=143;AS=0.940789;GS=1
NC_040079.1	32483549	NC_040079.1:32483549:FP	T	T[contig_6022f:232[	.	.	AR=296;AS=0.578125;GS=1
NC_040079.1	32483552	NC_040079.1:32483552:FP	A	]contig_6022f:1237]A	.	.	NOANCHOR
NC_040079.1	30835219	NC_040079.1:30835219:FP	G	]contig_438f:1605]G	.	.	AR=394;AS=0.97284;GS=2
NC_040079.1	35108350	NC_040079.1:35108350:FP	T	]contig_1986r:3274]T	.	.	AR=293;AS=0.976667;GS=1
NC_040079.1	35108353	NC_040079.1:35108353:FP	A	A[contig_1986r:149[	.	.	NOANCHOR
NC_040079.1	32679437	NC_040079.1:32679437:FP	C	C[contig_9117r:177[	.	.	AR=589;AS=0.978405;GS=2
NC_040079.1	36939861	NC_040079.1:36939861:FP	T	]contig_85r:1508]T	.	.	AR=124;AS=0.984127;GS=2
NC_040079.1	45852330	NC_040079.1:45852330:FP	A	]contig_7865r:2925]A	.	.	AR=12;AS=0.705882;GS=1
NC_040079.1	46855262	NC_040079.1:46855262:FP	T	]contig_2875f:1228]T	.	.	AR=282;AS=0.579055;GS=2
NC_040079.1	48082161	NC_040079.1:48082161:FP	A	]contig_8268r:833]A	.	.	AR=85;AS=0.955056;GS=1
NC_040079.1	48082164	NC_040079.1:48082164:FP	C	C[contig_8268r:164[	.	.	NOANCHOR
NC_040079.1	47674153	NC_040079.1:47674153:FP	G	G[contig_10400r:123[	.	.	AR=292;AS=0.963696;GS=1
NC_040079.1	47674149	NC_040079.1:47674149:FP	A	]contig_10400r:869]A	.	.	NOANCHOR
NC_040079.1	52366127	NC_040079.1:52366127:FP	C	C[contig_8333r:108[	.	.	AR=31;AS=1;GS=1
NC_040079.1	52366199	NC_040079.1:52366199:FP	A	]contig_8333r:923]A	.	.	NOANCHOR
NC_040079.1	50555793	NC_040079.1:50555793:FP	T	]contig_10483r:1561]T	.	.	AR=260;AS=0.697051;GS=1
NC_040079.1	52866545	NC_040079.1:52866545:FP	G	G[contig_4432f:137[	.	.	AR=187;AS=0.939698;GS=1
NC_040079.1	52866550	NC_040079.1:52866550:FP	G	]contig_4432f:1063]G	.	.	AR=396;AS=0.98263;GS=1
NC_040079.1	54609146	NC_040079.1:54609146:FP	G	G[contig_6176r:117[	.	.	AR=137;AS=0.992754;GS=1
NC_040079.1	55828977	NC_040079.1:55828977:FP	T	T[contig_3558r:94[	.	.	AR=591;AS=0.97686;GS=2
NC_040079.1	55829007	NC_040079.1:55829007:FP	C	]contig_3558r:963]C	.	.	NOANCHOR
NC_040079.1	54609146	NC_040079.1:54609146:FP	G	]contig_6176r:1243]G	.	.	AR=164;AS=0.964706;GS=1
NC_040079.1	57264773	NC_040079.1:57264773:FP	C	C[contig_4998f:89[	.	.	AR=225;AS=0.95339;GS=1
NC_040079.1	59062311	NC_040079.1:59062311:FP	A	A[contig_5996f:222[	.	.	AR=182;AS=0.933333;GS=1
NC_040079.1	59062305	NC_040079.1:59062305:FP	T	]contig_5996f:1052]T	.	.	NOANCHOR
NC_040079.1	58492991	NC_040079.1:58492991:FP	A	]contig_11560f:1340]A	.	.	AR=89;AS=0.729508;GS=1
NC_040079.1	59313893	NC_040079.1:59313893:FP	A	A[contig_8479f:92[	.	.	AR=490;AS=0.983936;GS=1
NC_040079.1	59313898	NC_040079.1:59313898:FP	A	]contig_8479f:1257]A	.	.	AR=405;AS=0.98301;GS=1
NC_040079.1	63071356	NC_040079.1:63071356:FP	T	]contig_12356r:2170]T	.	.	AR=61;AS=0.835616;GS=1
NC_040079.1	68235866	NC_040079.1:68235866:FP	A	A[contig_12765f:113[	.	.	AR=86;AS=0.924731;GS=1
NC_040079.1	69891606	NC_040079.1:69891606:FP	C	C[contig_9018r:186[	.	.	AR=28;AS=0.636364;GS=5
NC_040079.1	70495205	NC_040079.1:70495205:FP	G	G[contig_8292f:109[	.	.	AR=47;AS=0.979167;GS=1
NC_040079.1	70495173	NC_040079.1:70495173:FP	T	]contig_8292f:1976]T	.	.	NOANCHOR
NC_040079.1	71426775	NC_040079.1:71426775:FP	C	C[contig_5522r:130[	.	.	AR=216;AS=0.923077;GS=1
NC_040079.1	71426773	NC_040079.1:71426773:FP	T	]contig_5522r:3957]T	.	.	NOANCHOR
NC_040079.1	68235970	NC_040079.1:68235970:FP	G	]contig_12765f:2110]G	.	.	AR=145;AS=0.923567;GS=1
NC_040079.1	72260145	NC_040079.1:72260145:FP	T	T[contig_8224f:324[	.	.	AR=223;AS=0.986726;GS=1
NC_040079.1	73530351	NC_040079.1:73530351:FP	G	G[contig_6297f:64[	.	.	AR=188;AS=0.866359;GS=1
NC_040079.1	72266491	NC_040079.1:72266491:FP	A	]contig_8224f:2257]A	.	.	AR=321;AS=0.952522;GS=1
NC_040079.1	80063435	NC_040079.1:80063435:FP	T	T[contig_9335r:192[	.	.	AR=251;AS=0.954373;GS=1
NC_040079.1	80063669	NC_040079.1:80063669:FP	C	]contig_9335r:945]C	.	.	NOANCHOR
NC_040079.1	81399961	NC_040079.1:81399961:FP	A	]contig_12023r:1841]A	.	.	AR=284;AS=0.97931;GS=1
NC_040079.1	81399963	NC_040079.1:81399963:FP	G	G[contig_12023r:197[	.	.	AR=191;AS=0.955;GS=1
NC_040079.1	81657190	NC_040079.1:81657190:FP	T	]contig_8315f:1029]T	.	.	AR=284;AS=0.393897;GS=1
NC_040079.1	81657187	NC_040079.1:81657187:FP	A	A[contig_8315f:108[	.	.	NOANCHOR
NC_040079.1	82411755	NC_040079.1:82411755:FP	A	A[contig_12694r:215[	.	.	AR=68;AS=0.931507;GS=1
NC_040079.1	82411517	NC_040079.1:82411517:FP	G	]contig_12694r:1447]G	.	.	AR=118;AS=0.936508;GS=2
NC_040079.1	82499083	NC_040079.1:82499083:FP	T	T[contig_10651r:382[	.	.	AR=399;AS=0.987624;GS=1
NC_040079.1	82499082	NC_040079.1:82499082:FP	C	]contig_10651r:726]C	.	.	AR=395;AS=0.980149;GS=1
NC_040079.1	83460879	NC_040079.1:83460879:FP	C	]contig_9061r:912]C	.	.	AR=448;AS=0.984615;GS=1
NC_040079.1	101750631	NC_040079.1:101750631:FP	G	]contig_11864f:5219]G	.	.	AR=110;AS=0.948276;GS=3
NC_040079.1	101750630	NC_040079.1:101750630:FP	T	T[contig_11864f:88[	.	.	NOANCHOR
NC_040079.1	102098876	NC_040079.1:102098876:FP	C	]contig_9563f:1825]C	.	.	AR=620;AS=0.832215;GS=1
NC_040079.1	102688628	NC_040079.1:102688628:FP	A	A[contig_11975r:134[	.	.	AR=93;AS=0.902913;GS=1
NC_040079.1	102688798	NC_040079.1:102688798:FP	T	]contig_11975r:1286]T	.	.	AR=190;AS=0.954774;GS=1
NC_040079.1	103259293	NC_040079.1:103259293:FP	C	]contig_9118f:1282]C	.	.	AR=354;AS=0.954178;GS=1
NC_040079.1	103259282	NC_040079.1:103259282:FP	C	C[contig_9118f:225[	.	.	AR=303;AS=0.974277;GS=1
NC_040079.1	103327131	NC_040079.1:103327131:FP	A	]contig_12675f:1593]A	.	.	AR=20;AS=0.909091;GS=2
NC_040079.1	103327110	NC_040079.1:103327110:FP	T	T[contig_12675f:101[	.	.	NOANCHOR
NC_040079.1	109676869	NC_040079.1:109676869:FP	G	]contig_8548f:1161]G	.	.	AR=1183;AS=0.954032;GS=1
NC_040079.1	107365248	NC_040079.1:107365248:FP	T	T[contig_7749r:100[	.	.	AR=516;AS=0.81388;GS=1
NC_040079.1	112615800	NC_040079.1:112615800:FP	T	]contig_12656r:1734]T	.	.	AR=676;AS=0.617352;GS=1
NC_040079.1	111284917	NC_040079.1:111284917:FP	C	C[contig_2625r:77[	.	.	AR=156;AS=0.975;GS=2
NC_040079.1	111285364	NC_040079.1:111285364:FP	G	]contig_2625r:1278]G	.	.	NOANCHOR
NC_040079.1	113060914	NC_040079.1:113060914:FP	C	]contig_1827r:1038]C	.	.	AR=516;AS=0.392395;GS=3
NC_040079.1	113267785	NC_040079.1:113267785:FP	T	T[contig_8617f:109[	.	.	AR=388;AS=0.555874;GS=1
NC_040079.1	113267783	NC_040079.1:113267783:FP	A	]contig_8617f:1042]A	.	.	NOANCHOR
NC_040079.1	113419731	NC_040079.1:113419731:FP	A	]contig_11800f:1551]A	.	.	AR=117;AS=0.959016;GS=1
NC_040079.1	113419733	NC_040079.1:113419733:FP	A	A[contig_11800f:350[	.	.	NOANCHOR
NC_040079.1	113534919	NC_040079.1:113534919:FP	T	T[contig_1393r:84[	.	.	AR=2633;AS=0.990967;GS=1
NC_040079.1	113534836	NC_040079.1:113534836:FP	G	]contig_1393r:1176]G	.	.	AR=2339;AS=0.910471;GS=1
NC_040079.1	116383850	NC_040079.1:116383850:FP	T	T[contig_5938r:108[	.	.	AR=4;AS=0.8;GS=1
NC_040079.1	116383850	NC_040079.1:116383850:FP	T	]contig_964f:1303]T	.	.	AR=4;AS=0.8;GS=1
NC_040079.1	116470042	NC_040079.1:116470042:FP	G	G[contig_5901f:261[	.	.	AR=526;AS=0.827044;GS=1
NC_040079.1	116779833	NC_040079.1:116779833:FP	G	G[contig_6158r:129[	.	.	AR=375;AS=0.386598;GS=1
NC_040079.1	116418841	NC_040079.1:116418841:FP	G	]contig_11686r:6393]G	.	.	AR=11;AS=0.37931;GS=1
NC_040079.1	117341160	NC_040079.1:117341160:FP	T	T[contig_8480f:323[	.	.	AR=478;AS=0.977505;GS=2
NC_040080.1	1158699	NC_040080.1:1158699:FP	G	G[contig_10656r:100[	.	.	AR=368;AS=0.973545;GS=1
NC_040080.1	1158694	NC_040080.1:1158694:FP	C	]contig_10656r:252]C	.	.	AR=32;AS=0.711111;GS=1
NC_040080.1	1206528	NC_040080.1:1206528:FP	T	T[contig_2002f:110[	.	.	AR=159;AS=0.345652;GS=1
NC_040080.1	1966779	NC_040080.1:1966779:FP	G	]contig_10374r:1191]G	.	.	AR=184;AS=0.978723;GS=1
NC_040080.1	1966779	NC_040080.1:1966779:FP	G	G[contig_10374r:89[	.	.	NOANCHOR
NC_040080.1	1978418	NC_040080.1:1978418:FP	G	G[contig_10225r:121[	.	.	AR=652;AS=0.977511;GS=1
NC_040080.1	1978791	NC_040080.1:1978791:FP	G	]contig_10225r:1943]G	.	.	AR=571;AS=0.671765;GS=1
NC_040080.1	2474262	NC_040080.1:2474262:FP	G	G[contig_11986r:241[	.	.	AR=168;AS=0.949153;GS=1
NC_040080.1	2754510	NC_040080.1:2754510:FP	A	A[contig_10854r:320[	.	.	AR=239;AS=0.956;GS=1
NC_040080.1	2754510	NC_040080.1:2754510:FP	A	]contig_10854r:836]A	.	.	AR=227;AS=0.982684;GS=1
NC_040080.1	2807567	NC_040080.1:2807567:FP	T	]contig_1530r:1192]T	.	.	AR=703;AS=0.981844;GS=1
NC_040080.1	2807599	NC_040080.1:2807599:FP	C	C[contig_1530r:107[	.	.	AR=1045;AS=0.972093;GS=1
NC_040080.1	2896851	NC_040080.1:2896851:FP	G	]contig_11918f:1447]G	.	.	AR=168;AS=0.94382;GS=1
NC_040080.1	2896853	NC_040080.1:2896853:FP	A	A[contig_11918f:182[	.	.	NOANCHOR
NC_040080.1	4686421	NC_040080.1:4686421:FP	A	A[contig_6472r:105[	.	.	AR=2368;AS=0.985025;GS=2
NC_040080.1	4686411	NC_040080.1:4686411:FP	G	]contig_6472r:1426]G	.	.	AR=2739;AS=0.993111;GS=2
NC_040080.1	4896469	NC_040080.1:4896469:FP	G	]contig_4604r:1568]G	.	.	AR=547;AS=0.336615;GS=1
NC_040080.1	4895809	NC_040080.1:4895809:FP	G	]contig_10856r:944]G	.	.	AR=437;AS=0.975446;GS=1
NC_040080.1	4896471	NC_040080.1:4896471:FP	C	C[contig_4604r:102[	.	.	AR=475;AS=0.957661;GS=1
NC_040080.1	4895807	NC_040080.1:4895807:FP	T	T[contig_10856r:279[	.	.	AR=485;AS=0.983773;GS=1
NC_040080.1	11221571	NC_040080.1:11221571:FP	T	]contig_12459r:774]T	.	.	AR=230;AS=0.966387;GS=4
NC_040080.1	15968620	NC_040080.1:15968620:FP	C	]contig_6418f:1001]C	.	.	AR=236;AS=0.726154;GS=1
NC_040080.1	15968240	NC_040080.1:15968240:FP	C	C[contig_6418f:67[	.	.	NOANCHOR
NC_040080.1	11220485	NC_040080.1:11220485:FP	C	C[contig_12459r:511[	.	.	AR=96;AS=0.888889;GS=2
NC_040080.1	16765489	NC_040080.1:16765489:FP	T	T[contig_9058r:133[	.	.	AR=683;AS=0.981322;GS=1
NC_040080.1	21835862	NC_040080.1:21835862:FP	T	T[contig_7781r:117[	.	.	AR=216;AS=0.977376;GS=1
NC_040080.1	24961954	NC_040080.1:24961954:FP	A	A[contig_1922r:116[	.	.	AR=63;AS=0.926471;GS=1
NC_040080.1	20040207	NC_040080.1:20040207:FP	C	]contig_10249f:971]C	.	.	AR=424;AS=0.30135;GS=1
NC_040080.1	20040111	NC_040080.1:20040111:FP	C	C[contig_10249f:861[	.	.	NOANCHOR
NC_040080.1	26086713	NC_040080.1:26086713:FP	T	T[contig_10471f:173[	.	.	AR=163;AS=0.91573;GS=1
NC_040080.1	26086712	NC_040080.1:26086712:FP	A	]contig_10471f:775]A	.	.	AR=454;AS=0.718354;GS=1
NC_040080.1	27308456	NC_040080.1:27308456:FP	A	A[contig_1347f:85[	.	.	AR=486;AS=0.648865;GS=2
NC_040080.1	27308442	NC_040080.1:27308442:FP	T	]contig_1347f:1457]T	.	.	AR=528;AS=0.986916;GS=2
NC_040080.1	28418605	NC_040080.1:28418605:FP	A	A[contig_11794r:103[	.	.	AR=755;AS=0.879953;GS=1
NC_040080.1	28418605	NC_040080.1:28418605:FP	A	]contig_11794r:1966]A	.	.	AR=400;AS=0.968523;GS=1
NC_040080.1	29132048	NC_040080.1:29132048:FP	A	A[contig_1893f:72[	.	.	AR=875;AS=0.941873;GS=1
NC_040080.1	31253625	NC_040080.1:31253625:FP	T	T[contig_3846f:123[	.	.	AR=2;AS=0.666667;GS=1
NC_040080.1	31376967	NC_040080.1:31376967:FP	A	A[contig_6483r:151[	.	.	AR=181;AS=0.555215;GS=1
NC_040080.1	31376964	NC_040080.1:31376964:FP	A	]contig_6483r:1464]A	.	.	NOANCHOR
NC_040080.1	29132073	NC_040080.1:29132073:FP	C	]contig_10468r:2181]C	.	.	AR=639;AS=0.986111;GS=2
NC_040080.1	29132048	NC_040080.1:29132048:FP	A	A[contig_10468r:216[	.	.	NOANCHOR
NC_040080.1	32013838	NC_040080.1:32013838:FP	G	G[contig_5755f:214[	.	.	AR=135;AS=0.574468;GS=1
NC_040080.1	32013835	NC_040080.1:32013835:FP	G	]contig_5755f:1115]G	.	.	NOANCHOR
NC_040080.1	34094071	NC_040080.1:34094071:FP	G	]contig_9534f:893]G	.	.	AR=342;AS=0.974359;GS=1
NC_040080.1	34094072	NC_040080.1:34094072:FP	A	A[contig_9534f:279[	.	.	AR=939;AS=0.993651;GS=1
NC_040080.1	39480613	NC_040080.1:39480613:FP	T	]contig_6054f:1044]T	.	.	AR=221;AS=0.969298;GS=1
NC_040080.1	39480614	NC_040080.1:39480614:FP	C	C[contig_6054f:106[	.	.	NOANCHOR
NC_040080.1	41015364	NC_040080.1:41015364:FP	A	A[contig_4653f:79[	.	.	AR=354;AS=0.988827;GS=1
NC_040080.1	41569109	NC_040080.1:41569109:FP	T	T[contig_2847r:132[	.	.	AR=122;AS=0.976;GS=1
NC_040080.1	41569106	NC_040080.1:41569106:FP	T	]contig_2847r:1341]T	.	.	AR=56;AS=0.875;GS=1
NC_040080.1	44717698	NC_040080.1:44717698:FP	A	]contig_9103f:1074]A	.	.	AR=342;AS=0.982759;GS=1
NC_040080.1	45392311	NC_040080.1:45392311:FP	G	]contig_12762f:1000]G	.	.	AR=2;AS=0.666667;GS=1
NC_040080.1	45546237	NC_040080.1:45546237:FP	T	]contig_2208r:978]T	.	.	AR=4;AS=0.363636;GS=1
NC_040080.1	44717667	NC_040080.1:44717667:FP	C	C[contig_9103f:30[	.	.	AR=49;AS=0.830508;GS=1
NC_040080.1	45905017	NC_040080.1:45905017:FP	A	A[contig_2186r:285[	.	.	AR=6;AS=0.3;GS=1
NC_040080.1	45932673	NC_040080.1:45932673:FP	G	G[contig_2186r:177[	.	.	AR=7;AS=0.35;GS=1
NC_040080.1	45933084	NC_040080.1:45933084:FP	T	]contig_2186r:586]T	.	.	AR=57;AS=0.77027;GS=1
NC_040080.1	49853440	NC_040080.1:49853440:FP	A	A[contig_9153r:225[	.	.	AR=411;AS=0.973934;GS=1
NC_040080.1	49853439	NC_040080.1:49853439:FP	T	]contig_9153r:900]T	.	.	NOANCHOR
NC_040080.1	53144900	NC_040080.1:53144900:FP	A	A[contig_10129f:107[	.	.	AR=194;AS=0.937198;GS=1
NC_040080.1	53144893	NC_040080.1:53144893:FP	C	]contig_10129f:1398]C	.	.	NOANCHOR
NC_040080.1	53160358	NC_040080.1:53160358:FP	A	]contig_8401r:1498]A	.	.	AR=129;AS=0.955556;GS=1
NC_040080.1	57095022	NC_040080.1:57095022:FP	C	C[contig_1435r:120[	.	.	AR=560;AS=0.673077;GS=1
NC_040080.1	57095033	NC_040080.1:57095033:FP	C	]contig_1435r:1054]C	.	.	NOANCHOR
NC_040080.1	59949854	NC_040080.1:59949854:FP	G	]contig_8366f:894]G	.	.	AR=3;AS=0.3;GS=1
NC_040080.1	60897590	NC_040080.1:60897590:FP	G	]contig_5022f:1718]G	.	.	AR=496;AS=0.980237;GS=1
NC_040080.1	61772263	NC_040080.1:61772263:FP	A	]contig_3376f:1039]A	.	.	AR=25;AS=0.862069;GS=1
NC_040080.1	60897585	NC_040080.1:60897585:FP	G	G[contig_5022f:100[	.	.	AR=250;AS=0.95057;GS=1
NC_040080.1	62155828	NC_040080.1:62155828:FP	C	C[contig_12406f:619[	.	.	AR=59;AS=0.893939;GS=1
NC_040080.1	62156623	NC_040080.1:62156623:FP	T	]contig_12406f:1113]T	.	.	NOANCHOR
NC_040080.1	61811902	NC_040080.1:61811902:FP	G	]contig_2048f:837]G	.	.	AR=7;AS=0.875;GS=1
NC_040080.1	61811100	NC_040080.1:61811100:FP	T	T[contig_2048f:186[	.	.	NOANCHOR
NC_040080.1	62201569	NC_040080.1:62201569:FP	A	A[contig_3278f:486[	.	.	AR=2;AS=0.4;GS=1
NC_040080.1	62202993	NC_040080.1:62202993:FP	C	]contig_3278f:1908]C	.	.	AR=28;AS=0.933333;GS=2
NC_040080.1	62204231	NC_040080.1:62204231:FP	T	T[contig_3306f:118[	.	.	AR=33;AS=0.804878;GS=1
NC_040080.1	62206421	NC_040080.1:62206421:FP	A	A[contig_5087r:260[	.	.	AR=33;AS=0.846154;GS=1
NC_040080.1	62205867	NC_040080.1:62205867:FP	T	]contig_3306f:1765]T	.	.	AR=45;AS=0.978261;GS=1
NC_040080.1	62339648	NC_040080.1:62339648:FP	A	A[contig_5975r:63[	.	.	AR=69;AS=0.851852;GS=1
NC_040080.1	62360717	NC_040080.1:62360717:FP	G	]contig_2767r:900]G	.	.	AR=45;AS=0.340909;GS=1
NC_040080.1	62359762	NC_040080.1:62359762:FP	G	G[contig_2767r:88[	.	.	NOANCHOR
NC_040080.1	62372891	NC_040080.1:62372891:FP	A	A[contig_9590r:99[	.	.	AR=33;AS=0.383721;GS=1
NC_040080.1	62513974	NC_040080.1:62513974:FP	A	A[contig_9590r:93[	.	.	AR=47;AS=0.546512;GS=1
NC_040080.1	62451343	NC_040080.1:62451343:FP	A	]contig_3356r:708]A	.	.	AR=120;AS=0.365854;GS=1
NC_040080.1	62451182	NC_040080.1:62451182:FP	T	T[contig_3356r:92[	.	.	NOANCHOR
NC_040080.1	63738158	NC_040080.1:63738158:FP	T	T[contig_9597r:128[	.	.	AR=70;AS=0.985915;GS=1
NC_040080.1	63738742	NC_040080.1:63738742:FP	T	T[contig_9597f:129[	.	.	AR=114;AS=0.95;GS=1
NC_040080.1	63750949	NC_040080.1:63750949:FP	G	G[contig_5651r:89[	.	.	AR=164;AS=0.937143;GS=3
NC_040080.1	63738156	NC_040080.1:63738156:FP	A	]contig_3377f:3479]A	.	.	AR=116;AS=0.943089;GS=1
NC_040080.1	64027701	NC_040080.1:64027701:FP	G	G[contig_12731f:100[	.	.	AR=2;AS=0.333333;GS=1
NC_040080.1	65957522	NC_040080.1:65957522:FP	A	A[contig_12281r:116[	.	.	AR=261;AS=0.952555;GS=1
NC_040080.1	65957521	NC_040080.1:65957521:FP	C	]contig_12281r:985]C	.	.	AR=698;AS=0.985876;GS=1
NC_040080.1	66538299	NC_040080.1:66538299:FP	C	]contig_12954f:1817]C	.	.	AR=252;AS=0.984375;GS=1
NC_040080.1	66727735	NC_040080.1:66727735:FP	T	]contig_10496r:1091]T	.	.	AR=181;AS=0.962766;GS=2
NC_040080.1	66538086	NC_040080.1:66538086:FP	T	T[contig_12954f:193[	.	.	AR=271;AS=0.960993;GS=1
NC_040080.1	70021324	NC_040080.1:70021324:FP	T	T[contig_3661f:391[	.	.	AR=14;AS=0.411765;GS=1
NC_040080.1	69876361	NC_040080.1:69876361:FP	G	]contig_10134f:629]G	.	.	AR=28;AS=0.736842;GS=2
NC_040080.1	69876359	NC_040080.1:69876359:FP	T	T[contig_10134f:117[	.	.	NOANCHOR
NC_040080.1	70377436	NC_040080.1:70377436:FP	A	A[contig_6414r:291[	.	.	AR=554;AS=0.985765;GS=1
NC_040080.1	70377433	NC_040080.1:70377433:FP	T	]contig_6414r:1299]T	.	.	AR=528;AS=0.977778;GS=1
NC_040080.1	72789470	NC_040080.1:72789470:FP	T	T[contig_10388f:115[	.	.	AR=764;AS=0.985806;GS=1
NC_040080.1	72789472	NC_040080.1:72789472:FP	G	]contig_10388f:1375]G	.	.	AR=772;AS=0.821277;GS=1
NC_040080.1	72977968	NC_040080.1:72977968:FP	A	A[contig_5024f:179[	.	.	AR=252;AS=0.950943;GS=1
NC_040080.1	72977973	NC_040080.1:72977973:FP	A	]contig_5024f:1465]A	.	.	AR=541;AS=0.465577;GS=1
NC_040080.1	74620253	NC_040080.1:74620253:FP	A	A[contig_10109f:109[	.	.	AR=200;AS=0.947867;GS=1
NC_040080.1	78157334	NC_040080.1:78157334:FP	G	]contig_8404r:1381]G	.	.	AR=151;AS=0.955696;GS=1
NC_040080.1	78157331	NC_040080.1:78157331:FP	A	A[contig_10957r:179[	.	.	AR=272;AS=0.992701;GS=2
NC_040080.1	79894004	NC_040080.1:79894004:FP	T	]contig_12295r:802]T	.	.	AR=10;AS=0.625;GS=2
NC_040080.1	84600849	NC_040080.1:84600849:FP	T	T[contig_9095f:103[	.	.	AR=552;AS=0.966725;GS=1
NC_040080.1	84601088	NC_040080.1:84601088:FP	A	]contig_9095f:3261]A	.	.	AR=459;AS=0.82852;GS=1
NC_040080.1	85166399	NC_040080.1:85166399:FP	A	A[contig_9091r:321[	.	.	AR=163;AS=0.964497;GS=1
NC_040080.1	88175087	NC_040080.1:88175087:FP	T	T[contig_8540r:101[	.	.	AR=854;AS=0.945736;GS=1
NC_040080.1	88220522	NC_040080.1:88220522:FP	T	]contig_8540r:1965]T	.	.	AR=88;AS=0.88;GS=1
NC_040080.1	88409274	NC_040080.1:88409274:FP	T	]contig_449f:2850]T	.	.	AR=552;AS=0.982206;GS=2
NC_040080.1	88221769	NC_040080.1:88221769:FP	C	C[contig_13029f:89[	.	.	AR=246;AS=0.949807;GS=1
NC_040080.1	88440373	NC_040080.1:88440373:FP	C	]contig_2248f:3493]C	.	.	AR=307;AS=0.977707;GS=1
NC_040080.1	88441334	NC_040080.1:88441334:FP	A	A[contig_10176f:304[	.	.	AR=215;AS=0.942982;GS=2
NC_040080.1	89127733	NC_040080.1:89127733:FP	T	]contig_7719f:2458]T	.	.	AR=324;AS=0.981818;GS=1
NC_040080.1	93722024	NC_040080.1:93722024:FP	C	]contig_1374r:1062]C	.	.	AR=9;AS=0.346154;GS=1
NC_040080.1	94900073	NC_040080.1:94900073:FP	C	]contig_10239r:1439]C	.	.	AR=375;AS=0.984252;GS=1
NC_040080.1	94900075	NC_040080.1:94900075:FP	A	A[contig_10239r:473[	.	.	NOANCHOR
NC_040080.1	95417297	NC_040080.1:95417297:FP	A	A[contig_2639r:352[	.	.	AR=703;AS=0.956463;GS=1
NC_040080.1	95417298	NC_040080.1:95417298:FP	C	]contig_2639r:1103]C	.	.	AR=492;AS=0.372727;GS=1
NC_040080.1	96087544	NC_040080.1:96087544:FP	A	A[contig_4978r:107[	.	.	AR=910;AS=0.972222;GS=3
NC_040080.1	96656641	NC_040080.1:96656641:FP	T	T[contig_813r:98[	.	.	AR=127;AS=0.962121;GS=1
NC_040080.1	96656641	NC_040080.1:96656641:FP	T	T[contig_5762f:283[	.	.	AR=122;AS=0.96063;GS=1
NC_040080.1	96655659	NC_040080.1:96655659:FP	T	]contig_5650f:2952]T	.	.	AR=22;AS=0.733333;GS=2
NC_040080.1	97696688	NC_040080.1:97696688:FP	C	]contig_10092r:1559]C	.	.	AR=46;AS=0.779661;GS=1
NC_040080.1	100042564	NC_040080.1:100042564:FP	A	]contig_6538r:1112]A	.	.	AR=327;AS=0.958944;GS=1
NC_040080.1	100042563	NC_040080.1:100042563:FP	G	G[contig_6538r:411[	.	.	NOANCHOR
NC_040080.1	100042564	NC_040080.1:100042564:FP	A	]contig_7784f:893]A	.	.	AR=315;AS=0.966258;GS=1
NC_040080.1	100042563	NC_040080.1:100042563:FP	G	G[contig_7784f:192[	.	.	NOANCHOR
NC_040080.1	97618342	NC_040080.1:97618342:FP	T	T[contig_10092r:195[	.	.	AR=58;AS=0.682353;GS=1
NC_040080.1	104128657	NC_040080.1:104128657:FP	T	T[contig_8143f:286[	.	.	AR=549;AS=0.990975;GS=1
NC_040080.1	104128666	NC_040080.1:104128666:FP	C	]contig_8143f:901]C	.	.	AR=472;AS=0.977226;GS=1
NC_040080.1	106458216	NC_040080.1:106458216:FP	T	]contig_1365r:1146]T	.	.	AR=166;AS=0.341564;GS=1
NC_040080.1	106458219	NC_040080.1:106458219:FP	A	A[contig_1365r:155[	.	.	AR=166;AS=0.943182;GS=2
NC_040080.1	111249817	NC_040080.1:111249817:FP	T	T[contig_12351f:93[	.	.	AR=375;AS=0.984252;GS=1
NC_040080.1	111729592	NC_040080.1:111729592:FP	T	T[contig_5343r:313[	.	.	AR=283;AS=0.969178;GS=1
NC_040080.1	111729595	NC_040080.1:111729595:FP	A	]contig_5343r:1248]A	.	.	NOANCHOR
NC_040080.1	110348030	NC_040080.1:110348030:FP	G	]contig_7683r:1294]G	.	.	AR=230;AS=0.790378;GS=2
NC_040080.1	113623161	NC_040080.1:113623161:FP	A	]contig_4625r:1560]A	.	.	AR=113;AS=0.982609;GS=1
NC_040080.1	116190303	NC_040080.1:116190303:FP	C	]contig_12939r:1125]C	.	.	AR=154;AS=0.65812;GS=1
NC_040080.1	116897080	NC_040080.1:116897080:FP	C	]contig_9633f:2300]C	.	.	AR=165;AS=0.926966;GS=1
NC_040080.1	119442624	NC_040080.1:119442624:FP	T	]contig_10188r:926]T	.	.	AR=445;AS=0.793226;GS=1
NC_040080.1	120050648	NC_040080.1:120050648:FP	A	A[contig_10098r:323[	.	.	AR=7;AS=0.35;GS=1
NC_040081.1	1076172	NC_040081.1:1076172:FP	A	A[contig_8508f:283[	.	.	AR=518;AS=0.962825;GS=4
NC_040080.1	120047221	NC_040080.1:120047221:FP	A	]contig_10098r:2114]A	.	.	AR=186;AS=0.907317;GS=1
NC_040081.1	1918886	NC_040081.1:1918886:FP	A	A[contig_7611f:92[	.	.	AR=167;AS=0.481268;GS=1
NC_040081.1	7460808	NC_040081.1:7460808:FP	G	]contig_2644r:945]G	.	.	AR=518;AS=0.359722;GS=1
NC_040081.1	7523089	NC_040081.1:7523089:FP	T	T[contig_9245f:126[	.	.	AR=148;AS=0.96732;GS=1
NC_040081.1	7523088	NC_040081.1:7523088:FP	A	]contig_9245f:929]A	.	.	AR=223;AS=0.982379;GS=1
NC_040081.1	7543534	NC_040081.1:7543534:FP	G	G[contig_9166f:195[	.	.	AR=652;AS=0.854522;GS=1
NC_040081.1	8755121	NC_040081.1:8755121:FP	A	A[contig_13046f:131[	.	.	AR=175;AS=0.961538;GS=1
NC_040081.1	8755118	NC_040081.1:8755118:FP	C	]contig_13046f:1145]C	.	.	NOANCHOR
NC_040081.1	7543541	NC_040081.1:7543541:FP	A	]contig_9166f:828]A	.	.	AR=529;AS=0.988785;GS=1
NC_040081.1	9927026	NC_040081.1:9927026:FP	T	]contig_4996r:3367]T	.	.	AR=594;AS=0.978583;GS=1
NC_040081.1	12585534	NC_040081.1:12585534:FP	T	]contig_6829f:949]T	.	.	AR=313;AS=0.975078;GS=1
NC_040081.1	12585534	NC_040081.1:12585534:FP	T	T[contig_6829f:139[	.	.	NOANCHOR
NC_040081.1	9493648	NC_040081.1:9493648:FP	A	A[contig_7889f:327[	.	.	AR=102;AS=0.953271;GS=2
NC_040081.1	13483224	NC_040081.1:13483224:FP	T	T[contig_12814f:97[	.	.	AR=278;AS=0.817647;GS=1
NC_040081.1	12660107	NC_040081.1:12660107:FP	A	]contig_5229f:1180]A	.	.	AR=46;AS=1;GS=1
NC_040081.1	12660041	NC_040081.1:12660041:FP	C	C[contig_5229f:98[	.	.	NOANCHOR
NC_040081.1	14823651	NC_040081.1:14823651:FP	A	]contig_1179f:896]A	.	.	AR=3323;AS=0.987225;GS=1
NC_040081.1	14823777	NC_040081.1:14823777:FP	C	C[contig_1179f:134[	.	.	AR=1893;AS=0.982866;GS=1
NC_040081.1	19668385	NC_040081.1:19668385:FP	T	T[contig_12935f:143[	.	.	AR=172;AS=0.950276;GS=1
NC_040081.1	15870185	NC_040081.1:15870185:FP	A	]contig_5018r:1342]A	.	.	AR=450;AS=0.974026;GS=2
NC_040081.1	27787854	NC_040081.1:27787854:FP	G	]contig_11821r:864]G	.	.	AR=568;AS=0.991274;GS=2
NC_040081.1	24963369	NC_040081.1:24963369:FP	C	C[contig_2737f:110[	.	.	AR=41;AS=0.891304;GS=1
NC_040081.1	29436509	NC_040081.1:29436509:FP	T	]contig_10592f:1153]T	.	.	AR=468;AS=0.527027;GS=2
NC_040081.1	31370903	NC_040081.1:31370903:FP	A	A[contig_7122f:214[	.	.	AR=435;AS=0.977528;GS=1
NC_040081.1	31370904	NC_040081.1:31370904:FP	T	]contig_7122f:1335]T	.	.	AR=486;AS=0.972;GS=1
NC_040081.1	33610724	NC_040081.1:33610724:FP	C	]contig_2r:1015]C	.	.	AR=97;AS=0.932692;GS=1
NC_040081.1	33610725	NC_040081.1:33610725:FP	A	A[contig_2r:100[	.	.	AR=76;AS=0.915663;GS=1
NC_040081.1	34837910	NC_040081.1:34837910:FP	T	]contig_2796r:28583]T	.	.	AR=155;AS=0.945122;GS=2
NC_040081.1	35370684	NC_040081.1:35370684:FP	G	G[contig_2674r:117[	.	.	AR=432;AS=0.979592;GS=1
NC_040081.1	35371077	NC_040081.1:35371077:FP	A	]contig_2674r:2575]A	.	.	NOANCHOR
NC_040081.1	37297592	NC_040081.1:37297592:FP	T	T[contig_8664r:246[	.	.	AR=9;AS=0.692308;GS=1
NC_040081.1	37297599	NC_040081.1:37297599:FP	T	]contig_8664r:1178]T	.	.	NOANCHOR
NC_040081.1	40650147	NC_040081.1:40650147:FP	T	T[contig_8231r:93[	.	.	AR=316;AS=0.963415;GS=1
NC_040081.1	35894579	NC_040081.1:35894579:FP	G	]contig_1774r:3764]G	.	.	AR=718;AS=0.440221;GS=1
NC_040081.1	41355139	NC_040081.1:41355139:FP	A	A[contig_10929f:109[	.	.	AR=612;AS=0.701835;GS=1
NC_040081.1	41355141	NC_040081.1:41355141:FP	A	]contig_10929f:806]A	.	.	AR=602;AS=0.978862;GS=1
NC_040081.1	41371214	NC_040081.1:41371214:FP	A	A[contig_1209f:95[	.	.	AR=631;AS=0.372052;GS=1
NC_040081.1	41371211	NC_040081.1:41371211:FP	C	]contig_1209f:1417]C	.	.	AR=639;AS=0.981567;GS=1
NC_040081.1	43859697	NC_040081.1:43859697:FP	G	]contig_1884f:1150]G	.	.	NOANCHOR
NC_040081.1	49282283	NC_040081.1:49282283:FP	A	A[contig_4667f:269[	.	.	AR=376;AS=0.994709;GS=1
NC_040081.1	49282281	NC_040081.1:49282281:FP	T	]contig_4667f:1010]T	.	.	AR=217;AS=0.49095;GS=1
NC_040081.1	50679225	NC_040081.1:50679225:FP	T	T[contig_7615r:117[	.	.	AR=151;AS=0.89881;GS=1
NC_040081.1	51968700	NC_040081.1:51968700:FP	A	A[contig_4693r:446[	.	.	AR=13;AS=0.8125;GS=1
NC_040081.1	50679226	NC_040081.1:50679226:FP	A	]contig_6163f:2257]A	.	.	AR=354;AS=0.969863;GS=1
NC_040081.1	52910660	NC_040081.1:52910660:FP	A	A[contig_12188f:230[	.	.	AR=118;AS=0.921875;GS=1
NC_040081.1	52910658	NC_040081.1:52910658:FP	A	]contig_12188f:1002]A	.	.	AR=208;AS=0.422764;GS=1
NC_040081.1	53428370	NC_040081.1:53428370:FP	A	A[contig_207r:141[	.	.	AR=156;AS=0.975;GS=1
NC_040081.1	53428371	NC_040081.1:53428371:FP	T	]contig_207r:1401]T	.	.	AR=102;AS=0.894737;GS=1
NC_040081.1	53544964	NC_040081.1:53544964:FP	G	]contig_8421f:2835]G	.	.	AR=501;AS=0.972816;GS=1
NC_040081.1	53544966	NC_040081.1:53544966:FP	A	A[contig_8421f:102[	.	.	AR=518;AS=0.977358;GS=2
NC_040081.1	53910862	NC_040081.1:53910862:FP	A	A[contig_6587f:98[	.	.	AR=75;AS=0.635593;GS=1
NC_040081.1	53631443	NC_040081.1:53631443:FP	A	]contig_4709r:801]A	.	.	AR=417;AS=0.976581;GS=1
NC_040081.1	53631179	NC_040081.1:53631179:FP	A	A[contig_4709r:118[	.	.	NOANCHOR
NC_040081.1	55182247	NC_040081.1:55182247:FP	A	]contig_1688f:926]A	.	.	AR=303;AS=0.977419;GS=1
NC_040081.1	57049922	NC_040081.1:57049922:FP	A	]contig_7741r:1514]A	.	.	AR=177;AS=0.793722;GS=1
NC_040081.1	57049693	NC_040081.1:57049693:FP	C	C[contig_7741r:235[	.	.	NOANCHOR
NC_040081.1	55182249	NC_040081.1:55182249:FP	A	A[contig_1688f:110[	.	.	AR=375;AS=0.822368;GS=1
NC_040081.1	63045090	NC_040081.1:63045090:FP	G	]contig_7768r:3121]G	.	.	AR=181;AS=0.957672;GS=2
NC_040081.1	63071291	NC_040081.1:63071291:FP	C	C[contig_10911f:114[	.	.	AR=517;AS=0.94;GS=2
NC_040081.1	63071537	NC_040081.1:63071537:FP	A	]contig_10911f:2128]A	.	.	NOANCHOR
NC_040081.1	63500944	NC_040081.1:63500944:FP	C	]contig_1214r:2449]C	.	.	AR=18;AS=0.375;GS=1
NC_040081.1	63973040	NC_040081.1:63973040:FP	G	G[contig_8598f:104[	.	.	AR=561;AS=0.955707;GS=1
NC_040081.1	63974450	NC_040081.1:63974450:FP	T	]contig_113f:3645]T	.	.	AR=249;AS=0.954023;GS=1
NC_040081.1	63973693	NC_040081.1:63973693:FP	A	A[contig_113f:102[	.	.	NOANCHOR
NC_040081.1	64125351	NC_040081.1:64125351:FP	A	A[contig_1912f:138[	.	.	AR=177;AS=0.898477;GS=1
NC_040081.1	64125449	NC_040081.1:64125449:FP	T	]contig_1912f:1995]T	.	.	AR=245;AS=0.968379;GS=2
NC_040081.1	68268021	NC_040081.1:68268021:FP	C	C[contig_2714r:72[	.	.	AR=62;AS=0.96875;GS=1
NC_040081.1	68268018	NC_040081.1:68268018:FP	C	]contig_2714r:1908]C	.	.	NOANCHOR
NC_040081.1	68564553	NC_040081.1:68564553:FP	G	]contig_11582r:2633]G	.	.	AR=5;AS=0.833333;GS=1
NC_040081.1	68564556	NC_040081.1:68564556:FP	C	C[contig_11582r:108[	.	.	NOANCHOR
NC_040081.1	69904498	NC_040081.1:69904498:FP	A	A[contig_2957r:109[	.	.	AR=522;AS=0.928826;GS=1
NC_040081.1	69904731	NC_040081.1:69904731:FP	T	]contig_2957r:1099]T	.	.	AR=685;AS=0.940934;GS=1
NC_040081.1	72491205	NC_040081.1:72491205:FP	G	]contig_10852f:1399]G	.	.	AR=258;AS=0.977273;GS=1
NC_040081.1	73637520	NC_040081.1:73637520:FP	G	]contig_1092r:920]G	.	.	AR=81;AS=0.952941;GS=1
NC_040081.1	72491156	NC_040081.1:72491156:FP	G	G[contig_10852f:107[	.	.	AR=503;AS=0.990157;GS=1
NC_040081.1	78645346	NC_040081.1:78645346:FP	A	A[contig_6208r:212[	.	.	AR=514;AS=0.988462;GS=4
NC_040081.1	79387181	NC_040081.1:79387181:FP	G	G[contig_7628r:163[	.	.	AR=257;AS=0.958955;GS=1
NC_040081.1	80014196	NC_040081.1:80014196:FP	G	G[contig_8252r:222[	.	.	AR=270;AS=0.967742;GS=1
NC_040081.1	81415908	NC_040081.1:81415908:FP	T	T[contig_289r:178[	.	.	AR=422;AS=0.677368;GS=1
NC_040081.1	81415914	NC_040081.1:81415914:FP	A	]contig_289r:929]A	.	.	NOANCHOR
NC_040081.1	78645342	NC_040081.1:78645342:FP	T	]contig_7802f:6233]T	.	.	AR=672;AS=0.893617;GS=2
NC_040081.1	87746847	NC_040081.1:87746847:FP	T	]contig_9739r:1303]T	.	.	AR=14;AS=0.325581;GS=1
NC_040081.1	91416076	NC_040081.1:91416076:FP	C	]contig_10924f:1160]C	.	.	AR=350;AS=0.966851;GS=1
NC_040081.1	91415934	NC_040081.1:91415934:FP	T	T[contig_10924f:185[	.	.	NOANCHOR
NC_040081.1	84524508	NC_040081.1:84524508:FP	G	G[contig_12051r:131[	.	.	AR=25;AS=0.423729;GS=1
NC_040081.1	91643237	NC_040081.1:91643237:FP	A	]contig_76f:1677]A	.	.	AR=28;AS=0.875;GS=1
NC_040081.1	91643829	NC_040081.1:91643829:FP	C	]contig_76r:1675]C	.	.	AR=14;AS=0.736842;GS=1
NC_040081.1	98451702	NC_040081.1:98451702:FP	A	A[contig_8472r:114[	.	.	AR=710;AS=0.932983;GS=1
NC_040081.1	98451698	NC_040081.1:98451698:FP	C	]contig_8472r:798]C	.	.	AR=564;AS=0.789916;GS=1
NC_040081.1	100666107	NC_040081.1:100666107:FP	G	G[contig_5910f:110[	.	.	AR=385;AS=0.675439;GS=1
NC_040081.1	100666108	NC_040081.1:100666108:FP	T	]contig_5910f:853]T	.	.	NOANCHOR
NC_040081.1	103618224	NC_040081.1:103618224:FP	C	]contig_9622r:1828]C	.	.	AR=19;AS=0.339286;GS=1
NC_040081.1	104578764	NC_040081.1:104578764:FP	T	]contig_12847r:2802]T	.	.	AR=122;AS=0.953125;GS=1
NC_040081.1	104578768	NC_040081.1:104578768:FP	T	T[contig_12847r:145[	.	.	AR=300;AS=0.3125;GS=1
NC_040081.1	104844851	NC_040081.1:104844851:FP	A	]contig_4074r:2089]A	.	.	AR=47;AS=0.635135;GS=1
NC_040081.1	104957220	NC_040081.1:104957220:FP	A	A[contig_9921r:179[	.	.	AR=118;AS=0.967213;GS=2
NC_040081.1	104957221	NC_040081.1:104957221:FP	G	]contig_9921r:812]G	.	.	AR=116;AS=0.913386;GS=2
NC_040081.1	105904703	NC_040081.1:105904703:FP	A	A[contig_6619f:102[	.	.	AR=286;AS=0.966216;GS=1
NC_040081.1	105904931	NC_040081.1:105904931:FP	T	T[contig_3249f:163[	.	.	AR=294;AS=0.939297;GS=1
NC_040081.1	105905113	NC_040081.1:105905113:FP	A	]contig_6619f:898]A	.	.	AR=261;AS=0.938849;GS=2
NC_040081.1	109418785	NC_040081.1:109418785:FP	C	]contig_12993f:1224]C	.	.	AR=283;AS=0.952862;GS=1
NC_040081.1	109418764	NC_040081.1:109418764:FP	G	G[contig_12993f:58[	.	.	AR=97;AS=0.960396;GS=1
NC_040081.1	111051597	NC_040081.1:111051597:FP	A	A[contig_5306f:84[	.	.	AR=121;AS=0.975806;GS=1
NC_040081.1	111646504	NC_040081.1:111646504:FP	T	T[contig_870r:147[	.	.	AR=401;AS=0.968599;GS=1
NC_040081.1	111646507	NC_040081.1:111646507:FP	T	]contig_870r:1203]T	.	.	NOANCHOR
NC_040081.1	112681536	NC_040081.1:112681536:FP	C	C[contig_2105f:329[	.	.	AR=888;AS=0.993289;GS=1
NC_040081.1	112681534	NC_040081.1:112681534:FP	C	]contig_2105f:884]C	.	.	AR=582;AS=0.984772;GS=1
NC_040081.1	113286485	NC_040081.1:113286485:FP	G	]contig_12283f:783]G	.	.	AR=379;AS=0.992147;GS=1
NC_040081.1	113286483	NC_040081.1:113286483:FP	T	T[contig_12283f:233[	.	.	AR=151;AS=0.937888;GS=1
NC_040081.1	114835367	NC_040081.1:114835367:FP	G	G[contig_11167r:166[	.	.	AR=2944;AS=0.995604;GS=1
NC_040081.1	114835289	NC_040081.1:114835289:FP	T	]contig_11167r:919]T	.	.	AR=2137;AS=0.98981;GS=1
NC_040081.1	114911292	NC_040081.1:114911292:FP	G	G[contig_3175f:109[	.	.	AR=445;AS=0.988889;GS=1
NC_040081.1	114911296	NC_040081.1:114911296:FP	G	]contig_3175f:827]G	.	.	AR=439;AS=0.979911;GS=1
NC_040081.1	114931528	NC_040081.1:114931528:FP	G	G[contig_7590r:94[	.	.	AR=7;AS=0.636364;GS=1
NC_040081.1	114931525	NC_040081.1:114931525:FP	C	]contig_7590r:2394]C	.	.	AR=6;AS=0.666667;GS=1
NC_040081.1	115117374	NC_040081.1:115117374:FP	A	A[contig_12583r:110[	.	.	AR=240;AS=0.944882;GS=3
NC_040081.1	115117372	NC_040081.1:115117372:FP	A	]contig_12583r:1975]A	.	.	AR=304;AS=0.368039;GS=1
NC_040081.1	116288921	NC_040081.1:116288921:FP	T	]contig_7596f:648]T	.	.	AR=154;AS=0.974684;GS=1
NC_040081.1	116288927	NC_040081.1:116288927:FP	C	C[contig_7596f:244[	.	.	AR=230;AS=0.962343;GS=1
NC_040081.1	117139499	NC_040081.1:117139499:FP	G	]contig_2140f:1156]G	.	.	AR=33;AS=0.44;GS=1
NC_040081.1	117139444	NC_040081.1:117139444:FP	G	G[contig_2140f:181[	.	.	NOANCHOR
NC_040082.1	1584574	NC_040082.1:1584574:FP	A	A[contig_1336f:102[	.	.	AR=3163;AS=0.909692;GS=1
NC_040082.1	1584517	NC_040082.1:1584517:FP	G	]contig_1336f:1386]G	.	.	AR=4519;AS=0.91775;GS=1
NC_040082.1	1640212	NC_040082.1:1640212:FP	A	A[contig_9699f:127[	.	.	AR=162;AS=1;GS=2
NC_040082.1	1640195	NC_040082.1:1640195:FP	A	]contig_9699f:875]A	.	.	AR=171;AS=0.966102;GS=1
NC_040082.1	1640195	NC_040082.1:1640195:FP	A	]contig_2461f:576]A	.	.	AR=67;AS=0.87013;GS=1
NC_040082.1	2041153	NC_040082.1:2041153:FP	A	A[contig_7597f:191[	.	.	AR=80;AS=0.952381;GS=1
NC_040082.1	2041203	NC_040082.1:2041203:FP	A	]contig_7597f:1744]A	.	.	AR=381;AS=0.971939;GS=1
NC_040082.1	2305919	NC_040082.1:2305919:FP	G	]contig_1752r:1233]G	.	.	AR=3571;AS=0.902223;GS=2
NC_040082.1	2306005	NC_040082.1:2306005:FP	G	G[contig_1752r:102[	.	.	AR=1831;AS=0.848864;GS=2
NC_040082.1	2364260	NC_040082.1:2364260:FP	T	T[contig_10808f:140[	.	.	AR=77;AS=0.9625;GS=1
NC_040082.1	3303554	NC_040082.1:3303554:FP	T	T[contig_12027f:212[	.	.	AR=128;AS=0.847682;GS=1
NC_040082.1	3303552	NC_040082.1:3303552:FP	T	]contig_12027f:1411]T	.	.	NOANCHOR
NC_040082.1	5871440	NC_040082.1:5871440:FP	G	G[contig_2733r:84[	.	.	AR=336;AS=0.411765;GS=1
NC_040082.1	2342313	NC_040082.1:2342313:FP	G	]contig_9409f:1011]G	.	.	AR=691;AS=0.335112;GS=2
NC_040082.1	7159876	NC_040082.1:7159876:FP	T	T[contig_11331f:77[	.	.	AR=204;AS=0.971429;GS=2
NC_040082.1	9084936	NC_040082.1:9084936:FP	A	A[contig_6446r:184[	.	.	AR=376;AS=0.971576;GS=2
NC_040082.1	7159834	NC_040082.1:7159834:FP	T	]contig_11331f:1147]T	.	.	AR=404;AS=0.95283;GS=2
NC_040082.1	11544894	NC_040082.1:11544894:FP	C	C[contig_5919f:185[	.	.	AR=372;AS=0.978947;GS=1
NC_040082.1	11882655	NC_040082.1:11882655:FP	T	T[contig_9672f:92[	.	.	AR=111;AS=0.973684;GS=1
NC_040082.1	11544892	NC_040082.1:11544892:FP	T	]contig_5919f:1080]T	.	.	AR=356;AS=0.980716;GS=1
NC_040082.1	11883663	NC_040082.1:11883663:FP	A	A[contig_9672r:225[	.	.	AR=195;AS=0.95122;GS=1
NC_040082.1	12920173	NC_040082.1:12920173:FP	T	]contig_7945f:1567]T	.	.	AR=40;AS=0.869565;GS=1
NC_040082.1	12919414	NC_040082.1:12919414:FP	T	T[contig_7945f:77[	.	.	NOANCHOR
NC_040082.1	14195814	NC_040082.1:14195814:FP	C	C[contig_3341r:101[	.	.	AR=9;AS=0.409091;GS=1
NC_040082.1	17346026	NC_040082.1:17346026:FP	G	]contig_447r:951]G	.	.	AR=74;AS=0.474359;GS=1
NC_040082.1	18335488	NC_040082.1:18335488:FP	T	T[contig_8634f:239[	.	.	AR=217;AS=0.943478;GS=1
NC_040082.1	18335690	NC_040082.1:18335690:FP	C	]contig_8634f:1998]C	.	.	NOANCHOR
NC_040082.1	19272159	NC_040082.1:19272159:FP	G	]contig_11643r:803]G	.	.	AR=182;AS=0.938144;GS=1
NC_040082.1	20354676	NC_040082.1:20354676:FP	T	]contig_1944r:1657]T	.	.	AR=301;AS=0.964744;GS=1
NC_040082.1	20354673	NC_040082.1:20354673:FP	C	C[contig_1944r:113[	.	.	AR=484;AS=0.796053;GS=1
NC_040082.1	24395408	NC_040082.1:24395408:FP	T	T[contig_12596r:109[	.	.	AR=728;AS=0.981132;GS=1
NC_040082.1	24357122	NC_040082.1:24357122:FP	A	]contig_8029f:1980]A	.	.	AR=237;AS=0.922179;GS=1
NC_040082.1	24357122	NC_040082.1:24357122:FP	A	A[contig_8029f:153[	.	.	NOANCHOR
NC_040082.1	24597704	NC_040082.1:24597704:FP	T	]contig_12737r:1611]T	.	.	AR=334;AS=0.968116;GS=1
NC_040082.1	24872589	NC_040082.1:24872589:FP	C	]contig_98f:1300]C	.	.	AR=431;AS=0.972912;GS=2
NC_040082.1	24872592	NC_040082.1:24872592:FP	A	A[contig_98f:95[	.	.	NOANCHOR
NC_040082.1	26858148	NC_040082.1:26858148:FP	A	]contig_6396f:2326]A	.	.	AR=101;AS=0.95283;GS=1
NC_040082.1	26857812	NC_040082.1:26857812:FP	T	T[contig_6396f:90[	.	.	NOANCHOR
NC_040082.1	33755911	NC_040082.1:33755911:FP	A	]contig_3328r:1030]A	.	.	AR=488;AS=0.968254;GS=2
NC_040082.1	36858329	NC_040082.1:36858329:FP	T	]contig_11754f:1093]T	.	.	AR=9;AS=0.321429;GS=1
NC_040082.1	26857931	NC_040082.1:26857931:FP	A	A[contig_8402r:106[	.	.	AR=88;AS=0.360656;GS=1
NC_040082.1	26857597	NC_040082.1:26857597:FP	T	]contig_8402r:1898]T	.	.	NOANCHOR
NC_040082.1	42494539	NC_040082.1:42494539:FP	C	C[contig_7733r:250[	.	.	AR=144;AS=0.979592;GS=1
NC_040082.1	42494543	NC_040082.1:42494543:FP	T	]contig_7733r:1819]T	.	.	NOANCHOR
NC_040082.1	42874908	NC_040082.1:42874908:FP	T	T[contig_2002r:122[	.	.	AR=187;AS=0.949239;GS=1
NC_040082.1	44632122	NC_040082.1:44632122:FP	A	A[contig_1284f:112[	.	.	AR=405;AS=0.814889;GS=2
NC_040082.1	47093168	NC_040082.1:47093168:FP	T	T[contig_8070f:97[	.	.	AR=128;AS=0.969697;GS=1
NC_040082.1	36924237	NC_040082.1:36924237:FP	C	]contig_11020f:1115]C	.	.	AR=730;AS=0.981183;GS=1
NC_040082.1	36924235	NC_040082.1:36924235:FP	G	G[contig_11020f:105[	.	.	NOANCHOR
NC_040082.1	47134459	NC_040082.1:47134459:FP	G	G[contig_11654f:109[	.	.	AR=430;AS=0.977273;GS=1
NC_040082.1	47134678	NC_040082.1:47134678:FP	T	]contig_11654f:1086]T	.	.	AR=430;AS=0.972851;GS=1
NC_040082.1	47689501	NC_040082.1:47689501:FP	A	A[contig_11860f:134[	.	.	AR=191;AS=0.979487;GS=1
NC_040082.1	47689498	NC_040082.1:47689498:FP	A	]contig_3100r:886]A	.	.	AR=241;AS=0.960159;GS=1
NC_040082.1	49897466	NC_040082.1:49897466:FP	G	]contig_9486f:1084]G	.	.	AR=166;AS=0.976471;GS=1
NC_040082.1	49898000	NC_040082.1:49898000:FP	G	G[contig_11836f:136[	.	.	AR=244;AS=0.792208;GS=1
NC_040082.1	49944231	NC_040082.1:49944231:FP	A	]contig_11836f:980]A	.	.	AR=189;AS=0.875;GS=1
NC_040082.1	51092449	NC_040082.1:51092449:FP	A	A[contig_5480f:131[	.	.	AR=22;AS=0.956522;GS=1
NC_040082.1	51092446	NC_040082.1:51092446:FP	A	]contig_12916f:1786]A	.	.	AR=40;AS=0.869565;GS=1
NC_040082.1	53048626	NC_040082.1:53048626:FP	A	]contig_8776r:1348]A	.	.	AR=160;AS=0.981595;GS=2
NC_040082.1	52674976	NC_040082.1:52674976:FP	A	A[contig_1926f:183[	.	.	AR=267;AS=0.933566;GS=1
NC_040082.1	52675192	NC_040082.1:52675192:FP	T	]contig_1926f:1210]T	.	.	NOANCHOR
NC_040082.1	54342392	NC_040082.1:54342392:FP	C	]contig_12886r:1172]C	.	.	AR=55;AS=0.948276;GS=1
NC_040082.1	54342353	NC_040082.1:54342353:FP	T	T[contig_12886r:122[	.	.	NOANCHOR
NC_040082.1	56322544	NC_040082.1:56322544:FP	G	G[contig_488f:124[	.	.	AR=120;AS=0.9375;GS=1
NC_040082.1	60114314	NC_040082.1:60114314:FP	C	C[contig_7731f:80[	.	.	AR=15;AS=0.833333;GS=1
NC_040082.1	60114313	NC_040082.1:60114313:FP	C	]contig_7731f:1879]C	.	.	NOANCHOR
NC_040082.1	68341636	NC_040082.1:68341636:FP	G	G[contig_7226f:119[	.	.	AR=191;AS=0.940887;GS=1
NC_040082.1	56322543	NC_040082.1:56322543:FP	T	]contig_488f:1489]T	.	.	AR=418;AS=0.978923;GS=1
NC_040082.1	68342690	NC_040082.1:68342690:FP	T	T[contig_6676f:90[	.	.	AR=10;AS=0.769231;GS=1
NC_040082.1	69413546	NC_040082.1:69413546:FP	T	]contig_8196f:1689]T	.	.	AR=553;AS=0.983986;GS=1
NC_040082.1	69483733	NC_040082.1:69483733:FP	A	]contig_10407r:7200]A	.	.	AR=639;AS=0.977064;GS=3
NC_040082.1	69279964	NC_040082.1:69279964:FP	T	T[contig_391f:90[	.	.	AR=477;AS=0.457774;GS=1
NC_040082.1	70050725	NC_040082.1:70050725:FP	T	]contig_10431r:1511]T	.	.	AR=781;AS=0.996173;GS=2
NC_040082.1	70050724	NC_040082.1:70050724:FP	G	G[contig_10431r:108[	.	.	NOANCHOR
NC_040082.1	70671264	NC_040082.1:70671264:FP	T	T[contig_8497f:123[	.	.	AR=218;AS=0.968889;GS=1
NC_040082.1	70711782	NC_040082.1:70711782:FP	T	]contig_12182f:788]T	.	.	AR=217;AS=0.939394;GS=1
NC_040082.1	73310757	NC_040082.1:73310757:FP	C	]contig_1495r:1214]C	.	.	AR=78;AS=0.928571;GS=1
NC_040082.1	77954462	NC_040082.1:77954462:FP	A	A[contig_1775r:101[	.	.	AR=559;AS=0.984155;GS=3
NC_040082.1	78047582	NC_040082.1:78047582:FP	A	]contig_10469f:1406]A	.	.	NOANCHOR
NC_040082.1	77790430	NC_040082.1:77790430:FP	T	]contig_1643r:1456]T	.	.	AR=21;AS=1;GS=1
NC_040082.1	77789685	NC_040082.1:77789685:FP	T	T[contig_1643r:81[	.	.	NOANCHOR
NC_040082.1	78136596	NC_040082.1:78136596:FP	T	]contig_3252f:1183]T	.	.	AR=57;AS=0.919355;GS=1
NC_040082.1	78234372	NC_040082.1:78234372:FP	G	]contig_6287r:2562]G	.	.	AR=258;AS=0.984733;GS=1
NC_040082.1	78234376	NC_040082.1:78234376:FP	A	A[contig_6287r:108[	.	.	NOANCHOR
NC_040082.1	78128464	NC_040082.1:78128464:FP	T	T[contig_5449f:298[	.	.	AR=43;AS=0.767857;GS=1
NC_040082.1	79894317	NC_040082.1:79894317:FP	C	C[contig_2407f:269[	.	.	AR=60;AS=0.952381;GS=1
NC_040082.1	82772925	NC_040082.1:82772925:FP	G	G[contig_4616f:114[	.	.	AR=688;AS=0.963585;GS=1
NC_040082.1	79894331	NC_040082.1:79894331:FP	G	]contig_2407f:760]G	.	.	AR=47;AS=0.886792;GS=1
NC_040082.1	84965280	NC_040082.1:84965280:FP	C	]contig_12708f:1401]C	.	.	AR=2;AS=0.4;GS=1
NC_040082.1	83164614	NC_040082.1:83164614:FP	T	T[contig_10228r:350[	.	.	AR=222;AS=0.956897;GS=1
NC_040082.1	83164612	NC_040082.1:83164612:FP	G	]contig_10228r:1775]G	.	.	NOANCHOR
NC_040082.1	94539318	NC_040082.1:94539318:FP	G	]contig_12752f:1002]G	.	.	AR=111;AS=0.982301;GS=1
NC_040082.1	94556652	NC_040082.1:94556652:FP	G	]contig_10384f:2549]G	.	.	AR=671;AS=0.98243;GS=1
NC_040082.1	94556649	NC_040082.1:94556649:FP	G	G[contig_10384f:197[	.	.	NOANCHOR
NC_040082.1	94672103	NC_040082.1:94672103:FP	T	]contig_12081r:1011]T	.	.	AR=523;AS=0.968519;GS=1
NC_040082.1	94672065	NC_040082.1:94672065:FP	A	A[contig_12081r:130[	.	.	NOANCHOR
NC_040082.1	95386286	NC_040082.1:95386286:FP	C	C[contig_6069f:355[	.	.	AR=28;AS=0.622222;GS=1
NC_040082.1	97217873	NC_040082.1:97217873:FP	T	T[contig_8946f:122[	.	.	AR=484;AS=0.525516;GS=2
NC_040082.1	97217872	NC_040082.1:97217872:FP	A	]contig_8946f:2713]A	.	.	NOANCHOR
NC_040082.1	95315725	NC_040082.1:95315725:FP	G	]contig_11675r:3543]G	.	.	AR=256;AS=0.636816;GS=1
NC_040082.1	95315726	NC_040082.1:95315726:FP	C	C[contig_11675r:187[	.	.	NOANCHOR
NC_040082.1	99526991	NC_040082.1:99526991:FP	T	]contig_3301r:926]T	.	.	AR=308;AS=0.383085;GS=1
NC_040082.1	99526032	NC_040082.1:99526032:FP	C	C[contig_3301r:72[	.	.	AR=364;AS=0.753623;GS=1
NC_040082.1	99992116	NC_040082.1:99992116:FP	T	]contig_3383f:758]T	.	.	AR=164;AS=0.901099;GS=1
NC_040082.1	107407541	NC_040082.1:107407541:FP	T	]contig_3408f:1170]T	.	.	AR=18;AS=0.5625;GS=1
NC_040082.1	107407540	NC_040082.1:107407540:FP	C	C[contig_3408f:91[	.	.	AR=43;AS=0.895833;GS=1
NC_040082.1	107626375	NC_040082.1:107626375:FP	G	G[contig_7892r:325[	.	.	AR=69;AS=0.370968;GS=1
NC_040082.1	107600611	NC_040082.1:107600611:FP	A	]contig_7892r:4171]A	.	.	AR=57;AS=0.456;GS=1
NC_040082.1	108053132	NC_040082.1:108053132:FP	A	]contig_11736f:955]A	.	.	AR=416;AS=0.983452;GS=1
NC_040082.1	108053129	NC_040082.1:108053129:FP	T	T[contig_11736f:305[	.	.	AR=589;AS=0.973554;GS=1
NC_040082.1	109540719	NC_040082.1:109540719:FP	C	C[contig_12356r:100[	.	.	AR=12;AS=0.387097;GS=1
NC_040082.1	109727599	NC_040082.1:109727599:FP	T	T[contig_8323f:105[	.	.	AR=144;AS=0.345324;GS=1
NC_040082.1	109727600	NC_040082.1:109727600:FP	A	]contig_8323f:4178]A	.	.	NOANCHOR
NC_040082.1	109374367	NC_040082.1:109374367:FP	T	]contig_10719r:1297]T	.	.	AR=319;AS=0.969605;GS=3
NC_040082.1	110371787	NC_040082.1:110371787:FP	A	]contig_1576f:1771]A	.	.	AR=48;AS=0.738462;GS=1
NC_040082.1	110374181	NC_040082.1:110374181:FP	C	]contig_2489f:3687]C	.	.	AR=5;AS=0.3125;GS=1
NC_040082.1	110325217	NC_040082.1:110325217:FP	G	G[contig_2800f:91[	.	.	AR=565;AS=0.312327;GS=1
NC_040082.1	110379663	NC_040082.1:110379663:FP	T	T[contig_12768r:138[	.	.	AR=14;AS=0.368421;GS=1
NC_040082.1	110377828	NC_040082.1:110377828:FP	T	]contig_12165f:943]T	.	.	AR=8;AS=0.4;GS=1
NC_040082.1	110417155	NC_040082.1:110417155:FP	C	C[contig_10955f:181[	.	.	AR=90;AS=0.379747;GS=1
NC_040082.1	110417855	NC_040082.1:110417855:FP	T	]contig_10425r:1319]T	.	.	AR=109;AS=0.741497;GS=1
NC_040082.1	110418923	NC_040082.1:110418923:FP	T	T[contig_9345r:125[	.	.	AR=35;AS=0.777778;GS=1
NC_040082.1	110419984	NC_040082.1:110419984:FP	A	A[contig_6518r:133[	.	.	AR=104;AS=0.904348;GS=2
NC_040082.1	110420759	NC_040082.1:110420759:FP	T	]contig_6518r:1706]T	.	.	NOANCHOR
NC_040082.1	110419998	NC_040082.1:110419998:FP	G	G[contig_4703f:487[	.	.	AR=10;AS=0.37037;GS=1
NC_040082.1	110420579	NC_040082.1:110420579:FP	A	]contig_4703f:1067]A	.	.	NOANCHOR
NC_040082.1	110424570	NC_040082.1:110424570:FP	G	G[contig_7029r:239[	.	.	AR=212;AS=0.8;GS=1
NC_040082.1	110424044	NC_040082.1:110424044:FP	T	]contig_10430r:3085]T	.	.	AR=192;AS=0.359551;GS=1
NC_040083.1	1012038	NC_040083.1:1012038:FP	A	A[contig_3177f:131[	.	.	AR=253;AS=0.98062;GS=1
NC_040083.1	1011964	NC_040083.1:1011964:FP	A	]contig_3177f:886]A	.	.	AR=210;AS=0.950226;GS=1
NC_040083.1	3762488	NC_040083.1:3762488:FP	A	A[contig_1291f:50[	.	.	AR=239;AS=0.403035;GS=1
NC_040083.1	6864633	NC_040083.1:6864633:FP	A	]contig_9593f:893]A	.	.	AR=409;AS=0.976134;GS=1
NC_040083.1	6864633	NC_040083.1:6864633:FP	A	A[contig_9593f:113[	.	.	NOANCHOR
NC_040083.1	9376905	NC_040083.1:9376905:FP	C	C[contig_379f:81[	.	.	AR=347;AS=0.988604;GS=1
NC_040083.1	9377209	NC_040083.1:9377209:FP	G	]contig_379f:1153]G	.	.	AR=483;AS=0.989754;GS=1
NC_040083.1	10063188	NC_040083.1:10063188:FP	C	C[contig_11559f:101[	.	.	AR=44;AS=0.60274;GS=1
NC_040083.1	10422916	NC_040083.1:10422916:FP	T	]contig_9632f:3457]T	.	.	AR=38;AS=0.883721;GS=1
NC_040083.1	11809330	NC_040083.1:11809330:FP	A	]contig_10379r:909]A	.	.	AR=230;AS=0.982906;GS=1
NC_040083.1	12038683	NC_040083.1:12038683:FP	A	]contig_10360r:1302]A	.	.	AR=191;AS=0.959799;GS=1
NC_040083.1	12038653	NC_040083.1:12038653:FP	T	T[contig_10360r:236[	.	.	NOANCHOR
NC_040083.1	11809214	NC_040083.1:11809214:FP	C	C[contig_10379r:255[	.	.	AR=446;AS=0.973799;GS=1
NC_040083.1	13155218	NC_040083.1:13155218:FP	A	A[contig_6322f:102[	.	.	AR=457;AS=0.33309;GS=2
NC_040083.1	12760318	NC_040083.1:12760318:FP	A	]contig_10722f:968]A	.	.	AR=577;AS=0.986325;GS=1
NC_040083.1	12760317	NC_040083.1:12760317:FP	T	T[contig_10722f:106[	.	.	NOANCHOR
NC_040083.1	15894230	NC_040083.1:15894230:FP	G	G[contig_1899f:275[	.	.	AR=138;AS=0.951724;GS=1
NC_040083.1	15894056	NC_040083.1:15894056:FP	T	]contig_1899f:1072]T	.	.	AR=480;AS=0.961924;GS=1
NC_040083.1	16243306	NC_040083.1:16243306:FP	G	G[contig_8334r:106[	.	.	AR=504;AS=0.96737;GS=1
NC_040083.1	16243478	NC_040083.1:16243478:FP	C	]contig_8334r:902]C	.	.	AR=635;AS=0.987558;GS=1
NC_040083.1	17127426	NC_040083.1:17127426:FP	G	G[contig_9024r:186[	.	.	AR=666;AS=0.985207;GS=1
NC_040083.1	17127576	NC_040083.1:17127576:FP	C	]contig_9024r:854]C	.	.	AR=713;AS=0.980743;GS=1
NC_040083.1	18964653	NC_040083.1:18964653:FP	A	A[contig_639f:114[	.	.	AR=121;AS=0.945312;GS=1
NC_040083.1	18964657	NC_040083.1:18964657:FP	T	]contig_639f:995]T	.	.	AR=168;AS=0.971098;GS=1
NC_040083.1	19632879	NC_040083.1:19632879:FP	A	A[contig_2629r:219[	.	.	AR=936;AS=0.982162;GS=2
NC_040083.1	19632887	NC_040083.1:19632887:FP	C	]contig_2629r:1153]C	.	.	AR=483;AS=0.983707;GS=2
NC_040083.1	25840077	NC_040083.1:25840077:FP	C	C[contig_817r:126[	.	.	AR=226;AS=0.957627;GS=2
NC_040083.1	31376665	NC_040083.1:31376665:FP	T	T[contig_10364r:189[	.	.	AR=244;AS=0.934866;GS=2
NC_040083.1	31376820	NC_040083.1:31376820:FP	A	]contig_10364r:949]A	.	.	NOANCHOR
NC_040083.1	32944956	NC_040083.1:32944956:FP	T	T[contig_7073r:189[	.	.	AR=91;AS=0.98913;GS=1
NC_040083.1	40825661	NC_040083.1:40825661:FP	A	A[contig_9162f:117[	.	.	AR=130;AS=0.902778;GS=1
NC_040083.1	40826098	NC_040083.1:40826098:FP	G	]contig_9162f:1471]G	.	.	NOANCHOR
NC_040083.1	35403038	NC_040083.1:35403038:FP	T	]contig_10490f:900]T	.	.	AR=79;AS=0.831579;GS=1
NC_040083.1	35403040	NC_040083.1:35403040:FP	T	T[contig_10490f:110[	.	.	NOANCHOR
NC_040083.1	41032188	NC_040083.1:41032188:FP	T	]contig_993r:1078]T	.	.	AR=489;AS=0.399184;GS=1
NC_040083.1	41032180	NC_040083.1:41032180:FP	T	T[contig_993r:211[	.	.	AR=354;AS=0.967213;GS=1
NC_040083.1	45331739	NC_040083.1:45331739:FP	C	C[contig_1363r:154[	.	.	AR=1248;AS=0.524811;GS=1
NC_040083.1	45888288	NC_040083.1:45888288:FP	A	A[contig_9739r:85[	.	.	AR=23;AS=0.46;GS=1
NC_040083.1	41072434	NC_040083.1:41072434:FP	C	]contig_5113r:1987]C	.	.	AR=391;AS=0.306186;GS=2
NC_040083.1	50349996	NC_040083.1:50349996:FP	T	]contig_898f:1565]T	.	.	AR=269;AS=0.974638;GS=7
NC_040083.1	60250249	NC_040083.1:60250249:FP	T	]contig_1370f:10907]T	.	.	AR=17;AS=0.414634;GS=1
NC_040083.1	50350234	NC_040083.1:50350234:FP	T	T[contig_898f:130[	.	.	AR=100;AS=0.970874;GS=7
NC_040083.1	60358499	NC_040083.1:60358499:FP	C	]contig_8657r:1024]C	.	.	AR=83;AS=0.560811;GS=1
NC_040083.1	60881446	NC_040083.1:60881446:FP	G	]contig_6416f:949]G	.	.	AR=565;AS=0.980903;GS=1
NC_040083.1	61977961	NC_040083.1:61977961:FP	G	]contig_2650f:1133]G	.	.	AR=55;AS=0.833333;GS=1
NC_040083.1	61977787	NC_040083.1:61977787:FP	T	T[contig_2650f:107[	.	.	NOANCHOR
NC_040083.1	60881438	NC_040083.1:60881438:FP	C	C[contig_6416f:162[	.	.	AR=482;AS=0.983673;GS=1
NC_040083.1	62349620	NC_040083.1:62349620:FP	A	A[contig_5553f:175[	.	.	AR=636;AS=0.970992;GS=10
NC_040083.1	62348904	NC_040083.1:62348904:FP	T	]contig_5805r:22043]T	.	.	AR=522;AS=0.981203;GS=4
NC_040083.1	63727965	NC_040083.1:63727965:FP	A	A[contig_9651r:281[	.	.	AR=142;AS=0.946667;GS=1
NC_040083.1	65515191	NC_040083.1:65515191:FP	G	G[contig_7606f:108[	.	.	AR=73;AS=0.973333;GS=1
NC_040083.1	65539587	NC_040083.1:65539587:FP	A	A[contig_6523f:259[	.	.	AR=23;AS=0.958333;GS=1
NC_040083.1	65539585	NC_040083.1:65539585:FP	G	]contig_6523f:1660]G	.	.	NOANCHOR
NC_040083.1	68080320	NC_040083.1:68080320:FP	T	T[contig_10910r:308[	.	.	AR=476;AS=0.937008;GS=1
NC_040083.1	68080329	NC_040083.1:68080329:FP	G	]contig_10910r:1523]G	.	.	NOANCHOR
NC_040083.1	63727964	NC_040083.1:63727964:FP	G	]contig_9651r:2093]G	.	.	AR=139;AS=0.952055;GS=1
NC_040083.1	68503475	NC_040083.1:68503475:FP	G	G[contig_518r:81[	.	.	AR=491;AS=0.853913;GS=1
NC_040083.1	70537005	NC_040083.1:70537005:FP	G	G[contig_1960f:112[	.	.	AR=5;AS=0.454545;GS=1
NC_040083.1	70537002	NC_040083.1:70537002:FP	C	]contig_1960f:1616]C	.	.	NOANCHOR
NC_040083.1	68503475	NC_040083.1:68503475:FP	G	]contig_518r:1355]G	.	.	AR=47;AS=0.456311;GS=1
NC_040083.1	72017492	NC_040083.1:72017492:FP	G	G[contig_581f:112[	.	.	AR=99;AS=0.942857;GS=1
NC_040083.1	72017491	NC_040083.1:72017491:FP	A	]contig_581f:1681]A	.	.	NOANCHOR
NC_040083.1	73510666	NC_040083.1:73510666:FP	T	]contig_9040f:912]T	.	.	AR=201;AS=0.913636;GS=1
NC_040083.1	76449751	NC_040083.1:76449751:FP	G	]contig_9504f:3203]G	.	.	AR=211;AS=0.946188;GS=1
NC_040083.1	76449752	NC_040083.1:76449752:FP	G	G[contig_9504f:260[	.	.	NOANCHOR
NC_040083.1	73510654	NC_040083.1:73510654:FP	C	C[contig_9040f:251[	.	.	AR=543;AS=0.980144;GS=1
NC_040083.1	80999456	NC_040083.1:80999456:FP	G	G[contig_8286r:233[	.	.	AR=85;AS=0.923913;GS=1
NC_040083.1	81000175	NC_040083.1:81000175:FP	C	]contig_8286r:3737]C	.	.	NOANCHOR
NC_040083.1	79560159	NC_040083.1:79560159:FP	A	]contig_7944r:1617]A	.	.	AR=29;AS=0.805556;GS=1
NC_040083.1	79560158	NC_040083.1:79560158:FP	G	G[contig_7944r:264[	.	.	NOANCHOR
NC_040083.1	82159356	NC_040083.1:82159356:FP	A	A[contig_650f:114[	.	.	AR=105;AS=0.945946;GS=1
NC_040083.1	83731764	NC_040083.1:83731764:FP	A	A[contig_10741r:78[	.	.	AR=196;AS=0.933333;GS=1
NC_040083.1	85959814	NC_040083.1:85959814:FP	G	G[contig_10777f:104[	.	.	AR=191;AS=0.950249;GS=1
NC_040083.1	85959812	NC_040083.1:85959812:FP	A	]contig_10777f:1205]A	.	.	NOANCHOR
NC_040083.1	82159356	NC_040083.1:82159356:FP	A	]contig_650f:1764]A	.	.	AR=92;AS=0.958333;GS=1
NC_040083.1	87285318	NC_040083.1:87285318:FP	A	A[contig_10967r:85[	.	.	AR=83;AS=0.922222;GS=1
NC_040083.1	92359268	NC_040083.1:92359268:FP	T	]contig_3389f:1618]T	.	.	AR=720;AS=0.669767;GS=1
NC_040083.1	92592354	NC_040083.1:92592354:FP	C	C[contig_6182f:107[	.	.	AR=8;AS=0.727273;GS=1
NC_040083.1	95373726	NC_040083.1:95373726:FP	G	]contig_507f:2017]G	.	.	AR=236;AS=0.951613;GS=1
NC_040083.1	95373660	NC_040083.1:95373660:FP	G	G[contig_507f:174[	.	.	NOANCHOR
NC_040083.1	99559467	NC_040083.1:99559467:FP	G	G[contig_6541r:290[	.	.	AR=315;AS=0.981308;GS=1
NC_040083.1	99559465	NC_040083.1:99559465:FP	C	]contig_6541r:1290]C	.	.	AR=228;AS=0.982759;GS=1
NC_040083.1	100708907	NC_040083.1:100708907:FP	A	A[contig_11953f:233[	.	.	AR=472;AS=0.987448;GS=1
NC_040083.1	101269904	NC_040083.1:101269904:FP	A	]contig_5989f:1208]A	.	.	AR=295;AS=0.488411;GS=1
NC_040083.1	106306625	NC_040083.1:106306625:FP	G	G[contig_2600f:82[	.	.	AR=187;AS=0.869767;GS=1
NC_040083.1	106306496	NC_040083.1:106306496:FP	C	]contig_2600f:1095]C	.	.	AR=342;AS=0.942149;GS=1
NC_040083.1	107490576	NC_040083.1:107490576:FP	T	T[contig_7592r:183[	.	.	AR=204;AS=0.966825;GS=1
NC_040083.1	107490575	NC_040083.1:107490575:FP	G	]contig_7592r:792]G	.	.	AR=116;AS=0.958678;GS=1
NC_040083.1	109328929	NC_040083.1:109328929:FP	G	G[contig_5519r:151[	.	.	AR=724;AS=0.986376;GS=1
NC_040083.1	110176076	NC_040083.1:110176076:FP	G	]contig_8266r:1714]G	.	.	AR=412;AS=0.976303;GS=1
NC_040083.1	110176076	NC_040083.1:110176076:FP	G	G[contig_8266r:86[	.	.	NOANCHOR
NC_040083.1	111200013	NC_040083.1:111200013:FP	A	A[contig_11530r:127[	.	.	AR=271;AS=0.981884;GS=1
NC_040083.1	111200245	NC_040083.1:111200245:FP	G	]contig_11530r:894]G	.	.	AR=291;AS=0.97;GS=1
NC_040083.1	111477978	NC_040083.1:111477978:FP	G	G[contig_11979r:239[	.	.	AR=204;AS=0.944444;GS=1
NC_040083.1	112315954	NC_040083.1:112315954:FP	T	T[contig_3974r:432[	.	.	AR=4;AS=0.571429;GS=1
NC_040083.1	112316594	NC_040083.1:112316594:FP	G	]contig_3974r:1031]G	.	.	NOANCHOR
NC_040083.1	111478598	NC_040083.1:111478598:FP	T	]contig_11979r:1016]T	.	.	AR=401;AS=0.601199;GS=1
NC_040084.1	1447776	NC_040084.1:1447776:FP	T	]contig_10726f:733]T	.	.	AR=392;AS=0.987406;GS=1
NC_040084.1	2038338	NC_040084.1:2038338:FP	T	]contig_10123f:1543]T	.	.	AR=100;AS=0.900901;GS=1
NC_040084.1	1447768	NC_040084.1:1447768:FP	A	A[contig_10726f:125[	.	.	AR=446;AS=0.993318;GS=1
NC_040084.1	2755154	NC_040084.1:2755154:FP	T	T[contig_9144f:105[	.	.	AR=384;AS=0.977099;GS=2
NC_040084.1	2172161	NC_040084.1:2172161:FP	T	]contig_431r:2782]T	.	.	AR=358;AS=0.458974;GS=1
NC_040084.1	2887690	NC_040084.1:2887690:FP	A	]contig_204r:1034]A	.	.	AR=320;AS=0.638723;GS=1
NC_040084.1	3027192	NC_040084.1:3027192:FP	A	]contig_10500f:915]A	.	.	AR=52;AS=0.962963;GS=1
NC_040084.1	4196854	NC_040084.1:4196854:FP	C	]contig_2890r:1216]C	.	.	AR=892;AS=0.990011;GS=2
NC_040084.1	4196849	NC_040084.1:4196849:FP	A	A[contig_2890r:188[	.	.	NOANCHOR
NC_040084.1	2887691	NC_040084.1:2887691:FP	A	A[contig_204r:108[	.	.	AR=426;AS=0.470718;GS=1
NC_040084.1	4958161	NC_040084.1:4958161:FP	A	]contig_3352r:2468]A	.	.	AR=942;AS=0.614481;GS=1
NC_040084.1	6339719	NC_040084.1:6339719:FP	A	]contig_9637f:1208]A	.	.	AR=125;AS=0.94697;GS=1
NC_040084.1	6339718	NC_040084.1:6339718:FP	T	T[contig_9637f:103[	.	.	AR=149;AS=0.986755;GS=1
NC_040084.1	7026824	NC_040084.1:7026824:FP	T	]contig_1852f:1170]T	.	.	AR=513;AS=0.971591;GS=1
NC_040084.1	7026333	NC_040084.1:7026333:FP	C	C[contig_1852f:170[	.	.	NOANCHOR
NC_040084.1	7026824	NC_040084.1:7026824:FP	T	]contig_8310f:910]T	.	.	AR=494;AS=0.972441;GS=1
NC_040084.1	7026385	NC_040084.1:7026385:FP	A	A[contig_8310f:279[	.	.	NOANCHOR
NC_040084.1	7914157	NC_040084.1:7914157:FP	A	A[contig_7601f:88[	.	.	AR=758;AS=0.980595;GS=1
NC_040084.1	7914113	NC_040084.1:7914113:FP	A	]contig_7601f:1307]A	.	.	AR=365;AS=0.96817;GS=1
NC_040084.1	8260143	NC_040084.1:8260143:FP	T	T[contig_11434f:70[	.	.	AR=191;AS=0.896714;GS=1
NC_040084.1	8282092	NC_040084.1:8282092:FP	T	T[contig_9277f:286[	.	.	AR=641;AS=0.972686;GS=1
NC_040084.1	8282089	NC_040084.1:8282089:FP	T	]contig_9277f:1123]T	.	.	NOANCHOR
NC_040084.1	8486778	NC_040084.1:8486778:FP	T	T[contig_8751r:148[	.	.	AR=127;AS=0.779141;GS=1
NC_040084.1	8487258	NC_040084.1:8487258:FP	C	]contig_8751r:2385]C	.	.	NOANCHOR
NC_040084.1	8260797	NC_040084.1:8260797:FP	G	]contig_11434f:939]G	.	.	AR=424;AS=0.944321;GS=1
NC_040084.1	8896664	NC_040084.1:8896664:FP	G	G[contig_3090f:88[	.	.	AR=42;AS=0.451613;GS=1
NC_040084.1	9691658	NC_040084.1:9691658:FP	G	]contig_6853r:1319]G	.	.	AR=3;AS=0.6;GS=1
NC_040084.1	10099629	NC_040084.1:10099629:FP	G	G[contig_10912r:238[	.	.	AR=356;AS=0.983425;GS=1
NC_040084.1	10099626	NC_040084.1:10099626:FP	T	]contig_10912r:900]T	.	.	AR=491;AS=0.98004;GS=1
NC_040084.1	12822647	NC_040084.1:12822647:FP	T	T[contig_8178r:148[	.	.	AR=328;AS=0.970414;GS=1
NC_040084.1	12825005	NC_040084.1:12825005:FP	A	A[contig_1443f:38[	.	.	AR=143;AS=0.888199;GS=1
NC_040084.1	12822646	NC_040084.1:12822646:FP	C	]contig_8178r:1704]C	.	.	AR=227;AS=0.934156;GS=1
NC_040084.1	12865743	NC_040084.1:12865743:FP	G	G[contig_2638f:101[	.	.	AR=575;AS=0.595855;GS=1
NC_040084.1	12865743	NC_040084.1:12865743:FP	G	]contig_2638f:1015]G	.	.	AR=460;AS=0.985011;GS=1
NC_040084.1	14486233	NC_040084.1:14486233:FP	A	A[contig_8553f:96[	.	.	AR=235;AS=0.987395;GS=1
NC_040084.1	14488120	NC_040084.1:14488120:FP	C	]contig_8553f:2714]C	.	.	AR=199;AS=0.956731;GS=1
NC_040084.1	15637369	NC_040084.1:15637369:FP	A	]contig_6290f:1431]A	.	.	AR=290;AS=0.966667;GS=1
NC_040084.1	15637264	NC_040084.1:15637264:FP	T	T[contig_6290f:215[	.	.	NOANCHOR
NC_040084.1	14783841	NC_040084.1:14783841:FP	G	G[contig_408f:108[	.	.	AR=290;AS=0.378096;GS=1
NC_040084.1	14783779	NC_040084.1:14783779:FP	G	]contig_408f:1024]G	.	.	NOANCHOR
NC_040084.1	16399165	NC_040084.1:16399165:FP	A	A[contig_9090f:212[	.	.	AR=64;AS=0.914286;GS=1
NC_040084.1	16411366	NC_040084.1:16411366:FP	A	A[contig_1235f:53[	.	.	AR=17;AS=0.326923;GS=1
NC_040084.1	16399164	NC_040084.1:16399164:FP	A	]contig_9090f:1887]A	.	.	AR=78;AS=0.624;GS=1
NC_040084.1	16877138	NC_040084.1:16877138:FP	G	G[contig_4365r:231[	.	.	AR=103;AS=0.495192;GS=1
NC_040084.1	17980595	NC_040084.1:17980595:FP	C	C[contig_8501r:181[	.	.	AR=414;AS=0.971831;GS=1
NC_040084.1	16876934	NC_040084.1:16876934:FP	T	]contig_9766r:3716]T	.	.	AR=97;AS=0.683099;GS=1
NC_040084.1	16877388	NC_040084.1:16877388:FP	A	]contig_7525f:2061]A	.	.	AR=37;AS=0.342593;GS=1
NC_040084.1	16876936	NC_040084.1:16876936:FP	T	]contig_4288r:1533]T	.	.	AR=51;AS=0.395349;GS=1
NC_040084.1	18861167	NC_040084.1:18861167:FP	A	A[contig_12196r:139[	.	.	AR=75;AS=0.872093;GS=1
NC_040084.1	19232681	NC_040084.1:19232681:FP	T	T[contig_5929f:210[	.	.	AR=87;AS=0.966667;GS=1
NC_040084.1	19232965	NC_040084.1:19232965:FP	T	T[contig_5929r:158[	.	.	AR=39;AS=0.928571;GS=1
NC_040084.1	18861166	NC_040084.1:18861166:FP	C	]contig_12196r:1268]C	.	.	AR=138;AS=0.958333;GS=1
NC_040084.1	20374460	NC_040084.1:20374460:FP	A	]contig_5666r:3882]A	.	.	AR=49;AS=0.890909;GS=1
NC_040084.1	20374463	NC_040084.1:20374463:FP	A	A[contig_5666r:133[	.	.	NOANCHOR
NC_040084.1	20659825	NC_040084.1:20659825:FP	T	T[contig_5481f:194[	.	.	AR=406;AS=0.886463;GS=1
NC_040084.1	20659953	NC_040084.1:20659953:FP	G	]contig_5481f:1814]G	.	.	AR=447;AS=0.980263;GS=2
NC_040084.1	21854656	NC_040084.1:21854656:FP	C	C[contig_2144f:403[	.	.	AR=492;AS=0.98994;GS=1
NC_040084.1	23240073	NC_040084.1:23240073:FP	G	G[contig_9342f:111[	.	.	AR=356;AS=0.98615;GS=1
NC_040084.1	23240071	NC_040084.1:23240071:FP	A	]contig_9342f:1239]A	.	.	NOANCHOR
NC_040084.1	27174067	NC_040084.1:27174067:FP	T	T[contig_7782r:98[	.	.	AR=224;AS=0.973913;GS=1
NC_040084.1	27174068	NC_040084.1:27174068:FP	A	]contig_7782r:1032]A	.	.	NOANCHOR
NC_040084.1	21855096	NC_040084.1:21855096:FP	G	]contig_2144f:2447]G	.	.	AR=934;AS=0.451644;GS=1
NC_040084.1	30754379	NC_040084.1:30754379:FP	A	A[contig_11810f:130[	.	.	AR=134;AS=0.978102;GS=1
NC_040084.1	31634499	NC_040084.1:31634499:FP	C	C[contig_10435r:277[	.	.	AR=580;AS=0.996564;GS=1
NC_040084.1	31634590	NC_040084.1:31634590:FP	C	]contig_10435r:1301]C	.	.	NOANCHOR
NC_040084.1	30754382	NC_040084.1:30754382:FP	A	]contig_11810f:1324]A	.	.	AR=114;AS=1;GS=1
NC_040084.1	36123610	NC_040084.1:36123610:FP	C	]contig_1525f:1326]C	.	.	AR=353;AS=0.975138;GS=2
NC_040084.1	36123509	NC_040084.1:36123509:FP	T	T[contig_1525f:295[	.	.	NOANCHOR
NC_040084.1	40532699	NC_040084.1:40532699:FP	C	]contig_5660r:1212]C	.	.	AR=417;AS=0.902597;GS=1
NC_040084.1	40532697	NC_040084.1:40532697:FP	T	T[contig_5660r:177[	.	.	NOANCHOR
NC_040084.1	32118335	NC_040084.1:32118335:FP	G	G[contig_12777f:121[	.	.	AR=93;AS=0.6;GS=1
NC_040084.1	41576968	NC_040084.1:41576968:FP	G	]contig_1479r:2820]G	.	.	AR=18;AS=0.310345;GS=1
NC_040084.1	41990496	NC_040084.1:41990496:FP	G	G[contig_4231f:100[	.	.	AR=54;AS=0.981818;GS=1
NC_040084.1	41990497	NC_040084.1:41990497:FP	G	]contig_4231f:1330]G	.	.	NOANCHOR
NC_040084.1	46638027	NC_040084.1:46638027:FP	G	G[contig_9645f:209[	.	.	AR=66;AS=0.90411;GS=1
NC_040084.1	46638021	NC_040084.1:46638021:FP	G	]contig_9645f:3366]G	.	.	AR=66;AS=0.956522;GS=1
NC_040084.1	49300736	NC_040084.1:49300736:FP	A	]contig_736f:1122]A	.	.	AR=100;AS=0.925926;GS=1
NC_040084.1	49300733	NC_040084.1:49300733:FP	T	T[contig_736f:92[	.	.	AR=128;AS=0.969697;GS=2
NC_040084.1	57896266	NC_040084.1:57896266:FP	G	G[contig_8744f:113[	.	.	AR=235;AS=0.967078;GS=1
NC_040084.1	57896355	NC_040084.1:57896355:FP	A	]contig_8744f:1629]A	.	.	NOANCHOR
NC_040084.1	55629410	NC_040084.1:55629410:FP	A	]contig_8456r:1199]A	.	.	AR=53;AS=0.981481;GS=1
NC_040084.1	57978450	NC_040084.1:57978450:FP	T	]contig_8753f:1215]T	.	.	AR=469;AS=0.893333;GS=1
NC_040084.1	57978451	NC_040084.1:57978451:FP	A	A[contig_8753f:261[	.	.	AR=390;AS=0.972569;GS=1
NC_040084.1	64040161	NC_040084.1:64040161:FP	T	]contig_501r:1620]T	.	.	AR=74;AS=0.413408;GS=1
NC_040084.1	65759299	NC_040084.1:65759299:FP	A	]contig_7985f:2087]A	.	.	AR=12;AS=0.857143;GS=1
NC_040084.1	70200596	NC_040084.1:70200596:FP	C	]contig_6892f:5630]C	.	.	AR=56;AS=0.666667;GS=1
NC_040084.1	77396100	NC_040084.1:77396100:FP	A	A[contig_7214f:114[	.	.	AR=78;AS=0.795918;GS=1
NC_040084.1	70525892	NC_040084.1:70525892:FP	G	]contig_6237r:4509]G	.	.	AR=463;AS=0.916832;GS=2
NC_040084.1	78148401	NC_040084.1:78148401:FP	A	A[contig_10725r:105[	.	.	AR=26;AS=0.702703;GS=1
NC_040084.1	83916555	NC_040084.1:83916555:FP	A	A[contig_979f:81[	.	.	AR=70;AS=0.769231;GS=1
NC_040084.1	84269857	NC_040084.1:84269857:FP	G	G[contig_9701f:78[	.	.	AR=422;AS=0.965675;GS=1
NC_040084.1	87840284	NC_040084.1:87840284:FP	T	T[contig_1113r:73[	.	.	AR=89;AS=0.302721;GS=1
NC_040084.1	93362962	NC_040084.1:93362962:FP	A	A[contig_5937r:109[	.	.	AR=213;AS=0.959459;GS=1
NC_040084.1	95976743	NC_040084.1:95976743:FP	A	A[contig_1367f:130[	.	.	AR=176;AS=0.961749;GS=2
NC_040084.1	95976742	NC_040084.1:95976742:FP	C	]contig_1367f:2199]C	.	.	NOANCHOR
NC_040084.1	93362969	NC_040084.1:93362969:FP	T	]contig_5937r:813]T	.	.	AR=254;AS=0.954887;GS=1
NC_040084.1	96377585	NC_040084.1:96377585:FP	G	G[contig_10182r:100[	.	.	AR=18;AS=0.439024;GS=1
NC_040084.1	100466866	NC_040084.1:100466866:FP	A	A[contig_5585r:230[	.	.	AR=180;AS=0.703125;GS=1
NC_040084.1	100648855	NC_040084.1:100648855:FP	T	T[contig_11563f:138[	.	.	AR=123;AS=0.831081;GS=1
NC_040084.1	100648395	NC_040084.1:100648395:FP	G	]contig_11563f:1026]G	.	.	NOANCHOR
NC_040084.1	100466918	NC_040084.1:100466918:FP	G	]contig_5585r:1351]G	.	.	AR=196;AS=0.911628;GS=1
NC_040084.1	101703493	NC_040084.1:101703493:FP	C	C[contig_11344f:162[	.	.	AR=187;AS=0.899038;GS=1
NC_040084.1	102005553	NC_040084.1:102005553:FP	A	A[contig_10174r:102[	.	.	AR=78;AS=0.742857;GS=1
NC_040084.1	101703426	NC_040084.1:101703426:FP	C	]contig_11344f:1318]C	.	.	AR=59;AS=0.75641;GS=1
NC_040084.1	102942789	NC_040084.1:102942789:FP	T	T[contig_11313f:183[	.	.	AR=386;AS=0.982188;GS=1
NC_040084.1	102942871	NC_040084.1:102942871:FP	C	]contig_11313f:931]C	.	.	AR=635;AS=0.992188;GS=1
NC_040084.1	103144095	NC_040084.1:103144095:FP	C	C[contig_11847r:285[	.	.	AR=630;AS=0.981308;GS=1
NC_040084.1	103144041	NC_040084.1:103144041:FP	G	]contig_11847r:474]G	.	.	AR=469;AS=0.981172;GS=1
NC_040084.1	104019069	NC_040084.1:104019069:FP	C	C[contig_2163f:199[	.	.	AR=676;AS=0.983988;GS=1
NC_040084.1	104019068	NC_040084.1:104019068:FP	C	]contig_2163f:1278]C	.	.	NOANCHOR
NC_040085.1	4271826	NC_040085.1:4271826:FP	T	]contig_8805f:968]T	.	.	AR=91;AS=0.938144;GS=1
NC_040085.1	4271819	NC_040085.1:4271819:FP	A	A[contig_8805f:91[	.	.	AR=81;AS=1;GS=1
NC_040085.1	13619813	NC_040085.1:13619813:FP	G	]contig_250f:1034]G	.	.	AR=309;AS=0.965625;GS=1
NC_040085.1	13983292	NC_040085.1:13983292:FP	C	]contig_2914f:2145]C	.	.	AR=716;AS=0.990318;GS=2
NC_040085.1	13619815	NC_040085.1:13619815:FP	A	A[contig_250f:109[	.	.	AR=412;AS=0.960373;GS=1
NC_040085.1	17051927	NC_040085.1:17051927:FP	C	]contig_8278f:1068]C	.	.	AR=27;AS=0.415385;GS=1
NC_040085.1	20919431	NC_040085.1:20919431:FP	C	]contig_6238r:2523]C	.	.	AR=25;AS=0.396825;GS=1
NC_040085.1	16669473	NC_040085.1:16669473:FP	A	A[contig_7893r:205[	.	.	AR=140;AS=0.927152;GS=1
NC_040085.1	21001998	NC_040085.1:21001998:FP	A	]contig_2640r:966]A	.	.	AR=158;AS=0.940476;GS=1
NC_040085.1	21002000	NC_040085.1:21002000:FP	A	A[contig_2640r:109[	.	.	NOANCHOR
NC_040085.1	21604353	NC_040085.1:21604353:FP	C	C[contig_4853f:275[	.	.	AR=13;AS=0.866667;GS=1
NC_040085.1	21604352	NC_040085.1:21604352:FP	T	]contig_4853f:935]T	.	.	AR=29;AS=0.878788;GS=1
NC_040085.1	21783787	NC_040085.1:21783787:FP	A	A[contig_3263r:299[	.	.	AR=18;AS=0.62069;GS=1
NC_040085.1	21987585	NC_040085.1:21987585:FP	T	T[contig_9156f:303[	.	.	AR=326;AS=0.964497;GS=1
NC_040085.1	21987896	NC_040085.1:21987896:FP	A	]contig_9156f:1086]A	.	.	NOANCHOR
NC_040085.1	21786849	NC_040085.1:21786849:FP	A	]contig_3263r:888]A	.	.	AR=61;AS=0.73494;GS=1
NC_040085.1	24611859	NC_040085.1:24611859:FP	A	]contig_3332f:1163]A	.	.	AR=158;AS=0.934911;GS=1
NC_040085.1	24611862	NC_040085.1:24611862:FP	G	G[contig_3332f:224[	.	.	AR=410;AS=0.983213;GS=1
NC_040085.1	28013437	NC_040085.1:28013437:FP	A	A[contig_476f:30[	.	.	AR=25;AS=0.520833;GS=1
NC_040085.1	35097292	NC_040085.1:35097292:FP	C	C[contig_7888r:141[	.	.	AR=735;AS=0.546062;GS=1
NC_040085.1	35097293	NC_040085.1:35097293:FP	A	]contig_7888r:1864]A	.	.	NOANCHOR
NC_040085.1	27542809	NC_040085.1:27542809:FP	A	]contig_232f:1076]A	.	.	AR=188;AS=0.989474;GS=1
NC_040085.1	35262245	NC_040085.1:35262245:FP	G	G[contig_5212f:113[	.	.	AR=348;AS=0.977528;GS=2
NC_040085.1	35949620	NC_040085.1:35949620:FP	A	A[contig_6782r:113[	.	.	AR=669;AS=0.989645;GS=2
NC_040085.1	35949620	NC_040085.1:35949620:FP	A	A[contig_8978f:306[	.	.	AR=659;AS=0.915278;GS=1
NC_040085.1	35262240	NC_040085.1:35262240:FP	A	]contig_5212f:2771]A	.	.	AR=266;AS=0.95;GS=1
NC_040085.1	40070734	NC_040085.1:40070734:FP	A	A[contig_8169f:101[	.	.	AR=244;AS=0.512605;GS=1
NC_040085.1	40070962	NC_040085.1:40070962:FP	T	]contig_8169f:5028]T	.	.	AR=119;AS=0.944444;GS=1
NC_040085.1	40543965	NC_040085.1:40543965:FP	C	C[contig_9809f:108[	.	.	AR=345;AS=0.982906;GS=1
NC_040085.1	40543964	NC_040085.1:40543964:FP	A	]contig_9809f:784]A	.	.	AR=504;AS=0.980545;GS=1
NC_040085.1	42183926	NC_040085.1:42183926:FP	T	]contig_8327r:1522]T	.	.	AR=466;AS=0.983122;GS=2
NC_040085.1	42183927	NC_040085.1:42183927:FP	T	T[contig_8327r:195[	.	.	AR=192;AS=0.845815;GS=2
NC_040085.1	43772655	NC_040085.1:43772655:FP	C	C[contig_5895r:137[	.	.	AR=279;AS=0.644342;GS=1
NC_040085.1	43772653	NC_040085.1:43772653:FP	G	]contig_5895r:2622]G	.	.	NOANCHOR
NC_040085.1	49736117	NC_040085.1:49736117:FP	C	C[contig_6734r:55[	.	.	AR=187;AS=0.958974;GS=1
NC_040085.1	61207007	NC_040085.1:61207007:FP	G	G[contig_602r:69[	.	.	AR=56;AS=0.965517;GS=1
NC_040085.1	61206994	NC_040085.1:61206994:FP	A	]contig_602r:1328]A	.	.	AR=62;AS=0.953846;GS=1
NC_040085.1	66402148	NC_040085.1:66402148:FP	T	T[contig_1423f:117[	.	.	AR=40;AS=1;GS=1
NC_040085.1	74889073	NC_040085.1:74889073:FP	C	C[contig_7670f:138[	.	.	AR=174;AS=0.935484;GS=1
NC_040085.1	74889078	NC_040085.1:74889078:FP	A	]contig_7670f:912]A	.	.	NOANCHOR
NC_040085.1	72364766	NC_040085.1:72364766:FP	C	]contig_1287r:975]C	.	.	AR=416;AS=0.976526;GS=1
NC_040085.1	72364765	NC_040085.1:72364765:FP	T	T[contig_1287r:107[	.	.	NOANCHOR
NC_040085.1	77048629	NC_040085.1:77048629:FP	G	G[contig_3322f:210[	.	.	AR=863;AS=0.52622;GS=1
NC_040085.1	77048628	NC_040085.1:77048628:FP	A	]contig_3322f:850]A	.	.	AR=619;AS=0.590086;GS=1
NC_040085.1	80595065	NC_040085.1:80595065:FP	G	]contig_9472r:1353]G	.	.	AR=39;AS=0.764706;GS=1
NC_040085.1	80595066	NC_040085.1:80595066:FP	A	A[contig_9472r:222[	.	.	NOANCHOR
NC_040085.1	80655778	NC_040085.1:80655778:FP	A	A[contig_9492f:96[	.	.	AR=25;AS=0.925926;GS=1
NC_040085.1	80659290	NC_040085.1:80659290:FP	C	]contig_9492f:1349]C	.	.	AR=4;AS=0.8;GS=1
NC_040085.1	80723030	NC_040085.1:80723030:FP	A	]contig_8406r:2000]A	.	.	AR=20;AS=0.952381;GS=1
NC_040085.1	80665160	NC_040085.1:80665160:FP	T	T[contig_9507f:142[	.	.	AR=30;AS=0.909091;GS=1
NC_040085.1	82924039	NC_040085.1:82924039:FP	G	]contig_1985f:4303]G	.	.	NOANCHOR
NC_040085.1	84471814	NC_040085.1:84471814:FP	A	A[contig_2977r:116[	.	.	AR=260;AS=0.981132;GS=2
NC_040085.1	85723371	NC_040085.1:85723371:FP	C	C[contig_6276f:88[	.	.	AR=299;AS=0.958333;GS=1
NC_040085.1	85357686	NC_040085.1:85357686:FP	T	]contig_10708f:1551]T	.	.	AR=577;AS=0.977966;GS=1
NC_040085.1	86126378	NC_040085.1:86126378:FP	C	C[contig_4998r:91[	.	.	AR=618;AS=0.971698;GS=2
NC_040085.1	86126378	NC_040085.1:86126378:FP	C	C[contig_8964r:306[	.	.	AR=601;AS=0.974068;GS=1
NC_040085.1	86126377	NC_040085.1:86126377:FP	G	]contig_8964r:5264]G	.	.	NOANCHOR
NC_040085.1	86126377	NC_040085.1:86126377:FP	G	]contig_3743r:4342]G	.	.	AR=503;AS=0.315361;GS=1
NC_040085.1	87165408	NC_040085.1:87165408:FP	C	]contig_5636r:797]C	.	.	AR=567;AS=0.982669;GS=1
NC_040085.1	87165410	NC_040085.1:87165410:FP	G	G[contig_5636r:236[	.	.	AR=378;AS=0.979275;GS=1
NC_040085.1	92181871	NC_040085.1:92181871:FP	T	]contig_490f:1827]T	.	.	AR=69;AS=0.932432;GS=1
NC_040085.1	93226385	NC_040085.1:93226385:FP	A	]contig_2491f:13718]A	.	.	AR=55;AS=0.504587;GS=1
NC_040085.1	93225261	NC_040085.1:93225261:FP	G	G[contig_2491f:138[	.	.	NOANCHOR
NC_040085.1	92181689	NC_040085.1:92181689:FP	G	G[contig_490f:161[	.	.	AR=44;AS=0.897959;GS=1
NC_040085.1	100121974	NC_040085.1:100121974:FP	C	]contig_3956r:946]C	.	.	AR=13;AS=0.722222;GS=1
NC_040085.1	100123689	NC_040085.1:100123689:FP	G	G[contig_6821f:114[	.	.	AR=2;AS=0.4;GS=1
NC_040085.1	100124696	NC_040085.1:100124696:FP	T	]contig_6821f:1060]T	.	.	AR=6;AS=0.4;GS=1
NC_040085.1	100128508	NC_040085.1:100128508:FP	C	C[contig_3407f:401[	.	.	AR=4;AS=0.8;GS=1
NC_040085.1	100130610	NC_040085.1:100130610:FP	C	]contig_3612r:1065]C	.	.	AR=2;AS=0.4;GS=1
NC_040085.1	100129670	NC_040085.1:100129670:FP	A	A[contig_3612r:44[	.	.	NOANCHOR
NC_040085.1	101246620	NC_040085.1:101246620:FP	A	A[contig_10851f:257[	.	.	AR=2236;AS=0.988069;GS=1
NC_040085.1	101401990	NC_040085.1:101401990:FP	A	A[contig_9181f:112[	.	.	AR=220;AS=0.54321;GS=1
NC_040085.1	101401995	NC_040085.1:101401995:FP	C	]contig_9181f:4120]C	.	.	NOANCHOR
NC_040085.1	101246574	NC_040085.1:101246574:FP	C	]contig_10851f:947]C	.	.	AR=2246;AS=0.988121;GS=1
NC_040085.1	101835458	NC_040085.1:101835458:FP	C	C[contig_1820f:87[	.	.	AR=149;AS=0.780105;GS=1
NC_040086.1	2921828	NC_040086.1:2921828:FP	C	C[contig_3276f:336[	.	.	AR=44;AS=0.862745;GS=1
NC_040085.1	101835386	NC_040085.1:101835386:FP	C	]contig_1820f:1094]C	.	.	AR=294;AS=0.852174;GS=1
NC_040086.1	5282304	NC_040086.1:5282304:FP	T	T[contig_2257r:271[	.	.	AR=414;AS=0.981043;GS=1
NC_040086.1	5282300	NC_040086.1:5282300:FP	T	]contig_2257r:860]T	.	.	AR=312;AS=0.532423;GS=1
NC_040086.1	5354444	NC_040086.1:5354444:FP	T	T[contig_5007r:264[	.	.	AR=659;AS=0.502287;GS=1
NC_040086.1	6297492	NC_040086.1:6297492:FP	T	T[contig_11641r:235[	.	.	AR=676;AS=0.986861;GS=1
NC_040086.1	6297491	NC_040086.1:6297491:FP	G	]contig_11641r:1102]G	.	.	NOANCHOR
NC_040086.1	5354554	NC_040086.1:5354554:FP	G	]contig_5007r:1400]G	.	.	AR=903;AS=0.993399;GS=1
NC_040086.1	6984923	NC_040086.1:6984923:FP	G	G[contig_9082r:277[	.	.	AR=365;AS=0.963061;GS=1
NC_040086.1	6984920	NC_040086.1:6984920:FP	A	]contig_9082r:1139]A	.	.	AR=841;AS=0.985932;GS=1
NC_040086.1	7393029	NC_040086.1:7393029:FP	A	]contig_9096r:1911]A	.	.	AR=286;AS=0.966216;GS=1
NC_040086.1	7393025	NC_040086.1:7393025:FP	G	G[contig_5721f:115[	.	.	AR=348;AS=0.977528;GS=2
NC_040086.1	10452217	NC_040086.1:10452217:FP	C	]contig_8899r:4847]C	.	.	AR=356;AS=0.894472;GS=1
NC_040086.1	15068333	NC_040086.1:15068333:FP	A	]contig_5197f:939]A	.	.	AR=40;AS=0.930233;GS=1
NC_040086.1	16901030	NC_040086.1:16901030:FP	T	]contig_9650r:1141]T	.	.	AR=25;AS=0.806452;GS=1
NC_040086.1	16900631	NC_040086.1:16900631:FP	C	C[contig_9650r:216[	.	.	NOANCHOR
NC_040086.1	15068336	NC_040086.1:15068336:FP	A	A[contig_5197f:254[	.	.	AR=83;AS=0.892473;GS=1
NC_040086.1	19588302	NC_040086.1:19588302:FP	T	T[contig_119f:104[	.	.	AR=50;AS=0.793651;GS=1
NC_040086.1	19588311	NC_040086.1:19588311:FP	G	]contig_119f:889]G	.	.	NOANCHOR
NC_040086.1	17190551	NC_040086.1:17190551:FP	T	]contig_8439f:1477]T	.	.	AR=8;AS=0.888889;GS=1
NC_040086.1	17190552	NC_040086.1:17190552:FP	A	A[contig_8439f:281[	.	.	NOANCHOR
NC_040086.1	20441822	NC_040086.1:20441822:FP	T	T[contig_1242f:93[	.	.	AR=18;AS=0.5625;GS=1
NC_040086.1	20441809	NC_040086.1:20441809:FP	A	]contig_5734r:1290]A	.	.	AR=19;AS=0.431818;GS=1
NC_040086.1	20842261	NC_040086.1:20842261:FP	A	A[contig_12282r:124[	.	.	AR=267;AS=0.974453;GS=1
NC_040086.1	22409471	NC_040086.1:22409471:FP	T	T[contig_468f:87[	.	.	AR=2;AS=0.4;GS=1
NC_040086.1	20842263	NC_040086.1:20842263:FP	G	]contig_12282r:1452]G	.	.	AR=325;AS=0.970149;GS=1
NC_040086.1	23559846	NC_040086.1:23559846:FP	T	T[contig_9635f:279[	.	.	AR=92;AS=0.968421;GS=1
NC_040086.1	26201403	NC_040086.1:26201403:FP	C	C[contig_9444f:266[	.	.	AR=312;AS=0.968944;GS=1
NC_040086.1	26201402	NC_040086.1:26201402:FP	T	]contig_9444f:863]T	.	.	AR=360;AS=0.967742;GS=1
NC_040086.1	28042811	NC_040086.1:28042811:FP	T	T[contig_11003f:118[	.	.	AR=639;AS=0.975573;GS=1
NC_040086.1	28042804	NC_040086.1:28042804:FP	A	]contig_11003f:871]A	.	.	AR=525;AS=0.986842;GS=1
NC_040086.1	32097160	NC_040086.1:32097160:FP	C	]contig_2811f:9411]C	.	.	AR=450;AS=0.976139;GS=1
NC_040086.1	30311959	NC_040086.1:30311959:FP	T	T[contig_6595f:109[	.	.	AR=434;AS=0.746988;GS=1
NC_040086.1	32954550	NC_040086.1:32954550:FP	C	]contig_6291f:1190]C	.	.	AR=289;AS=0.979661;GS=1
NC_040086.1	32954545	NC_040086.1:32954545:FP	G	G[contig_6291f:138[	.	.	NOANCHOR
NC_040086.1	33019195	NC_040086.1:33019195:FP	G	G[contig_1036f:142[	.	.	AR=191;AS=0.955;GS=1
NC_040086.1	33019195	NC_040086.1:33019195:FP	G	]contig_1036f:7027]G	.	.	AR=270;AS=0.971223;GS=3
NC_040086.1	33129743	NC_040086.1:33129743:FP	T	]contig_3783r:2422]T	.	.	AR=8;AS=1;GS=1
NC_040086.1	33129631	NC_040086.1:33129631:FP	A	A[contig_3783r:81[	.	.	AR=4;AS=0.666667;GS=1
NC_040086.1	33358088	NC_040086.1:33358088:FP	G	]contig_8180f:1802]G	.	.	AR=507;AS=0.984466;GS=1
NC_040086.1	34958476	NC_040086.1:34958476:FP	T	T[contig_1176r:120[	.	.	AR=165;AS=0.942857;GS=1
NC_040086.1	34958291	NC_040086.1:34958291:FP	T	]contig_1176r:1153]T	.	.	AR=391;AS=0.963054;GS=1
NC_040086.1	37839513	NC_040086.1:37839513:FP	G	G[contig_1596r:107[	.	.	AR=259;AS=0.502913;GS=1
NC_040086.1	37839512	NC_040086.1:37839512:FP	A	]contig_1596r:1343]A	.	.	AR=106;AS=0.963636;GS=1
NC_040086.1	38790176	NC_040086.1:38790176:FP	T	T[contig_253r:113[	.	.	AR=348;AS=0.874372;GS=3
NC_040086.1	38790219	NC_040086.1:38790219:FP	A	]contig_253r:3245]A	.	.	AR=341;AS=0.947222;GS=3
NC_040086.1	39203622	NC_040086.1:39203622:FP	T	T[contig_10234r:128[	.	.	AR=106;AS=0.981481;GS=1
NC_040086.1	41068905	NC_040086.1:41068905:FP	G	G[contig_6839r:135[	.	.	AR=440;AS=0.958606;GS=1
NC_040086.1	41068906	NC_040086.1:41068906:FP	G	]contig_6839r:1035]G	.	.	NOANCHOR
NC_040086.1	40509507	NC_040086.1:40509507:FP	A	]contig_9094r:913]A	.	.	AR=385;AS=0.982143;GS=1
NC_040086.1	43800398	NC_040086.1:43800398:FP	C	C[contig_8273r:208[	.	.	AR=402;AS=0.771593;GS=1
NC_040086.1	43800429	NC_040086.1:43800429:FP	T	]contig_8273r:994]T	.	.	AR=330;AS=0.841837;GS=1
NC_040086.1	46859156	NC_040086.1:46859156:FP	G	G[contig_10830f:470[	.	.	AR=35;AS=0.625;GS=1
NC_040086.1	46877181	NC_040086.1:46877181:FP	T	T[contig_10083f:334[	.	.	AR=41;AS=0.732143;GS=1
NC_040086.1	46859537	NC_040086.1:46859537:FP	A	]contig_10083f:1331]A	.	.	AR=114;AS=0.934426;GS=2
NC_040086.1	47996052	NC_040086.1:47996052:FP	A	]contig_1022f:2191]A	.	.	AR=527;AS=0.558263;GS=1
NC_040086.1	47996054	NC_040086.1:47996054:FP	T	T[contig_1022f:101[	.	.	AR=433;AS=0.96868;GS=1
NC_040086.1	49709341	NC_040086.1:49709341:FP	A	A[contig_12746r:265[	.	.	AR=131;AS=0.803681;GS=1
NC_040086.1	49709391	NC_040086.1:49709391:FP	G	]contig_12746r:1862]G	.	.	NOANCHOR
NC_040086.1	51805989	NC_040086.1:51805989:FP	G	G[contig_10746r:94[	.	.	AR=13;AS=0.8125;GS=1
NC_040086.1	52798558	NC_040086.1:52798558:FP	T	]contig_2648r:1092]T	.	.	AR=483;AS=0.977733;GS=1
NC_040086.1	52798336	NC_040086.1:52798336:FP	G	]contig_2648f:1179]G	.	.	AR=204;AS=0.6375;GS=1
NC_040086.1	52886214	NC_040086.1:52886214:FP	T	]contig_8469f:964]T	.	.	AR=533;AS=0.979779;GS=1
NC_040086.1	53470274	NC_040086.1:53470274:FP	G	]contig_4662r:2184]G	.	.	AR=471;AS=0.97921;GS=1
NC_040086.1	53470273	NC_040086.1:53470273:FP	A	A[contig_4662r:110[	.	.	NOANCHOR
NC_040086.1	52886190	NC_040086.1:52886190:FP	A	A[contig_8469f:317[	.	.	AR=313;AS=0.984277;GS=1
NC_040086.1	55136759	NC_040086.1:55136759:FP	A	]contig_11894f:766]A	.	.	AR=565;AS=0.982609;GS=1
NC_040086.1	55136711	NC_040086.1:55136711:FP	A	A[contig_11894f:106[	.	.	NOANCHOR
NC_040086.1	55360869	NC_040086.1:55360869:FP	A	A[contig_5019r:152[	.	.	AR=383;AS=0.982051;GS=1
NC_040086.1	55518536	NC_040086.1:55518536:FP	A	]contig_8430r:1557]A	.	.	AR=183;AS=0.953125;GS=1
NC_040086.1	55871917	NC_040086.1:55871917:FP	A	]contig_12140f:3787]A	.	.	AR=731;AS=0.869203;GS=3
NC_040086.1	56123067	NC_040086.1:56123067:FP	C	C[contig_10127f:278[	.	.	AR=408;AS=0.96;GS=1
NC_040086.1	56123065	NC_040086.1:56123065:FP	T	]contig_10127f:1188]T	.	.	AR=576;AS=0.979592;GS=2
NC_040086.1	56738731	NC_040086.1:56738731:FP	A	]contig_5933f:1223]A	.	.	AR=119;AS=0.915385;GS=1
NC_040086.1	56738734	NC_040086.1:56738734:FP	T	T[contig_5933f:201[	.	.	AR=75;AS=0.914634;GS=1
NC_040086.1	61444416	NC_040086.1:61444416:FP	G	G[contig_5598f:167[	.	.	AR=996;AS=0.689751;GS=2
NC_040086.1	64343650	NC_040086.1:64343650:FP	A	A[contig_11778f:191[	.	.	AR=284;AS=0.989547;GS=1
NC_040086.1	61443940	NC_040086.1:61443940:FP	A	]contig_10694r:3540]A	.	.	AR=757;AS=0.952201;GS=1
NC_040086.1	64559351	NC_040086.1:64559351:FP	C	]contig_1189r:1121]C	.	.	AR=155;AS=0.95679;GS=1
NC_040086.1	64559354	NC_040086.1:64559354:FP	T	T[contig_1189r:96[	.	.	AR=469;AS=0.755233;GS=1
NC_040086.1	66860341	NC_040086.1:66860341:FP	C	]contig_1208f:2466]C	.	.	AR=89;AS=0.917526;GS=1
NC_040086.1	66860330	NC_040086.1:66860330:FP	A	A[contig_1208f:126[	.	.	NOANCHOR
NC_040086.1	68945643	NC_040086.1:68945643:FP	T	T[contig_4577f:96[	.	.	AR=305;AS=0.878963;GS=1
NC_040086.1	68945641	NC_040086.1:68945641:FP	T	]contig_4577f:1159]T	.	.	NOANCHOR
NC_040086.1	67233677	NC_040086.1:67233677:FP	G	]contig_6678f:1514]G	.	.	AR=304;AS=0.95;GS=1
NC_040086.1	71733329	NC_040086.1:71733329:FP	A	]contig_1641f:1630]A	.	.	AR=50;AS=0.574713;GS=2
NC_040086.1	71994149	NC_040086.1:71994149:FP	G	]contig_2501r:1150]G	.	.	AR=32;AS=0.744186;GS=1
NC_040086.1	71988779	NC_040086.1:71988779:FP	G	G[contig_2501r:210[	.	.	AR=17;AS=0.435897;GS=1
NC_040086.1	72839977	NC_040086.1:72839977:FP	T	T[contig_1481f:116[	.	.	AR=461;AS=0.966457;GS=1
NC_040086.1	72714253	NC_040086.1:72714253:FP	T	]contig_10518r:1698]T	.	.	AR=83;AS=0.943182;GS=1
NC_040086.1	72714172	NC_040086.1:72714172:FP	C	C[contig_10518r:105[	.	.	NOANCHOR
NC_040086.1	83202428	NC_040086.1:83202428:FP	C	]contig_6304r:1069]C	.	.	AR=37;AS=0.755102;GS=1
NC_040086.1	84841377	NC_040086.1:84841377:FP	A	]contig_10185r:1364]A	.	.	AR=562;AS=0.979094;GS=2
NC_040086.1	79153958	NC_040086.1:79153958:FP	A	A[contig_8787f:268[	.	.	AR=317;AS=0.972393;GS=2
NC_040086.1	84854223	NC_040086.1:84854223:FP	A	]contig_8611f:3720]A	.	.	AR=377;AS=0.723608;GS=2
NC_040086.1	84854224	NC_040086.1:84854224:FP	A	A[contig_8611f:102[	.	.	NOANCHOR
NC_040086.1	85953116	NC_040086.1:85953116:FP	G	G[contig_8948r:215[	.	.	AR=277;AS=0.978799;GS=3
NC_040086.1	90928856	NC_040086.1:90928856:FP	T	]contig_2215f:2195]T	.	.	AR=541;AS=0.987226;GS=2
NC_040086.1	93076816	NC_040086.1:93076816:FP	A	]contig_494r:4005]A	.	.	AR=10;AS=0.416667;GS=1
NC_040086.1	96402082	NC_040086.1:96402082:FP	A	A[contig_11004r:292[	.	.	AR=410;AS=0.969267;GS=1
NC_040086.1	96402085	NC_040086.1:96402085:FP	C	]contig_11004r:1414]C	.	.	AR=530;AS=0.883333;GS=1
NC_040086.1	100243171	NC_040086.1:100243171:FP	G	G[contig_9553r:85[	.	.	AR=601;AS=0.990115;GS=1
NC_040086.1	100384671	NC_040086.1:100384671:FP	A	]contig_10103r:657]A	.	.	AR=81;AS=0.964286;GS=1
NC_040086.1	100384672	NC_040086.1:100384672:FP	G	G[contig_10103r:546[	.	.	AR=62;AS=0.898551;GS=1
NC_040086.1	101226715	NC_040086.1:101226715:FP	A	]contig_206r:924]A	.	.	AR=16;AS=0.551724;GS=1
NC_040086.1	102534102	NC_040086.1:102534102:FP	A	A[contig_1755f:115[	.	.	AR=701;AS=1;GS=2
NC_040086.1	103321313	NC_040086.1:103321313:FP	C	C[contig_971r:95[	.	.	AR=45;AS=0.978261;GS=1
NC_040086.1	103321317	NC_040086.1:103321317:FP	G	]contig_971r:1285]G	.	.	NOANCHOR
NC_040086.1	102534021	NC_040086.1:102534021:FP	C	]contig_1755f:1099]C	.	.	AR=888;AS=0.934737;GS=2
NC_040086.1	104510455	NC_040086.1:104510455:FP	G	G[contig_12085r:124[	.	.	AR=288;AS=0.972973;GS=1
NC_040086.1	104511095	NC_040086.1:104511095:FP	T	]contig_12085r:726]T	.	.	AR=326;AS=0.993902;GS=1
NC_040087.1	490775	NC_040087.1:490775:FP	T	T[contig_9413r:262[	.	.	AR=685;AS=0.366899;GS=2
NC_040087.1	490777	NC_040087.1:490777:FP	A	]contig_9413r:2444]A	.	.	AR=557;AS=0.991103;GS=2
NC_040087.1	958459	NC_040087.1:958459:FP	T	]contig_5578f:3333]T	.	.	AR=313;AS=0.894286;GS=2
NC_040087.1	563530	NC_040087.1:563530:FP	T	T[contig_7906f:113[	.	.	AR=545;AS=0.522531;GS=1
NC_040087.1	1395640	NC_040087.1:1395640:FP	G	]contig_7739f:1622]G	.	.	AR=102;AS=0.953271;GS=1
NC_040087.1	1395642	NC_040087.1:1395642:FP	A	A[contig_7739f:97[	.	.	NOANCHOR
NC_040087.1	2000681	NC_040087.1:2000681:FP	T	T[contig_10401r:118[	.	.	AR=392;AS=0.98;GS=1
NC_040087.1	4180690	NC_040087.1:4180690:FP	G	G[contig_8968f:200[	.	.	AR=848;AS=0.986047;GS=1
NC_040087.1	2000680	NC_040087.1:2000680:FP	T	]contig_10135f:871]T	.	.	AR=206;AS=0.844262;GS=1
NC_040087.1	2000681	NC_040087.1:2000681:FP	T	T[contig_10135f:319[	.	.	NOANCHOR
NC_040087.1	5373306	NC_040087.1:5373306:FP	T	]contig_12953r:1643]T	.	.	AR=353;AS=0.988796;GS=1
NC_040087.1	5870040	NC_040087.1:5870040:FP	A	A[contig_7869r:105[	.	.	AR=93;AS=0.989362;GS=1
NC_040087.1	5870044	NC_040087.1:5870044:FP	T	]contig_7869r:1409]T	.	.	AR=77;AS=0.974684;GS=1
NC_040087.1	7194098	NC_040087.1:7194098:FP	A	A[contig_6191f:100[	.	.	AR=382;AS=0.98708;GS=4
NC_040087.1	7194600	NC_040087.1:7194600:FP	G	]contig_7908r:2849]G	.	.	AR=317;AS=0.334741;GS=1
NC_040087.1	10984940	NC_040087.1:10984940:FP	T	T[contig_10931f:139[	.	.	AR=41;AS=0.97619;GS=1
NC_040087.1	10984939	NC_040087.1:10984939:FP	C	]contig_10931f:1169]C	.	.	AR=34;AS=0.944444;GS=1
NC_040087.1	11344277	NC_040087.1:11344277:FP	T	T[contig_11660f:289[	.	.	AR=384;AS=0.984615;GS=1
NC_040087.1	11510869	NC_040087.1:11510869:FP	T	T[contig_9293f:47[	.	.	AR=13;AS=0.433333;GS=1
NC_040087.1	15598654	NC_040087.1:15598654:FP	C	C[contig_10112r:121[	.	.	AR=5;AS=0.5;GS=1
NC_040087.1	11344279	NC_040087.1:11344279:FP	T	]contig_11660f:882]T	.	.	AR=836;AS=0.96092;GS=1
NC_040087.1	21101919	NC_040087.1:21101919:FP	T	]contig_13044r:860]T	.	.	AR=430;AS=0.983982;GS=1
NC_040087.1	21101701	NC_040087.1:21101701:FP	G	G[contig_13044r:113[	.	.	NOANCHOR
NC_040087.1	15734616	NC_040087.1:15734616:FP	A	A[contig_10124r:128[	.	.	AR=624;AS=0.945455;GS=1
NC_040087.1	15734617	NC_040087.1:15734617:FP	T	]contig_10124r:1435]T	.	.	NOANCHOR
NC_040087.1	23232669	NC_040087.1:23232669:FP	C	C[contig_10497f:115[	.	.	AR=178;AS=0.951872;GS=2
NC_040087.1	23232661	NC_040087.1:23232661:FP	C	]contig_10497f:956]C	.	.	NOANCHOR
NC_040087.1	25001224	NC_040087.1:25001224:FP	A	A[contig_11038f:292[	.	.	AR=80;AS=0.860215;GS=2
NC_040087.1	25001533	NC_040087.1:25001533:FP	A	]contig_11038f:28287]A	.	.	NOANCHOR
NC_040087.1	22735195	NC_040087.1:22735195:FP	G	]contig_218f:1912]G	.	.	AR=515;AS=0.971698;GS=1
NC_040087.1	29861849	NC_040087.1:29861849:FP	T	]contig_11807r:2894]T	.	.	AR=840;AS=0.989399;GS=1
NC_040087.1	29861851	NC_040087.1:29861851:FP	A	A[contig_11807r:108[	.	.	NOANCHOR
NC_040087.1	32182180	NC_040087.1:32182180:FP	A	A[contig_11889f:430[	.	.	AR=594;AS=0.980198;GS=1
NC_040087.1	32181992	NC_040087.1:32181992:FP	C	]contig_11889f:654]C	.	.	AR=295;AS=0.964052;GS=1
NC_040087.1	33175908	NC_040087.1:33175908:FP	A	]contig_2025r:1388]A	.	.	AR=1310;AS=0.992424;GS=2
NC_040087.1	33175967	NC_040087.1:33175967:FP	G	G[contig_2025r:128[	.	.	AR=1207;AS=0.955661;GS=2
NC_040087.1	36762931	NC_040087.1:36762931:FP	C	]contig_12776f:1080]C	.	.	AR=283;AS=0.889937;GS=1
NC_040087.1	36762821	NC_040087.1:36762821:FP	A	A[contig_12776f:113[	.	.	NOANCHOR
NC_040087.1	37360090	NC_040087.1:37360090:FP	G	G[contig_8326f:104[	.	.	AR=68;AS=0.576271;GS=1
NC_040087.1	37360089	NC_040087.1:37360089:FP	G	]contig_8326f:1830]G	.	.	NOANCHOR
NC_040087.1	38591240	NC_040087.1:38591240:FP	T	]contig_5607f:2629]T	.	.	AR=241;AS=0.967871;GS=4
NC_040087.1	38591241	NC_040087.1:38591241:FP	T	T[contig_5607f:102[	.	.	NOANCHOR
NC_040087.1	38838050	NC_040087.1:38838050:FP	G	G[contig_8253r:92[	.	.	AR=12;AS=0.857143;GS=1
NC_040087.1	38838050	NC_040087.1:38838050:FP	G	]contig_8253r:2733]G	.	.	AR=31;AS=0.525424;GS=1
NC_040087.1	42788679	NC_040087.1:42788679:FP	C	]contig_7092f:1141]C	.	.	AR=19;AS=0.904762;GS=1
NC_040087.1	42788663	NC_040087.1:42788663:FP	A	A[contig_7092f:107[	.	.	NOANCHOR
NC_040087.1	42342365	NC_040087.1:42342365:FP	G	G[contig_7895f:267[	.	.	AR=285;AS=0.989583;GS=1
NC_040087.1	42342364	NC_040087.1:42342364:FP	T	]contig_7895f:909]T	.	.	NOANCHOR
NC_040087.1	43716051	NC_040087.1:43716051:FP	G	G[contig_8713r:300[	.	.	AR=253;AS=0.450178;GS=1
NC_040087.1	43716207	NC_040087.1:43716207:FP	G	]contig_8713r:1010]G	.	.	NOANCHOR
NC_040087.1	43258563	NC_040087.1:43258563:FP	T	]contig_1264f:1070]T	.	.	AR=379;AS=0.969309;GS=1
NC_040087.1	44327912	NC_040087.1:44327912:FP	G	]contig_407r:1774]G	.	.	AR=335;AS=0.976676;GS=1
NC_040087.1	44017104	NC_040087.1:44017104:FP	A	A[contig_7842r:85[	.	.	AR=527;AS=0.929453;GS=1
NC_040087.1	48659458	NC_040087.1:48659458:FP	A	A[contig_12489f:107[	.	.	AR=451;AS=0.967811;GS=1
NC_040087.1	48659541	NC_040087.1:48659541:FP	G	]contig_12489f:1457]G	.	.	NOANCHOR
NC_040087.1	50234064	NC_040087.1:50234064:FP	A	A[contig_10456f:236[	.	.	AR=716;AS=0.97948;GS=4
NC_040087.1	50709000	NC_040087.1:50709000:FP	T	T[contig_396r:104[	.	.	AR=564;AS=0.986014;GS=1
NC_040087.1	53027303	NC_040087.1:53027303:FP	C	C[contig_12547r:104[	.	.	AR=196;AS=0.886878;GS=1
NC_040087.1	53707079	NC_040087.1:53707079:FP	G	G[contig_2970r:291[	.	.	AR=448;AS=0.99115;GS=1
NC_040087.1	53707083	NC_040087.1:53707083:FP	A	]contig_2970r:1403]A	.	.	NOANCHOR
NC_040087.1	56015966	NC_040087.1:56015966:FP	T	]contig_5551r:12147]T	.	.	AR=203;AS=0.40519;GS=1
NC_040087.1	56227500	NC_040087.1:56227500:FP	A	A[contig_10906f:163[	.	.	AR=236;AS=0.848921;GS=1
NC_040087.1	60505198	NC_040087.1:60505198:FP	A	]contig_819r:1603]A	.	.	AR=346;AS=0.982955;GS=2
NC_040087.1	62042595	NC_040087.1:62042595:FP	A	]contig_5547f:891]A	.	.	AR=490;AS=0.983936;GS=2
NC_040087.1	64105325	NC_040087.1:64105325:FP	G	]contig_5218r:1047]G	.	.	AR=27;AS=0.692308;GS=1
NC_040087.1	62042592	NC_040087.1:62042592:FP	T	T[contig_5547f:129[	.	.	AR=516;AS=0.964486;GS=2
NC_040087.1	69597145	NC_040087.1:69597145:FP	A	A[contig_5739r:125[	.	.	AR=14;AS=0.933333;GS=1
NC_040087.1	69728135	NC_040087.1:69728135:FP	C	C[contig_10152r:148[	.	.	AR=30;AS=0.857143;GS=4
NC_040087.1	69728141	NC_040087.1:69728141:FP	C	C[contig_10960r:334[	.	.	AR=30;AS=0.508475;GS=1
NC_040087.1	66012191	NC_040087.1:66012191:FP	C	C[contig_8811r:287[	.	.	NOANCHOR
NC_040087.1	69729514	NC_040087.1:69729514:FP	C	]contig_10152r:1546]C	.	.	AR=8;AS=0.421053;GS=1
NC_040087.1	69741121	NC_040087.1:69741121:FP	T	]contig_2524f:1034]T	.	.	AR=10;AS=0.434783;GS=1
NC_040087.1	70686977	NC_040087.1:70686977:FP	G	G[contig_12447f:101[	.	.	AR=116;AS=0.935484;GS=1
NC_040087.1	70748145	NC_040087.1:70748145:FP	T	]contig_3044f:1221]T	.	.	AR=41;AS=0.836735;GS=1
NC_040087.1	70750892	NC_040087.1:70750892:FP	A	]contig_5011r:1904]A	.	.	AR=22;AS=0.666667;GS=1
NC_040087.1	70750215	NC_040087.1:70750215:FP	A	A[contig_11656f:138[	.	.	AR=4;AS=0.363636;GS=1
NC_040087.1	70755322	NC_040087.1:70755322:FP	T	T[contig_11700f:587[	.	.	AR=8;AS=0.307692;GS=1
NC_040087.1	70752379	NC_040087.1:70752379:FP	A	]contig_11656f:2214]A	.	.	AR=10;AS=0.333333;GS=1
NC_040087.1	70759519	NC_040087.1:70759519:FP	T	T[contig_10971f:245[	.	.	AR=42;AS=0.777778;GS=1
NC_040087.1	70762421	NC_040087.1:70762421:FP	G	G[contig_12505r:382[	.	.	AR=7;AS=0.4375;GS=1
NC_040087.1	70762751	NC_040087.1:70762751:FP	A	]contig_12505r:975]A	.	.	NOANCHOR
NC_040087.1	70846013	NC_040087.1:70846013:FP	A	A[contig_11881r:103[	.	.	AR=7;AS=0.4375;GS=1
NC_040087.1	71093144	NC_040087.1:71093144:FP	G	G[contig_4655f:172[	.	.	AR=8;AS=0.421053;GS=1
NC_040087.1	71093563	NC_040087.1:71093563:FP	C	]contig_4655f:888]C	.	.	NOANCHOR
NC_040087.1	71176511	NC_040087.1:71176511:FP	C	C[contig_8279f:283[	.	.	AR=8;AS=0.533333;GS=1
NC_040087.1	71198897	NC_040087.1:71198897:FP	C	C[contig_11589f:171[	.	.	AR=3;AS=0.75;GS=1
NC_040087.1	70867558	NC_040087.1:70867558:FP	C	]contig_8363r:2298]C	.	.	AR=28;AS=0.777778;GS=2
NC_040087.1	71202899	NC_040087.1:71202899:FP	C	C[contig_11606f:106[	.	.	AR=19;AS=0.863636;GS=1
NC_040087.1	71207921	NC_040087.1:71207921:FP	A	]contig_11580r:1234]A	.	.	AR=17;AS=0.944444;GS=1
NC_040087.1	71208960	NC_040087.1:71208960:FP	T	T[contig_10175f:45[	.	.	AR=88;AS=0.745763;GS=1
NC_040087.1	71221294	NC_040087.1:71221294:FP	T	]contig_6374f:3908]T	.	.	AR=17;AS=0.459459;GS=1
NC_040087.1	71869463	NC_040087.1:71869463:FP	A	]contig_5387f:1225]A	.	.	AR=42;AS=0.666667;GS=1
NC_040087.1	71268007	NC_040087.1:71268007:FP	G	G[contig_7767r:339[	.	.	AR=6;AS=0.75;GS=1
NC_040087.1	72353174	NC_040087.1:72353174:FP	A	]contig_5765f:5901]A	.	.	AR=29;AS=0.878788;GS=1
NC_040087.1	72391023	NC_040087.1:72391023:FP	A	A[contig_8459f:149[	.	.	AR=14;AS=0.56;GS=1
NC_040087.1	72392582	NC_040087.1:72392582:FP	T	]contig_8459f:749]T	.	.	AR=41;AS=0.44086;GS=1
NC_040087.1	72392956	NC_040087.1:72392956:FP	G	G[contig_8959f:82[	.	.	AR=49;AS=0.392;GS=4
NC_040087.1	74940375	NC_040087.1:74940375:FP	T	]contig_12016r:960]T	.	.	AR=242;AS=0.964143;GS=1
NC_040087.1	74940240	NC_040087.1:74940240:FP	G	G[contig_12016r:226[	.	.	NOANCHOR
NC_040087.1	74964754	NC_040087.1:74964754:FP	T	]contig_10395r:900]T	.	.	AR=470;AS=0.973085;GS=1
NC_040087.1	74964759	NC_040087.1:74964759:FP	A	A[contig_10395r:200[	.	.	AR=345;AS=0.980114;GS=1
NC_040087.1	75346235	NC_040087.1:75346235:FP	T	T[contig_12133r:127[	.	.	AR=657;AS=0.982063;GS=1
NC_040087.1	75346236	NC_040087.1:75346236:FP	G	]contig_12133r:4667]G	.	.	NOANCHOR
NC_040087.1	75237091	NC_040087.1:75237091:FP	C	]contig_6199r:1119]C	.	.	AR=14;AS=0.538462;GS=1
NC_040087.1	75237080	NC_040087.1:75237080:FP	G	G[contig_6199r:235[	.	.	NOANCHOR
NC_040087.1	76731505	NC_040087.1:76731505:FP	G	G[contig_8696f:223[	.	.	AR=177;AS=0.951613;GS=1
NC_040087.1	77874158	NC_040087.1:77874158:FP	A	A[contig_2645r:123[	.	.	AR=1243;AS=0.649765;GS=1
NC_040087.1	77874011	NC_040087.1:77874011:FP	C	]contig_2645r:3253]C	.	.	NOANCHOR
NC_040087.1	76731501	NC_040087.1:76731501:FP	T	]contig_8696f:1740]T	.	.	AR=179;AS=0.539157;GS=2
NC_040087.1	79276058	NC_040087.1:79276058:FP	A	A[contig_8432r:271[	.	.	AR=420;AS=0.988235;GS=1
NC_040087.1	79276077	NC_040087.1:79276077:FP	T	]contig_8432r:1890]T	.	.	AR=206;AS=0.985646;GS=1
NC_040087.1	83087872	NC_040087.1:83087872:FP	A	A[contig_7677f:202[	.	.	AR=218;AS=0.951965;GS=1
NC_040087.1	83520331	NC_040087.1:83520331:FP	G	]contig_43f:1055]G	.	.	AR=6;AS=0.666667;GS=1
NC_040087.1	84838629	NC_040087.1:84838629:FP	G	G[contig_401r:107[	.	.	AR=2111;AS=0.4201;GS=1
NC_040087.1	84838553	NC_040087.1:84838553:FP	T	]contig_401r:1031]T	.	.	AR=2394;AS=0.414905;GS=1
NC_040088.1	813527	NC_040088.1:813527:FP	A	A[contig_1913f:68[	.	.	AR=544;AS=0.957746;GS=5
NC_040088.1	813746	NC_040088.1:813746:FP	A	]contig_1913f:1859]A	.	.	AR=154;AS=0.678414;GS=3
NC_040088.1	948230	NC_040088.1:948230:FP	C	C[contig_5493f:132[	.	.	AR=310;AS=0.395913;GS=1
NC_040088.1	948229	NC_040088.1:948229:FP	A	]contig_5493f:1310]A	.	.	NOANCHOR
NC_040088.1	1522627	NC_040088.1:1522627:FP	C	C[contig_11998f:501[	.	.	AR=661;AS=0.983631;GS=1
NC_040088.1	1522627	NC_040088.1:1522627:FP	C	]contig_11998f:3029]C	.	.	AR=580;AS=0.538033;GS=1
NC_040088.1	1581593	NC_040088.1:1581593:FP	T	T[contig_8928r:299[	.	.	AR=366;AS=0.986523;GS=1
NC_040088.1	1581555	NC_040088.1:1581555:FP	G	]contig_8928r:800]G	.	.	AR=281;AS=0.989437;GS=1
NC_040088.1	8015801	NC_040088.1:8015801:FP	T	T[contig_8175r:149[	.	.	AR=787;AS=0.307302;GS=2
NC_040088.1	7680710	NC_040088.1:7680710:FP	T	]contig_7313f:1392]T	.	.	AR=23;AS=0.560976;GS=1
NC_040088.1	8066033	NC_040088.1:8066033:FP	A	A[contig_11683f:186[	.	.	AR=71;AS=0.959459;GS=1
NC_040088.1	8065843	NC_040088.1:8065843:FP	A	]contig_11683f:970]A	.	.	AR=166;AS=0.954023;GS=1
NC_040088.1	9304063	NC_040088.1:9304063:FP	T	T[contig_8475r:428[	.	.	AR=114;AS=0.912;GS=2
NC_040088.1	9311364	NC_040088.1:9311364:FP	T	]contig_9334f:1229]T	.	.	AR=97;AS=0.979798;GS=1
NC_040088.1	9437191	NC_040088.1:9437191:FP	C	C[contig_12412r:380[	.	.	AR=21;AS=0.724138;GS=1
NC_040088.1	9437193	NC_040088.1:9437193:FP	A	]contig_12412r:1261]A	.	.	AR=34;AS=0.809524;GS=1
NC_040088.1	11040893	NC_040088.1:11040893:FP	G	]contig_10371f:2054]G	.	.	AR=311;AS=0.953988;GS=1
NC_040088.1	13782476	NC_040088.1:13782476:FP	C	]contig_8188r:1056]C	.	.	AR=4;AS=0.363636;GS=1
NC_040088.1	11040896	NC_040088.1:11040896:FP	A	A[contig_10371f:133[	.	.	AR=294;AS=0.967105;GS=1
NC_040088.1	25795440	NC_040088.1:25795440:FP	T	]contig_6882f:7123]T	.	.	AR=9;AS=0.473684;GS=1
NC_040088.1	29915186	NC_040088.1:29915186:FP	C	]contig_9347f:15350]C	.	.	AR=302;AS=0.980519;GS=5
NC_040088.1	29917988	NC_040088.1:29917988:FP	G	]contig_820f:7789]G	.	.	AR=13;AS=0.590909;GS=1
NC_040088.1	29911859	NC_040088.1:29911859:FP	A	A[contig_11891r:101[	.	.	AR=39;AS=0.453488;GS=2
NC_040088.1	29983112	NC_040088.1:29983112:FP	G	]contig_11891r:5434]G	.	.	AR=266;AS=0.858065;GS=1
NC_040088.1	29983718	NC_040088.1:29983718:FP	T	T[contig_9139r:318[	.	.	AR=34;AS=0.447368;GS=1
NC_040088.1	30018801	NC_040088.1:30018801:FP	G	]contig_10479f:1846]G	.	.	AR=32;AS=0.761905;GS=1
NC_040088.1	30157799	NC_040088.1:30157799:FP	T	]contig_11769f:1486]T	.	.	AR=16;AS=0.533333;GS=1
NC_040088.1	30164242	NC_040088.1:30164242:FP	T	]contig_11891f:5456]T	.	.	AR=40;AS=0.465116;GS=2
NC_040088.1	33970297	NC_040088.1:33970297:FP	A	]contig_10723f:1037]A	.	.	AR=332;AS=0.956772;GS=1
NC_040088.1	30158368	NC_040088.1:30158368:FP	A	A[contig_8935f:127[	.	.	AR=74;AS=0.870588;GS=3
NC_040088.1	38075472	NC_040088.1:38075472:FP	T	T[contig_9148r:315[	.	.	AR=686;AS=0.977208;GS=1
NC_040088.1	38075484	NC_040088.1:38075484:FP	A	]contig_9148r:1208]A	.	.	NOANCHOR
NC_040088.1	34941275	NC_040088.1:34941275:FP	A	]contig_12787f:834]A	.	.	AR=464;AS=0.980973;GS=1
NC_040088.1	42143904	NC_040088.1:42143904:FP	G	]contig_8924f:1158]G	.	.	AR=611;AS=0.890671;GS=1
NC_040088.1	42375299	NC_040088.1:42375299:FP	T	]contig_12863f:1034]T	.	.	AR=24;AS=0.827586;GS=1
NC_040088.1	42375292	NC_040088.1:42375292:FP	G	G[contig_12863f:121[	.	.	NOANCHOR
NC_040088.1	43167715	NC_040088.1:43167715:FP	C	C[contig_2739r:136[	.	.	AR=186;AS=0.94898;GS=1
NC_040088.1	43167745	NC_040088.1:43167745:FP	G	]contig_2739r:716]G	.	.	NOANCHOR
NC_040088.1	44226625	NC_040088.1:44226625:FP	T	T[contig_11599r:106[	.	.	AR=357;AS=0.962264;GS=1
NC_040088.1	44226626	NC_040088.1:44226626:FP	A	]contig_11599r:809]A	.	.	NOANCHOR
NC_040088.1	50778162	NC_040088.1:50778162:FP	C	C[contig_2145f:118[	.	.	AR=567;AS=0.870968;GS=1
NC_040088.1	50778165	NC_040088.1:50778165:FP	A	]contig_2145f:1193]A	.	.	NOANCHOR
NC_040088.1	43168306	NC_040088.1:43168306:FP	A	]contig_12881r:2175]A	.	.	AR=171;AS=0.934426;GS=1
NC_040088.1	52564716	NC_040088.1:52564716:FP	T	]contig_1885r:896]T	.	.	AR=543;AS=0.447282;GS=1
NC_040088.1	52564704	NC_040088.1:52564704:FP	C	C[contig_1885r:255[	.	.	AR=253;AS=0.951128;GS=1
NC_040088.1	54616514	NC_040088.1:54616514:FP	A	A[contig_7936r:315[	.	.	AR=497;AS=0.87193;GS=1
NC_040088.1	54616513	NC_040088.1:54616513:FP	G	]contig_7936r:923]G	.	.	NOANCHOR
NC_040088.1	65692727	NC_040088.1:65692727:FP	A	]contig_11008f:494]A	.	.	AR=15;AS=0.5;GS=1
NC_040088.1	62107792	NC_040088.1:62107792:FP	T	T[contig_5021f:96[	.	.	AR=388;AS=0.97;GS=1
NC_040088.1	65716652	NC_040088.1:65716652:FP	T	T[contig_11804r:178[	.	.	AR=287;AS=0.905363;GS=1
NC_040088.1	65707613	NC_040088.1:65707613:FP	A	]contig_8524r:892]A	.	.	AR=58;AS=0.805556;GS=1
NC_040088.1	65707069	NC_040088.1:65707069:FP	T	T[contig_8524r:132[	.	.	NOANCHOR
NC_040088.1	65717096	NC_040088.1:65717096:FP	A	]contig_11804r:683]A	.	.	AR=61;AS=0.504132;GS=1
NC_040088.1	65718078	NC_040088.1:65718078:FP	C	]contig_8813f:767]C	.	.	AR=212;AS=0.909871;GS=1
NC_040088.1	65717767	NC_040088.1:65717767:FP	A	A[contig_8813f:470[	.	.	AR=199;AS=0.934272;GS=1
NC_040088.1	66358193	NC_040088.1:66358193:FP	T	]contig_3934r:1320]T	.	.	AR=95;AS=0.641892;GS=1
NC_040088.1	70296762	NC_040088.1:70296762:FP	T	T[contig_2539r:180[	.	.	AR=487;AS=0.983838;GS=1
NC_040088.1	73148317	NC_040088.1:73148317:FP	C	C[contig_443r:96[	.	.	AR=118;AS=0.95935;GS=1
NC_040088.1	73543145	NC_040088.1:73543145:FP	G	G[contig_2951f:116[	.	.	AR=9;AS=0.818182;GS=1
NC_040088.1	70296796	NC_040088.1:70296796:FP	C	]contig_2539r:1010]C	.	.	AR=278;AS=0.982332;GS=1
NC_040088.1	74887652	NC_040088.1:74887652:FP	C	C[contig_9154r:274[	.	.	AR=634;AS=0.98908;GS=2
NC_040088.1	74887649	NC_040088.1:74887649:FP	G	]contig_9154r:1254]G	.	.	AR=434;AS=0.984127;GS=2
NC_040088.1	75782315	NC_040088.1:75782315:FP	A	A[contig_7964r:197[	.	.	AR=448;AS=0.676737;GS=1
NC_040088.1	77653587	NC_040088.1:77653587:FP	G	G[contig_7897f:250[	.	.	AR=543;AS=0.980144;GS=1
NC_040088.1	77655954	NC_040088.1:77655954:FP	C	C[contig_7897r:182[	.	.	AR=649;AS=0.718715;GS=1
NC_040088.1	75782313	NC_040088.1:75782313:FP	A	]contig_7964r:1048]A	.	.	AR=567;AS=0.987805;GS=1
NC_040088.1	79782950	NC_040088.1:79782950:FP	G	G[contig_2479f:243[	.	.	AR=219;AS=0.982063;GS=1
NC_040088.1	79782950	NC_040088.1:79782950:FP	G	]contig_2479f:854]G	.	.	NOANCHOR
NC_040088.1	82826273	NC_040088.1:82826273:FP	C	C[contig_7874r:197[	.	.	AR=496;AS=0.984127;GS=1
NC_040088.1	80473795	NC_040088.1:80473795:FP	C	]contig_7667f:1219]C	.	.	AR=24;AS=0.774194;GS=1
NC_040088.1	83061751	NC_040088.1:83061751:FP	A	A[contig_6351r:70[	.	.	AR=3;AS=0.75;GS=1
NC_040089.1	1940154	NC_040089.1:1940154:FP	T	]contig_3410r:1314]T	.	.	AR=685;AS=0.907285;GS=2
NC_040089.1	1939493	NC_040089.1:1939493:FP	G	G[contig_3410r:117[	.	.	NOANCHOR
NC_040089.1	2181096	NC_040089.1:2181096:FP	G	G[contig_2219f:274[	.	.	AR=989;AS=0.991976;GS=1
NC_040089.1	2181094	NC_040089.1:2181094:FP	C	]contig_2219f:1010]C	.	.	AR=762;AS=0.990897;GS=1
NC_040089.1	3199886	NC_040089.1:3199886:FP	A	A[contig_12429r:244[	.	.	AR=283;AS=0.96587;GS=1
NC_040089.1	6216150	NC_040089.1:6216150:FP	A	A[contig_10933f:133[	.	.	AR=129;AS=0.914894;GS=1
NC_040089.1	6216148	NC_040089.1:6216148:FP	T	]contig_10933f:1241]T	.	.	NOANCHOR
NC_040089.1	3199889	NC_040089.1:3199889:FP	G	]contig_12429r:959]G	.	.	AR=359;AS=0.991713;GS=1
NC_040089.1	10798411	NC_040089.1:10798411:FP	G	]contig_12193r:1150]G	.	.	AR=1405;AS=0.950609;GS=1
NC_040089.1	15796804	NC_040089.1:15796804:FP	T	]contig_5897r:1064]T	.	.	AR=320;AS=0.792079;GS=1
NC_040089.1	15796804	NC_040089.1:15796804:FP	T	T[contig_5897r:252[	.	.	NOANCHOR
NC_040089.1	10798534	NC_040089.1:10798534:FP	T	T[contig_12193r:158[	.	.	AR=1493;AS=0.973907;GS=1
NC_040089.1	17799351	NC_040089.1:17799351:FP	A	A[contig_8754f:121[	.	.	AR=284;AS=0.884735;GS=1
NC_040089.1	16083374	NC_040089.1:16083374:FP	C	]contig_12407f:7478]C	.	.	AR=42;AS=0.976744;GS=1
NC_040089.1	16083201	NC_040089.1:16083201:FP	A	A[contig_12407f:239[	.	.	NOANCHOR
NC_040089.1	18998654	NC_040089.1:18998654:FP	A	A[contig_5702r:198[	.	.	AR=488;AS=0.983871;GS=1
NC_040089.1	18998652	NC_040089.1:18998652:FP	T	]contig_5702r:1884]T	.	.	NOANCHOR
NC_040089.1	19712616	NC_040089.1:19712616:FP	C	]contig_8441r:1510]C	.	.	AR=420;AS=0.985915;GS=1
NC_040089.1	21992868	NC_040089.1:21992868:FP	T	T[contig_3702f:489[	.	.	AR=101;AS=0.590643;GS=1
NC_040089.1	28724794	NC_040089.1:28724794:FP	A	A[contig_1773f:103[	.	.	AR=21;AS=0.368421;GS=1
NC_040089.1	30436785	NC_040089.1:30436785:FP	T	]contig_9643f:21398]T	.	.	AR=896;AS=0.984615;GS=2
NC_040089.1	30437603	NC_040089.1:30437603:FP	C	C[contig_8348f:213[	.	.	AR=607;AS=0.983793;GS=1
NC_040089.1	31724018	NC_040089.1:31724018:FP	T	T[contig_5875f:121[	.	.	AR=20;AS=0.740741;GS=1
NC_040089.1	35548894	NC_040089.1:35548894:FP	A	A[contig_9620f:132[	.	.	AR=142;AS=0.806818;GS=1
NC_040089.1	35548900	NC_040089.1:35548900:FP	G	]contig_9620f:3655]G	.	.	NOANCHOR
NC_040089.1	30774749	NC_040089.1:30774749:FP	G	]contig_2185f:737]G	.	.	AR=134;AS=1;GS=1
NC_040089.1	30774749	NC_040089.1:30774749:FP	G	G[contig_2185f:100[	.	.	NOANCHOR
NC_040089.1	39649021	NC_040089.1:39649021:FP	T	T[contig_11815r:162[	.	.	AR=780;AS=0.991105;GS=1
NC_040089.1	40211563	NC_040089.1:40211563:FP	A	]contig_3632r:3907]A	.	.	AR=30;AS=0.75;GS=1
NC_040089.1	40344081	NC_040089.1:40344081:FP	A	A[contig_12344f:206[	.	.	AR=208;AS=0.945455;GS=1
NC_040089.1	40466221	NC_040089.1:40466221:FP	C	C[contig_10434r:286[	.	.	AR=554;AS=0.984014;GS=1
NC_040089.1	40466219	NC_040089.1:40466219:FP	C	]contig_10434r:1216]C	.	.	NOANCHOR
NC_040089.1	40344079	NC_040089.1:40344079:FP	C	]contig_12344f:908]C	.	.	AR=535;AS=0.990741;GS=1
NC_040089.1	43195379	NC_040089.1:43195379:FP	G	]contig_924f:985]G	.	.	AR=180;AS=0.303541;GS=1
NC_040089.1	45172352	NC_040089.1:45172352:FP	T	]contig_5464f:1892]T	.	.	AR=411;AS=0.987981;GS=1
NC_040089.1	45172355	NC_040089.1:45172355:FP	T	T[contig_5464f:267[	.	.	NOANCHOR
NC_040089.1	50697143	NC_040089.1:50697143:FP	T	]contig_3961f:2153]T	.	.	AR=139;AS=0.567347;GS=1
NC_040089.1	53439056	NC_040089.1:53439056:FP	T	]contig_3043r:1380]T	.	.	AR=345;AS=0.974576;GS=1
NC_040089.1	43195316	NC_040089.1:43195316:FP	A	A[contig_924f:134[	.	.	AR=161;AS=0.975758;GS=1
NC_040089.1	54653952	NC_040089.1:54653952:FP	T	T[contig_8589f:229[	.	.	AR=37;AS=0.560606;GS=1
NC_040089.1	54653950	NC_040089.1:54653950:FP	A	]contig_8589f:2268]A	.	.	NOANCHOR
NC_040089.1	54679837	NC_040089.1:54679837:FP	T	]contig_3443f:1951]T	.	.	AR=275;AS=0.96831;GS=2
NC_040089.1	59038037	NC_040089.1:59038037:FP	T	]contig_9234r:934]T	.	.	AR=105;AS=0.972222;GS=1
NC_040089.1	59487223	NC_040089.1:59487223:FP	G	]contig_8306f:1521]G	.	.	AR=463;AS=0.980932;GS=1
NC_040089.1	59036923	NC_040089.1:59036923:FP	T	T[contig_9234r:94[	.	.	AR=132;AS=0.963504;GS=1
NC_040089.1	61006235	NC_040089.1:61006235:FP	A	A[contig_2716f:228[	.	.	AR=681;AS=0.991266;GS=3
NC_040089.1	61006273	NC_040089.1:61006273:FP	A	]contig_2716f:1648]A	.	.	NOANCHOR
NC_040089.1	60405536	NC_040089.1:60405536:FP	T	]contig_6480r:1219]T	.	.	AR=565;AS=0.580678;GS=1
NC_040089.1	61353156	NC_040089.1:61353156:FP	C	C[contig_90r:105[	.	.	AR=4261;AS=0.970836;GS=1
NC_040089.1	61353085	NC_040089.1:61353085:FP	T	]contig_90r:1127]T	.	.	AR=7360;AS=0.977034;GS=1
NC_040089.1	67279625	NC_040089.1:67279625:FP	A	A[contig_10696f:257[	.	.	AR=250;AS=0.972763;GS=2
NC_040089.1	67279626	NC_040089.1:67279626:FP	C	]contig_10696f:1224]C	.	.	NOANCHOR
NC_040089.1	69390245	NC_040089.1:69390245:FP	T	T[contig_2891r:112[	.	.	AR=82;AS=0.911111;GS=1
NC_040089.1	70505349	NC_040089.1:70505349:FP	T	T[contig_2534f:306[	.	.	AR=432;AS=0.972973;GS=1
NC_040089.1	70505355	NC_040089.1:70505355:FP	T	]contig_2534f:1686]T	.	.	NOANCHOR
NC_040089.1	67490591	NC_040089.1:67490591:FP	T	]contig_2904r:1045]T	.	.	AR=217;AS=0.93133;GS=1
NC_040089.1	67490570	NC_040089.1:67490570:FP	G	G[contig_2904r:55[	.	.	NOANCHOR
NC_040089.1	74529335	NC_040089.1:74529335:FP	A	]contig_6155f:2461]A	.	.	AR=343;AS=0.934605;GS=1
NC_040089.1	75166854	NC_040089.1:75166854:FP	C	]contig_12756f:1360]C	.	.	AR=61;AS=0.575472;GS=1
NC_040089.1	75166855	NC_040089.1:75166855:FP	C	C[contig_12756f:114[	.	.	AR=172;AS=0.934783;GS=1
NC_040089.1	75631161	NC_040089.1:75631161:FP	A	]contig_13019f:1005]A	.	.	AR=491;AS=0.958984;GS=1
NC_040089.1	75631160	NC_040089.1:75631160:FP	G	G[contig_13019f:110[	.	.	NOANCHOR
NC_040089.1	77293898	NC_040089.1:77293898:FP	G	G[contig_12526r:101[	.	.	AR=1458;AS=0.956066;GS=1
NC_040089.1	77293832	NC_040089.1:77293832:FP	G	]contig_12526r:892]G	.	.	AR=2194;AS=0.935608;GS=1
NC_040089.1	77874178	NC_040089.1:77874178:FP	T	T[contig_10376f:113[	.	.	AR=164;AS=0.911111;GS=1
NC_040089.1	80476383	NC_040089.1:80476383:FP	T	T[contig_10466f:297[	.	.	AR=577;AS=0.500434;GS=1
NC_040089.1	80476396	NC_040089.1:80476396:FP	G	]contig_10466f:2396]G	.	.	NOANCHOR
NC_040089.1	77874679	NC_040089.1:77874679:FP	T	]contig_3353f:4575]T	.	.	AR=214;AS=0.934498;GS=3
NC_040089.1	80487279	NC_040089.1:80487279:FP	A	]contig_5889f:1339]A	.	.	AR=1518;AS=0.939938;GS=1
NC_040089.1	80487378	NC_040089.1:80487378:FP	C	C[contig_5889f:115[	.	.	AR=896;AS=0.887129;GS=1
NC_040089.1	80587039	NC_040089.1:80587039:FP	A	]contig_1642r:1263]A	.	.	AR=77;AS=0.974684;GS=1
NC_040089.1	80586992	NC_040089.1:80586992:FP	T	T[contig_1642r:77[	.	.	NOANCHOR
NC_040089.1	80873764	NC_040089.1:80873764:FP	C	C[contig_1069f:120[	.	.	AR=1818;AS=0.970117;GS=1
NC_040089.1	80873702	NC_040089.1:80873702:FP	T	]contig_1069f:1065]T	.	.	AR=949;AS=0.873849;GS=1
NC_040090.1	772689	NC_040090.1:772689:FP	A	A[contig_950f:193[	.	.	AR=4565;AS=0.975844;GS=2
NC_040090.1	1003975	NC_040090.1:1003975:FP	G	G[contig_5939r:95[	.	.	AR=42;AS=0.84;GS=1
NC_040090.1	1003970	NC_040090.1:1003970:FP	A	]contig_5939r:2002]A	.	.	NOANCHOR
NC_040090.1	772637	NC_040090.1:772637:FP	A	]contig_950f:1190]A	.	.	AR=2533;AS=0.980263;GS=2
NC_040090.1	2343842	NC_040090.1:2343842:FP	G	]contig_12029r:1238]G	.	.	AR=475;AS=0.979381;GS=2
NC_040090.1	2343816	NC_040090.1:2343816:FP	T	T[contig_12029r:202[	.	.	AR=638;AS=0.998435;GS=2
NC_040090.1	3431472	NC_040090.1:3431472:FP	C	]contig_12984r:1537]C	.	.	AR=865;AS=0.336969;GS=1
NC_040090.1	3431473	NC_040090.1:3431473:FP	C	C[contig_12984r:131[	.	.	NOANCHOR
NC_040090.1	3674536	NC_040090.1:3674536:FP	T	T[contig_1211f:124[	.	.	AR=515;AS=0.969868;GS=1
NC_040090.1	3676047	NC_040090.1:3676047:FP	A	]contig_1211f:977]A	.	.	AR=348;AS=0.988636;GS=2
NC_040090.1	4336851	NC_040090.1:4336851:FP	T	]contig_8417f:2135]T	.	.	AR=51;AS=0.822581;GS=1
NC_040090.1	4336839	NC_040090.1:4336839:FP	A	A[contig_10581f:128[	.	.	AR=5;AS=0.357143;GS=1
NC_040090.1	4460120	NC_040090.1:4460120:FP	T	T[contig_6211f:252[	.	.	AR=5;AS=0.454545;GS=1
NC_040090.1	4524312	NC_040090.1:4524312:FP	T	]contig_8800f:988]T	.	.	AR=211;AS=0.523573;GS=1
NC_040090.1	4898144	NC_040090.1:4898144:FP	A	]contig_12007f:4413]A	.	.	AR=9;AS=0.642857;GS=1
NC_040090.1	4918786	NC_040090.1:4918786:FP	A	]contig_6187f:1158]A	.	.	AR=55;AS=0.964912;GS=1
NC_040090.1	4523976	NC_040090.1:4523976:FP	T	T[contig_8800f:240[	.	.	AR=338;AS=0.985423;GS=1
NC_040090.1	5961835	NC_040090.1:5961835:FP	G	G[contig_1392f:126[	.	.	AR=214;AS=0.955357;GS=1
NC_040090.1	5883601	NC_040090.1:5883601:FP	A	]contig_11577r:967]A	.	.	AR=116;AS=0.913386;GS=1
NC_040090.1	5883604	NC_040090.1:5883604:FP	T	T[contig_11577r:96[	.	.	NOANCHOR
NC_040090.1	8819587	NC_040090.1:8819587:FP	C	]contig_8331r:974]C	.	.	AR=420;AS=0.967742;GS=1
NC_040090.1	8819609	NC_040090.1:8819609:FP	C	C[contig_8331r:157[	.	.	NOANCHOR
NC_040090.1	8320722	NC_040090.1:8320722:FP	C	C[contig_9165r:213[	.	.	AR=48;AS=0.888889;GS=1
NC_040090.1	8320668	NC_040090.1:8320668:FP	C	]contig_9165r:992]C	.	.	NOANCHOR
NC_040090.1	9800326	NC_040090.1:9800326:FP	C	C[contig_2155r:114[	.	.	AR=165;AS=0.595668;GS=1
NC_040090.1	9413792	NC_040090.1:9413792:FP	A	]contig_2671f:1362]A	.	.	AR=612;AS=0.727705;GS=1
NC_040090.1	9811423	NC_040090.1:9811423:FP	C	]contig_2155r:1232]C	.	.	AR=421;AS=0.967816;GS=1
NC_040090.1	13513718	NC_040090.1:13513718:FP	T	T[contig_1964r:87[	.	.	AR=29;AS=0.935484;GS=1
NC_040090.1	13513719	NC_040090.1:13513719:FP	G	]contig_1964r:1214]G	.	.	AR=15;AS=0.9375;GS=1
NC_040090.1	14393630	NC_040090.1:14393630:FP	G	G[contig_12345r:110[	.	.	AR=442;AS=0.975717;GS=1
NC_040090.1	14393272	NC_040090.1:14393272:FP	C	]contig_12345r:935]C	.	.	AR=211;AS=0.917391;GS=1
NC_040090.1	14663123	NC_040090.1:14663123:FP	T	T[contig_2016r:236[	.	.	AR=266;AS=0.956835;GS=2
NC_040090.1	14852239	NC_040090.1:14852239:FP	A	]contig_8078f:3893]A	.	.	AR=388;AS=0.989796;GS=3
NC_040090.1	14945098	NC_040090.1:14945098:FP	T	T[contig_8799f:94[	.	.	AR=1010;AS=0.90583;GS=1
NC_040090.1	17998562	NC_040090.1:17998562:FP	G	G[contig_2889f:192[	.	.	AR=683;AS=0.981322;GS=1
NC_040090.1	14945096	NC_040090.1:14945096:FP	C	]contig_8799f:984]C	.	.	AR=1063;AS=0.383616;GS=1
NC_040090.1	18644480	NC_040090.1:18644480:FP	T	T[contig_2483r:114[	.	.	AR=111;AS=0.948718;GS=1
NC_040090.1	24674966	NC_040090.1:24674966:FP	T	T[contig_6193r:154[	.	.	AR=526;AS=0.983178;GS=1
NC_040090.1	24675181	NC_040090.1:24675181:FP	T	]contig_6193r:2110]T	.	.	NOANCHOR
NC_040090.1	27014161	NC_040090.1:27014161:FP	A	A[contig_5457r:106[	.	.	AR=163;AS=0.964497;GS=1
NC_040090.1	27014329	NC_040090.1:27014329:FP	A	A[contig_2874f:103[	.	.	AR=117;AS=0.966942;GS=1
NC_040090.1	27014483	NC_040090.1:27014483:FP	C	]contig_2874f:1515]C	.	.	NOANCHOR
NC_040090.1	18644480	NC_040090.1:18644480:FP	T	]contig_2483r:3103]T	.	.	AR=93;AS=0.958763;GS=1
NC_040090.1	32281554	NC_040090.1:32281554:FP	C	C[contig_6274r:288[	.	.	AR=247;AS=0.595181;GS=2
NC_040090.1	32723230	NC_040090.1:32723230:FP	T	T[contig_8397r:124[	.	.	AR=72;AS=0.705882;GS=1
NC_040090.1	32559692	NC_040090.1:32559692:FP	C	]contig_8227r:1203]C	.	.	AR=71;AS=0.855422;GS=1
NC_040090.1	33521811	NC_040090.1:33521811:FP	T	T[contig_2906f:124[	.	.	AR=151;AS=0.932099;GS=1
NC_040090.1	33521811	NC_040090.1:33521811:FP	T	]contig_2906f:877]T	.	.	AR=443;AS=0.980088;GS=1
NC_040090.1	37619130	NC_040090.1:37619130:FP	A	]contig_9681f:1002]A	.	.	AR=313;AS=0.923304;GS=1
NC_040090.1	37622390	NC_040090.1:37622390:FP	C	]contig_10261r:1978]C	.	.	AR=127;AS=0.907143;GS=1
NC_040090.1	37626504	NC_040090.1:37626504:FP	A	]contig_10165f:1064]A	.	.	AR=223;AS=0.925311;GS=2
NC_040090.1	37641527	NC_040090.1:37641527:FP	C	]contig_8697f:887]C	.	.	AR=25;AS=0.757576;GS=2
NC_040090.1	36735446	NC_040090.1:36735446:FP	A	A[contig_1381f:98[	.	.	AR=255;AS=0.977011;GS=2
NC_040090.1	37668019	NC_040090.1:37668019:FP	A	A[contig_10597r:130[	.	.	AR=52;AS=0.658228;GS=1
NC_040090.1	37668022	NC_040090.1:37668022:FP	G	G[contig_10596f:381[	.	.	AR=118;AS=0.674286;GS=1
NC_040090.1	37667433	NC_040090.1:37667433:FP	C	]contig_6099r:1152]C	.	.	AR=41;AS=0.911111;GS=1
NC_040090.1	37667181	NC_040090.1:37667181:FP	T	]contig_5759f:979]T	.	.	AR=4;AS=0.333333;GS=1
NC_040090.1	37688535	NC_040090.1:37688535:FP	A	A[contig_8736r:237[	.	.	AR=16;AS=0.470588;GS=1
NC_040090.1	37719573	NC_040090.1:37719573:FP	T	T[contig_3190r:237[	.	.	AR=229;AS=0.954167;GS=4
NC_040090.1	37719767	NC_040090.1:37719767:FP	G	G[contig_481r:48[	.	.	AR=280;AS=0.949153;GS=1
NC_040090.1	37731977	NC_040090.1:37731977:FP	G	G[contig_8823f:439[	.	.	AR=96;AS=0.888889;GS=1
NC_040090.1	37717017	NC_040090.1:37717017:FP	C	]contig_10120f:2182]C	.	.	AR=41;AS=0.745455;GS=1
NC_040090.1	37740038	NC_040090.1:37740038:FP	C	]contig_7068r:1973]C	.	.	AR=71;AS=0.865854;GS=3
NC_040090.1	37754851	NC_040090.1:37754851:FP	T	]contig_8821r:1917]T	.	.	AR=50;AS=0.46729;GS=2
NC_040090.1	37755098	NC_040090.1:37755098:FP	T	]contig_8759f:1061]T	.	.	AR=42;AS=0.545455;GS=1
NC_040090.1	37757862	NC_040090.1:37757862:FP	T	]contig_6026r:1770]T	.	.	AR=34;AS=0.755556;GS=1
NC_040090.1	37757779	NC_040090.1:37757779:FP	A	A[contig_10169r:397[	.	.	AR=38;AS=0.745098;GS=1
NC_040090.1	37802200	NC_040090.1:37802200:FP	G	]contig_9716r:985]G	.	.	NOANCHOR
NC_040090.1	37768834	NC_040090.1:37768834:FP	T	]contig_8846r:746]T	.	.	AR=9;AS=0.375;GS=1
NC_040090.1	37768250	NC_040090.1:37768250:FP	T	T[contig_8846r:132[	.	.	NOANCHOR
NC_040090.1	37813304	NC_040090.1:37813304:FP	T	]contig_10114f:1366]T	.	.	AR=70;AS=0.744681;GS=1
NC_040090.1	38101865	NC_040090.1:38101865:FP	T	]contig_9681r:1184]T	.	.	AR=17;AS=0.68;GS=1
NC_040090.1	38113438	NC_040090.1:38113438:FP	T	]contig_5038r:2404]T	.	.	AR=780;AS=0.979899;GS=2
NC_040090.1	38117472	NC_040090.1:38117472:FP	T	T[contig_5731r:183[	.	.	AR=175;AS=0.945946;GS=1
NC_040090.1	38119551	NC_040090.1:38119551:FP	C	C[contig_3190f:165[	.	.	AR=245;AS=0.921053;GS=1
NC_040090.1	38117621	NC_040090.1:38117621:FP	T	]contig_10232f:880]T	.	.	AR=66;AS=0.825;GS=1
NC_040090.1	38117045	NC_040090.1:38117045:FP	A	A[contig_10232f:302[	.	.	NOANCHOR
NC_040090.1	38157365	NC_040090.1:38157365:FP	T	T[contig_10169f:187[	.	.	AR=22;AS=0.611111;GS=1
NC_040090.1	38158195	NC_040090.1:38158195:FP	A	A[contig_9325r:682[	.	.	AR=26;AS=0.329114;GS=1
NC_040090.1	38158608	NC_040090.1:38158608:FP	C	]contig_9325r:1072]C	.	.	NOANCHOR
NC_040090.1	38157662	NC_040090.1:38157662:FP	A	]contig_8782f:1130]A	.	.	AR=16;AS=0.5;GS=1
NC_040090.1	38198186	NC_040090.1:38198186:FP	G	G[contig_10272f:208[	.	.	AR=55;AS=0.679012;GS=1
NC_040090.1	38206231	NC_040090.1:38206231:FP	A	A[contig_10354r:89[	.	.	AR=68;AS=0.492754;GS=1
NC_040090.1	38209104	NC_040090.1:38209104:FP	T	T[contig_10090f:357[	.	.	AR=110;AS=0.748299;GS=2
NC_040090.1	38199378	NC_040090.1:38199378:FP	A	]contig_6308f:1216]A	.	.	AR=21;AS=0.65625;GS=1
NC_040090.1	39427326	NC_040090.1:39427326:FP	T	]contig_7979f:1128]T	.	.	AR=172;AS=0.966292;GS=1
NC_040090.1	39426843	NC_040090.1:39426843:FP	C	C[contig_7979f:858[	.	.	NOANCHOR
NC_040090.1	38337050	NC_040090.1:38337050:FP	C	C[contig_8077r:258[	.	.	AR=66;AS=0.868421;GS=2
NC_040090.1	41296922	NC_040090.1:41296922:FP	G	G[contig_11822f:205[	.	.	AR=403;AS=0.959524;GS=1
NC_040090.1	41296924	NC_040090.1:41296924:FP	A	]contig_11822f:920]A	.	.	NOANCHOR
NC_040090.1	40767544	NC_040090.1:40767544:FP	A	]contig_4569f:2211]A	.	.	AR=80;AS=0.952381;GS=1
NC_040090.1	40767546	NC_040090.1:40767546:FP	C	C[contig_4569f:104[	.	.	NOANCHOR
NC_040090.1	41623200	NC_040090.1:41623200:FP	A	]contig_5029r:1005]A	.	.	AR=119;AS=0.944444;GS=1
NC_040090.1	41622939	NC_040090.1:41622939:FP	A	A[contig_11593r:122[	.	.	AR=442;AS=0.967177;GS=3
NC_040090.1	44098509	NC_040090.1:44098509:FP	G	G[contig_3487r:104[	.	.	AR=105;AS=0.460526;GS=3
NC_040090.1	43160914	NC_040090.1:43160914:FP	G	]contig_12829r:1374]G	.	.	AR=112;AS=0.982456;GS=1
NC_040090.1	43160909	NC_040090.1:43160909:FP	A	A[contig_12829r:104[	.	.	NOANCHOR
NC_040090.1	45635060	NC_040090.1:45635060:FP	C	C[contig_11046f:105[	.	.	AR=792;AS=0.98263;GS=1
NC_040090.1	45635058	NC_040090.1:45635058:FP	A	]contig_11046f:1387]A	.	.	NOANCHOR
NC_040090.1	47104115	NC_040090.1:47104115:FP	A	A[contig_2798r:102[	.	.	AR=615;AS=0.699659;GS=1
NC_040090.1	47104258	NC_040090.1:47104258:FP	T	]contig_2798r:1713]T	.	.	NOANCHOR
NC_040090.1	45640269	NC_040090.1:45640269:FP	A	]contig_8290f:2693]A	.	.	AR=225;AS=0.945378;GS=1
NC_040090.1	48587452	NC_040090.1:48587452:FP	G	]contig_11808f:2339]G	.	.	AR=162;AS=0.975904;GS=1
NC_040090.1	48587452	NC_040090.1:48587452:FP	G	G[contig_11808f:199[	.	.	NOANCHOR
NC_040090.1	50750023	NC_040090.1:50750023:FP	T	T[contig_1444f:76[	.	.	AR=349;AS=0.97486;GS=1
NC_040090.1	50589060	NC_040090.1:50589060:FP	G	]contig_5553f:6962]G	.	.	AR=3;AS=0.6;GS=1
NC_040090.1	54854170	NC_040090.1:54854170:FP	A	A[contig_5026r:104[	.	.	AR=34;AS=0.971429;GS=1
NC_040090.1	54854184	NC_040090.1:54854184:FP	A	]contig_5026r:1407]A	.	.	AR=10;AS=0.714286;GS=1
NC_040090.1	54944651	NC_040090.1:54944651:FP	C	C[contig_10921r:156[	.	.	AR=316;AS=0.969325;GS=3
NC_040090.1	54944650	NC_040090.1:54944650:FP	T	]contig_10921r:2459]T	.	.	AR=211;AS=0.356419;GS=1
NC_040090.1	57258661	NC_040090.1:57258661:FP	C	]contig_4601r:872]C	.	.	AR=236;AS=0.406897;GS=1
NC_040090.1	57258661	NC_040090.1:57258661:FP	C	C[contig_4601r:100[	.	.	AR=233;AS=0.695522;GS=1
NC_040090.1	59116232	NC_040090.1:59116232:FP	C	]contig_571r:1135]C	.	.	AR=386;AS=0.982188;GS=3
NC_040090.1	59939085	NC_040090.1:59939085:FP	A	A[contig_2449f:122[	.	.	AR=149;AS=0.986755;GS=1
NC_040090.1	59939089	NC_040090.1:59939089:FP	T	]contig_2449f:1775]T	.	.	AR=132;AS=0.956522;GS=1
NC_040090.1	64683017	NC_040090.1:64683017:FP	T	]contig_10282r:2991]T	.	.	AR=323;AS=0.917614;GS=1
NC_040090.1	64682508	NC_040090.1:64682508:FP	T	T[contig_825r:113[	.	.	AR=563;AS=0.396479;GS=3
NC_040090.1	64786707	NC_040090.1:64786707:FP	A	]contig_8309r:1021]A	.	.	AR=112;AS=0.973913;GS=1
NC_040090.1	64786696	NC_040090.1:64786696:FP	T	T[contig_8309r:335[	.	.	NOANCHOR
NC_040090.1	66979621	NC_040090.1:66979621:FP	A	A[contig_9605f:162[	.	.	AR=493;AS=0.986;GS=1
NC_040090.1	66979620	NC_040090.1:66979620:FP	G	]contig_8878r:2026]G	.	.	AR=301;AS=0.970968;GS=2
NC_040090.1	66979621	NC_040090.1:66979621:FP	A	A[contig_8878r:350[	.	.	NOANCHOR
NC_040090.1	67340793	NC_040090.1:67340793:FP	A	A[contig_8930r:110[	.	.	AR=66;AS=0.970588;GS=1
NC_040090.1	67340793	NC_040090.1:67340793:FP	A	]contig_8930r:977]A	.	.	AR=113;AS=0.982609;GS=1
NC_040090.1	70400085	NC_040090.1:70400085:FP	T	T[contig_5058r:100[	.	.	AR=330;AS=0.962099;GS=1
NC_040090.1	70400086	NC_040090.1:70400086:FP	T	]contig_5058r:826]T	.	.	AR=313;AS=0.966049;GS=1
NC_040090.1	71477473	NC_040090.1:71477473:FP	C	]contig_11755r:2098]C	.	.	AR=315;AS=0.981308;GS=1
NC_040090.1	73026276	NC_040090.1:73026276:FP	A	]contig_9583f:1682]A	.	.	AR=94;AS=0.87037;GS=1
NC_040090.1	71477397	NC_040090.1:71477397:FP	T	T[contig_6444r:122[	.	.	AR=488;AS=0.453532;GS=1
NC_040090.1	71477030	NC_040090.1:71477030:FP	T	]contig_6444r:1262]T	.	.	NOANCHOR
NC_040090.1	74513828	NC_040090.1:74513828:FP	T	]contig_3373r:3497]T	.	.	AR=181;AS=0.391775;GS=1
NC_040090.1	76455851	NC_040090.1:76455851:FP	G	]contig_8093r:774]G	.	.	AR=366;AS=0.973404;GS=1
NC_040090.1	76455850	NC_040090.1:76455850:FP	T	T[contig_8093r:100[	.	.	NOANCHOR
NC_040090.1	76653298	NC_040090.1:76653298:FP	G	]contig_9187r:1953]G	.	.	AR=171;AS=0.966102;GS=2
NC_040090.1	76653297	NC_040090.1:76653297:FP	C	C[contig_9187r:124[	.	.	AR=322;AS=0.938776;GS=1
NC_040090.1	78240015	NC_040090.1:78240015:FP	T	]contig_12362r:1930]T	.	.	AR=330;AS=0.953757;GS=1
NC_040090.1	78564254	NC_040090.1:78564254:FP	C	C[contig_1062f:65[	.	.	AR=30;AS=0.638298;GS=1
NC_040090.1	78573013	NC_040090.1:78573013:FP	C	]contig_1062f:1024]C	.	.	AR=25;AS=0.581395;GS=1
NC_040090.1	78591714	NC_040090.1:78591714:FP	T	T[contig_9661r:42[	.	.	AR=64;AS=0.955224;GS=1
NC_040090.1	78592325	NC_040090.1:78592325:FP	A	]contig_9661r:817]A	.	.	AR=88;AS=0.956522;GS=2
NC_040090.1	79019555	NC_040090.1:79019555:FP	C	]contig_8818f:1143]C	.	.	AR=423;AS=0.626667;GS=1
NC_040090.1	79019556	NC_040090.1:79019556:FP	A	A[contig_8818f:107[	.	.	AR=500;AS=0.641849;GS=1
NC_040090.1	80210866	NC_040090.1:80210866:FP	T	T[contig_10375r:326[	.	.	AR=483;AS=0.983707;GS=1
NC_040090.1	80210864	NC_040090.1:80210864:FP	G	]contig_10375r:1143]G	.	.	AR=389;AS=0.962871;GS=1
NC_040090.1	80425683	NC_040090.1:80425683:FP	A	]contig_7783r:858]A	.	.	AR=619;AS=0.974803;GS=1
NC_040090.1	82306423	NC_040090.1:82306423:FP	G	]contig_5222r:2495]G	.	.	AR=268;AS=0.967509;GS=1
NC_040090.1	82306424	NC_040090.1:82306424:FP	G	G[contig_5222r:70[	.	.	NOANCHOR
NC_040090.1	82380410	NC_040090.1:82380410:FP	A	]contig_10510f:1372]A	.	.	AR=321;AS=0.984663;GS=1
NC_040090.1	82380397	NC_040090.1:82380397:FP	T	T[contig_10510f:244[	.	.	NOANCHOR
NC_040090.1	83230941	NC_040090.1:83230941:FP	A	]contig_5083r:3427]A	.	.	AR=5;AS=0.625;GS=1
NC_040090.1	83230184	NC_040090.1:83230184:FP	T	]contig_3445r:560]T	.	.	AR=5;AS=0.333333;GS=1
NC_040090.1	80425684	NC_040090.1:80425684:FP	G	G[contig_7783r:378[	.	.	AR=568;AS=0.894488;GS=1
NC_040090.1	83297758	NC_040090.1:83297758:FP	G	]contig_101r:1694]G	.	.	AR=18;AS=0.857143;GS=2
NC_040090.1	83368138	NC_040090.1:83368138:FP	T	T[contig_3333r:302[	.	.	AR=125;AS=0.880282;GS=1
NC_040090.1	83563982	NC_040090.1:83563982:FP	A	A[contig_3342r:135[	.	.	AR=474;AS=0.983402;GS=1
NC_040090.1	83864083	NC_040090.1:83864083:FP	T	T[contig_6278r:337[	.	.	AR=58;AS=0.966667;GS=1
NC_040090.1	84225153	NC_040090.1:84225153:FP	A	]contig_8958f:1346]A	.	.	NOANCHOR
NC_040090.1	83369596	NC_040090.1:83369596:FP	C	]contig_3333r:656]C	.	.	AR=18;AS=0.818182;GS=2
NC_040091.1	82456	NC_040091.1:82456:FP	T	]contig_6832r:1726]T	.	.	AR=133;AS=0.665;GS=1
NC_040091.1	2722914	NC_040091.1:2722914:FP	T	T[contig_8752r:109[	.	.	AR=295;AS=0.400815;GS=1
NC_040091.1	5700223	NC_040091.1:5700223:FP	C	C[contig_2476r:115[	.	.	AR=94;AS=0.895238;GS=1
NC_040091.1	5700222	NC_040091.1:5700222:FP	A	]contig_2476r:923]A	.	.	NOANCHOR
NC_040091.1	5743515	NC_040091.1:5743515:FP	A	A[contig_9142f:289[	.	.	AR=30;AS=0.638298;GS=2
NC_040091.1	8001982	NC_040091.1:8001982:FP	G	G[contig_5441r:194[	.	.	AR=437;AS=0.968958;GS=1
NC_040091.1	2722912	NC_040091.1:2722912:FP	T	]contig_8752r:1326]T	.	.	AR=195;AS=0.906977;GS=1
NC_040091.1	8021319	NC_040091.1:8021319:FP	T	T[contig_9100f:293[	.	.	AR=212;AS=0.913793;GS=2
NC_040091.1	8875402	NC_040091.1:8875402:FP	C	C[contig_84f:89[	.	.	AR=49;AS=0.844828;GS=1
NC_040091.1	8875432	NC_040091.1:8875432:FP	A	]contig_84f:1170]A	.	.	NOANCHOR
NC_040091.1	8021321	NC_040091.1:8021321:FP	T	]contig_9100f:1010]T	.	.	AR=360;AS=0.972973;GS=2
NC_040091.1	9166257	NC_040091.1:9166257:FP	G	G[contig_1776f:103[	.	.	AR=238;AS=0.937008;GS=1
NC_040091.1	9642659	NC_040091.1:9642659:FP	A	A[contig_1540f:88[	.	.	AR=200;AS=0.475059;GS=3
NC_040091.1	9641821	NC_040091.1:9641821:FP	T	]contig_1540f:8852]T	.	.	NOANCHOR
NC_040091.1	11069730	NC_040091.1:11069730:FP	G	G[contig_9317r:105[	.	.	AR=441;AS=0.940299;GS=2
NC_040091.1	9276376	NC_040091.1:9276376:FP	C	]contig_489r:1206]C	.	.	AR=500;AS=0.434028;GS=1
NC_040091.1	9275466	NC_040091.1:9275466:FP	T	T[contig_489r:83[	.	.	NOANCHOR
NC_040091.1	11461109	NC_040091.1:11461109:FP	A	]contig_22r:977]A	.	.	NOANCHOR
NC_040091.1	12836077	NC_040091.1:12836077:FP	G	G[contig_11940r:334[	.	.	AR=245;AS=0.968379;GS=1
NC_040091.1	12367303	NC_040091.1:12367303:FP	T	]contig_5349f:1229]T	.	.	AR=363;AS=0.970588;GS=2
NC_040091.1	12367264	NC_040091.1:12367264:FP	G	G[contig_5349f:88[	.	.	NOANCHOR
NC_040091.1	14170094	NC_040091.1:14170094:FP	T	]contig_5089r:947]T	.	.	AR=284;AS=0.972603;GS=1
NC_040091.1	14374583	NC_040091.1:14374583:FP	T	]contig_623r:2528]T	.	.	AR=543;AS=0.978378;GS=1
NC_040091.1	14170095	NC_040091.1:14170095:FP	G	G[contig_5089r:104[	.	.	AR=544;AS=0.419429;GS=1
NC_040091.1	15808842	NC_040091.1:15808842:FP	G	]contig_7744r:1289]G	.	.	AR=169;AS=0.938889;GS=1
NC_040091.1	15808842	NC_040091.1:15808842:FP	G	G[contig_7744r:103[	.	.	NOANCHOR
NC_040091.1	16507952	NC_040091.1:16507952:FP	T	]contig_2612r:2576]T	.	.	AR=157;AS=0.945783;GS=1
NC_040091.1	16567525	NC_040091.1:16567525:FP	T	]contig_381f:846]T	.	.	AR=205;AS=0.940367;GS=1
NC_040091.1	16567527	NC_040091.1:16567527:FP	A	A[contig_381f:85[	.	.	NOANCHOR
NC_040091.1	16507461	NC_040091.1:16507461:FP	A	A[contig_5869f:152[	.	.	AR=87;AS=0.737288;GS=2
NC_040091.1	17101965	NC_040091.1:17101965:FP	T	T[contig_12000f:105[	.	.	AR=441;AS=0.984375;GS=2
NC_040091.1	16770176	NC_040091.1:16770176:FP	A	]contig_7690f:4054]A	.	.	AR=58;AS=0.90625;GS=3
NC_040091.1	17126906	NC_040091.1:17126906:FP	A	A[contig_5571r:117[	.	.	AR=360;AS=0.97035;GS=1
NC_040091.1	23425915	NC_040091.1:23425915:FP	A	]contig_4587f:2008]A	.	.	AR=276;AS=0.724409;GS=1
NC_040091.1	23425898	NC_040091.1:23425898:FP	A	A[contig_4587f:133[	.	.	NOANCHOR
NC_040091.1	26850704	NC_040091.1:26850704:FP	T	T[contig_8357f:108[	.	.	AR=488;AS=0.934866;GS=2
NC_040091.1	26850705	NC_040091.1:26850705:FP	T	]contig_8357f:3519]T	.	.	AR=415;AS=0.554813;GS=6
NC_040091.1	27127336	NC_040091.1:27127336:FP	C	C[contig_10705f:113[	.	.	AR=467;AS=0.972917;GS=1
NC_040091.1	27127355	NC_040091.1:27127355:FP	T	]contig_10705f:2971]T	.	.	AR=413;AS=0.962704;GS=1
NC_040091.1	29959302	NC_040091.1:29959302:FP	T	T[contig_10963r:94[	.	.	AR=96;AS=0.793388;GS=1
NC_040091.1	30496443	NC_040091.1:30496443:FP	C	C[contig_6332r:222[	.	.	AR=363;AS=0.97319;GS=2
NC_040091.1	29959303	NC_040091.1:29959303:FP	A	]contig_10963r:1367]A	.	.	AR=118;AS=0.710843;GS=1
NC_040091.1	30741279	NC_040091.1:30741279:FP	A	A[contig_1837r:199[	.	.	AR=232;AS=0.962656;GS=1
NC_040091.1	30741278	NC_040091.1:30741278:FP	A	]contig_1837r:1104]A	.	.	AR=628;AS=0.984326;GS=1
NC_040091.1	35361433	NC_040091.1:35361433:FP	A	]contig_473f:1690]A	.	.	AR=71;AS=0.663551;GS=1
NC_040091.1	43803250	NC_040091.1:43803250:FP	A	]contig_3948r:2322]A	.	.	AR=271;AS=0.742466;GS=1
NC_040091.1	43803047	NC_040091.1:43803047:FP	G	G[contig_3948r:107[	.	.	AR=321;AS=0.949704;GS=1
NC_040091.1	45184492	NC_040091.1:45184492:FP	G	G[contig_5761r:143[	.	.	AR=28;AS=0.903226;GS=1
NC_040091.1	45184492	NC_040091.1:45184492:FP	G	]contig_5761r:1108]G	.	.	AR=41;AS=0.854167;GS=1
NC_040091.1	46946035	NC_040091.1:46946035:FP	C	C[contig_8933r:106[	.	.	AR=67;AS=1;GS=1
NC_040091.1	46946098	NC_040091.1:46946098:FP	C	]contig_8933r:1095]C	.	.	AR=79;AS=0.9875;GS=1
NC_040091.1	48281947	NC_040091.1:48281947:FP	T	]contig_3888f:4473]T	.	.	AR=226;AS=0.978355;GS=2
NC_040091.1	48724572	NC_040091.1:48724572:FP	T	]contig_8321f:1054]T	.	.	AR=149;AS=0.562264;GS=1
NC_040091.1	48724571	NC_040091.1:48724571:FP	T	T[contig_8321f:79[	.	.	NOANCHOR
NC_040091.1	48281941	NC_040091.1:48281941:FP	A	A[contig_1019f:48[	.	.	AR=180;AS=0.962567;GS=1
NC_040091.1	53218949	NC_040091.1:53218949:FP	C	C[contig_1549r:106[	.	.	AR=713;AS=0.945623;GS=1
NC_040091.1	56063326	NC_040091.1:56063326:FP	A	A[contig_5940r:233[	.	.	AR=248;AS=0.992;GS=1
NC_040091.1	56063326	NC_040091.1:56063326:FP	A	]contig_5940r:1943]A	.	.	NOANCHOR
NC_040091.1	59479815	NC_040091.1:59479815:FP	T	T[contig_1210r:162[	.	.	AR=364;AS=0.99726;GS=2
NC_040091.1	59479816	NC_040091.1:59479816:FP	C	]contig_1210r:1222]C	.	.	NOANCHOR
NC_040091.1	60440970	NC_040091.1:60440970:FP	A	]contig_8625r:6642]A	.	.	AR=744;AS=0.96749;GS=1
NC_040091.1	66264124	NC_040091.1:66264124:FP	G	G[contig_4578f:106[	.	.	AR=345;AS=0.953039;GS=2
NC_040091.1	66632136	NC_040091.1:66632136:FP	A	A[contig_11674r:123[	.	.	AR=99;AS=0.961165;GS=3
NC_040091.1	67418390	NC_040091.1:67418390:FP	T	T[contig_7949r:108[	.	.	AR=596;AS=0.959742;GS=1
NC_040091.1	67418491	NC_040091.1:67418491:FP	A	]contig_7949r:1269]A	.	.	NOANCHOR
NC_040091.1	66632088	NC_040091.1:66632088:FP	G	]contig_11674r:2007]G	.	.	AR=256;AS=0.977099;GS=3
NC_040091.1	69513054	NC_040091.1:69513054:FP	T	T[contig_2042r:118[	.	.	AR=234;AS=0.818182;GS=1
NC_040091.1	71069534	NC_040091.1:71069534:FP	A	A[contig_12168r:109[	.	.	AR=28;AS=0.666667;GS=2
NC_040091.1	71070085	NC_040091.1:71070085:FP	G	]contig_12168r:1361]G	.	.	NOANCHOR
NC_040091.1	69513066	NC_040091.1:69513066:FP	T	]contig_2042r:2673]T	.	.	AR=321;AS=0.961078;GS=1
NC_040091.1	72508282	NC_040091.1:72508282:FP	T	T[contig_10717r:103[	.	.	AR=268;AS=0.937063;GS=1
NC_040091.1	72508282	NC_040091.1:72508282:FP	T	T[contig_2642f:296[	.	.	AR=259;AS=0.959259;GS=1
NC_040091.1	73379628	NC_040091.1:73379628:FP	C	C[contig_8067r:92[	.	.	AR=703;AS=0.387115;GS=1
NC_040091.1	72508292	NC_040091.1:72508292:FP	T	]contig_10717r:1082]T	.	.	AR=281;AS=0.972318;GS=2
NC_040091.1	73381041	NC_040091.1:73381041:FP	A	A[contig_176f:122[	.	.	AR=841;AS=0.979045;GS=2
NC_040091.1	77617881	NC_040091.1:77617881:FP	G	G[contig_12491f:123[	.	.	AR=602;AS=0.439737;GS=2
NC_040091.1	77617946	NC_040091.1:77617946:FP	C	]contig_12491f:1186]C	.	.	NOANCHOR
NC_040091.1	73381066	NC_040091.1:73381066:FP	A	]contig_8067r:1263]A	.	.	AR=1063;AS=0.973443;GS=3
NC_040091.1	79054717	NC_040091.1:79054717:FP	C	C[contig_2538f:166[	.	.	AR=275;AS=0.985663;GS=1
NC_040091.1	79054717	NC_040091.1:79054717:FP	C	]contig_2538f:962]C	.	.	AR=61;AS=0.802632;GS=1
NC_040091.1	79271092	NC_040091.1:79271092:FP	T	T[contig_951r:229[	.	.	AR=80;AS=0.833333;GS=1
NC_040091.1	79270705	NC_040091.1:79270705:FP	C	]contig_951r:970]C	.	.	AR=195;AS=0.928571;GS=1
NC_040091.1	80143990	NC_040091.1:80143990:FP	C	C[contig_5081r:100[	.	.	AR=59;AS=0.786667;GS=1
NC_040091.1	80143849	NC_040091.1:80143849:FP	G	G[contig_1575f:164[	.	.	AR=7;AS=0.466667;GS=1
NC_040091.1	80143626	NC_040091.1:80143626:FP	G	]contig_10428f:7049]G	.	.	AR=14;AS=0.466667;GS=1
NC_040091.1	80148714	NC_040091.1:80148714:FP	C	C[contig_12663f:185[	.	.	AR=29;AS=0.828571;GS=1
NC_040091.1	80148442	NC_040091.1:80148442:FP	C	]contig_5081r:4804]C	.	.	AR=3;AS=0.3;GS=1
NC_040092.1	1968038	NC_040092.1:1968038:FP	A	]contig_2261f:5283]A	.	.	AR=7;AS=0.411765;GS=1
NC_040092.1	1967507	NC_040092.1:1967507:FP	A	A[contig_2261f:904[	.	.	AR=6;AS=0.4;GS=1
NC_040092.1	2027728	NC_040092.1:2027728:FP	G	G[contig_8249r:276[	.	.	AR=113;AS=0.941667;GS=1
NC_040092.1	2025570	NC_040092.1:2025570:FP	G	]contig_8249r:4917]G	.	.	AR=97;AS=0.95098;GS=1
NC_040092.1	2085749	NC_040092.1:2085749:FP	T	T[contig_3500r:287[	.	.	AR=13;AS=0.928571;GS=1
NC_040092.1	2087944	NC_040092.1:2087944:FP	A	A[contig_3436r:167[	.	.	AR=7;AS=0.875;GS=1
NC_040092.1	2090279	NC_040092.1:2090279:FP	A	A[contig_3929f:304[	.	.	AR=5;AS=0.833333;GS=1
NC_040092.1	2087238	NC_040092.1:2087238:FP	G	]contig_4171f:5790]G	.	.	AR=5;AS=0.833333;GS=1
NC_040092.1	2092524	NC_040092.1:2092524:FP	C	C[contig_6631r:179[	.	.	AR=8;AS=0.470588;GS=4
NC_040092.1	2092878	NC_040092.1:2092878:FP	G	G[contig_3766r:256[	.	.	AR=2;AS=0.333333;GS=1
NC_040092.1	2091867	NC_040092.1:2091867:FP	G	G[contig_7224r:227[	.	.	AR=14;AS=0.358974;GS=1
NC_040092.1	2092585	NC_040092.1:2092585:FP	A	]contig_7224r:760]A	.	.	NOANCHOR
NC_040092.1	2092011	NC_040092.1:2092011:FP	T	]contig_3929f:2072]T	.	.	AR=8;AS=0.615385;GS=4
NC_040092.1	2092203	NC_040092.1:2092203:FP	G	]contig_3947r:2250]G	.	.	AR=6;AS=0.857143;GS=1
NC_040092.1	2092040	NC_040092.1:2092040:FP	G	]contig_3557r:563]G	.	.	AR=6;AS=0.666667;GS=1
NC_040092.1	2093815	NC_040092.1:2093815:FP	C	C[contig_7243f:387[	.	.	AR=133;AS=0.892617;GS=2
NC_040092.1	2093592	NC_040092.1:2093592:FP	T	]contig_6631r:1273]T	.	.	AR=15;AS=0.555556;GS=2
NC_040092.1	2093472	NC_040092.1:2093472:FP	T	]contig_6854r:1288]T	.	.	AR=6;AS=0.857143;GS=1
NC_040092.1	2095049	NC_040092.1:2095049:FP	A	A[contig_7095f:187[	.	.	AR=68;AS=0.772727;GS=1
NC_040092.1	2096994	NC_040092.1:2096994:FP	C	]contig_3777r:2588]C	.	.	AR=9;AS=0.5;GS=1
NC_040092.1	2097564	NC_040092.1:2097564:FP	T	T[contig_3907f:169[	.	.	AR=38;AS=0.716981;GS=1
NC_040092.1	2099069	NC_040092.1:2099069:FP	T	]contig_4250r:3415]T	.	.	AR=34;AS=0.548387;GS=2
NC_040092.1	2099986	NC_040092.1:2099986:FP	A	]contig_4065r:1751]A	.	.	AR=40;AS=0.869565;GS=1
NC_040092.1	2099495	NC_040092.1:2099495:FP	A	A[contig_7327f:166[	.	.	AR=46;AS=0.541176;GS=2
NC_040092.1	2100565	NC_040092.1:2100565:FP	A	]contig_7327f:1171]A	.	.	AR=36;AS=0.580645;GS=2
NC_040092.1	2101460	NC_040092.1:2101460:FP	G	G[contig_4174r:536[	.	.	AR=40;AS=0.588235;GS=1
NC_040092.1	2101568	NC_040092.1:2101568:FP	C	]contig_7012r:1713]C	.	.	AR=22;AS=0.785714;GS=2
NC_040092.1	2103362	NC_040092.1:2103362:FP	T	]contig_4188f:255]T	.	.	AR=4;AS=0.571429;GS=2
NC_040092.1	2108623	NC_040092.1:2108623:FP	G	]contig_7294r:2284]G	.	.	AR=532;AS=0.933333;GS=1
NC_040092.1	2109302	NC_040092.1:2109302:FP	C	]contig_7156r:2697]C	.	.	AR=76;AS=0.333333;GS=1
NC_040092.1	2109056	NC_040092.1:2109056:FP	G	]contig_6707f:1128]G	.	.	AR=8;AS=0.571429;GS=1
NC_040092.1	2102132	NC_040092.1:2102132:FP	C	C[contig_3973f:110[	.	.	AR=5;AS=0.833333;GS=3
NC_040092.1	2103073	NC_040092.1:2103073:FP	G	G[contig_7294r:716[	.	.	AR=20;AS=0.47619;GS=1
NC_040092.1	2110243	NC_040092.1:2110243:FP	C	]contig_3975r:2206]C	.	.	AR=5;AS=0.555556;GS=1
NC_040092.1	2111744	NC_040092.1:2111744:FP	A	A[contig_7181r:280[	.	.	AR=7;AS=0.636364;GS=1
NC_040092.1	2112857	NC_040092.1:2112857:FP	T	]contig_4255r:1891]T	.	.	AR=44;AS=0.6875;GS=3
NC_040092.1	2113346	NC_040092.1:2113346:FP	T	]contig_7097r:1850]T	.	.	AR=5;AS=0.625;GS=2
NC_040092.1	2113598	NC_040092.1:2113598:FP	A	A[contig_4103r:472[	.	.	AR=29;AS=0.537037;GS=1
NC_040092.1	2113852	NC_040092.1:2113852:FP	A	]contig_7181r:2407]A	.	.	AR=7;AS=0.583333;GS=2
NC_040092.1	2114427	NC_040092.1:2114427:FP	C	C[contig_4120f:282[	.	.	AR=217;AS=0.307801;GS=1
NC_040092.1	2117070	NC_040092.1:2117070:FP	T	T[contig_4089f:125[	.	.	AR=196;AS=0.768627;GS=3
NC_040092.1	2117069	NC_040092.1:2117069:FP	T	T[contig_3844r:449[	.	.	AR=21;AS=0.677419;GS=3
NC_040092.1	2118562	NC_040092.1:2118562:FP	A	]contig_3844r:2191]A	.	.	AR=5;AS=0.555556;GS=2
NC_040092.1	2117507	NC_040092.1:2117507:FP	A	]contig_6961r:1136]A	.	.	AR=90;AS=0.849057;GS=1
NC_040092.1	2118158	NC_040092.1:2118158:FP	T	]contig_9366f:2822]T	.	.	AR=334;AS=0.893048;GS=1
NC_040092.1	2118217	NC_040092.1:2118217:FP	T	]contig_4125f:1735]T	.	.	AR=89;AS=0.695312;GS=1
NC_040092.1	2119554	NC_040092.1:2119554:FP	A	A[contig_7575r:166[	.	.	AR=225;AS=0.755034;GS=2
NC_040092.1	2119293	NC_040092.1:2119293:FP	C	C[contig_4135f:187[	.	.	AR=408;AS=0.918919;GS=2
NC_040092.1	2118903	NC_040092.1:2118903:FP	A	]contig_4198r:2490]A	.	.	AR=32;AS=0.477612;GS=4
NC_040092.1	2120903	NC_040092.1:2120903:FP	A	]contig_7575r:1806]A	.	.	AR=227;AS=0.807829;GS=1
NC_040092.1	2118903	NC_040092.1:2118903:FP	A	]contig_4289f:1308]A	.	.	AR=444;AS=0.936709;GS=1
NC_040092.1	2122126	NC_040092.1:2122126:FP	T	T[contig_4407f:462[	.	.	AR=59;AS=0.59596;GS=9
NC_040092.1	2120591	NC_040092.1:2120591:FP	A	A[contig_4249f:177[	.	.	AR=507;AS=0.945896;GS=2
NC_040092.1	2121094	NC_040092.1:2121094:FP	G	G[contig_3441r:83[	.	.	AR=6;AS=0.5;GS=2
NC_040092.1	2119983	NC_040092.1:2119983:FP	C	C[contig_7279f:238[	.	.	AR=44;AS=0.564103;GS=1
NC_040092.1	2120863	NC_040092.1:2120863:FP	T	]contig_7279f:1354]T	.	.	NOANCHOR
NC_040092.1	2123879	NC_040092.1:2123879:FP	T	]contig_10542f:2529]T	.	.	AR=149;AS=0.792553;GS=4
NC_040092.1	2123844	NC_040092.1:2123844:FP	T	]contig_4256f:2238]T	.	.	AR=241;AS=0.934109;GS=1
NC_040092.1	2125385	NC_040092.1:2125385:FP	A	]contig_4134f:2308]A	.	.	AR=12;AS=0.363636;GS=1
NC_040092.1	2125037	NC_040092.1:2125037:FP	T	]contig_7157r:1551]T	.	.	AR=22;AS=0.305556;GS=2
NC_040092.1	2124496	NC_040092.1:2124496:FP	A	A[contig_4124r:181[	.	.	AR=15;AS=0.517241;GS=2
NC_040092.1	2124216	NC_040092.1:2124216:FP	A	A[contig_9745f:111[	.	.	AR=57;AS=0.57;GS=2
NC_040092.1	2125777	NC_040092.1:2125777:FP	C	]contig_7374f:2217]C	.	.	NOANCHOR
NC_040092.1	2125369	NC_040092.1:2125369:FP	T	]contig_6933r:615]T	.	.	AR=3;AS=0.375;GS=1
NC_040092.1	2126560	NC_040092.1:2126560:FP	A	]contig_4124r:2247]A	.	.	AR=33;AS=0.305556;GS=2
NC_040092.1	2125951	NC_040092.1:2125951:FP	G	]contig_7489r:1183]G	.	.	AR=934;AS=0.319425;GS=1
NC_040092.1	2268702	NC_040092.1:2268702:FP	A	]contig_2161f:2249]A	.	.	AR=12;AS=0.413793;GS=1
NC_040092.1	2304600	NC_040092.1:2304600:FP	A	]contig_10289f:1178]A	.	.	AR=185;AS=0.885167;GS=1
NC_040092.1	2126524	NC_040092.1:2126524:FP	G	G[contig_7380r:137[	.	.	AR=13;AS=0.866667;GS=5
NC_040092.1	2127032	NC_040092.1:2127032:FP	A	A[contig_4216r:252[	.	.	AR=5;AS=0.416667;GS=3
NC_040092.1	5618054	NC_040092.1:5618054:FP	A	]contig_11879r:1035]A	.	.	AR=127;AS=0.969466;GS=1
NC_040092.1	5618054	NC_040092.1:5618054:FP	A	A[contig_11879r:283[	.	.	AR=341;AS=0.955182;GS=1
NC_040092.1	6748567	NC_040092.1:6748567:FP	T	T[contig_4037r:65[	.	.	AR=350;AS=0.956284;GS=1
NC_040092.1	6748678	NC_040092.1:6748678:FP	G	]contig_4037r:937]G	.	.	AR=372;AS=0.934673;GS=1
NC_040092.1	6764873	NC_040092.1:6764873:FP	T	T[contig_11978f:75[	.	.	AR=133;AS=0.863636;GS=1
NC_040092.1	6765178	NC_040092.1:6765178:FP	G	]contig_11978f:625]G	.	.	AR=56;AS=0.708861;GS=1
NC_040092.1	6877850	NC_040092.1:6877850:FP	A	A[contig_5931r:95[	.	.	AR=203;AS=0.387405;GS=1
NC_040092.1	8584129	NC_040092.1:8584129:FP	C	C[contig_12383f:135[	.	.	AR=125;AS=0.776398;GS=1
NC_040092.1	6878208	NC_040092.1:6878208:FP	G	]contig_5931r:1210]G	.	.	AR=268;AS=0.950355;GS=1
NC_040092.1	6877849	NC_040092.1:6877849:FP	G	]contig_9363r:1044]G	.	.	AR=498;AS=0.976471;GS=1
NC_040092.1	18567390	NC_040092.1:18567390:FP	C	]contig_12730r:1296]C	.	.	AR=3;AS=0.3;GS=1
NC_040092.1	20694317	NC_040092.1:20694317:FP	G	G[contig_5661r:274[	.	.	AR=338;AS=0.666667;GS=1
NC_040092.1	20694314	NC_040092.1:20694314:FP	G	]contig_5661r:975]G	.	.	AR=169;AS=0.938889;GS=1
NC_040092.1	24371361	NC_040092.1:24371361:FP	A	]contig_6011r:2792]A	.	.	AR=677;AS=0.988321;GS=2
NC_040092.1	24371364	NC_040092.1:24371364:FP	A	A[contig_6011r:98[	.	.	AR=609;AS=0.333333;GS=2
NC_040092.1	32160796	NC_040092.1:32160796:FP	T	T[contig_2062f:187[	.	.	AR=695;AS=0.987216;GS=2
NC_040092.1	34174745	NC_040092.1:34174745:FP	A	A[contig_4597r:146[	.	.	AR=169;AS=0.949438;GS=1
NC_040092.1	34174749	NC_040092.1:34174749:FP	A	]contig_4597r:1419]A	.	.	AR=214;AS=0.955357;GS=1
NC_040092.1	34326749	NC_040092.1:34326749:FP	T	T[contig_8428f:109[	.	.	AR=448;AS=0.467641;GS=1
NC_040092.1	34326757	NC_040092.1:34326757:FP	G	]contig_8428f:2473]G	.	.	AR=306;AS=0.983923;GS=1
NC_040092.1	34464277	NC_040092.1:34464277:FP	G	G[contig_1538f:109[	.	.	AR=544;AS=0.964539;GS=1
NC_040092.1	36988867	NC_040092.1:36988867:FP	G	G[contig_1431f:112[	.	.	AR=29;AS=0.783784;GS=1
NC_040092.1	36988877	NC_040092.1:36988877:FP	A	]contig_1431f:874]A	.	.	AR=32;AS=0.888889;GS=1
NC_040092.1	39775361	NC_040092.1:39775361:FP	T	T[contig_371f:75[	.	.	AR=100;AS=0.925926;GS=2
NC_040092.1	42015095	NC_040092.1:42015095:FP	T	]contig_10579f:1954]T	.	.	AR=156;AS=0.968944;GS=1
NC_040092.1	43013190	NC_040092.1:43013190:FP	A	A[contig_10266r:91[	.	.	AR=218;AS=0.943723;GS=1
NC_040092.1	43013692	NC_040092.1:43013692:FP	A	]contig_2965f:1569]A	.	.	AR=280;AS=0.936455;GS=1
NC_040092.1	49288944	NC_040092.1:49288944:FP	T	T[contig_5988f:203[	.	.	AR=523;AS=0.346128;GS=1
NC_040092.1	49288978	NC_040092.1:49288978:FP	T	]contig_5988f:1332]T	.	.	AR=171;AS=0.914439;GS=1
NC_040092.1	50739577	NC_040092.1:50739577:FP	T	T[contig_7846f:259[	.	.	AR=329;AS=0.959184;GS=1
NC_040092.1	52994692	NC_040092.1:52994692:FP	A	A[contig_11587r:98[	.	.	AR=245;AS=0.953307;GS=1
NC_040092.1	52994692	NC_040092.1:52994692:FP	A	]contig_11587r:950]A	.	.	AR=437;AS=0.988688;GS=2
NC_040092.1	60741348	NC_040092.1:60741348:FP	T	T[contig_8387r:279[	.	.	AR=404;AS=0.982968;GS=1
NC_040092.1	60741694	NC_040092.1:60741694:FP	T	]contig_8387r:1160]T	.	.	AR=376;AS=0.979167;GS=1
NC_040092.1	61504691	NC_040092.1:61504691:FP	T	T[contig_9687f:207[	.	.	AR=836;AS=0.98818;GS=2
NC_040092.1	61507333	NC_040092.1:61507333:FP	T	]contig_9687f:1349]T	.	.	AR=791;AS=0.665825;GS=2
NC_040092.1	63511847	NC_040092.1:63511847:FP	T	]contig_12021r:2891]T	.	.	AR=383;AS=0.982051;GS=3
NC_040092.1	63511854	NC_040092.1:63511854:FP	A	A[contig_12021r:125[	.	.	AR=365;AS=0.981183;GS=3
NC_040092.1	68748547	NC_040092.1:68748547:FP	T	]contig_10084r:2162]T	.	.	AR=541;AS=0.981851;GS=1
NC_040092.1	68748551	NC_040092.1:68748551:FP	G	G[contig_10084r:154[	.	.	AR=775;AS=0.881684;GS=1
NC_040092.1	69922426	NC_040092.1:69922426:FP	G	]contig_10487f:1117]G	.	.	AR=166;AS=0.648438;GS=1
NC_040092.1	69922418	NC_040092.1:69922418:FP	A	A[contig_10487f:320[	.	.	NOANCHOR
NC_040092.1	71414832	NC_040092.1:71414832:FP	T	]contig_10526r:1087]T	.	.	AR=445;AS=0.965293;GS=1
NC_040092.1	71414833	NC_040092.1:71414833:FP	G	G[contig_10583f:156[	.	.	AR=373;AS=0.98939;GS=2
NC_040092.1	72009530	NC_040092.1:72009530:FP	A	]contig_8492r:30354]A	.	.	AR=191;AS=0.809322;GS=1
NC_040092.1	72009220	NC_040092.1:72009220:FP	T	]contig_4542f:16380]T	.	.	AR=106;AS=0.898305;GS=1
NC_040093.1	698184	NC_040093.1:698184:FP	T	T[contig_10880f:192[	.	.	AR=517;AS=0.979167;GS=1
NC_040093.1	995708	NC_040093.1:995708:FP	C	C[contig_7870f:376[	.	.	AR=61;AS=0.72619;GS=1
NC_040093.1	998309	NC_040093.1:998309:FP	T	T[contig_3219r:108[	.	.	AR=449;AS=0.734861;GS=2
NC_040093.1	2508700	NC_040093.1:2508700:FP	C	C[contig_11590r:630[	.	.	AR=35;AS=0.833333;GS=1
NC_040093.1	996337	NC_040093.1:996337:FP	T	]contig_7870f:708]T	.	.	AR=596;AS=0.977049;GS=2
NC_040093.1	995479	NC_040093.1:995479:FP	A	]contig_12508r:1276]A	.	.	AR=117;AS=0.906977;GS=1
NC_040093.1	2696169	NC_040093.1:2696169:FP	A	A[contig_10415r:159[	.	.	AR=88;AS=0.758621;GS=1
NC_040093.1	2696846	NC_040093.1:2696846:FP	C	]contig_5769f:1560]C	.	.	AR=184;AS=0.948454;GS=1
NC_040093.1	2717543	NC_040093.1:2717543:FP	G	G[contig_9045r:147[	.	.	AR=732;AS=0.976;GS=1
NC_040093.1	2717544	NC_040093.1:2717544:FP	A	]contig_9045r:995]A	.	.	AR=161;AS=0.879781;GS=1
NC_040093.1	2744947	NC_040093.1:2744947:FP	C	C[contig_10118f:126[	.	.	AR=7;AS=0.388889;GS=1
NC_040093.1	3028425	NC_040093.1:3028425:FP	T	T[contig_8502f:140[	.	.	AR=27;AS=0.457627;GS=1
NC_040093.1	2745644	NC_040093.1:2745644:FP	A	]contig_10118f:791]A	.	.	AR=10;AS=0.4;GS=1
NC_040093.1	3942581	NC_040093.1:3942581:FP	T	]contig_6960f:2267]T	.	.	AR=10;AS=0.833333;GS=1
NC_040093.1	3947534	NC_040093.1:3947534:FP	A	]contig_6932f:781]A	.	.	AR=22;AS=0.431373;GS=1
NC_040093.1	3951027	NC_040093.1:3951027:FP	G	]contig_5475f:694]G	.	.	AR=9;AS=0.642857;GS=1
NC_040093.1	3940515	NC_040093.1:3940515:FP	T	T[contig_6960f:238[	.	.	AR=43;AS=0.914894;GS=1
NC_040093.1	3941323	NC_040093.1:3941323:FP	G	G[contig_5606f:125[	.	.	AR=42;AS=0.933333;GS=1
NC_040093.1	4298395	NC_040093.1:4298395:FP	C	]contig_7950r:2536]C	.	.	AR=104;AS=0.904348;GS=1
NC_040093.1	4315731	NC_040093.1:4315731:FP	C	]contig_3292r:2649]C	.	.	AR=58;AS=0.773333;GS=1
NC_040093.1	4316334	NC_040093.1:4316334:FP	T	T[contig_6576r:187[	.	.	AR=13;AS=0.590909;GS=1
NC_040093.1	4476808	NC_040093.1:4476808:FP	T	]contig_9673f:788]T	.	.	NOANCHOR
NC_040093.1	4509638	NC_040093.1:4509638:FP	C	C[contig_3438r:628[	.	.	AR=6;AS=0.6;GS=1
NC_040093.1	4318255	NC_040093.1:4318255:FP	A	]contig_6576r:2422]A	.	.	AR=92;AS=0.37247;GS=1
NC_040093.1	4996481	NC_040093.1:4996481:FP	C	]contig_8625f:6536]C	.	.	AR=619;AS=0.899709;GS=1
NC_040093.1	4628063	NC_040093.1:4628063:FP	A	A[contig_6084r:93[	.	.	AR=8;AS=0.307692;GS=1
NC_040093.1	4628061	NC_040093.1:4628061:FP	A	]contig_6084r:2689]A	.	.	NOANCHOR
NC_040093.1	7529566	NC_040093.1:7529566:FP	G	G[contig_5061r:110[	.	.	AR=46;AS=0.71875;GS=1
NC_040093.1	7563499	NC_040093.1:7563499:FP	G	G[contig_5252r:106[	.	.	AR=91;AS=0.52;GS=1
NC_040093.1	7580835	NC_040093.1:7580835:FP	C	C[contig_5546r:334[	.	.	AR=39;AS=0.5;GS=1
NC_040093.1	7579546	NC_040093.1:7579546:FP	C	]contig_5546r:977]C	.	.	NOANCHOR
NC_040093.1	7598841	NC_040093.1:7598841:FP	A	A[contig_5815r:237[	.	.	AR=86;AS=0.747826;GS=1
NC_040093.1	7598606	NC_040093.1:7598606:FP	C	C[contig_5318f:108[	.	.	AR=109;AS=0.872;GS=1
NC_040093.1	5590789	NC_040093.1:5590789:FP	T	]contig_4939f:1073]T	.	.	AR=43;AS=0.843137;GS=3
NC_040093.1	5590791	NC_040093.1:5590791:FP	A	A[contig_4939f:82[	.	.	NOANCHOR
NC_040093.1	8514596	NC_040093.1:8514596:FP	A	]contig_12515f:1308]A	.	.	AR=78;AS=0.553191;GS=3
NC_040093.1	8719213	NC_040093.1:8719213:FP	G	]contig_10159f:1155]G	.	.	AR=199;AS=0.952153;GS=1
NC_040093.1	11043432	NC_040093.1:11043432:FP	C	]contig_5254f:782]C	.	.	AR=214;AS=0.938596;GS=1
NC_040093.1	11059302	NC_040093.1:11059302:FP	A	]contig_2863f:3394]A	.	.	AR=361;AS=0.707843;GS=1
NC_040093.1	8514159	NC_040093.1:8514159:FP	A	A[contig_12515f:216[	.	.	AR=96;AS=0.711111;GS=1
NC_040093.1	11062158	NC_040093.1:11062158:FP	G	]contig_5312f:893]G	.	.	AR=397;AS=0.97543;GS=1
NC_040093.1	11062771	NC_040093.1:11062771:FP	C	C[contig_10994f:274[	.	.	AR=245;AS=0.862676;GS=1
NC_040093.1	11075427	NC_040093.1:11075427:FP	T	T[contig_12561r:88[	.	.	AR=8;AS=0.421053;GS=1
NC_040093.1	15522766	NC_040093.1:15522766:FP	C	C[contig_1561r:129[	.	.	AR=325;AS=0.961538;GS=1
NC_040093.1	11073376	NC_040093.1:11073376:FP	T	]contig_5662r:947]T	.	.	AR=62;AS=0.346369;GS=1
NC_040093.1	20211987	NC_040093.1:20211987:FP	A	]contig_2899f:2001]A	.	.	AR=44;AS=0.88;GS=1
NC_040093.1	20525646	NC_040093.1:20525646:FP	A	]contig_8806r:973]A	.	.	AR=20;AS=0.512821;GS=1
NC_040093.1	20524975	NC_040093.1:20524975:FP	A	A[contig_8806r:233[	.	.	AR=41;AS=0.891304;GS=2
NC_040093.1	20588233	NC_040093.1:20588233:FP	T	]contig_6478f:2665]T	.	.	AR=332;AS=0.94051;GS=1
NC_040093.1	20589935	NC_040093.1:20589935:FP	T	T[contig_3186f:426[	.	.	AR=206;AS=0.953704;GS=1
NC_040093.1	20601974	NC_040093.1:20601974:FP	A	]contig_3912r:2144]A	.	.	AR=63;AS=0.63;GS=1
NC_040093.1	20601502	NC_040093.1:20601502:FP	A	A[contig_3912r:137[	.	.	NOANCHOR
NC_040093.1	21002609	NC_040093.1:21002609:FP	T	T[contig_238r:115[	.	.	AR=385;AS=0.883028;GS=1
NC_040093.1	30920099	NC_040093.1:30920099:FP	A	A[contig_10908f:99[	.	.	AR=592;AS=0.891566;GS=1
NC_040093.1	30919613	NC_040093.1:30919613:FP	C	]contig_10908f:1731]C	.	.	NOANCHOR
NC_040093.1	32570583	NC_040093.1:32570583:FP	C	C[contig_8195r:306[	.	.	AR=495;AS=0.972495;GS=1
NC_040093.1	35571326	NC_040093.1:35571326:FP	G	]contig_1929r:1204]G	.	.	NOANCHOR
NC_040093.1	32570584	NC_040093.1:32570584:FP	A	]contig_8195r:2165]A	.	.	AR=263;AS=0.96337;GS=1
NC_040093.1	37356712	NC_040093.1:37356712:FP	C	C[contig_6851f:90[	.	.	AR=183;AS=0.963158;GS=1
NC_040093.1	37356539	NC_040093.1:37356539:FP	A	]contig_6851f:1473]A	.	.	AR=118;AS=0.936508;GS=1
NC_040093.1	42833573	NC_040093.1:42833573:FP	C	C[contig_10398r:234[	.	.	AR=562;AS=0.872671;GS=1
NC_040093.1	44454904	NC_040093.1:44454904:FP	T	T[contig_2228r:91[	.	.	AR=210;AS=0.958904;GS=1
NC_040093.1	42833570	NC_040093.1:42833570:FP	A	]contig_10398r:958]A	.	.	AR=325;AS=0.975976;GS=1
NC_040093.1	50424216	NC_040093.1:50424216:FP	A	A[contig_9595f:166[	.	.	AR=100;AS=0.877193;GS=1
NC_040093.1	50424213	NC_040093.1:50424213:FP	T	]contig_9595f:1215]T	.	.	AR=84;AS=0.903226;GS=1
NC_040093.1	50866642	NC_040093.1:50866642:FP	A	]contig_10930r:821]A	.	.	AR=199;AS=0.934272;GS=2
NC_040093.1	52212535	NC_040093.1:52212535:FP	G	]contig_12309f:944]G	.	.	AR=603;AS=0.983687;GS=1
NC_040093.1	52212544	NC_040093.1:52212544:FP	G	G[contig_12309f:392[	.	.	AR=723;AS=0.99177;GS=1
NC_040093.1	55278793	NC_040093.1:55278793:FP	C	]contig_11608f:1052]C	.	.	AR=33;AS=0.942857;GS=1
NC_040093.1	57471091	NC_040093.1:57471091:FP	C	]contig_12006r:1071]C	.	.	AR=2734;AS=0.975036;GS=1
NC_040093.1	57471188	NC_040093.1:57471188:FP	G	G[contig_12006r:173[	.	.	AR=1741;AS=0.980845;GS=1
NC_040093.1	58678057	NC_040093.1:58678057:FP	A	]contig_5098f:1654]A	.	.	AR=307;AS=0.983974;GS=1
NC_040093.1	58678061	NC_040093.1:58678061:FP	A	A[contig_5098f:270[	.	.	NOANCHOR
NC_040094.1	28538	NC_040094.1:28538:FP	G	]contig_12810f:818]G	.	.	AR=178;AS=0.827907;GS=1
NC_040094.1	27988	NC_040094.1:27988:FP	C	C[contig_12810f:323[	.	.	NOANCHOR
NC_040093.1	61398574	NC_040093.1:61398574:FP	T	T[contig_3024f:83[	.	.	AR=468;AS=0.581366;GS=1
NC_040094.1	29695	NC_040094.1:29695:FP	T	]contig_11016f:1278]T	.	.	AR=206;AS=0.693603;GS=1
NC_040094.1	32071	NC_040094.1:32071:FP	C	C[contig_10918f:439[	.	.	AR=43;AS=0.741379;GS=1
NC_040094.1	40312	NC_040094.1:40312:FP	A	]contig_12195r:3691]A	.	.	AR=10;AS=0.4;GS=1
NC_040094.1	814070	NC_040094.1:814070:FP	T	]contig_7040f:917]T	.	.	AR=12;AS=1;GS=1
NC_040094.1	818637	NC_040094.1:818637:FP	T	]contig_3297f:1288]T	.	.	AR=2;AS=0.333333;GS=1
NC_040094.1	819566	NC_040094.1:819566:FP	G	G[contig_3297f:58[	.	.	NOANCHOR
NC_040094.1	2318766	NC_040094.1:2318766:FP	T	]contig_8484f:971]T	.	.	AR=277;AS=0.382069;GS=1
NC_040094.1	2797876	NC_040094.1:2797876:FP	G	]contig_10419f:2526]G	.	.	AR=205;AS=0.962441;GS=1
NC_040094.1	2797204	NC_040094.1:2797204:FP	G	G[contig_10419f:78[	.	.	NOANCHOR
NC_040094.1	3281603	NC_040094.1:3281603:FP	A	A[contig_1537r:80[	.	.	AR=148;AS=0.980132;GS=1
NC_040094.1	3648924	NC_040094.1:3648924:FP	T	T[contig_8006r:110[	.	.	AR=14;AS=0.7;GS=1
NC_040094.1	4118206	NC_040094.1:4118206:FP	C	]contig_2984r:2483]C	.	.	AR=176;AS=0.907216;GS=1
NC_040094.1	4118208	NC_040094.1:4118208:FP	G	G[contig_2984r:256[	.	.	AR=506;AS=0.945794;GS=1
NC_040094.1	4817534	NC_040094.1:4817534:FP	A	]contig_3511f:1004]A	.	.	AR=336;AS=0.94382;GS=1
NC_040094.1	4907313	NC_040094.1:4907313:FP	A	A[contig_247f:94[	.	.	AR=405;AS=0.98301;GS=2
NC_040094.1	8175406	NC_040094.1:8175406:FP	T	T[contig_388f:99[	.	.	AR=2203;AS=0.384066;GS=1
NC_040094.1	8175305	NC_040094.1:8175305:FP	A	]contig_388f:997]A	.	.	AR=2752;AS=0.425677;GS=1
NC_040094.1	9884571	NC_040094.1:9884571:FP	T	T[contig_9574r:185[	.	.	AR=203;AS=0.966667;GS=1
NC_040094.1	9884846	NC_040094.1:9884846:FP	A	]contig_9574r:1310]A	.	.	AR=145;AS=0.947712;GS=1
NC_040094.1	11055524	NC_040094.1:11055524:FP	T	T[contig_12597r:100[	.	.	AR=13;AS=0.40625;GS=1
NC_040094.1	11141304	NC_040094.1:11141304:FP	C	]contig_12597r:1391]C	.	.	AR=40;AS=0.666667;GS=1
NC_040094.1	12938292	NC_040094.1:12938292:FP	T	T[contig_10874r:259[	.	.	AR=460;AS=0.974576;GS=1
NC_040094.1	12938293	NC_040094.1:12938293:FP	G	]contig_10874r:1127]G	.	.	AR=652;AS=0.978979;GS=1
NC_040094.1	13315664	NC_040094.1:13315664:FP	A	]contig_8297r:1559]A	.	.	AR=152;AS=0.944099;GS=1
NC_040094.1	13315658	NC_040094.1:13315658:FP	G	G[contig_8297r:228[	.	.	AR=161;AS=0.92;GS=1
NC_040094.1	15364657	NC_040094.1:15364657:FP	A	]contig_11764r:1453]A	.	.	AR=523;AS=0.979401;GS=1
NC_040094.1	18376412	NC_040094.1:18376412:FP	T	]contig_9149f:1336]T	.	.	AR=836;AS=0.98007;GS=4
NC_040094.1	18376412	NC_040094.1:18376412:FP	T	]contig_10517r:1035]T	.	.	AR=831;AS=0.882166;GS=1
NC_040094.1	18376417	NC_040094.1:18376417:FP	G	G[contig_9149f:354[	.	.	AR=415;AS=0.941043;GS=5
NC_040094.1	20686334	NC_040094.1:20686334:FP	A	]contig_6865r:4208]A	.	.	AR=442;AS=0.975717;GS=4
NC_040094.1	24592504	NC_040094.1:24592504:FP	T	T[contig_2728f:108[	.	.	AR=377;AS=0.959288;GS=1
NC_040094.1	25030188	NC_040094.1:25030188:FP	T	T[contig_10096f:353[	.	.	AR=353;AS=0.961853;GS=1
NC_040094.1	30737967	NC_040094.1:30737967:FP	G	G[contig_11873r:317[	.	.	AR=344;AS=0.974504;GS=1
NC_040094.1	30737968	NC_040094.1:30737968:FP	T	]contig_11873r:1074]T	.	.	NOANCHOR
NC_040094.1	24592503	NC_040094.1:24592503:FP	T	]contig_2728f:1019]T	.	.	AR=483;AS=0.979716;GS=1
NC_040094.1	31274566	NC_040094.1:31274566:FP	C	]contig_2588r:1858]C	.	.	AR=518;AS=0.982922;GS=1
NC_040094.1	31274563	NC_040094.1:31274563:FP	G	G[contig_2588r:104[	.	.	AR=941;AS=0.98123;GS=1
NC_040094.1	32211462	NC_040094.1:32211462:FP	C	]contig_10833f:2282]C	.	.	AR=293;AS=0.963816;GS=3
NC_040094.1	32328225	NC_040094.1:32328225:FP	C	C[contig_1194r:108[	.	.	AR=40;AS=0.416667;GS=1
NC_040094.1	40321079	NC_040094.1:40321079:FP	A	]contig_10449f:1658]A	.	.	AR=65;AS=0.515873;GS=2
NC_040094.1	43009489	NC_040094.1:43009489:FP	G	]contig_375r:7955]G	.	.	AR=9;AS=0.36;GS=1
NC_040094.1	45452162	NC_040094.1:45452162:FP	T	]contig_3487r:1983]T	.	.	AR=108;AS=0.418605;GS=3
NC_040094.1	40321075	NC_040094.1:40321075:FP	T	T[contig_10449f:58[	.	.	AR=22;AS=0.511628;GS=2
NC_040094.1	45831684	NC_040094.1:45831684:FP	A	]contig_9512r:1156]A	.	.	AR=13;AS=0.448276;GS=1
NC_040094.1	49175336	NC_040094.1:49175336:FP	C	C[contig_3616r:236[	.	.	AR=176;AS=0.956522;GS=1
NC_040094.1	49175334	NC_040094.1:49175334:FP	A	]contig_3616r:1131]A	.	.	AR=240;AS=0.480962;GS=1
NC_040094.1	49176596	NC_040094.1:49176596:FP	G	G[contig_5506f:106[	.	.	AR=2;AS=1;GS=1
NC_040094.1	54075213	NC_040094.1:54075213:FP	G	]contig_6198f:968]G	.	.	AR=113;AS=0.974138;GS=1
NC_040094.1	54075125	NC_040094.1:54075125:FP	C	C[contig_6198f:109[	.	.	NOANCHOR
NC_040094.1	57962737	NC_040094.1:57962737:FP	A	]contig_12439r:1137]A	.	.	AR=87;AS=0.84466;GS=2
NC_040094.1	57961654	NC_040094.1:57961654:FP	T	T[contig_12439r:136[	.	.	AR=242;AS=0.98374;GS=2
NC_040094.1	58756318	NC_040094.1:58756318:FP	G	G[contig_12367r:168[	.	.	AR=697;AS=0.992877;GS=2
NC_040094.1	61664551	NC_040094.1:61664551:FP	C	C[contig_10761r:247[	.	.	AR=256;AS=0.966038;GS=3
NC_040094.1	61664549	NC_040094.1:61664549:FP	A	]contig_10761r:2226]A	.	.	NOANCHOR
NC_040094.1	61945465	NC_040094.1:61945465:FP	G	G[contig_255r:98[	.	.	AR=560;AS=0.963855;GS=1
NC_040094.1	58756475	NC_040094.1:58756475:FP	C	]contig_12367r:1175]C	.	.	AR=624;AS=0.985782;GS=2
NC_040095.1	6272323	NC_040095.1:6272323:FP	T	]contig_4555r:2264]T	.	.	AR=234;AS=0.955102;GS=1
NC_040094.1	64111079	NC_040094.1:64111079:FP	A	A[contig_2521r:225[	.	.	AR=467;AS=0.979036;GS=1
NC_040094.1	64111474	NC_040094.1:64111474:FP	A	]contig_2521r:1014]A	.	.	NOANCHOR
NC_040095.1	12236766	NC_040095.1:12236766:FP	T	]contig_6460f:2203]T	.	.	AR=797;AS=0.988834;GS=1
NC_040095.1	15233779	NC_040095.1:15233779:FP	C	]contig_5500r:9220]C	.	.	AR=809;AS=0.98779;GS=1
NC_040095.1	15233781	NC_040095.1:15233781:FP	G	G[contig_8737r:109[	.	.	AR=746;AS=0.988079;GS=1
NC_040095.1	15624627	NC_040095.1:15624627:FP	A	]contig_10478f:1179]A	.	.	AR=108;AS=0.931034;GS=1
NC_040095.1	15779898	NC_040095.1:15779898:FP	T	T[contig_5817r:181[	.	.	AR=177;AS=0.493036;GS=1
NC_040095.1	15779943	NC_040095.1:15779943:FP	T	]contig_5817r:5889]T	.	.	AR=161;AS=0.94152;GS=3
NC_040095.1	16245407	NC_040095.1:16245407:FP	A	A[contig_8810f:75[	.	.	AR=351;AS=0.497872;GS=1
NC_040095.1	16245674	NC_040095.1:16245674:FP	A	]contig_8810f:3938]A	.	.	AR=537;AS=0.971067;GS=2
NC_040095.1	16318720	NC_040095.1:16318720:FP	C	C[contig_12864r:107[	.	.	AR=210;AS=0.972222;GS=1
NC_040095.1	18138050	NC_040095.1:18138050:FP	T	T[contig_2493r:193[	.	.	AR=59;AS=0.819444;GS=1
NC_040095.1	18138050	NC_040095.1:18138050:FP	T	]contig_2493r:3018]T	.	.	NOANCHOR
NC_040095.1	16318910	NC_040095.1:16318910:FP	C	]contig_12864r:1038]C	.	.	AR=438;AS=0.9125;GS=1
NC_040095.1	18156208	NC_040095.1:18156208:FP	C	]contig_5560r:2503]C	.	.	AR=81;AS=0.964286;GS=1
NC_040095.1	18156207	NC_040095.1:18156207:FP	G	G[contig_5560r:237[	.	.	AR=80;AS=0.91954;GS=1
NC_040095.1	18734086	NC_040095.1:18734086:FP	G	]contig_7697r:1590]G	.	.	AR=100;AS=0.413223;GS=1
NC_040095.1	18734090	NC_040095.1:18734090:FP	G	G[contig_7697r:126[	.	.	NOANCHOR
NC_040095.1	26259796	NC_040095.1:26259796:FP	G	G[contig_10729r:262[	.	.	AR=669;AS=0.989645;GS=2
NC_040095.1	26259923	NC_040095.1:26259923:FP	T	]contig_10729r:5654]T	.	.	NOANCHOR
NC_040095.1	27690822	NC_040095.1:27690822:FP	T	]contig_10826f:8396]T	.	.	AR=12;AS=0.3;GS=2
NC_040095.1	29556691	NC_040095.1:29556691:FP	C	C[contig_2015f:120[	.	.	AR=547;AS=0.978533;GS=1
NC_040095.1	29556928	NC_040095.1:29556928:FP	C	]contig_2015f:3600]C	.	.	AR=429;AS=0.983945;GS=1
NC_040095.1	32336594	NC_040095.1:32336594:FP	A	A[contig_7656f:146[	.	.	AR=560;AS=0.99115;GS=1
NC_040095.1	40090118	NC_040095.1:40090118:FP	A	]contig_7989r:10722]A	.	.	AR=548;AS=0.496377;GS=1
NC_040095.1	43508344	NC_040095.1:43508344:FP	T	T[contig_11019f:384[	.	.	AR=171;AS=0.982759;GS=1
NC_040095.1	43508344	NC_040095.1:43508344:FP	T	]contig_11019f:771]T	.	.	NOANCHOR
NC_040095.1	43856846	NC_040095.1:43856846:FP	A	A[contig_9592r:99[	.	.	AR=97;AS=0.336806;GS=1
NC_040095.1	43856844	NC_040095.1:43856844:FP	T	]contig_9592r:1032]T	.	.	AR=167;AS=0.95977;GS=1
NC_040095.1	44169299	NC_040095.1:44169299:FP	A	A[contig_2204f:91[	.	.	AR=116;AS=0.31694;GS=1
NC_040095.1	45703134	NC_040095.1:45703134:FP	A	A[contig_10125f:260[	.	.	AR=701;AS=0.985935;GS=1
NC_040095.1	44176118	NC_040095.1:44176118:FP	T	]contig_7861r:4287]T	.	.	AR=856;AS=0.976055;GS=6
NC_040095.1	47843808	NC_040095.1:47843808:FP	C	]contig_2086r:2724]C	.	.	AR=327;AS=0.976119;GS=1
NC_040095.1	47843680	NC_040095.1:47843680:FP	T	T[contig_2086r:118[	.	.	AR=801;AS=0.490208;GS=1
NC_040095.1	48138279	NC_040095.1:48138279:FP	C	]contig_10907f:3093]C	.	.	AR=262;AS=0.963235;GS=2
NC_040095.1	48497257	NC_040095.1:48497257:FP	G	G[contig_8226f:102[	.	.	AR=265;AS=0.552083;GS=1
NC_040095.1	50510844	NC_040095.1:50510844:FP	A	A[contig_7932r:160[	.	.	AR=187;AS=0.912195;GS=1
NC_040095.1	50488520	NC_040095.1:50488520:FP	A	]contig_6267r:1242]A	.	.	AR=54;AS=0.830769;GS=1
NC_040095.1	55151328	NC_040095.1:55151328:FP	A	]contig_12090r:1404]A	.	.	AR=903;AS=0.961661;GS=1
NC_040095.1	55151330	NC_040095.1:55151330:FP	A	A[contig_12090r:134[	.	.	AR=536;AS=0.513902;GS=1
NC_040095.1	56583120	NC_040095.1:56583120:FP	G	G[contig_6507f:107[	.	.	AR=7;AS=0.388889;GS=1
NC_040095.1	57759565	NC_040095.1:57759565:FP	G	G[contig_8165r:238[	.	.	AR=411;AS=0.971631;GS=1
NC_040095.1	57759564	NC_040095.1:57759564:FP	A	]contig_8165r:3712]A	.	.	NOANCHOR
NC_040095.1	58971281	NC_040095.1:58971281:FP	C	C[contig_1220f:122[	.	.	AR=249;AS=0.950382;GS=1
NC_040095.1	58971353	NC_040095.1:58971353:FP	A	]contig_1220f:1668]A	.	.	NOANCHOR
NC_040095.1	59128097	NC_040095.1:59128097:FP	A	A[contig_5651f:98[	.	.	AR=581;AS=0.984746;GS=2
NC_040095.1	56556104	NC_040095.1:56556104:FP	A	]contig_5006r:2027]A	.	.	AR=150;AS=0.961538;GS=1
NC_040095.1	59317976	NC_040095.1:59317976:FP	G	G[contig_8689f:203[	.	.	AR=424;AS=0.974713;GS=2
NC_040095.1	59317980	NC_040095.1:59317980:FP	C	]contig_8689f:3772]C	.	.	AR=382;AS=0.98708;GS=2
NC_040095.1	59627283	NC_040095.1:59627283:FP	C	]contig_2490f:2791]C	.	.	AR=241;AS=0.930502;GS=2
NC_040095.1	59846862	NC_040095.1:59846862:FP	T	]contig_10758r:1695]T	.	.	AR=199;AS=0.970732;GS=2
NC_040095.1	60909730	NC_040095.1:60909730:FP	A	]contig_937r:1200]A	.	.	AR=355;AS=0.980663;GS=1
NC_040095.1	60909736	NC_040095.1:60909736:FP	T	T[contig_937r:231[	.	.	NOANCHOR
NC_040095.1	60368227	NC_040095.1:60368227:FP	T	T[contig_733r:105[	.	.	AR=167;AS=0.927778;GS=1
NC_040095.1	61793957	NC_040095.1:61793957:FP	T	T[contig_2615r:168[	.	.	AR=687;AS=0.987069;GS=1
NC_040095.1	61793963	NC_040095.1:61793963:FP	T	]contig_2615r:770]T	.	.	AR=873;AS=0.990919;GS=1
NC_040095.1	63858535	NC_040095.1:63858535:FP	C	C[contig_6072f:115[	.	.	AR=294;AS=0.957655;GS=6
NC_040095.1	64766011	NC_040095.1:64766011:FP	T	]contig_208r:1355]T	.	.	AR=25;AS=1;GS=1
NC_040095.1	64764629	NC_040095.1:64764629:FP	T	T[contig_208r:188[	.	.	AR=14;AS=0.933333;GS=2
NC_040095.1	64776810	NC_040095.1:64776810:FP	G	]contig_10927r:924]G	.	.	AR=657;AS=0.971893;GS=2
NC_040095.1	64776811	NC_040095.1:64776811:FP	C	C[contig_10927r:246[	.	.	NOANCHOR
NC_040095.1	66092899	NC_040095.1:66092899:FP	C	C[contig_9296r:323[	.	.	AR=1098;AS=0.992767;GS=1
NC_040095.1	66277803	NC_040095.1:66277803:FP	A	A[contig_2165f:314[	.	.	AR=1123;AS=0.685174;GS=1
NC_040095.1	66277754	NC_040095.1:66277754:FP	T	]contig_2165f:1205]T	.	.	NOANCHOR
NC_040095.1	66092819	NC_040095.1:66092819:FP	T	]contig_9296r:1002]T	.	.	AR=2401;AS=0.994615;GS=1
NC_040095.1	66376218	NC_040095.1:66376218:FP	G	]contig_1821r:1437]G	.	.	AR=379;AS=0.981865;GS=1
NC_040095.1	66376233	NC_040095.1:66376233:FP	C	C[contig_1821r:118[	.	.	AR=197;AS=0.975248;GS=1
NC_040095.1	67072163	NC_040095.1:67072163:FP	A	A[contig_11597f:142[	.	.	AR=13;AS=0.866667;GS=1
NC_040095.1	67072159	NC_040095.1:67072159:FP	C	]contig_11597f:1521]C	.	.	NOANCHOR
NC_040095.1	67025993	NC_040095.1:67025993:FP	G	]contig_2459r:1130]G	.	.	AR=268;AS=0.559499;GS=1
NC_040095.1	67158228	NC_040095.1:67158228:FP	C	]contig_1800f:1453]C	.	.	AR=1672;AS=0.965358;GS=1
NC_040095.1	67158338	NC_040095.1:67158338:FP	C	C[contig_1800f:121[	.	.	AR=3044;AS=0.982887;GS=1
NC_040095.1	69510188	NC_040095.1:69510188:FP	G	]contig_5914r:1860]G	.	.	AR=480;AS=0.379747;GS=1
NC_040095.1	69510165	NC_040095.1:69510165:FP	C	C[contig_5914r:199[	.	.	NOANCHOR
NC_040095.1	70608257	NC_040095.1:70608257:FP	C	C[contig_9332f:328[	.	.	AR=610;AS=0.988655;GS=1
NC_040095.1	70608259	NC_040095.1:70608259:FP	G	]contig_9332f:1243]G	.	.	NOANCHOR
NC_040096.1	1797954	NC_040096.1:1797954:FP	T	T[contig_1796f:109[	.	.	AR=88;AS=0.946237;GS=1
NC_040096.1	1798000	NC_040096.1:1798000:FP	G	]contig_1796f:1937]G	.	.	NOANCHOR
NC_040096.1	1617510	NC_040096.1:1617510:FP	G	]contig_1290r:21260]G	.	.	AR=144;AS=0.663594;GS=1
NC_040096.1	2093048	NC_040096.1:2093048:FP	T	T[contig_2898f:360[	.	.	AR=756;AS=0.989529;GS=1
NC_040096.1	2111498	NC_040096.1:2111498:FP	T	T[contig_8304f:250[	.	.	AR=419;AS=0.969907;GS=1
NC_040096.1	2112457	NC_040096.1:2112457:FP	T	]contig_8304f:1236]T	.	.	AR=321;AS=0.919771;GS=1
NC_040096.1	2736160	NC_040096.1:2736160:FP	T	T[contig_2160f:184[	.	.	AR=219;AS=0.960526;GS=2
NC_040096.1	2736159	NC_040096.1:2736159:FP	C	]contig_2160f:3943]C	.	.	AR=297;AS=0.993311;GS=2
NC_040096.1	2938024	NC_040096.1:2938024:FP	C	C[contig_9471r:259[	.	.	AR=371;AS=0.941624;GS=1
NC_040096.1	2938137	NC_040096.1:2938137:FP	A	]contig_9471r:1689]A	.	.	AR=251;AS=0.950758;GS=1
NC_040096.1	3498505	NC_040096.1:3498505:FP	A	A[contig_12969f:260[	.	.	AR=593;AS=0.983416;GS=1
NC_040096.1	3498506	NC_040096.1:3498506:FP	G	]contig_12969f:986]G	.	.	AR=364;AS=0.978495;GS=1
NC_040096.1	3854216	NC_040096.1:3854216:FP	T	T[contig_2843f:110[	.	.	AR=276;AS=0.971831;GS=1
NC_040096.1	4042035	NC_040096.1:4042035:FP	G	G[contig_10512f:81[	.	.	AR=691;AS=0.483217;GS=1
NC_040096.1	5065678	NC_040096.1:5065678:FP	G	G[contig_5250f:106[	.	.	AR=128;AS=0.962406;GS=1
NC_040096.1	7581682	NC_040096.1:7581682:FP	A	A[contig_2919r:135[	.	.	AR=260;AS=0.962963;GS=1
NC_040096.1	4042034	NC_040096.1:4042034:FP	A	]contig_10512f:919]A	.	.	AR=679;AS=0.982634;GS=1
NC_040096.1	7925417	NC_040096.1:7925417:FP	T	T[contig_8105f:104[	.	.	AR=33;AS=0.868421;GS=1
NC_040096.1	7925379	NC_040096.1:7925379:FP	G	]contig_8105f:1102]G	.	.	AR=72;AS=0.972973;GS=1
NC_040096.1	9461842	NC_040096.1:9461842:FP	T	]contig_10191f:1703]T	.	.	AR=270;AS=0.974729;GS=1
NC_040096.1	11743332	NC_040096.1:11743332:FP	T	]contig_1112r:1071]T	.	.	AR=117;AS=0.95122;GS=1
NC_040096.1	11743334	NC_040096.1:11743334:FP	C	C[contig_1112r:106[	.	.	NOANCHOR
NC_040096.1	9461834	NC_040096.1:9461834:FP	C	C[contig_10191f:291[	.	.	AR=441;AS=0.975664;GS=1
NC_040096.1	18747266	NC_040096.1:18747266:FP	T	T[contig_2713r:307[	.	.	AR=60;AS=0.952381;GS=1
NC_040096.1	19820264	NC_040096.1:19820264:FP	C	C[contig_2679r:69[	.	.	AR=35;AS=0.897436;GS=1
NC_040096.1	19848504	NC_040096.1:19848504:FP	G	G[contig_10936r:76[	.	.	AR=70;AS=0.56;GS=1
NC_040096.1	18747642	NC_040096.1:18747642:FP	T	]contig_2713r:694]T	.	.	AR=22;AS=0.916667;GS=1
NC_040096.1	19861024	NC_040096.1:19861024:FP	A	A[contig_6496r:87[	.	.	AR=23;AS=0.534884;GS=1
NC_040096.1	19868564	NC_040096.1:19868564:FP	C	]contig_6528r:1772]C	.	.	AR=23;AS=0.821429;GS=1
NC_040096.1	19963207	NC_040096.1:19963207:FP	C	C[contig_3143f:123[	.	.	AR=1729;AS=0.989697;GS=1
NC_040096.1	19962914	NC_040096.1:19962914:FP	C	]contig_3143f:3384]C	.	.	AR=781;AS=0.918824;GS=1
NC_040096.1	19976858	NC_040096.1:19976858:FP	T	T[contig_6563f:110[	.	.	AR=205;AS=0.50995;GS=1
NC_040096.1	19977905	NC_040096.1:19977905:FP	G	]contig_6563f:1086]G	.	.	AR=830;AS=0.381434;GS=1
NC_040096.1	19981637	NC_040096.1:19981637:FP	G	G[contig_10192r:293[	.	.	AR=199;AS=0.952153;GS=1
NC_040096.1	19981744	NC_040096.1:19981744:FP	G	]contig_10192r:1265]G	.	.	AR=262;AS=0.977612;GS=1
NC_040096.1	19982586	NC_040096.1:19982586:FP	G	G[contig_12579f:45[	.	.	AR=86;AS=0.589041;GS=1
NC_040096.1	19983769	NC_040096.1:19983769:FP	G	]contig_12579f:1286]G	.	.	NOANCHOR
NC_040096.1	20059705	NC_040096.1:20059705:FP	A	]contig_2511f:3330]A	.	.	AR=326;AS=0.867021;GS=2
NC_040096.1	20060064	NC_040096.1:20060064:FP	A	A[contig_2477r:150[	.	.	AR=438;AS=0.988713;GS=1
NC_040096.1	20076113	NC_040096.1:20076113:FP	C	C[contig_3128f:108[	.	.	AR=59;AS=0.776316;GS=1
NC_040096.1	20076113	NC_040096.1:20076113:FP	C	]contig_3128f:2307]C	.	.	NOANCHOR
NC_040096.1	20060876	NC_040096.1:20060876:FP	T	]contig_2477r:2278]T	.	.	AR=385;AS=0.984655;GS=1
NC_040096.1	20147476	NC_040096.1:20147476:FP	A	]contig_10943f:2092]A	.	.	AR=48;AS=0.489796;GS=2
NC_040096.1	20129542	NC_040096.1:20129542:FP	C	C[contig_11014f:130[	.	.	AR=115;AS=0.804196;GS=1
NC_040096.1	20148894	NC_040096.1:20148894:FP	C	]contig_3096r:590]C	.	.	AR=5;AS=0.625;GS=1
NC_040096.1	23432340	NC_040096.1:23432340:FP	A	]contig_2169f:944]A	.	.	AR=117;AS=0.914062;GS=1
NC_040096.1	25164451	NC_040096.1:25164451:FP	G	]contig_3289f:2480]G	.	.	AR=7;AS=0.388889;GS=1
NC_040096.1	23417366	NC_040096.1:23417366:FP	G	G[contig_3312f:173[	.	.	AR=131;AS=0.873333;GS=1
NC_040096.1	25186391	NC_040096.1:25186391:FP	A	]contig_3567r:6028]A	.	.	AR=9;AS=0.375;GS=3
NC_040096.1	25345961	NC_040096.1:25345961:FP	C	C[contig_11856r:90[	.	.	AR=79;AS=0.652893;GS=1
NC_040096.1	25345972	NC_040096.1:25345972:FP	A	]contig_11856r:1672]A	.	.	AR=35;AS=0.853659;GS=1
NC_040096.1	25820470	NC_040096.1:25820470:FP	A	]contig_6488f:1019]A	.	.	AR=261;AS=0.981203;GS=2
NC_040096.1	25907802	NC_040096.1:25907802:FP	C	]contig_9064f:1758]C	.	.	AR=118;AS=0.363077;GS=1
NC_040096.1	25820471	NC_040096.1:25820471:FP	G	G[contig_6488f:200[	.	.	AR=238;AS=0.96748;GS=2
NC_040096.1	25916147	NC_040096.1:25916147:FP	G	]contig_2733r:1132]G	.	.	AR=771;AS=0.984674;GS=1
NC_040096.1	26803559	NC_040096.1:26803559:FP	A	]contig_11885r:1299]A	.	.	AR=354;AS=0.969863;GS=1
NC_040096.1	26803561	NC_040096.1:26803561:FP	T	T[contig_11885r:279[	.	.	AR=519;AS=0.986692;GS=1
NC_040096.1	27331999	NC_040096.1:27331999:FP	T	T[contig_12382r:113[	.	.	AR=90;AS=0.762712;GS=1
NC_040096.1	27332784	NC_040096.1:27332784:FP	G	]contig_12382r:1012]G	.	.	NOANCHOR
NC_040096.1	27910242	NC_040096.1:27910242:FP	T	T[contig_9064f:327[	.	.	AR=419;AS=0.983568;GS=2
NC_040096.1	27308092	NC_040096.1:27308092:FP	T	]contig_3300r:796]T	.	.	AR=9;AS=0.36;GS=1
NC_040096.1	35388757	NC_040096.1:35388757:FP	G	G[contig_8311r:121[	.	.	AR=544;AS=0.377254;GS=1
NC_040096.1	35891979	NC_040096.1:35891979:FP	T	T[contig_7819f:98[	.	.	AR=243;AS=0.968127;GS=1
NC_040096.1	35388760	NC_040096.1:35388760:FP	A	]contig_8311r:857]A	.	.	AR=399;AS=0.987624;GS=1
NC_040096.1	36262079	NC_040096.1:36262079:FP	A	]contig_2986f:1238]A	.	.	AR=131;AS=0.929078;GS=1
NC_040096.1	36262080	NC_040096.1:36262080:FP	T	T[contig_2986f:127[	.	.	AR=203;AS=0.971292;GS=1
NC_040096.1	38797223	NC_040096.1:38797223:FP	C	]contig_11602f:1345]C	.	.	AR=32;AS=0.941176;GS=1
NC_040096.1	39636230	NC_040096.1:39636230:FP	T	T[contig_301r:114[	.	.	AR=342;AS=0.564356;GS=2
NC_040096.1	47735733	NC_040096.1:47735733:FP	G	G[contig_10177f:118[	.	.	AR=390;AS=0.876404;GS=1
NC_040096.1	47735737	NC_040096.1:47735737:FP	C	]contig_10177f:2562]C	.	.	AR=592;AS=0.972085;GS=1
NC_040096.1	49098160	NC_040096.1:49098160:FP	G	]contig_8953f:923]G	.	.	AR=61;AS=0.835616;GS=1
NC_040096.1	53996823	NC_040096.1:53996823:FP	A	A[contig_5615r:165[	.	.	AR=673;AS=0.894947;GS=1
NC_040096.1	53996821	NC_040096.1:53996821:FP	T	]contig_5615r:2446]T	.	.	AR=490;AS=0.983936;GS=1
NC_040096.1	54669667	NC_040096.1:54669667:FP	T	T[contig_9463f:130[	.	.	AR=140;AS=0.945946;GS=1
NC_040096.1	54669672	NC_040096.1:54669672:FP	C	]contig_9463f:1085]C	.	.	AR=211;AS=0.985981;GS=1
NC_040096.1	55112664	NC_040096.1:55112664:FP	T	T[contig_2050r:153[	.	.	AR=878;AS=0.773568;GS=4
NC_040096.1	55112602	NC_040096.1:55112602:FP	T	]contig_2050r:2027]T	.	.	AR=927;AS=0.73747;GS=4
NC_040096.1	58022340	NC_040096.1:58022340:FP	T	]contig_1228f:1069]T	.	.	AR=391;AS=0.91784;GS=1
NC_040096.1	58022345	NC_040096.1:58022345:FP	A	A[contig_1228f:260[	.	.	AR=509;AS=0.986434;GS=1
NC_040096.1	58606404	NC_040096.1:58606404:FP	T	T[contig_10869r:342[	.	.	AR=847;AS=0.661202;GS=2
NC_040096.1	58606401	NC_040096.1:58606401:FP	G	]contig_10869r:1121]G	.	.	NOANCHOR
NC_040096.1	58645348	NC_040096.1:58645348:FP	T	]contig_6161f:863]T	.	.	AR=9;AS=0.346154;GS=1
NC_040096.1	67781714	NC_040096.1:67781714:FP	A	]contig_10759f:2400]A	.	.	AR=698;AS=0.985876;GS=2
NC_040096.1	67781695	NC_040096.1:67781695:FP	G	G[contig_10759f:106[	.	.	NOANCHOR
NC_040096.1	58625407	NC_040096.1:58625407:FP	G	G[contig_6161f:80[	.	.	AR=542;AS=0.321662;GS=1
NC_040096.1	69837834	NC_040096.1:69837834:FP	G	G[contig_5175f:225[	.	.	AR=141;AS=0.886792;GS=4
NC_040096.1	68127465	NC_040096.1:68127465:FP	G	]contig_2523f:734]G	.	.	AR=636;AS=0.986047;GS=1
NC_040096.1	68127465	NC_040096.1:68127465:FP	G	G[contig_2523f:343[	.	.	NOANCHOR
NC_040097.1	2253717	NC_040097.1:2253717:FP	C	C[contig_6498r:87[	.	.	AR=1175;AS=0.995763;GS=1
NC_040097.1	2253719	NC_040097.1:2253719:FP	C	]contig_6498r:899]C	.	.	AR=353;AS=0.954054;GS=1
NC_040097.1	3311863	NC_040097.1:3311863:FP	G	G[contig_1345f:127[	.	.	AR=1579;AS=0.905909;GS=1
NC_040097.1	3311771	NC_040097.1:3311771:FP	A	]contig_1345f:1241]A	.	.	AR=2944;AS=0.951519;GS=1
NC_040097.1	4908299	NC_040097.1:4908299:FP	G	G[contig_9659f:89[	.	.	AR=3;AS=0.6;GS=1
NC_040097.1	7178663	NC_040097.1:7178663:FP	G	]contig_5505f:8065]G	.	.	AR=313;AS=0.71789;GS=1
NC_040097.1	7261275	NC_040097.1:7261275:FP	G	]contig_9155f:1083]G	.	.	AR=674;AS=0.975398;GS=1
NC_040097.1	7261277	NC_040097.1:7261277:FP	C	C[contig_9155f:228[	.	.	AR=773;AS=0.989757;GS=1
NC_040097.1	8582195	NC_040097.1:8582195:FP	G	]contig_1432r:1788]G	.	.	AR=315;AS=0.987461;GS=2
NC_040097.1	17339941	NC_040097.1:17339941:FP	T	]contig_12841f:1220]T	.	.	AR=50;AS=0.574713;GS=1
NC_040097.1	17339940	NC_040097.1:17339940:FP	A	A[contig_12841f:102[	.	.	AR=53;AS=0.929825;GS=1
NC_040097.1	23385003	NC_040097.1:23385003:FP	C	C[contig_5548f:40[	.	.	AR=40;AS=0.888889;GS=1
NC_040097.1	23385298	NC_040097.1:23385298:FP	G	]contig_5548f:993]G	.	.	NOANCHOR
NC_040097.1	20413374	NC_040097.1:20413374:FP	G	]contig_587r:1032]G	.	.	AR=166;AS=0.97076;GS=1
NC_040097.1	20413373	NC_040097.1:20413373:FP	T	T[contig_587r:114[	.	.	NOANCHOR
NC_040097.1	24004158	NC_040097.1:24004158:FP	T	]contig_82r:1172]T	.	.	AR=177;AS=0.961957;GS=1
NC_040097.1	24350151	NC_040097.1:24350151:FP	A	]contig_12912f:982]A	.	.	AR=11;AS=0.785714;GS=1
NC_040097.1	24350045	NC_040097.1:24350045:FP	T	T[contig_12912f:73[	.	.	NOANCHOR
NC_040097.1	24004151	NC_040097.1:24004151:FP	A	A[contig_82r:121[	.	.	AR=243;AS=0.960474;GS=1
NC_040097.1	24896211	NC_040097.1:24896211:FP	A	]contig_2233f:1468]A	.	.	AR=340;AS=0.396733;GS=1
NC_040097.1	24896211	NC_040097.1:24896211:FP	A	A[contig_2233f:324[	.	.	NOANCHOR
NC_040097.1	25232699	NC_040097.1:25232699:FP	T	T[contig_8190r:131[	.	.	AR=394;AS=0.977667;GS=1
NC_040097.1	25232770	NC_040097.1:25232770:FP	T	]contig_8190r:3449]T	.	.	AR=123;AS=0.953488;GS=1
NC_040097.1	27706184	NC_040097.1:27706184:FP	A	A[contig_7933r:301[	.	.	AR=396;AS=0.987531;GS=1
NC_040097.1	27706193	NC_040097.1:27706193:FP	T	]contig_7933r:1057]T	.	.	AR=428;AS=0.459227;GS=1
NC_040097.1	32389864	NC_040097.1:32389864:FP	C	]contig_1356r:1363]C	.	.	AR=62;AS=0.96875;GS=1
NC_040097.1	32389867	NC_040097.1:32389867:FP	G	G[contig_1356r:171[	.	.	NOANCHOR
NC_040097.1	39820829	NC_040097.1:39820829:FP	T	]contig_6186r:1172]T	.	.	AR=57;AS=0.95;GS=1
NC_040097.1	40245648	NC_040097.1:40245648:FP	T	]contig_3398r:1570]T	.	.	AR=265;AS=0.454545;GS=1
NC_040097.1	40245652	NC_040097.1:40245652:FP	C	C[contig_3398r:109[	.	.	NOANCHOR
NC_040097.1	39821943	NC_040097.1:39821943:FP	C	C[contig_6186r:219[	.	.	AR=50;AS=0.862069;GS=1
NC_040097.1	41916263	NC_040097.1:41916263:FP	A	]contig_5034r:1405]A	.	.	AR=284;AS=0.97931;GS=1
NC_040097.1	41916265	NC_040097.1:41916265:FP	T	T[contig_5034r:216[	.	.	NOANCHOR
NC_040097.1	42671375	NC_040097.1:42671375:FP	G	G[contig_5047r:134[	.	.	AR=656;AS=0.979104;GS=1
NC_040097.1	44252454	NC_040097.1:44252454:FP	T	T[contig_9480r:280[	.	.	AR=511;AS=0.971483;GS=2
NC_040097.1	42671380	NC_040097.1:42671380:FP	A	]contig_5047r:1292]A	.	.	AR=599;AS=0.98358;GS=1
NC_040097.1	47250679	NC_040097.1:47250679:FP	A	A[contig_257f:114[	.	.	AR=290;AS=0.833333;GS=1
NC_040097.1	47250678	NC_040097.1:47250678:FP	A	]contig_257f:1859]A	.	.	AR=259;AS=0.970037;GS=1
NC_040097.1	49323029	NC_040097.1:49323029:FP	A	]contig_5710r:1160]A	.	.	AR=282;AS=0.810345;GS=1
NC_040097.1	49323031	NC_040097.1:49323031:FP	A	A[contig_5710r:110[	.	.	AR=189;AS=0.744094;GS=1
NC_040097.1	51408285	NC_040097.1:51408285:FP	C	C[contig_10570r:114[	.	.	AR=796;AS=0.38343;GS=1
NC_040097.1	52088900	NC_040097.1:52088900:FP	C	C[contig_9331r:103[	.	.	AR=10;AS=0.909091;GS=1
NC_040097.1	52088899	NC_040097.1:52088899:FP	C	]contig_9331r:1375]C	.	.	NOANCHOR
NC_040097.1	53337580	NC_040097.1:53337580:FP	C	]contig_1238r:1391]C	.	.	AR=383;AS=0.96962;GS=1
NC_040097.1	53337581	NC_040097.1:53337581:FP	C	C[contig_1238r:113[	.	.	NOANCHOR
NC_040097.1	54084797	NC_040097.1:54084797:FP	A	A[contig_356f:114[	.	.	AR=79;AS=1;GS=1
NC_040097.1	54084796	NC_040097.1:54084796:FP	G	]contig_356f:1466]G	.	.	NOANCHOR
NC_040097.1	57600761	NC_040097.1:57600761:FP	C	C[contig_12232r:135[	.	.	AR=666;AS=0.977974;GS=1
NC_040097.1	57600758	NC_040097.1:57600758:FP	T	]contig_12232r:2309]T	.	.	NOANCHOR
NC_040097.1	57600497	NC_040097.1:57600497:FP	G	G[contig_10167r:78[	.	.	AR=648;AS=0.986301;GS=1
NC_040097.1	57600758	NC_040097.1:57600758:FP	T	]contig_10167r:2136]T	.	.	NOANCHOR
NC_040097.1	56565484	NC_040097.1:56565484:FP	A	]contig_5253f:942]A	.	.	AR=13;AS=0.40625;GS=1
NC_040097.1	59170155	NC_040097.1:59170155:FP	T	T[contig_5942f:538[	.	.	AR=23;AS=0.621622;GS=1
NC_040097.1	59174779	NC_040097.1:59174779:FP	T	T[contig_12782f:260[	.	.	AR=24;AS=0.571429;GS=1
NC_040097.1	59287545	NC_040097.1:59287545:FP	G	G[contig_5208f:111[	.	.	AR=410;AS=0.9447;GS=1
NC_040097.1	59287548	NC_040097.1:59287548:FP	T	]contig_5208f:1337]T	.	.	NOANCHOR
NC_040097.1	59170803	NC_040097.1:59170803:FP	A	]contig_5942f:1146]A	.	.	AR=124;AS=0.898551;GS=1
NC_040097.1	59170500	NC_040097.1:59170500:FP	T	]contig_4638r:1612]T	.	.	AR=55;AS=0.763889;GS=1
NC_040098.1	1036155	NC_040098.1:1036155:FP	A	A[contig_8904f:128[	.	.	AR=659;AS=0.989489;GS=1
NC_040098.1	1036153	NC_040098.1:1036153:FP	A	]contig_8904f:2185]A	.	.	AR=491;AS=0.989919;GS=1
NC_040098.1	1056280	NC_040098.1:1056280:FP	T	T[contig_12302r:118[	.	.	AR=37;AS=0.685185;GS=1
NC_040098.1	1057426	NC_040098.1:1057426:FP	T	]contig_12302r:1224]T	.	.	NOANCHOR
NC_040098.1	2114248	NC_040098.1:2114248:FP	C	C[contig_4583f:104[	.	.	AR=119;AS=0.944444;GS=2
NC_040098.1	1058404	NC_040098.1:1058404:FP	A	]contig_2823r:1377]A	.	.	AR=32;AS=0.516129;GS=1
NC_040098.1	3824027	NC_040098.1:3824027:FP	A	]contig_7915r:1754]A	.	.	AR=176;AS=0.916667;GS=1
NC_040098.1	3824032	NC_040098.1:3824032:FP	T	T[contig_7915r:261[	.	.	AR=464;AS=0.972746;GS=1
NC_040098.1	9879719	NC_040098.1:9879719:FP	T	]contig_10182r:1321]T	.	.	AR=35;AS=0.37234;GS=1
NC_040098.1	13987683	NC_040098.1:13987683:FP	G	]contig_12036r:908]G	.	.	AR=145;AS=0.884146;GS=1
NC_040098.1	13987718	NC_040098.1:13987718:FP	G	G[contig_12036r:115[	.	.	AR=398;AS=0.973105;GS=1
NC_040098.1	16931397	NC_040098.1:16931397:FP	C	C[contig_5288r:84[	.	.	AR=262;AS=0.97037;GS=1
NC_040098.1	14743233	NC_040098.1:14743233:FP	A	]contig_4606f:1082]A	.	.	AR=166;AS=0.515528;GS=1
NC_040098.1	14743232	NC_040098.1:14743232:FP	C	C[contig_4606f:88[	.	.	NOANCHOR
NC_040098.1	18997682	NC_040098.1:18997682:FP	A	A[contig_5689r:203[	.	.	AR=317;AS=0.646939;GS=1
NC_040098.1	21577593	NC_040098.1:21577593:FP	A	A[contig_9437r:227[	.	.	AR=427;AS=0.993023;GS=1
NC_040098.1	21577758	NC_040098.1:21577758:FP	T	]contig_9437r:1863]T	.	.	NOANCHOR
NC_040098.1	21846760	NC_040098.1:21846760:FP	A	A[contig_5008r:310[	.	.	AR=600;AS=0.306279;GS=1
NC_040098.1	18997681	NC_040098.1:18997681:FP	A	]contig_5689r:1520]A	.	.	AR=514;AS=0.770615;GS=1
NC_040098.1	26053412	NC_040098.1:26053412:FP	G	G[contig_9190f:105[	.	.	AR=5;AS=0.333333;GS=1
NC_040098.1	26209878	NC_040098.1:26209878:FP	T	T[contig_620f:110[	.	.	AR=417;AS=0.983491;GS=1
NC_040098.1	26073886	NC_040098.1:26073886:FP	G	]contig_9190f:1325]G	.	.	AR=9;AS=0.473684;GS=1
NC_040098.1	26346318	NC_040098.1:26346318:FP	A	A[contig_1041f:104[	.	.	AR=21;AS=0.777778;GS=1
NC_040098.1	26346344	NC_040098.1:26346344:FP	C	]contig_1041f:2763]C	.	.	AR=12;AS=0.923077;GS=1
NC_040098.1	26370090	NC_040098.1:26370090:FP	T	]contig_2692f:1152]T	.	.	AR=5;AS=0.5;GS=1
NC_040098.1	26352540	NC_040098.1:26352540:FP	T	T[contig_5822f:117[	.	.	AR=98;AS=0.907407;GS=1
NC_040098.1	26374511	NC_040098.1:26374511:FP	G	G[contig_11749f:59[	.	.	AR=12;AS=0.923077;GS=1
NC_040098.1	26374545	NC_040098.1:26374545:FP	T	]contig_7118r:1184]T	.	.	AR=42;AS=0.933333;GS=1
NC_040098.1	26379504	NC_040098.1:26379504:FP	G	]contig_7114r:996]G	.	.	AR=115;AS=0.92;GS=3
NC_040098.1	26378787	NC_040098.1:26378787:FP	G	G[contig_7114r:281[	.	.	AR=33;AS=0.970588;GS=3
NC_040098.1	26381655	NC_040098.1:26381655:FP	T	]contig_7128f:1440]T	.	.	AR=7;AS=0.636364;GS=1
NC_040098.1	26382065	NC_040098.1:26382065:FP	A	]contig_756r:1353]A	.	.	AR=33;AS=0.942857;GS=1
NC_040098.1	26386427	NC_040098.1:26386427:FP	G	]contig_2453r:793]G	.	.	AR=19;AS=0.95;GS=1
NC_040098.1	26386408	NC_040098.1:26386408:FP	G	G[contig_2453r:773[	.	.	AR=13;AS=0.928571;GS=1
NC_040098.1	26403989	NC_040098.1:26403989:FP	A	A[contig_755r:83[	.	.	AR=31;AS=0.96875;GS=1
NC_040098.1	26399470	NC_040098.1:26399470:FP	T	]contig_8706r:981]T	.	.	AR=48;AS=0.90566;GS=1
NC_040098.1	26405534	NC_040098.1:26405534:FP	G	]contig_11746r:4123]G	.	.	AR=62;AS=0.96875;GS=1
NC_040098.1	26405733	NC_040098.1:26405733:FP	T	T[contig_3814f:630[	.	.	AR=10;AS=0.4;GS=2
NC_040098.1	26406335	NC_040098.1:26406335:FP	G	]contig_3814f:1217]G	.	.	AR=118;AS=0.95935;GS=1
NC_040098.1	26406420	NC_040098.1:26406420:FP	C	]contig_12318r:1045]C	.	.	AR=118;AS=0.936508;GS=1
NC_040098.1	26473138	NC_040098.1:26473138:FP	G	G[contig_2040r:194[	.	.	AR=73;AS=0.960526;GS=1
NC_040098.1	26474088	NC_040098.1:26474088:FP	G	]contig_11816f:1476]G	.	.	AR=72;AS=0.935065;GS=2
NC_040098.1	26662655	NC_040098.1:26662655:FP	T	]contig_9150r:1038]T	.	.	AR=9;AS=0.529412;GS=1
NC_040098.1	26657328	NC_040098.1:26657328:FP	C	C[contig_12557r:107[	.	.	AR=41;AS=0.488095;GS=1
NC_040098.1	26800366	NC_040098.1:26800366:FP	G	G[contig_9276f:129[	.	.	AR=3;AS=1;GS=2
NC_040098.1	26782599	NC_040098.1:26782599:FP	A	]contig_8638r:1241]A	.	.	AR=16;AS=0.372093;GS=1
NC_040098.1	26953179	NC_040098.1:26953179:FP	A	]contig_10280r:1278]A	.	.	AR=12;AS=0.4;GS=1
NC_040098.1	26984711	NC_040098.1:26984711:FP	C	]contig_599f:1193]C	.	.	AR=8;AS=0.470588;GS=1
NC_040098.1	26952819	NC_040098.1:26952819:FP	T	T[contig_7937f:102[	.	.	AR=136;AS=0.541833;GS=1
NC_040098.1	26953687	NC_040098.1:26953687:FP	G	]contig_7937f:983]G	.	.	NOANCHOR
NC_040098.1	26988431	NC_040098.1:26988431:FP	C	]contig_7071f:793]C	.	.	AR=34;AS=0.414634;GS=2
NC_040098.1	26995829	NC_040098.1:26995829:FP	T	T[contig_961r:371[	.	.	AR=6;AS=0.461538;GS=1
NC_040098.1	26995485	NC_040098.1:26995485:FP	A	A[contig_9588f:234[	.	.	AR=32;AS=0.680851;GS=2
NC_040098.1	26994843	NC_040098.1:26994843:FP	T	]contig_5753r:895]T	.	.	AR=17;AS=0.653846;GS=1
NC_040098.1	27018422	NC_040098.1:27018422:FP	T	T[contig_6004f:73[	.	.	AR=188;AS=0.935323;GS=1
NC_040098.1	27019500	NC_040098.1:27019500:FP	A	]contig_6004f:1035]A	.	.	AR=85;AS=0.858586;GS=1
NC_040098.1	27031690	NC_040098.1:27031690:FP	C	]contig_4675r:1311]C	.	.	AR=100;AS=0.877193;GS=2
NC_040098.1	27030571	NC_040098.1:27030571:FP	A	A[contig_4675r:466[	.	.	AR=946;AS=0.979296;GS=4
NC_040098.1	27031320	NC_040098.1:27031320:FP	A	A[contig_7851f:521[	.	.	AR=65;AS=0.844156;GS=1
NC_040098.1	27047190	NC_040098.1:27047190:FP	A	]contig_2033f:1416]A	.	.	AR=4;AS=0.333333;GS=1
NC_040098.1	27050464	NC_040098.1:27050464:FP	T	T[contig_480r:488[	.	.	AR=5;AS=0.454545;GS=1
NC_040098.1	27054033	NC_040098.1:27054033:FP	G	]contig_8659f:1378]G	.	.	AR=22;AS=0.758621;GS=1
NC_040098.1	27057463	NC_040098.1:27057463:FP	T	]contig_8633r:2302]T	.	.	AR=10;AS=0.555556;GS=2
NC_040098.1	27060734	NC_040098.1:27060734:FP	A	]contig_9376f:1288]A	.	.	AR=4;AS=0.5;GS=1
NC_040098.1	27056624	NC_040098.1:27056624:FP	A	A[contig_599f:135[	.	.	AR=10;AS=0.625;GS=1
NC_040098.1	27192917	NC_040098.1:27192917:FP	T	]contig_9341f:1908]T	.	.	AR=4;AS=0.571429;GS=1
NC_040098.1	27206796	NC_040098.1:27206796:FP	A	A[contig_10288f:375[	.	.	AR=82;AS=0.752294;GS=1
NC_040098.1	27206826	NC_040098.1:27206826:FP	T	]contig_1391r:1176]T	.	.	AR=342;AS=0.974359;GS=1
NC_040098.1	27268083	NC_040098.1:27268083:FP	A	A[contig_11100f:230[	.	.	AR=26;AS=0.866667;GS=1
NC_040098.1	27324247	NC_040098.1:27324247:FP	A	A[contig_11770r:170[	.	.	AR=18;AS=0.321429;GS=1
NC_040098.1	27327282	NC_040098.1:27327282:FP	A	A[contig_2542f:481[	.	.	AR=33;AS=0.452055;GS=1
NC_040098.1	27327282	NC_040098.1:27327282:FP	A	]contig_2542f:544]A	.	.	NOANCHOR
NC_040098.1	27268859	NC_040098.1:27268859:FP	G	]contig_11100f:995]G	.	.	AR=44;AS=0.647059;GS=1
NC_040098.1	27328766	NC_040098.1:27328766:FP	G	G[contig_10280r:472[	.	.	AR=236;AS=0.95935;GS=1
NC_040098.1	27329202	NC_040098.1:27329202:FP	T	T[contig_7937f:103[	.	.	AR=90;AS=0.358566;GS=1
NC_040098.1	27330039	NC_040098.1:27330039:FP	G	]contig_7937f:877]G	.	.	NOANCHOR
NC_040098.1	27372246	NC_040098.1:27372246:FP	A	]contig_8370r:2079]A	.	.	AR=53;AS=0.815385;GS=1
NC_040098.1	27401924	NC_040098.1:27401924:FP	C	]contig_2782r:879]C	.	.	AR=38;AS=0.575758;GS=1
NC_040098.1	27373516	NC_040098.1:27373516:FP	A	A[contig_7071f:230[	.	.	AR=14;AS=0.56;GS=1
NC_040098.1	27459592	NC_040098.1:27459592:FP	A	]contig_2888f:3550]A	.	.	AR=53;AS=0.854839;GS=1
NC_040098.1	27463001	NC_040098.1:27463001:FP	T	T[contig_2888f:235[	.	.	AR=247;AS=0.964844;GS=1
NC_040098.1	27476295	NC_040098.1:27476295:FP	T	]contig_11560r:1324]T	.	.	AR=99;AS=0.925234;GS=1
NC_040098.1	27557821	NC_040098.1:27557821:FP	T	]contig_2805f:1843]T	.	.	AR=14;AS=0.823529;GS=1
NC_040098.1	27557669	NC_040098.1:27557669:FP	C	C[contig_2765r:406[	.	.	AR=18;AS=0.782609;GS=1
NC_040098.1	27560414	NC_040098.1:27560414:FP	A	]contig_2765r:1160]A	.	.	AR=46;AS=0.958333;GS=1
NC_040098.1	27930857	NC_040098.1:27930857:FP	T	T[contig_10598r:261[	.	.	AR=419;AS=0.974419;GS=1
NC_040098.1	27932938	NC_040098.1:27932938:FP	C	]contig_10598r:1321]C	.	.	AR=836;AS=0.885593;GS=1
NC_040098.1	28016389	NC_040098.1:28016389:FP	T	]contig_7678f:771]T	.	.	AR=70;AS=0.897436;GS=1
NC_040098.1	28029298	NC_040098.1:28029298:FP	A	]contig_2272r:1481]A	.	.	AR=151;AS=0.961783;GS=2
NC_040098.1	28028788	NC_040098.1:28028788:FP	G	G[contig_2272r:110[	.	.	NOANCHOR
NC_040098.1	28016195	NC_040098.1:28016195:FP	T	T[contig_7678f:782[	.	.	AR=2;AS=0.4;GS=1
NC_040098.1	28347565	NC_040098.1:28347565:FP	C	]contig_516r:1077]C	.	.	AR=213;AS=0.363481;GS=1
NC_040098.1	28753907	NC_040098.1:28753907:FP	G	]contig_12375r:525]G	.	.	AR=14;AS=0.636364;GS=1
NC_040098.1	28753867	NC_040098.1:28753867:FP	A	A[contig_12375r:465[	.	.	AR=19;AS=0.612903;GS=1
NC_040098.1	28806875	NC_040098.1:28806875:FP	C	C[contig_11903r:226[	.	.	AR=21;AS=0.724138;GS=1
NC_040098.1	28781416	NC_040098.1:28781416:FP	G	]contig_11903r:1251]G	.	.	AR=13;AS=0.619048;GS=1
NC_040098.1	29456780	NC_040098.1:29456780:FP	A	]contig_12686f:336]A	.	.	AR=18;AS=0.6;GS=2
NC_040098.1	29398621	NC_040098.1:29398621:FP	G	G[contig_2946f:97[	.	.	AR=86;AS=0.914894;GS=2
NC_040098.1	29511625	NC_040098.1:29511625:FP	G	]contig_8863f:998]G	.	.	AR=30;AS=0.731707;GS=1
NC_040098.1	29510888	NC_040098.1:29510888:FP	C	C[contig_8863f:265[	.	.	NOANCHOR
NC_040098.1	29526988	NC_040098.1:29526988:FP	C	C[contig_7959f:155[	.	.	AR=103;AS=0.919643;GS=1
NC_040098.1	29527757	NC_040098.1:29527757:FP	T	]contig_7959f:980]T	.	.	NOANCHOR
NC_040098.1	29576313	NC_040098.1:29576313:FP	G	G[contig_6249f:129[	.	.	AR=51;AS=0.809524;GS=1
NC_040098.1	29559792	NC_040098.1:29559792:FP	G	]contig_5461f:1051]G	.	.	AR=7;AS=0.411765;GS=1
NC_040098.1	29656509	NC_040098.1:29656509:FP	A	A[contig_12221f:877[	.	.	AR=4;AS=0.571429;GS=1
NC_040098.1	29656747	NC_040098.1:29656747:FP	T	]contig_12221f:1101]T	.	.	NOANCHOR
NC_040098.1	29666163	NC_040098.1:29666163:FP	A	A[contig_692f:135[	.	.	AR=19;AS=0.703704;GS=1
NC_040098.1	29662501	NC_040098.1:29662501:FP	A	]contig_5503r:1426]A	.	.	AR=9;AS=0.6;GS=1
NC_040098.1	31051989	NC_040098.1:31051989:FP	G	]contig_794r:2477]G	.	.	AR=482;AS=0.979675;GS=1
NC_040098.1	30925380	NC_040098.1:30925380:FP	G	G[contig_8089r:313[	.	.	AR=94;AS=0.959184;GS=1
NC_040098.1	30925380	NC_040098.1:30925380:FP	G	]contig_8089r:1181]G	.	.	NOANCHOR
NC_040098.1	31430402	NC_040098.1:31430402:FP	T	]contig_1449f:5422]T	.	.	AR=343;AS=0.952778;GS=2
NC_040098.1	33453299	NC_040098.1:33453299:FP	C	C[contig_8972f:100[	.	.	AR=455;AS=0.388889;GS=1
NC_040098.1	33453563	NC_040098.1:33453563:FP	T	]contig_8972f:1095]T	.	.	AR=502;AS=0.976654;GS=1
NC_040098.1	35180357	NC_040098.1:35180357:FP	A	A[contig_2668f:125[	.	.	AR=436;AS=0.971047;GS=1
NC_040098.1	35180858	NC_040098.1:35180858:FP	C	]contig_6431f:4660]C	.	.	AR=225;AS=0.910931;GS=2
NC_040098.1	35545801	NC_040098.1:35545801:FP	G	]contig_12231r:857]G	.	.	AR=424;AS=0.986047;GS=1
NC_040098.1	35557865	NC_040098.1:35557865:FP	T	T[contig_1935f:195[	.	.	AR=233;AS=0.978992;GS=1
NC_040098.1	38067597	NC_040098.1:38067597:FP	A	]contig_10987r:1283]A	.	.	AR=115;AS=0.958333;GS=2
NC_040098.1	38071395	NC_040098.1:38071395:FP	C	C[contig_2744r:87[	.	.	AR=322;AS=0.933333;GS=1
NC_040098.1	40070870	NC_040098.1:40070870:FP	T	T[contig_7999r:188[	.	.	AR=251;AS=0.954373;GS=1
NC_040098.1	38071355	NC_040098.1:38071355:FP	T	]contig_2744r:825]T	.	.	AR=151;AS=0.915152;GS=1
NC_040098.1	48348486	NC_040098.1:48348486:FP	C	C[contig_10494r:296[	.	.	AR=206;AS=0.962617;GS=1
NC_040098.1	50062439	NC_040098.1:50062439:FP	G	]contig_12194f:1010]G	.	.	AR=178;AS=0.972678;GS=1
NC_040098.1	50062430	NC_040098.1:50062430:FP	T	T[contig_12194f:186[	.	.	NOANCHOR
NC_040098.1	50916662	NC_040098.1:50916662:FP	A	A[contig_10076r:369[	.	.	AR=406;AS=0.987835;GS=2
NC_040098.1	50916660	NC_040098.1:50916660:FP	A	]contig_10076r:4253]A	.	.	AR=496;AS=0.326531;GS=2
NC_040098.1	51202145	NC_040098.1:51202145:FP	T	T[contig_320f:58[	.	.	AR=4155;AS=0.963814;GS=1
NC_040098.1	51202100	NC_040098.1:51202100:FP	C	]contig_320f:1002]C	.	.	AR=2814;AS=0.87609;GS=1
NC_040098.1	52253792	NC_040098.1:52253792:FP	G	]contig_11955r:884]G	.	.	AR=871;AS=0.957143;GS=1
NC_040098.1	52253816	NC_040098.1:52253816:FP	G	G[contig_11955r:735[	.	.	AR=511;AS=0.964151;GS=1
NC_040099.1	58781	NC_040099.1:58781:FP	G	G[contig_2563f:920[	.	.	AR=39;AS=0.78;GS=1
NC_040099.1	61455	NC_040099.1:61455:FP	G	G[contig_2509f:120[	.	.	AR=28;AS=0.7;GS=1
NC_040099.1	64276	NC_040099.1:64276:FP	T	]contig_2533r:625]T	.	.	AR=92;AS=0.786325;GS=1
NC_040099.1	63920	NC_040099.1:63920:FP	G	G[contig_2213r:131[	.	.	AR=180;AS=0.9375;GS=2
NC_040099.1	64830	NC_040099.1:64830:FP	A	]contig_2213r:1009]A	.	.	AR=9;AS=0.409091;GS=1
NC_040099.1	67186	NC_040099.1:67186:FP	A	]contig_4669f:833]A	.	.	AR=182;AS=0.892157;GS=1
NC_040099.1	528382	NC_040099.1:528382:FP	A	]contig_6304f:1061]A	.	.	AR=39;AS=0.722222;GS=1
NC_040099.1	67189	NC_040099.1:67189:FP	G	G[contig_4669f:75[	.	.	AR=112;AS=0.811594;GS=1
NC_040099.1	2882567	NC_040099.1:2882567:FP	G	]contig_9097f:1463]G	.	.	AR=456;AS=0.878613;GS=1
NC_040099.1	2882567	NC_040099.1:2882567:FP	G	G[contig_9097f:306[	.	.	AR=583;AS=0.989813;GS=1
NC_040099.1	3945903	NC_040099.1:3945903:FP	C	]contig_7963r:1508]C	.	.	AR=10;AS=1;GS=1
NC_040099.1	3945902	NC_040099.1:3945902:FP	G	G[contig_7963r:236[	.	.	NOANCHOR
NC_040099.1	4163720	NC_040099.1:4163720:FP	T	T[contig_7755r:282[	.	.	AR=319;AS=0.978528;GS=1
NC_040099.1	4163722	NC_040099.1:4163722:FP	C	]contig_7755r:916]C	.	.	AR=283;AS=0.979239;GS=1
NC_040099.1	4456518	NC_040099.1:4456518:FP	G	]contig_12050f:813]G	.	.	AR=577;AS=0.938211;GS=1
NC_040099.1	4456589	NC_040099.1:4456589:FP	G	G[contig_12050f:110[	.	.	AR=1062;AS=0.919481;GS=1
NC_040099.1	9006112	NC_040099.1:9006112:FP	T	]contig_8163f:4761]T	.	.	AR=115;AS=0.513393;GS=1
NC_040099.1	9007444	NC_040099.1:9007444:FP	T	T[contig_8790r:100[	.	.	AR=653;AS=0.601843;GS=4
NC_040099.1	10057839	NC_040099.1:10057839:FP	T	T[contig_3017r:205[	.	.	AR=529;AS=0.976015;GS=2
NC_040099.1	11328965	NC_040099.1:11328965:FP	G	G[contig_8176r:248[	.	.	AR=376;AS=0.964103;GS=1
NC_040099.1	12791848	NC_040099.1:12791848:FP	C	C[contig_6542f:211[	.	.	AR=271;AS=0.940972;GS=1
NC_040099.1	12791849	NC_040099.1:12791849:FP	A	]contig_6542f:1291]A	.	.	NOANCHOR
NC_040099.1	13158200	NC_040099.1:13158200:FP	A	A[contig_12308f:271[	.	.	AR=598;AS=0.98843;GS=1
NC_040099.1	13158272	NC_040099.1:13158272:FP	T	]contig_12308f:1013]T	.	.	NOANCHOR
NC_040099.1	18025890	NC_040099.1:18025890:FP	C	]contig_3934f:1324]C	.	.	AR=163;AS=0.810945;GS=1
NC_040099.1	17618687	NC_040099.1:17618687:FP	G	G[contig_5828r:92[	.	.	AR=290;AS=0.97973;GS=1
NC_040099.1	18954962	NC_040099.1:18954962:FP	G	G[contig_1918f:85[	.	.	AR=284;AS=0.694377;GS=1
NC_040099.1	18865992	NC_040099.1:18865992:FP	T	]contig_10770r:1865]T	.	.	AR=382;AS=0.707407;GS=1
NC_040099.1	18865785	NC_040099.1:18865785:FP	T	T[contig_10770r:71[	.	.	NOANCHOR
NC_040099.1	25305232	NC_040099.1:25305232:FP	C	C[contig_2647f:110[	.	.	AR=162;AS=0.964286;GS=1
NC_040099.1	25305229	NC_040099.1:25305229:FP	A	]contig_2647f:1294]A	.	.	NOANCHOR
NC_040099.1	27939611	NC_040099.1:27939611:FP	T	T[contig_10348r:119[	.	.	AR=471;AS=0.925344;GS=1
NC_040099.1	28241374	NC_040099.1:28241374:FP	C	C[contig_2614r:233[	.	.	AR=372;AS=0.821192;GS=1
NC_040099.1	28241375	NC_040099.1:28241375:FP	C	]contig_2614r:902]C	.	.	NOANCHOR
NC_040099.1	33084070	NC_040099.1:33084070:FP	T	T[contig_2706r:228[	.	.	AR=675;AS=0.969828;GS=1
NC_040099.1	33084069	NC_040099.1:33084069:FP	C	]contig_9019f:10757]C	.	.	AR=683;AS=0.991292;GS=3
NC_040099.1	33084070	NC_040099.1:33084070:FP	T	T[contig_9019f:99[	.	.	NOANCHOR
NC_040099.1	39925182	NC_040099.1:39925182:FP	T	]contig_12788f:1279]T	.	.	AR=373;AS=0.832589;GS=2
NC_040099.1	39925182	NC_040099.1:39925182:FP	T	]contig_9329f:805]T	.	.	AR=375;AS=0.951777;GS=1
NC_040099.1	39925421	NC_040099.1:39925421:FP	T	T[contig_4654f:325[	.	.	AR=453;AS=0.970021;GS=2
NC_040099.1	41135754	NC_040099.1:41135754:FP	A	]contig_6479r:1359]A	.	.	AR=61;AS=0.409396;GS=1
NC_040099.1	41135757	NC_040099.1:41135757:FP	A	A[contig_6479r:102[	.	.	NOANCHOR
NC_040099.1	41212054	NC_040099.1:41212054:FP	T	T[contig_10373f:162[	.	.	AR=450;AS=0.959488;GS=1
NC_040099.1	41212052	NC_040099.1:41212052:FP	T	]contig_6259f:1664]T	.	.	NOANCHOR
NC_040099.1	47013548	NC_040099.1:47013548:FP	G	]contig_7940f:3774]G	.	.	AR=362;AS=0.98103;GS=1
NC_040099.1	47013488	NC_040099.1:47013488:FP	A	A[contig_7940f:200[	.	.	NOANCHOR
NC_040099.1	52582049	NC_040099.1:52582049:FP	C	]contig_4548r:2243]C	.	.	AR=708;AS=0.658605;GS=2
NC_040099.1	52988341	NC_040099.1:52988341:FP	A	]contig_12428r:1085]A	.	.	AR=200;AS=0.829876;GS=1
NC_040099.1	54029397	NC_040099.1:54029397:FP	A	]contig_2775f:30159]A	.	.	AR=402;AS=0.618462;GS=2
NC_040099.1	52582047	NC_040099.1:52582047:FP	G	G[contig_4548r:112[	.	.	AR=184;AS=0.555891;GS=2
NC_040099.1	54051358	NC_040099.1:54051358:FP	C	]contig_2070r:1443]C	.	.	AR=94;AS=0.969072;GS=1
NC_040099.1	54122427	NC_040099.1:54122427:FP	C	C[contig_11954f:109[	.	.	AR=88;AS=0.88;GS=1
NC_040099.1	54122457	NC_040099.1:54122457:FP	C	]contig_11954f:135]C	.	.	AR=14;AS=0.451613;GS=1
NC_040099.1	56518592	NC_040099.1:56518592:FP	A	]contig_2180r:1024]A	.	.	AR=217;AS=0.96875;GS=1
NC_040099.1	56518592	NC_040099.1:56518592:FP	A	A[contig_2180r:348[	.	.	AR=293;AS=0.976667;GS=1
NC_040099.1	57132067	NC_040099.1:57132067:FP	T	T[contig_9052r:185[	.	.	AR=162;AS=0.97006;GS=2
NC_040099.1	57440482	NC_040099.1:57440482:FP	G	G[contig_11588f:123[	.	.	AR=143;AS=0.972789;GS=1
NC_040099.1	59564047	NC_040099.1:59564047:FP	A	]contig_11651r:743]A	.	.	AR=234;AS=0.95122;GS=1
NC_040099.1	59564121	NC_040099.1:59564121:FP	A	A[contig_11651r:159[	.	.	AR=317;AS=0.929619;GS=1
NC_040099.1	60083438	NC_040099.1:60083438:FP	A	]contig_3779f:2867]A	.	.	AR=484;AS=0.995885;GS=2
NC_040099.1	60250292	NC_040099.1:60250292:FP	T	]contig_7955r:763]T	.	.	AR=365;AS=0.978552;GS=1
NC_040099.1	60250295	NC_040099.1:60250295:FP	T	T[contig_7955r:116[	.	.	NOANCHOR
NC_040099.1	60230607	NC_040099.1:60230607:FP	C	]contig_7116f:865]C	.	.	NOANCHOR
NC_040099.1	60312632	NC_040099.1:60312632:FP	G	]contig_7730f:1991]G	.	.	AR=3;AS=0.6;GS=1
NC_040099.1	60312632	NC_040099.1:60312632:FP	G	G[contig_7730f:95[	.	.	NOANCHOR
NC_040099.1	60658269	NC_040099.1:60658269:FP	T	T[contig_986f:87[	.	.	AR=1538;AS=0.959451;GS=1
NC_040099.1	60767850	NC_040099.1:60767850:FP	A	A[contig_7777r:218[	.	.	AR=6;AS=0.6;GS=1
NC_040099.1	60767849	NC_040099.1:60767849:FP	G	]contig_7777r:1329]G	.	.	NOANCHOR
NC_040099.1	60658216	NC_040099.1:60658216:FP	A	]contig_986f:1018]A	.	.	AR=2889;AS=0.981651;GS=1
NC_040099.1	61139741	NC_040099.1:61139741:FP	T	T[contig_789r:107[	.	.	AR=4114;AS=0.991803;GS=2
NC_040099.1	61139670	NC_040099.1:61139670:FP	T	]contig_789r:1365]T	.	.	AR=1609;AS=0.961745;GS=1
NC_040099.1	61461993	NC_040099.1:61461993:FP	C	]contig_942f:1179]C	.	.	AR=2030;AS=0.790191;GS=2
NC_040099.1	61462054	NC_040099.1:61462054:FP	C	C[contig_942f:159[	.	.	AR=2141;AS=0.709645;GS=2
NC_040099.1	61822140	NC_040099.1:61822140:FP	T	T[contig_5385f:181[	.	.	AR=14;AS=0.518519;GS=1
NC_040099.1	61844917	NC_040099.1:61844917:FP	C	]contig_5385f:950]C	.	.	AR=10;AS=0.384615;GS=1
NC_040099.1	61908679	NC_040099.1:61908679:FP	T	T[contig_5490r:180[	.	.	AR=501;AS=0.978516;GS=2
NC_040099.1	61908604	NC_040099.1:61908604:FP	T	T[contig_2184f:331[	.	.	AR=403;AS=0.859275;GS=1
NC_040099.1	61908663	NC_040099.1:61908663:FP	A	]contig_5490r:1061]A	.	.	AR=610;AS=0.941358;GS=3
NC_040099.1	62186035	NC_040099.1:62186035:FP	A	A[contig_11738r:126[	.	.	AR=352;AS=0.914286;GS=1
NC_040100.1	1450749	NC_040100.1:1450749:FP	G	G[contig_9598r:128[	.	.	AR=167;AS=0.994048;GS=1
NC_040100.1	1450804	NC_040100.1:1450804:FP	G	]contig_9598r:1276]G	.	.	NOANCHOR
NC_040099.1	62186206	NC_040099.1:62186206:FP	T	]contig_11738r:1316]T	.	.	AR=108;AS=0.683544;GS=1
NC_040100.1	1494908	NC_040100.1:1494908:FP	G	G[contig_6050f:250[	.	.	AR=1576;AS=0.763936;GS=1
NC_040100.1	1494856	NC_040100.1:1494856:FP	G	]contig_6050f:1734]G	.	.	AR=1059;AS=0.841812;GS=1
NC_040100.1	1537760	NC_040100.1:1537760:FP	C	C[contig_2968f:349[	.	.	AR=1002;AS=0.983317;GS=2
NC_040100.1	4282177	NC_040100.1:4282177:FP	C	C[contig_1395r:118[	.	.	AR=447;AS=0.965443;GS=1
NC_040100.1	4282175	NC_040100.1:4282175:FP	G	]contig_1395r:1182]G	.	.	NOANCHOR
NC_040100.1	1537670	NC_040100.1:1537670:FP	C	]contig_2968f:677]C	.	.	AR=494;AS=0.988;GS=2
NC_040100.1	5907718	NC_040100.1:5907718:FP	T	T[contig_11516r:35[	.	.	AR=2;AS=1;GS=1
NC_040100.1	6841561	NC_040100.1:6841561:FP	T	]contig_300f:2496]T	.	.	AR=94;AS=0.862385;GS=1
NC_040100.1	6841554	NC_040100.1:6841554:FP	G	]contig_10754r:1201]G	.	.	AR=304;AS=0.711944;GS=1
NC_040100.1	6842207	NC_040100.1:6842207:FP	T	T[contig_3130f:112[	.	.	AR=489;AS=0.983903;GS=1
NC_040100.1	6844285	NC_040100.1:6844285:FP	C	]contig_3130f:2192]C	.	.	AR=563;AS=0.984266;GS=1
NC_040100.1	6846182	NC_040100.1:6846182:FP	C	C[contig_9297r:102[	.	.	AR=527;AS=0.972325;GS=1
NC_040100.1	6860068	NC_040100.1:6860068:FP	T	T[contig_300f:275[	.	.	AR=96;AS=0.923077;GS=2
NC_040100.1	6860407	NC_040100.1:6860407:FP	C	C[contig_10754r:277[	.	.	AR=222;AS=0.760274;GS=1
NC_040100.1	6847094	NC_040100.1:6847094:FP	A	]contig_9297r:1036]A	.	.	AR=823;AS=0.985629;GS=1
NC_040100.1	6880431	NC_040100.1:6880431:FP	G	]contig_11039r:5841]G	.	.	AR=137;AS=0.964789;GS=4
NC_040100.1	6873147	NC_040100.1:6873147:FP	A	A[contig_11039r:136[	.	.	AR=26;AS=0.83871;GS=2
NC_040100.1	6872754	NC_040100.1:6872754:FP	A	A[contig_5263f:119[	.	.	AR=39;AS=0.906977;GS=2
NC_040100.1	7005288	NC_040100.1:7005288:FP	G	]contig_798r:1314]G	.	.	AR=11;AS=0.611111;GS=1
NC_040100.1	7030577	NC_040100.1:7030577:FP	G	G[contig_6486r:200[	.	.	AR=108;AS=0.907563;GS=1
NC_040100.1	7029984	NC_040100.1:7029984:FP	T	]contig_6486r:7107]T	.	.	NOANCHOR
NC_040100.1	7383185	NC_040100.1:7383185:FP	T	]contig_7775f:1425]T	.	.	AR=268;AS=0.98893;GS=1
NC_040100.1	7383185	NC_040100.1:7383185:FP	T	T[contig_7775f:133[	.	.	NOANCHOR
NC_040100.1	8111726	NC_040100.1:8111726:FP	C	]contig_8798f:668]C	.	.	AR=369;AS=0.97619;GS=1
NC_040100.1	8111726	NC_040100.1:8111726:FP	C	C[contig_8798f:99[	.	.	AR=382;AS=0.97449;GS=1
NC_040100.1	14136311	NC_040100.1:14136311:FP	A	]contig_1076f:2591]A	.	.	AR=418;AS=0.95;GS=1
NC_040100.1	18701189	NC_040100.1:18701189:FP	A	A[contig_10178f:469[	.	.	AR=86;AS=0.905263;GS=1
NC_040100.1	23281194	NC_040100.1:23281194:FP	G	]contig_4634r:1727]G	.	.	AR=209;AS=0.967593;GS=1
NC_040100.1	25509522	NC_040100.1:25509522:FP	C	]contig_12084r:1045]C	.	.	AR=286;AS=0.959732;GS=1
NC_040100.1	25509522	NC_040100.1:25509522:FP	C	]contig_5459f:799]C	.	.	AR=350;AS=0.961538;GS=1
NC_040100.1	25509227	NC_040100.1:25509227:FP	T	T[contig_12084r:84[	.	.	AR=403;AS=0.321116;GS=1
NC_040100.1	25509524	NC_040100.1:25509524:FP	G	G[contig_5459f:118[	.	.	AR=340;AS=0.968661;GS=1
NC_040100.1	28391872	NC_040100.1:28391872:FP	C	C[contig_7132f:100[	.	.	AR=86;AS=0.886598;GS=1
NC_040100.1	27481822	NC_040100.1:27481822:FP	G	]contig_9479f:760]G	.	.	AR=117;AS=0.886364;GS=1
NC_040100.1	31385050	NC_040100.1:31385050:FP	C	C[contig_10695r:100[	.	.	AR=338;AS=0.988304;GS=1
NC_040100.1	31385224	NC_040100.1:31385224:FP	T	]contig_10695r:1160]T	.	.	AR=184;AS=0.915423;GS=1
NC_040100.1	31716508	NC_040100.1:31716508:FP	T	]contig_10522f:847]T	.	.	AR=75;AS=0.974026;GS=1
NC_040100.1	34043801	NC_040100.1:34043801:FP	G	G[contig_12427f:91[	.	.	AR=306;AS=0.845304;GS=1
NC_040100.1	34043802	NC_040100.1:34043802:FP	T	]contig_12427f:969]T	.	.	AR=283;AS=0.982639;GS=1
NC_040100.1	38175977	NC_040100.1:38175977:FP	C	]contig_5086f:1357]C	.	.	AR=421;AS=0.976798;GS=1
NC_040100.1	38175976	NC_040100.1:38175976:FP	C	C[contig_5086f:282[	.	.	AR=508;AS=0.980695;GS=1
NC_040100.1	42496987	NC_040100.1:42496987:FP	A	A[contig_3464r:382[	.	.	AR=21;AS=0.333333;GS=2
NC_040100.1	38754315	NC_040100.1:38754315:FP	A	]contig_61r:7083]A	.	.	AR=263;AS=0.876667;GS=1
NC_040101.1	203963	NC_040101.1:203963:FP	A	]contig_5245f:1988]A	.	.	AR=112;AS=0.918033;GS=1
NC_040101.1	203927	NC_040101.1:203927:FP	A	A[contig_5245f:100[	.	.	AR=251;AS=0.94717;GS=1
NC_040101.1	4573925	NC_040101.1:4573925:FP	C	C[contig_6537r:332[	.	.	AR=121;AS=0.952756;GS=1
NC_040101.1	5600854	NC_040101.1:5600854:FP	A	A[contig_6216r:144[	.	.	AR=792;AS=0.680997;GS=2
NC_040101.1	5600853	NC_040101.1:5600853:FP	C	]contig_6216r:1668]C	.	.	NOANCHOR
NC_040101.1	4574996	NC_040101.1:4574996:FP	T	]contig_6537r:1326]T	.	.	AR=303;AS=0.983766;GS=1
NC_040101.1	6479738	NC_040101.1:6479738:FP	T	T[contig_12186r:107[	.	.	AR=749;AS=0.97526;GS=1
NC_040101.1	6479738	NC_040101.1:6479738:FP	T	]contig_12186r:879]T	.	.	AR=377;AS=0.893365;GS=1
NC_040101.1	6636998	NC_040101.1:6636998:FP	G	G[contig_6134r:116[	.	.	AR=1132;AS=0.974182;GS=1
NC_040101.1	6636963	NC_040101.1:6636963:FP	C	]contig_6134r:1012]C	.	.	AR=1658;AS=0.981065;GS=1
NC_040101.1	6712864	NC_040101.1:6712864:FP	T	T[contig_9756r:108[	.	.	AR=374;AS=0.846154;GS=1
NC_040101.1	7085704	NC_040101.1:7085704:FP	G	G[contig_1240f:121[	.	.	AR=1640;AS=0.97214;GS=2
NC_040101.1	7085660	NC_040101.1:7085660:FP	A	]contig_1240f:1227]A	.	.	AR=2362;AS=0.575256;GS=2
NC_040101.1	9526518	NC_040101.1:9526518:FP	A	A[contig_8749r:284[	.	.	AR=272;AS=0.97491;GS=1
NC_040101.1	9533553	NC_040101.1:9533553:FP	T	]contig_6521f:2796]T	.	.	AR=531;AS=0.976103;GS=1
NC_040101.1	9533596	NC_040101.1:9533596:FP	G	G[contig_6521f:213[	.	.	NOANCHOR
NC_040101.1	10279497	NC_040101.1:10279497:FP	T	]contig_7995r:8120]T	.	.	AR=674;AS=0.98538;GS=2
NC_040101.1	11733424	NC_040101.1:11733424:FP	C	]contig_1947f:1301]C	.	.	AR=188;AS=0.954315;GS=1
NC_040101.1	10279498	NC_040101.1:10279498:FP	C	C[contig_10965r:118[	.	.	AR=212;AS=0.909871;GS=2
NC_040101.1	16120372	NC_040101.1:16120372:FP	A	]contig_13001f:2222]A	.	.	AR=28;AS=0.903226;GS=1
NC_040101.1	16120020	NC_040101.1:16120020:FP	T	T[contig_13001f:223[	.	.	NOANCHOR
NC_040101.1	16210238	NC_040101.1:16210238:FP	T	T[contig_12785r:123[	.	.	AR=485;AS=0.958498;GS=1
NC_040101.1	16210268	NC_040101.1:16210268:FP	A	]contig_12785r:1242]A	.	.	NOANCHOR
NC_040101.1	17652781	NC_040101.1:17652781:FP	C	]contig_4556f:897]C	.	.	AR=306;AS=0.916168;GS=1
NC_040101.1	17652557	NC_040101.1:17652557:FP	G	]contig_4556r:896]G	.	.	AR=62;AS=0.373494;GS=1
NC_040101.1	20522120	NC_040101.1:20522120:FP	T	]contig_11820f:1249]T	.	.	AR=291;AS=0.989796;GS=1
NC_040101.1	20522120	NC_040101.1:20522120:FP	T	T[contig_11820f:131[	.	.	AR=102;AS=0.944444;GS=1
NC_040101.1	21764777	NC_040101.1:21764777:FP	T	T[contig_10187r:248[	.	.	AR=112;AS=0.965517;GS=1
NC_040101.1	24300017	NC_040101.1:24300017:FP	T	]contig_12692f:1713]T	.	.	AR=901;AS=0.964668;GS=2
NC_040101.1	24557316	NC_040101.1:24557316:FP	C	]contig_8062f:1960]C	.	.	AR=463;AS=0.985106;GS=1
NC_040101.1	24300075	NC_040101.1:24300075:FP	T	T[contig_12692f:81[	.	.	AR=3310;AS=0.977555;GS=2
NC_040101.1	29756386	NC_040101.1:29756386:FP	A	A[contig_3264f:124[	.	.	AR=82;AS=0.921348;GS=1
NC_040101.1	30130956	NC_040101.1:30130956:FP	C	C[contig_10423r:105[	.	.	AR=176;AS=0.98324;GS=2
NC_040101.1	30131125	NC_040101.1:30131125:FP	G	]contig_10423r:3103]G	.	.	NOANCHOR
NC_040101.1	29756385	NC_040101.1:29756385:FP	C	]contig_3264f:891]C	.	.	AR=80;AS=0.888889;GS=1
NC_040101.1	30375530	NC_040101.1:30375530:FP	A	]contig_12873f:1726]A	.	.	AR=16;AS=0.551724;GS=1
NC_040101.1	30354940	NC_040101.1:30354940:FP	T	T[contig_11781f:107[	.	.	AR=13;AS=0.382353;GS=1
NC_040101.1	35047280	NC_040101.1:35047280:FP	G	G[contig_8613r:107[	.	.	AR=39;AS=0.322314;GS=1
NC_040101.1	30379772	NC_040101.1:30379772:FP	G	]contig_11781f:1171]G	.	.	AR=18;AS=0.461538;GS=1
NC_040101.1	39923037	NC_040101.1:39923037:FP	A	]contig_6555f:1115]A	.	.	AR=192;AS=0.936585;GS=1
NC_040101.1	39895589	NC_040101.1:39895589:FP	T	T[contig_6555f:104[	.	.	AR=120;AS=0.75;GS=1
NC_040101.1	41292594	NC_040101.1:41292594:FP	A	A[contig_5304f:50[	.	.	AR=154;AS=0.968553;GS=1
NC_040101.1	41029542	NC_040101.1:41029542:FP	G	]contig_5075f:1923]G	.	.	AR=50;AS=0.909091;GS=1
NC_040101.1	48352293	NC_040101.1:48352293:FP	A	A[contig_236r:59[	.	.	AR=23;AS=0.884615;GS=1
NC_040101.1	48353861	NC_040101.1:48353861:FP	T	]contig_236r:1376]T	.	.	AR=11;AS=0.578947;GS=1
NC_040101.1	48706975	NC_040101.1:48706975:FP	T	T[contig_5317f:282[	.	.	AR=766;AS=0.982051;GS=2
NC_040101.1	48706987	NC_040101.1:48706987:FP	T	]contig_11623f:1334]T	.	.	AR=572;AS=0.981132;GS=1
NC_040101.1	48706987	NC_040101.1:48706987:FP	T	]contig_7633f:972]T	.	.	AR=553;AS=0.980496;GS=1
NC_040101.1	49143640	NC_040101.1:49143640:FP	T	]contig_981f:1760]T	.	.	AR=266;AS=0.974359;GS=2
NC_040101.1	48947195	NC_040101.1:48947195:FP	A	A[contig_13041f:195[	.	.	AR=335;AS=0.982405;GS=2
NC_040101.1	51117077	NC_040101.1:51117077:FP	T	T[contig_9666r:78[	.	.	AR=43;AS=0.781818;GS=1
NC_040102.1	574555	NC_040102.1:574555:FP	A	A[contig_1412r:111[	.	.	AR=110;AS=0.88;GS=4
NC_040102.1	1018450	NC_040102.1:1018450:FP	A	A[contig_8221f:270[	.	.	AR=412;AS=0.978622;GS=1
NC_040102.1	1018448	NC_040102.1:1018448:FP	A	]contig_8221f:1244]A	.	.	NOANCHOR
NC_040101.1	49374433	NC_040101.1:49374433:FP	A	]contig_12445f:2709]A	.	.	AR=322;AS=0.912181;GS=1
NC_040102.1	3403261	NC_040102.1:3403261:FP	A	]contig_3299f:1644]A	.	.	AR=28;AS=0.965517;GS=1
NC_040102.1	3403049	NC_040102.1:3403049:FP	T	T[contig_3299f:112[	.	.	AR=19;AS=0.76;GS=1
NC_040102.1	5243023	NC_040102.1:5243023:FP	G	]contig_9625r:1023]G	.	.	AR=37;AS=0.755102;GS=1
NC_040102.1	5284938	NC_040102.1:5284938:FP	C	C[contig_8529r:225[	.	.	AR=461;AS=0.972574;GS=3
NC_040102.1	5284934	NC_040102.1:5284934:FP	C	]contig_8529r:4721]C	.	.	AR=163;AS=0.953216;GS=1
NC_040102.1	8361885	NC_040102.1:8361885:FP	C	]contig_12930f:1136]C	.	.	AR=2949;AS=0.935893;GS=1
NC_040102.1	8361935	NC_040102.1:8361935:FP	A	A[contig_12930f:139[	.	.	AR=1407;AS=0.904823;GS=1
NC_040102.1	8509692	NC_040102.1:8509692:FP	C	]contig_6740r:772]C	.	.	AR=64;AS=0.969697;GS=1
NC_040102.1	8509695	NC_040102.1:8509695:FP	T	T[contig_6740r:103[	.	.	NOANCHOR
NC_040102.1	9960870	NC_040102.1:9960870:FP	G	G[contig_1845r:143[	.	.	AR=108;AS=0.923077;GS=1
NC_040102.1	9960869	NC_040102.1:9960869:FP	A	]contig_1845r:1289]A	.	.	NOANCHOR
NC_040102.1	10300203	NC_040102.1:10300203:FP	A	A[contig_8741f:87[	.	.	AR=550;AS=0.607064;GS=1
NC_040102.1	10300206	NC_040102.1:10300206:FP	G	]contig_8741f:2436]G	.	.	NOANCHOR
NC_040102.1	10975656	NC_040102.1:10975656:FP	C	C[contig_3865r:50[	.	.	AR=46;AS=0.666667;GS=1
NC_040102.1	11681780	NC_040102.1:11681780:FP	C	C[contig_12772r:109[	.	.	AR=55;AS=0.982143;GS=1
NC_040102.1	11681780	NC_040102.1:11681780:FP	C	]contig_12772r:1002]C	.	.	NOANCHOR
NC_040102.1	10054300	NC_040102.1:10054300:FP	C	]contig_8362r:2763]C	.	.	AR=226;AS=0.933884;GS=1
NC_040102.1	13470235	NC_040102.1:13470235:FP	T	T[contig_7850f:217[	.	.	AR=266;AS=0.956835;GS=1
NC_040102.1	15066394	NC_040102.1:15066394:FP	T	T[contig_5469f:100[	.	.	AR=448;AS=0.967603;GS=1
NC_040102.1	13470250	NC_040102.1:13470250:FP	T	]contig_7850f:1162]T	.	.	AR=236;AS=0.971193;GS=1
NC_040102.1	24500927	NC_040102.1:24500927:FP	T	]contig_7132f:1135]T	.	.	AR=21;AS=0.6;GS=1
NC_040102.1	15128560	NC_040102.1:15128560:FP	G	G[contig_12501f:930[	.	.	AR=11;AS=0.785714;GS=1
NC_040102.1	34332656	NC_040102.1:34332656:FP	A	A[contig_2635r:128[	.	.	AR=132;AS=0.963504;GS=1
NC_040102.1	34332656	NC_040102.1:34332656:FP	A	]contig_2635r:2250]A	.	.	NOANCHOR
NC_040102.1	27228179	NC_040102.1:27228179:FP	T	]contig_1987f:1884]T	.	.	AR=306;AS=0.983923;GS=1
NC_040102.1	34441653	NC_040102.1:34441653:FP	G	G[contig_5479f:245[	.	.	AR=521;AS=0.883051;GS=1
NC_040102.1	34441853	NC_040102.1:34441853:FP	A	]contig_5479f:2419]A	.	.	AR=403;AS=0.987745;GS=1
NC_040102.1	36263833	NC_040102.1:36263833:FP	A	]contig_8730r:724]A	.	.	AR=169;AS=0.898936;GS=1
NC_040102.1	36263830	NC_040102.1:36263830:FP	C	C[contig_8730r:267[	.	.	NOANCHOR
NC_040102.1	39063832	NC_040102.1:39063832:FP	T	]contig_12943r:1441]T	.	.	AR=222;AS=0.670695;GS=1
NC_040102.1	35033260	NC_040102.1:35033260:FP	C	C[contig_8220f:254[	.	.	AR=409;AS=0.898901;GS=1
NC_040102.1	35033259	NC_040102.1:35033259:FP	A	]contig_8220f:1707]A	.	.	NOANCHOR
NC_040102.1	41865163	NC_040102.1:41865163:FP	C	C[contig_33r:113[	.	.	AR=353;AS=0.951482;GS=2
NC_040102.1	41865025	NC_040102.1:41865025:FP	T	]contig_33r:1048]T	.	.	AR=255;AS=0.958647;GS=2
NC_040102.1	42424764	NC_040102.1:42424764:FP	G	]contig_4553r:958]G	.	.	AR=783;AS=0.986146;GS=1
NC_040102.1	42424759	NC_040102.1:42424759:FP	A	A[contig_4553r:312[	.	.	AR=725;AS=0.987738;GS=1
NC_040102.1	43317012	NC_040102.1:43317012:FP	A	]contig_2217f:691]A	.	.	AR=623;AS=0.974961;GS=1
NC_040102.1	43316516	NC_040102.1:43316516:FP	A	A[contig_2217f:64[	.	.	NOANCHOR
NC_040102.1	43430665	NC_040102.1:43430665:FP	G	]contig_6214f:764]G	.	.	AR=576;AS=0.987993;GS=1
NC_040102.1	43430666	NC_040102.1:43430666:FP	A	A[contig_6214f:304[	.	.	AR=566;AS=0.994728;GS=1
NC_040102.1	44733113	NC_040102.1:44733113:FP	T	T[contig_3381f:93[	.	.	AR=277;AS=0.985765;GS=1
NC_040103.1	64929	NC_040103.1:64929:FP	G	G[contig_9311f:177[	.	.	AR=31;AS=0.430556;GS=1
NC_040103.1	65109	NC_040103.1:65109:FP	A	]contig_9311f:1345]A	.	.	NOANCHOR
NC_040103.1	202512	NC_040103.1:202512:FP	A	A[contig_5113r:109[	.	.	AR=9;AS=0.818182;GS=1
NC_040102.1	44403073	NC_040102.1:44403073:FP	C	]contig_6183r:609]C	.	.	AR=446;AS=0.508552;GS=1
NC_040103.1	260225	NC_040103.1:260225:FP	A	]contig_8223f:1452]A	.	.	AR=75;AS=0.914634;GS=1
NC_040103.1	260211	NC_040103.1:260211:FP	A	A[contig_8223f:175[	.	.	AR=88;AS=0.656716;GS=1
NC_040103.1	2052132	NC_040103.1:2052132:FP	A	A[contig_932r:82[	.	.	AR=30;AS=0.967742;GS=1
NC_040103.1	543604	NC_040103.1:543604:FP	G	]contig_6003r:891]G	.	.	AR=9;AS=0.36;GS=1
NC_040103.1	2106855	NC_040103.1:2106855:FP	G	G[contig_10394f:366[	.	.	AR=585;AS=0.979899;GS=1
NC_040103.1	2106854	NC_040103.1:2106854:FP	T	]contig_10394f:1052]T	.	.	AR=483;AS=0.96988;GS=1
NC_040103.1	2127090	NC_040103.1:2127090:FP	G	G[contig_2440r:242[	.	.	AR=455;AS=0.978495;GS=1
NC_040103.1	2127090	NC_040103.1:2127090:FP	G	]contig_2440r:3881]G	.	.	NOANCHOR
NC_040103.1	4273015	NC_040103.1:4273015:FP	G	G[contig_10941r:152[	.	.	AR=291;AS=0.947883;GS=1
NC_040103.1	7298696	NC_040103.1:7298696:FP	A	A[contig_9499r:106[	.	.	AR=121;AS=0.801325;GS=1
NC_040103.1	7298742	NC_040103.1:7298742:FP	A	]contig_9499r:827]A	.	.	AR=103;AS=0.887931;GS=1
NC_040103.1	10165235	NC_040103.1:10165235:FP	T	]contig_9631f:1257]T	.	.	AR=110;AS=0.932203;GS=3
NC_040103.1	10164441	NC_040103.1:10164441:FP	A	A[contig_9631f:111[	.	.	NOANCHOR
NC_040103.1	11058561	NC_040103.1:11058561:FP	G	]contig_9564f:1943]G	.	.	AR=352;AS=0.961749;GS=1
NC_040103.1	12929602	NC_040103.1:12929602:FP	A	A[contig_2945f:113[	.	.	AR=182;AS=0.919192;GS=1
NC_040103.1	11777359	NC_040103.1:11777359:FP	A	]contig_13021f:2441]A	.	.	AR=150;AS=0.920245;GS=1
NC_040103.1	11777361	NC_040103.1:11777361:FP	T	T[contig_13021f:116[	.	.	NOANCHOR
NC_040103.1	15039852	NC_040103.1:15039852:FP	A	]contig_1737f:1136]A	.	.	AR=148;AS=0.836158;GS=1
NC_040103.1	15039848	NC_040103.1:15039848:FP	T	T[contig_1737f:107[	.	.	AR=40;AS=0.833333;GS=1
NC_040103.1	18461760	NC_040103.1:18461760:FP	G	]contig_8721r:889]G	.	.	AR=54;AS=0.830769;GS=1
NC_040103.1	18461764	NC_040103.1:18461764:FP	A	A[contig_8721r:184[	.	.	NOANCHOR
NC_040103.1	20587809	NC_040103.1:20587809:FP	T	T[contig_12430r:173[	.	.	AR=246;AS=0.968504;GS=1
NC_040103.1	20931493	NC_040103.1:20931493:FP	G	G[contig_13043f:84[	.	.	AR=173;AS=0.982955;GS=1
NC_040103.1	21891639	NC_040103.1:21891639:FP	T	T[contig_2651r:128[	.	.	AR=321;AS=0.961078;GS=1
NC_040103.1	21891657	NC_040103.1:21891657:FP	G	]contig_2651r:1178]G	.	.	NOANCHOR
NC_040103.1	20588002	NC_040103.1:20588002:FP	A	]contig_12430r:762]A	.	.	AR=175;AS=0.935829;GS=1
NC_040103.1	22759654	NC_040103.1:22759654:FP	T	]contig_1966f:1283]T	.	.	AR=15;AS=0.882353;GS=1
NC_040103.1	22759657	NC_040103.1:22759657:FP	C	C[contig_1966f:108[	.	.	AR=19;AS=0.791667;GS=1
NC_040103.1	24356704	NC_040103.1:24356704:FP	A	A[contig_2033f:118[	.	.	AR=396;AS=0.965854;GS=1
NC_040103.1	25227273	NC_040103.1:25227273:FP	T	T[contig_8962r:128[	.	.	AR=11;AS=1;GS=1
NC_040103.1	23304836	NC_040103.1:23304836:FP	T	]contig_708f:2668]T	.	.	AR=307;AS=0.971519;GS=1
NC_040103.1	23304836	NC_040103.1:23304836:FP	T	]contig_8522r:1491]T	.	.	AR=304;AS=0.971246;GS=1
NC_040103.1	25366217	NC_040103.1:25366217:FP	A	A[contig_11921r:231[	.	.	AR=335;AS=0.965418;GS=1
NC_040103.1	25366965	NC_040103.1:25366965:FP	C	]contig_11921r:3225]C	.	.	NOANCHOR
NC_040103.1	25788055	NC_040103.1:25788055:FP	A	]contig_1476r:1401]A	.	.	AR=840;AS=0.964409;GS=4
NC_040103.1	27013270	NC_040103.1:27013270:FP	C	]contig_10097f:3139]C	.	.	AR=637;AS=0.947917;GS=1
NC_040103.1	27250192	NC_040103.1:27250192:FP	G	]contig_2478r:850]G	.	.	AR=417;AS=0.967517;GS=1
NC_040103.1	28963705	NC_040103.1:28963705:FP	A	]contig_9703r:1787]A	.	.	AR=809;AS=0.992638;GS=1
NC_040103.1	28963704	NC_040103.1:28963704:FP	T	T[contig_9703r:214[	.	.	NOANCHOR
NC_040103.1	27250192	NC_040103.1:27250192:FP	G	G[contig_2478r:370[	.	.	AR=453;AS=0.984783;GS=1
NC_040103.1	30336880	NC_040103.1:30336880:FP	T	]contig_8383r:4645]T	.	.	AR=214;AS=0.959641;GS=1
NC_040103.1	32422790	NC_040103.1:32422790:FP	T	T[contig_8733f:112[	.	.	AR=540;AS=0.789474;GS=1
NC_040103.1	32422788	NC_040103.1:32422788:FP	G	]contig_8733f:928]G	.	.	AR=253;AS=0.90681;GS=1
NC_040103.1	33196168	NC_040103.1:33196168:FP	A	A[contig_10903f:305[	.	.	AR=399;AS=0.987624;GS=1
NC_040103.1	33196178	NC_040103.1:33196178:FP	G	]contig_10903f:724]G	.	.	AR=409;AS=0.969194;GS=1
NC_040103.1	35977132	NC_040103.1:35977132:FP	T	T[contig_2646r:139[	.	.	AR=238;AS=0.97541;GS=1
NC_040103.1	38619862	NC_040103.1:38619862:FP	A	A[contig_13014f:125[	.	.	AR=11;AS=0.916667;GS=1
NC_040103.1	38619860	NC_040103.1:38619860:FP	A	]contig_13014f:924]A	.	.	NOANCHOR
NC_040103.1	35977274	NC_040103.1:35977274:FP	G	]contig_2646r:1319]G	.	.	AR=380;AS=0.969388;GS=1
NC_040103.1	40441468	NC_040103.1:40441468:FP	G	]contig_12033f:1328]G	.	.	AR=278;AS=0.926667;GS=1
NC_040103.1	40441465	NC_040103.1:40441465:FP	T	T[contig_12033f:93[	.	.	AR=219;AS=0.964758;GS=1
NC_040103.1	42233627	NC_040103.1:42233627:FP	G	G[contig_6591f:281[	.	.	AR=233;AS=0.954918;GS=1
NC_040103.1	42233628	NC_040103.1:42233628:FP	T	]contig_6591f:1099]T	.	.	NOANCHOR
NC_040103.1	41835293	NC_040103.1:41835293:FP	G	]contig_9068f:999]G	.	.	AR=424;AS=0.983759;GS=2
NC_040103.1	43171729	NC_040103.1:43171729:FP	A	A[contig_10786r:217[	.	.	AR=258;AS=0.969925;GS=1
NC_040103.1	43171785	NC_040103.1:43171785:FP	T	]contig_10786r:916]T	.	.	AR=235;AS=0.959184;GS=1
NC_040103.1	44473532	NC_040103.1:44473532:FP	G	G[contig_5202f:160[	.	.	AR=14;AS=0.518519;GS=3
NC_040103.1	44475172	NC_040103.1:44475172:FP	G	G[contig_9315r:372[	.	.	AR=30;AS=0.789474;GS=1
NC_040103.1	44483491	NC_040103.1:44483491:FP	A	]contig_5202f:3283]A	.	.	AR=612;AS=0.982343;GS=3
NC_040103.1	45521852	NC_040103.1:45521852:FP	C	C[contig_1408r:88[	.	.	AR=352;AS=0.814815;GS=6
NC_040103.1	45610686	NC_040103.1:45610686:FP	C	C[contig_10970r:104[	.	.	AR=236;AS=0.983333;GS=1
NC_040103.1	45610692	NC_040103.1:45610692:FP	G	]contig_10970r:1435]G	.	.	NOANCHOR
NC_040103.1	45521742	NC_040103.1:45521742:FP	T	]contig_1408r:1591]T	.	.	AR=94;AS=0.696296;GS=6
NC_040104.1	99235	NC_040104.1:99235:FP	G	G[contig_3054f:86[	.	.	AR=560;AS=0.949153;GS=1
NC_040104.1	1428708	NC_040104.1:1428708:FP	C	C[contig_2966f:242[	.	.	AR=594;AS=0.985075;GS=2
NC_040104.1	1428715	NC_040104.1:1428715:FP	T	]contig_2966f:1807]T	.	.	NOANCHOR
NC_040104.1	99238	NC_040104.1:99238:FP	A	]contig_3054f:1119]A	.	.	AR=335;AS=0.922865;GS=1
NC_040104.1	2782284	NC_040104.1:2782284:FP	C	C[contig_5232r:472[	.	.	AR=8;AS=0.727273;GS=1
NC_040104.1	2782642	NC_040104.1:2782642:FP	G	]contig_5232r:880]G	.	.	AR=63;AS=0.926471;GS=1
NC_040104.1	3798091	NC_040104.1:3798091:FP	C	]contig_3361f:1128]C	.	.	AR=1237;AS=0.977866;GS=3
NC_040104.1	3798161	NC_040104.1:3798161:FP	C	C[contig_3361f:237[	.	.	AR=1120;AS=0.97561;GS=3
NC_040104.1	6806518	NC_040104.1:6806518:FP	C	]contig_6873r:2299]C	.	.	AR=8;AS=0.380952;GS=1
NC_040104.1	6806757	NC_040104.1:6806757:FP	T	T[contig_3711f:100[	.	.	AR=9;AS=0.9;GS=1
NC_040104.1	9210167	NC_040104.1:9210167:FP	G	]contig_3092f:839]G	.	.	AR=11;AS=0.44;GS=3
NC_040104.1	9238094	NC_040104.1:9238094:FP	C	C[contig_6395f:730[	.	.	AR=9;AS=0.529412;GS=2
NC_040104.1	9238124	NC_040104.1:9238124:FP	G	]contig_6395f:758]G	.	.	AR=29;AS=0.630435;GS=1
NC_040104.1	9240640	NC_040104.1:9240640:FP	A	A[contig_10183r:329[	.	.	AR=92;AS=0.893204;GS=1
NC_040104.1	9244802	NC_040104.1:9244802:FP	G	G[contig_3499r:189[	.	.	AR=210;AS=0.57377;GS=1
NC_040104.1	9242804	NC_040104.1:9242804:FP	G	]contig_10183r:2711]G	.	.	AR=95;AS=0.896226;GS=1
NC_040104.1	9247356	NC_040104.1:9247356:FP	G	G[contig_12077f:432[	.	.	AR=227;AS=0.957806;GS=1
NC_040104.1	9247522	NC_040104.1:9247522:FP	G	]contig_12077f:585]G	.	.	AR=33;AS=0.673469;GS=1
NC_040104.1	11181392	NC_040104.1:11181392:FP	G	]contig_12463r:1811]G	.	.	AR=429;AS=0.979452;GS=1
NC_040104.1	9254083	NC_040104.1:9254083:FP	A	A[contig_8466r:126[	.	.	AR=99;AS=0.738806;GS=1
NC_040104.1	13578649	NC_040104.1:13578649:FP	G	G[contig_12339f:275[	.	.	AR=499;AS=0.988119;GS=1
NC_040104.1	13578647	NC_040104.1:13578647:FP	G	]contig_12339f:1226]G	.	.	NOANCHOR
NC_040104.1	11593396	NC_040104.1:11593396:FP	G	]contig_5936r:1142]G	.	.	AR=107;AS=0.91453;GS=1
NC_040104.1	15411595	NC_040104.1:15411595:FP	T	T[contig_8919f:184[	.	.	AR=491;AS=0.989919;GS=2
NC_040104.1	15906323	NC_040104.1:15906323:FP	C	C[contig_11797r:287[	.	.	AR=403;AS=0.952719;GS=1
NC_040104.1	15906359	NC_040104.1:15906359:FP	A	]contig_11797r:857]A	.	.	NOANCHOR
NC_040104.1	15411591	NC_040104.1:15411591:FP	C	]contig_8919f:915]C	.	.	AR=405;AS=0.973558;GS=2
NC_040104.1	16665184	NC_040104.1:16665184:FP	T	T[contig_191r:283[	.	.	AR=590;AS=0.983333;GS=1
NC_040104.1	16665182	NC_040104.1:16665182:FP	T	]contig_191r:2216]T	.	.	AR=498;AS=0.988095;GS=1
NC_040104.1	17085303	NC_040104.1:17085303:FP	A	A[contig_10773r:203[	.	.	AR=545;AS=0.983755;GS=1
NC_040104.1	18306324	NC_040104.1:18306324:FP	T	T[contig_1867r:108[	.	.	AR=504;AS=0.845638;GS=1
NC_040104.1	17085306	NC_040104.1:17085306:FP	A	]contig_10773r:1290]A	.	.	AR=604;AS=0.97893;GS=1
NC_040104.1	18361902	NC_040104.1:18361902:FP	A	]contig_11811r:1352]A	.	.	AR=74;AS=0.961039;GS=1
NC_040104.1	23189145	NC_040104.1:23189145:FP	T	]contig_1539r:1875]T	.	.	AR=180;AS=0.942408;GS=3
NC_040104.1	18362016	NC_040104.1:18362016:FP	T	T[contig_11811r:278[	.	.	AR=73;AS=0.960526;GS=1
NC_040104.1	23287001	NC_040104.1:23287001:FP	T	]contig_8022r:864]T	.	.	AR=151;AS=0.961783;GS=1
NC_040104.1	24065177	NC_040104.1:24065177:FP	A	]contig_8451f:2039]A	.	.	AR=37;AS=0.880952;GS=1
NC_040104.1	23504876	NC_040104.1:23504876:FP	T	T[contig_11705r:191[	.	.	AR=53;AS=0.80303;GS=3
NC_040104.1	24594194	NC_040104.1:24594194:FP	A	]contig_5110f:1101]A	.	.	AR=150;AS=0.371287;GS=1
NC_040104.1	24593697	NC_040104.1:24593697:FP	T	T[contig_5110f:114[	.	.	NOANCHOR
NC_040104.1	24575527	NC_040104.1:24575527:FP	G	G[contig_6089f:212[	.	.	AR=385;AS=0.987179;GS=2
NC_040104.1	27419418	NC_040104.1:27419418:FP	G	G[contig_9265f:132[	.	.	AR=362;AS=0.975741;GS=1
NC_040104.1	27419436	NC_040104.1:27419436:FP	A	]contig_4689r:2493]A	.	.	AR=357;AS=0.98892;GS=1
NC_040104.1	29929387	NC_040104.1:29929387:FP	A	A[contig_12608r:1182[	.	.	AR=108;AS=0.915254;GS=2
NC_040104.1	29929129	NC_040104.1:29929129:FP	C	]contig_12608r:921]C	.	.	AR=278;AS=0.731579;GS=2
NC_040104.1	32091439	NC_040104.1:32091439:FP	A	]contig_503f:1084]A	.	.	AR=8;AS=0.8;GS=1
NC_040104.1	32091453	NC_040104.1:32091453:FP	A	A[contig_503f:96[	.	.	AR=11;AS=0.55;GS=1
NC_040104.1	34904364	NC_040104.1:34904364:FP	T	T[contig_3896f:97[	.	.	AR=4;AS=0.8;GS=1
NC_040104.1	34904363	NC_040104.1:34904363:FP	T	]contig_3896f:1230]T	.	.	NOANCHOR
NC_040104.1	38152422	NC_040104.1:38152422:FP	G	G[contig_11596f:267[	.	.	AR=434;AS=0.979684;GS=1
NC_040104.1	38152422	NC_040104.1:38152422:FP	G	]contig_11596f:1260]G	.	.	NOANCHOR
NC_040104.1	38313815	NC_040104.1:38313815:FP	A	A[contig_11886r:214[	.	.	AR=342;AS=0.45;GS=1
NC_040104.1	38313721	NC_040104.1:38313721:FP	G	]contig_11886r:1142]G	.	.	NOANCHOR
NC_040104.1	32223945	NC_040104.1:32223945:FP	A	]contig_8838f:1576]A	.	.	AR=19;AS=0.95;GS=1
NC_040104.1	43228193	NC_040104.1:43228193:FP	G	G[contig_1366f:110[	.	.	AR=450;AS=0.982533;GS=5
NC_040104.1	43262309	NC_040104.1:43262309:FP	A	A[contig_9025f:101[	.	.	AR=138;AS=0.779661;GS=2
NC_040104.1	43261896	NC_040104.1:43261896:FP	A	]contig_6730f:1740]A	.	.	AR=195;AS=0.886364;GS=1
NC_040104.1	44455100	NC_040104.1:44455100:FP	A	A[contig_12749f:89[	.	.	AR=114;AS=0.838235;GS=1
NC_040104.1	45269924	NC_040104.1:45269924:FP	A	A[contig_9112f:193[	.	.	AR=665;AS=0.940594;GS=1
NC_040104.1	45270464	NC_040104.1:45270464:FP	G	]contig_9112f:7073]G	.	.	NOANCHOR
NC_040104.1	45559790	NC_040104.1:45559790:FP	C	C[contig_2222r:666[	.	.	AR=660;AS=0.960699;GS=2
NC_040104.1	45559879	NC_040104.1:45559879:FP	G	]contig_2222r:723]G	.	.	NOANCHOR
NC_040104.1	44455098	NC_040104.1:44455098:FP	A	]contig_12749f:1801]A	.	.	AR=179;AS=0.781659;GS=1
NC_040104.1	45563261	NC_040104.1:45563261:FP	T	T[contig_4674f:874[	.	.	AR=175;AS=0.91623;GS=1
NC_040104.1	45563255	NC_040104.1:45563255:FP	A	]contig_4674f:1097]A	.	.	AR=296;AS=0.682028;GS=1
NC_040104.1	45564974	NC_040104.1:45564974:FP	T	T[contig_6651r:112[	.	.	AR=297;AS=0.417722;GS=1
NC_040104.1	45960631	NC_040104.1:45960631:FP	T	]contig_283f:966]T	.	.	AR=260;AS=0.973783;GS=2
NC_040104.1	46064445	NC_040104.1:46064445:FP	T	T[contig_8076r:308[	.	.	AR=49;AS=0.597561;GS=1
NC_040104.1	47143122	NC_040104.1:47143122:FP	G	]contig_10706r:2463]G	.	.	AR=456;AS=0.989154;GS=1
NC_040104.1	47505902	NC_040104.1:47505902:FP	T	T[contig_1605f:149[	.	.	AR=10;AS=0.909091;GS=1
NC_040104.1	47507298	NC_040104.1:47507298:FP	A	]contig_1605f:1088]A	.	.	AR=10;AS=0.909091;GS=1
NC_040104.1	48462365	NC_040104.1:48462365:FP	T	T[contig_2095r:94[	.	.	AR=361;AS=0.413991;GS=1
NC_040104.1	50095383	NC_040104.1:50095383:FP	T	T[contig_2285r:96[	.	.	AR=480;AS=0.967742;GS=2
NC_040104.1	50724829	NC_040104.1:50724829:FP	C	C[contig_2509r:84[	.	.	AR=25;AS=0.471698;GS=1
NC_040104.1	50914253	NC_040104.1:50914253:FP	A	A[contig_10985r:386[	.	.	AR=84;AS=0.875;GS=1
NC_040104.1	49524142	NC_040104.1:49524142:FP	A	]contig_1007r:4238]A	.	.	AR=77;AS=0.305556;GS=1
NC_040105.1	619514	NC_040105.1:619514:FP	G	G[contig_11850r:115[	.	.	AR=411;AS=0.901316;GS=1
NC_040105.1	652563	NC_040105.1:652563:FP	A	]contig_11850r:1164]A	.	.	AR=286;AS=0.913738;GS=1
NC_040105.1	1900904	NC_040105.1:1900904:FP	T	]contig_8888f:1408]T	.	.	AR=26;AS=0.866667;GS=1
NC_040105.1	1901156	NC_040105.1:1901156:FP	T	T[contig_8888f:315[	.	.	AR=119;AS=0.97541;GS=1
NC_040105.1	2241780	NC_040105.1:2241780:FP	T	]contig_8418f:1157]T	.	.	AR=346;AS=0.98017;GS=1
NC_040105.1	2241284	NC_040105.1:2241284:FP	G	G[contig_8418f:85[	.	.	NOANCHOR
NC_040105.1	2444296	NC_040105.1:2444296:FP	A	A[contig_9304r:99[	.	.	AR=277;AS=0.975352;GS=1
NC_040105.1	2444298	NC_040105.1:2444298:FP	G	]contig_9304r:859]G	.	.	AR=168;AS=0.933333;GS=1
NC_040105.1	2517262	NC_040105.1:2517262:FP	A	]contig_2234f:660]A	.	.	AR=627;AS=0.993661;GS=1
NC_040105.1	2517252	NC_040105.1:2517252:FP	G	G[contig_2234f:124[	.	.	AR=423;AS=0.9;GS=1
NC_040105.1	3358992	NC_040105.1:3358992:FP	C	C[contig_6008r:110[	.	.	AR=21;AS=0.954545;GS=1
NC_040105.1	3358991	NC_040105.1:3358991:FP	C	]contig_6008r:964]C	.	.	NOANCHOR
NC_040105.1	3479599	NC_040105.1:3479599:FP	T	T[contig_2725f:88[	.	.	AR=457;AS=0.982796;GS=2
NC_040105.1	4000990	NC_040105.1:4000990:FP	A	]contig_7263r:4333]A	.	.	AR=11;AS=0.785714;GS=1
NC_040105.1	4000283	NC_040105.1:4000283:FP	C	C[contig_7263r:83[	.	.	NOANCHOR
NC_040105.1	4281053	NC_040105.1:4281053:FP	T	]contig_7653r:1283]T	.	.	AR=701;AS=0.644894;GS=1
NC_040105.1	4025923	NC_040105.1:4025923:FP	A	A[contig_3767f:687[	.	.	AR=13;AS=0.866667;GS=1
NC_040105.1	4292066	NC_040105.1:4292066:FP	T	]contig_2552f:1667]T	.	.	AR=525;AS=0.979478;GS=1
NC_040105.1	4291927	NC_040105.1:4291927:FP	G	G[contig_2552f:53[	.	.	NOANCHOR
NC_040105.1	4416585	NC_040105.1:4416585:FP	T	T[contig_4650f:108[	.	.	AR=312;AS=0.968944;GS=2
NC_040105.1	4416729	NC_040105.1:4416729:FP	A	]contig_4650f:2122]A	.	.	AR=169;AS=0.982558;GS=1
NC_040105.1	4991993	NC_040105.1:4991993:FP	T	]contig_10309r:765]T	.	.	AR=382;AS=0.982005;GS=1
NC_040105.1	4935142	NC_040105.1:4935142:FP	A	A[contig_10100r:336[	.	.	AR=681;AS=0.986957;GS=1
NC_040105.1	5929470	NC_040105.1:5929470:FP	C	C[contig_9657f:141[	.	.	AR=99;AS=0.970588;GS=1
NC_040105.1	5985515	NC_040105.1:5985515:FP	G	G[contig_12346f:248[	.	.	AR=964;AS=0.389338;GS=2
NC_040105.1	5985514	NC_040105.1:5985514:FP	C	]contig_12346f:920]C	.	.	AR=565;AS=0.97079;GS=2
NC_040105.1	6290609	NC_040105.1:6290609:FP	G	G[contig_4029f:220[	.	.	AR=2;AS=0.666667;GS=1
NC_040105.1	6411037	NC_040105.1:6411037:FP	T	]contig_6795f:913]T	.	.	AR=7;AS=0.7;GS=1
NC_040105.1	6445450	NC_040105.1:6445450:FP	C	]contig_7064r:1479]C	.	.	AR=19;AS=1;GS=1
NC_040105.1	6444929	NC_040105.1:6444929:FP	A	A[contig_7064r:181[	.	.	NOANCHOR
NC_040105.1	6432848	NC_040105.1:6432848:FP	A	A[contig_3490f:94[	.	.	AR=16;AS=0.941176;GS=1
NC_040105.1	6456243	NC_040105.1:6456243:FP	C	]contig_3455r:3826]C	.	.	AR=2;AS=0.666667;GS=1
NC_040105.1	6465961	NC_040105.1:6465961:FP	C	C[contig_3762f:274[	.	.	AR=48;AS=0.842105;GS=1
NC_040105.1	6789913	NC_040105.1:6789913:FP	T	]contig_7340f:5381]T	.	.	AR=29;AS=0.966667;GS=1
NC_040105.1	6840664	NC_040105.1:6840664:FP	A	]contig_7340r:5290]A	.	.	AR=8;AS=0.615385;GS=1
NC_040105.1	6861368	NC_040105.1:6861368:FP	G	]contig_6838r:1170]G	.	.	AR=15;AS=0.882353;GS=1
NC_040105.1	6865148	NC_040105.1:6865148:FP	G	]contig_7143f:992]G	.	.	AR=11;AS=0.647059;GS=1
NC_040105.1	6865969	NC_040105.1:6865969:FP	G	G[contig_7143f:72[	.	.	NOANCHOR
NC_040105.1	6878844	NC_040105.1:6878844:FP	A	]contig_3834f:1548]A	.	.	AR=85;AS=0.758929;GS=1
NC_040105.1	6791175	NC_040105.1:6791175:FP	C	C[contig_3691f:582[	.	.	AR=4;AS=0.444444;GS=1
NC_040105.1	6887069	NC_040105.1:6887069:FP	A	]contig_3810f:1376]A	.	.	AR=8;AS=0.8;GS=1
NC_040105.1	6894545	NC_040105.1:6894545:FP	C	C[contig_6660r:384[	.	.	AR=15;AS=0.625;GS=1
NC_040105.1	6940922	NC_040105.1:6940922:FP	C	C[contig_3614r:254[	.	.	AR=5;AS=0.625;GS=1
NC_040105.1	6948759	NC_040105.1:6948759:FP	T	T[contig_4027f:729[	.	.	AR=15;AS=0.789474;GS=1
NC_040105.1	6930568	NC_040105.1:6930568:FP	A	]contig_3714f:869]A	.	.	AR=9;AS=0.75;GS=1
NC_040105.1	6930010	NC_040105.1:6930010:FP	T	T[contig_3714f:221[	.	.	NOANCHOR
NC_040105.1	6973863	NC_040105.1:6973863:FP	C	]contig_3665f:972]C	.	.	AR=22;AS=0.333333;GS=1
NC_040105.1	6973314	NC_040105.1:6973314:FP	T	T[contig_3665f:137[	.	.	AR=2;AS=0.333333;GS=1
NC_040105.1	6977559	NC_040105.1:6977559:FP	T	]contig_3638r:2504]T	.	.	AR=4;AS=0.666667;GS=1
NC_040105.1	6977448	NC_040105.1:6977448:FP	T	T[contig_3638r:147[	.	.	NOANCHOR
NC_040105.1	7001015	NC_040105.1:7001015:FP	T	]contig_6959r:149]T	.	.	AR=3;AS=0.5;GS=1
NC_040105.1	7007677	NC_040105.1:7007677:FP	T	]contig_3952r:1236]T	.	.	AR=2;AS=0.5;GS=1
NC_040105.1	6980606	NC_040105.1:6980606:FP	T	T[contig_3654r:187[	.	.	AR=28;AS=0.875;GS=1
NC_040105.1	8682805	NC_040105.1:8682805:FP	C	C[contig_12297r:241[	.	.	AR=327;AS=0.976119;GS=3
NC_040105.1	8413122	NC_040105.1:8413122:FP	A	]contig_3428f:4886]A	.	.	AR=11;AS=0.578947;GS=1
NC_040105.1	10284121	NC_040105.1:10284121:FP	C	C[contig_6190f:88[	.	.	AR=44;AS=1;GS=1
NC_040105.1	10284115	NC_040105.1:10284115:FP	A	]contig_6190f:3595]A	.	.	AR=36;AS=0.947368;GS=1
NC_040105.1	11388478	NC_040105.1:11388478:FP	T	T[contig_6965f:161[	.	.	AR=4;AS=0.571429;GS=1
NC_040105.1	11403819	NC_040105.1:11403819:FP	T	]contig_3904f:1343]T	.	.	AR=2;AS=1;GS=1
NC_040105.1	11408310	NC_040105.1:11408310:FP	T	T[contig_3682r:134[	.	.	AR=2;AS=0.5;GS=1
NC_040105.1	11430901	NC_040105.1:11430901:FP	A	A[contig_3680f:83[	.	.	AR=2;AS=0.5;GS=1
NC_040105.1	11409018	NC_040105.1:11409018:FP	T	]contig_6722r:2541]T	.	.	AR=4;AS=0.666667;GS=1
NC_040105.1	20445477	NC_040105.1:20445477:FP	A	]contig_5234f:2331]A	.	.	AR=183;AS=0.924242;GS=2
NC_040105.1	21939842	NC_040105.1:21939842:FP	A	A[contig_12901f:106[	.	.	AR=100;AS=0.847458;GS=1
NC_040105.1	21991586	NC_040105.1:21991586:FP	C	]contig_3862f:3166]C	.	.	AR=3;AS=0.333333;GS=1
NC_040105.1	21992254	NC_040105.1:21992254:FP	A	A[contig_7055f:347[	.	.	AR=8;AS=0.347826;GS=1
NC_040105.1	22004255	NC_040105.1:22004255:FP	G	G[contig_7087f:74[	.	.	AR=4;AS=0.333333;GS=1
NC_040105.1	22007521	NC_040105.1:22007521:FP	A	A[contig_7139f:106[	.	.	AR=15;AS=0.882353;GS=1
NC_040105.1	25347421	NC_040105.1:25347421:FP	G	G[contig_2626f:107[	.	.	AR=433;AS=0.925214;GS=1
NC_040105.1	25347460	NC_040105.1:25347460:FP	G	]contig_2626f:2141]G	.	.	NOANCHOR
NC_040105.1	27053687	NC_040105.1:27053687:FP	T	T[contig_11637f:278[	.	.	AR=503;AS=0.980507;GS=1
NC_040105.1	31905704	NC_040105.1:31905704:FP	T	T[contig_6485r:87[	.	.	AR=91;AS=0.957895;GS=1
NC_040105.1	27053685	NC_040105.1:27053685:FP	G	]contig_11637f:1250]G	.	.	AR=643;AS=0.986196;GS=1
NC_040105.1	32327870	NC_040105.1:32327870:FP	A	A[contig_7725f:192[	.	.	AR=227;AS=0.957806;GS=1
NC_040105.1	32327930	NC_040105.1:32327930:FP	C	]contig_7725f:3345]C	.	.	AR=324;AS=0.97006;GS=2
NC_040105.1	32571232	NC_040105.1:32571232:FP	A	]contig_597r:1804]A	.	.	AR=295;AS=0.960912;GS=1
NC_040105.1	32571230	NC_040105.1:32571230:FP	C	C[contig_597r:94[	.	.	NOANCHOR
NC_040105.1	34660157	NC_040105.1:34660157:FP	A	A[contig_9477r:95[	.	.	AR=115;AS=0.958333;GS=1
NC_040105.1	34660182	NC_040105.1:34660182:FP	A	]contig_9477r:913]A	.	.	NOANCHOR
NC_040105.1	35180941	NC_040105.1:35180941:FP	G	G[contig_12781f:110[	.	.	AR=50;AS=0.862069;GS=1
NC_040105.1	36558242	NC_040105.1:36558242:FP	T	T[contig_6040f:102[	.	.	AR=825;AS=0.975177;GS=1
NC_040105.1	33816665	NC_040105.1:33816665:FP	C	]contig_390f:15677]C	.	.	AR=632;AS=0.715742;GS=1
NC_040105.1	33817551	NC_040105.1:33817551:FP	T	T[contig_390f:223[	.	.	NOANCHOR
NC_040105.1	37665651	NC_040105.1:37665651:FP	T	T[contig_968r:135[	.	.	AR=315;AS=0.978261;GS=1
NC_040105.1	42141771	NC_040105.1:42141771:FP	C	C[contig_8953f:94[	.	.	AR=19;AS=0.339286;GS=1
NC_040105.1	37665724	NC_040105.1:37665724:FP	A	]contig_857r:1325]A	.	.	AR=649;AS=0.962908;GS=1
NC_040105.1	42201541	NC_040105.1:42201541:FP	T	]contig_7902f:3175]T	.	.	AR=600;AS=0.990099;GS=2
NC_040105.1	42201410	NC_040105.1:42201410:FP	T	T[contig_2624r:210[	.	.	AR=528;AS=0.981413;GS=2
NC_040105.1	44088289	NC_040105.1:44088289:FP	T	]contig_6657r:3464]T	.	.	AR=8;AS=0.8;GS=1
NC_040105.1	45428350	NC_040105.1:45428350:FP	G	]contig_10352r:2441]G	.	.	AR=1703;AS=0.487407;GS=1
NC_040105.1	48720429	NC_040105.1:48720429:FP	T	]contig_9572f:1122]T	.	.	AR=386;AS=0.967419;GS=1
NC_040105.1	44088550	NC_040105.1:44088550:FP	T	T[contig_7171r:164[	.	.	AR=9;AS=0.428571;GS=1
NC_040105.1	57402084	NC_040105.1:57402084:FP	C	C[contig_170f:166[	.	.	AR=10;AS=0.37037;GS=1
NC_040105.1	57804218	NC_040105.1:57804218:FP	A	A[contig_1657f:87[	.	.	AR=897;AS=0.893426;GS=1
NC_040105.1	48856732	NC_040105.1:48856732:FP	A	]contig_12424f:1500]A	.	.	AR=572;AS=0.821839;GS=1
NC_040105.1	61276318	NC_040105.1:61276318:FP	A	]contig_1708f:1152]A	.	.	AR=424;AS=0.990654;GS=1
NC_040105.1	66719710	NC_040105.1:66719710:FP	A	]contig_9561f:3823]A	.	.	AR=57;AS=0.53271;GS=1
NC_040105.1	72689588	NC_040105.1:72689588:FP	A	A[contig_1034r:115[	.	.	AR=28;AS=0.682927;GS=1
NC_040105.1	71916835	NC_040105.1:71916835:FP	G	]contig_11996f:1764]G	.	.	AR=351;AS=0.959016;GS=1
NC_040105.1	73572438	NC_040105.1:73572438:FP	T	T[contig_5478f:111[	.	.	AR=109;AS=0.915966;GS=1
NC_040105.1	73572432	NC_040105.1:73572432:FP	A	]contig_4595r:3072]A	.	.	AR=243;AS=0.972;GS=1
NC_040105.1	73581620	NC_040105.1:73581620:FP	G	G[contig_8699r:231[	.	.	AR=206;AS=0.967136;GS=1
NC_040105.1	87174175	NC_040105.1:87174175:FP	A	A[contig_3226r:124[	.	.	AR=147;AS=0.924528;GS=1
NC_040105.1	87174176	NC_040105.1:87174176:FP	T	]contig_3226r:919]T	.	.	AR=444;AS=0.305996;GS=1
NC_040105.1	89671408	NC_040105.1:89671408:FP	T	]contig_5896r:2003]T	.	.	AR=66;AS=0.825;GS=1
NC_040105.1	89671409	NC_040105.1:89671409:FP	C	C[contig_5896r:99[	.	.	AR=31;AS=0.5;GS=1
NC_040105.1	92095473	NC_040105.1:92095473:FP	G	G[contig_4136f:67[	.	.	AR=34;AS=0.894737;GS=4
NC_040105.1	92095577	NC_040105.1:92095577:FP	T	T[contig_7522r:104[	.	.	AR=84;AS=0.884211;GS=2
NC_040105.1	92095428	NC_040105.1:92095428:FP	G	]contig_7522r:2010]G	.	.	NOANCHOR
NC_040105.1	92095274	NC_040105.1:92095274:FP	G	]contig_7389f:2433]G	.	.	AR=82;AS=0.738739;GS=6
NC_040105.1	97036127	NC_040105.1:97036127:FP	A	]contig_10721f:1842]A	.	.	AR=74;AS=0.91358;GS=1
NC_040105.1	102081287	NC_040105.1:102081287:FP	A	]contig_7848r:3143]A	.	.	AR=118;AS=0.967213;GS=4
NC_040105.1	97036128	NC_040105.1:97036128:FP	G	G[contig_12938f:103[	.	.	AR=223;AS=0.844697;GS=1
NC_040105.1	107304361	NC_040105.1:107304361:FP	T	T[contig_12828f:108[	.	.	AR=135;AS=0.912162;GS=2
NC_040105.1	102089502	NC_040105.1:102089502:FP	C	]contig_5926f:3444]C	.	.	AR=18;AS=1;GS=1
NC_040105.1	107786149	NC_040105.1:107786149:FP	C	C[contig_11878f:108[	.	.	AR=4;AS=0.4;GS=1
NC_040105.1	113476385	NC_040105.1:113476385:FP	A	A[contig_1151f:89[	.	.	AR=91;AS=0.928571;GS=1
NC_040105.1	108782957	NC_040105.1:108782957:FP	C	]contig_8890f:1655]C	.	.	AR=260;AS=0.802469;GS=2
NC_040105.1	114320072	NC_040105.1:114320072:FP	G	]contig_6242f:2884]G	.	.	AR=243;AS=0.945525;GS=1
NC_040105.1	113731710	NC_040105.1:113731710:FP	G	G[contig_12168r:72[	.	.	AR=13;AS=0.309524;GS=1
NC_040105.1	113731709	NC_040105.1:113731709:FP	G	]contig_3180r:994]G	.	.	NOANCHOR
NC_040105.1	124592785	NC_040105.1:124592785:FP	C	]contig_9670r:762]C	.	.	AR=191;AS=0.918269;GS=1
NC_040105.1	124592788	NC_040105.1:124592788:FP	A	A[contig_9670r:203[	.	.	NOANCHOR
NC_040105.1	126600211	NC_040105.1:126600211:FP	A	A[contig_962f:382[	.	.	AR=6;AS=0.4;GS=1
NC_040105.1	134772017	NC_040105.1:134772017:FP	A	A[contig_8745f:103[	.	.	AR=180;AS=0.927835;GS=1
NC_040105.1	134772015	NC_040105.1:134772015:FP	T	]contig_8745f:1641]T	.	.	AR=129;AS=0.914894;GS=1
NC_040105.1	135917080	NC_040105.1:135917080:FP	A	A[contig_13040f:163[	.	.	AR=372;AS=0.909535;GS=1
NC_040105.1	135917428	NC_040105.1:135917428:FP	T	]contig_13040f:1461]T	.	.	NOANCHOR
NC_040105.1	136016446	NC_040105.1:136016446:FP	T	]contig_7617f:4473]T	.	.	AR=285;AS=0.966102;GS=1
NC_040105.1	138924400	NC_040105.1:138924400:FP	G	G[contig_5845f:193[	.	.	AR=184;AS=0.929293;GS=1
NC_040105.1	138924484	NC_040105.1:138924484:FP	A	]contig_5845f:1195]A	.	.	AR=307;AS=0.950464;GS=1
NC_040105.1	145141425	NC_040105.1:145141425:FP	C	]contig_8830f:3356]C	.	.	AR=178;AS=0.967391;GS=1
NC_040105.1	145705246	NC_040105.1:145705246:FP	G	]contig_9093f:1194]G	.	.	AR=50;AS=1;GS=1
NC_040105.1	145910891	NC_040105.1:145910891:FP	A	]contig_9738r:3082]A	.	.	AR=166;AS=0.794258;GS=1
NC_040105.1	145704204	NC_040105.1:145704204:FP	C	C[contig_9093f:125[	.	.	AR=40;AS=0.909091;GS=1
NW_020867066.1	126513	NW_020867066.1:126513:FP	T	T[contig_5271r:107[	.	.	AR=19;AS=0.678571;GS=1
NW_020867066.1	172180	NW_020867066.1:172180:FP	A	A[contig_6481f:159[	.	.	AR=111;AS=0.822222;GS=1
NW_020867066.1	172772	NW_020867066.1:172772:FP	T	]contig_6481f:1233]T	.	.	NOANCHOR
NW_020867066.1	178091	NW_020867066.1:178091:FP	T	T[contig_9689r:236[	.	.	AR=31;AS=0.775;GS=1
NW_020867066.1	186090	NW_020867066.1:186090:FP	T	]contig_1795f:1019]T	.	.	AR=7;AS=0.333333;GS=1
NW_020867066.1	184266	NW_020867066.1:184266:FP	G	G[contig_9182f:287[	.	.	AR=26;AS=0.8125;GS=1
NW_020867066.1	422576	NW_020867066.1:422576:FP	T	T[contig_4629r:176[	.	.	AR=3;AS=0.428571;GS=1
NW_020867066.1	459172	NW_020867066.1:459172:FP	T	]contig_2618r:1397]T	.	.	AR=10;AS=0.322581;GS=1
NW_020867066.1	534322	NW_020867066.1:534322:FP	C	]contig_3059r:7059]C	.	.	AR=133;AS=0.806061;GS=1
NW_020867066.1	509061	NW_020867066.1:509061:FP	A	A[contig_6476f:123[	.	.	AR=6;AS=0.3;GS=1
NW_020867066.1	538963	NW_020867066.1:538963:FP	C	C[contig_5041r:81[	.	.	AR=15;AS=0.405405;GS=1
NW_020867066.1	539418	NW_020867066.1:539418:FP	A	A[contig_3279r:100[	.	.	AR=41;AS=0.803922;GS=1
NW_020867066.1	541436	NW_020867066.1:541436:FP	T	T[contig_12235f:68[	.	.	AR=67;AS=0.752809;GS=1
NW_020867066.1	536522	NW_020867066.1:536522:FP	C	]contig_9030f:1931]C	.	.	AR=31;AS=0.449275;GS=1
NW_020867066.1	544356	NW_020867066.1:544356:FP	T	T[contig_12423r:692[	.	.	AR=28;AS=0.430769;GS=1
NW_020867066.1	1024699	NW_020867066.1:1024699:FP	C	C[contig_1116r:127[	.	.	AR=5;AS=0.833333;GS=1
NW_020867066.1	1053044	NW_020867066.1:1053044:FP	C	C[contig_9602r:146[	.	.	AR=362;AS=0.885086;GS=1
NW_020867066.1	1257749	NW_020867066.1:1257749:FP	A	A[contig_9145f:589[	.	.	AR=44;AS=0.647059;GS=1
NW_020867066.1	1004486	NW_020867066.1:1004486:FP	C	]contig_8437f:3858]C	.	.	AR=102;AS=0.536842;GS=1
NW_020867066.1	1266048	NW_020867066.1:1266048:FP	C	]contig_5384r:3747]C	.	.	AR=349;AS=0.958791;GS=1
NW_020867066.1	1266047	NW_020867066.1:1266047:FP	A	A[contig_7365r:267[	.	.	AR=647;AS=0.970015;GS=1
NW_020867066.1	1270460	NW_020867066.1:1270460:FP	G	]contig_2524r:1140]G	.	.	AR=36;AS=0.734694;GS=1
NW_020867066.1	1270073	NW_020867066.1:1270073:FP	C	]contig_12476r:1891]C	.	.	AR=46;AS=0.779661;GS=1
NW_020867066.1	1277531	NW_020867066.1:1277531:FP	C	]contig_10450f:956]C	.	.	AR=8;AS=0.533333;GS=1
NW_020867066.1	1277294	NW_020867066.1:1277294:FP	T	T[contig_10450f:707[	.	.	NOANCHOR
NW_020867066.1	1282731	NW_020867066.1:1282731:FP	T	]contig_2202f:2370]T	.	.	AR=44;AS=0.647059;GS=1
NW_020867066.1	1291468	NW_020867066.1:1291468:FP	G	]contig_3397r:655]G	.	.	AR=52;AS=0.8;GS=1
NW_020867066.1	1275720	NW_020867066.1:1275720:FP	T	T[contig_5311f:47[	.	.	AR=6;AS=0.545455;GS=1
NW_020867066.1	1293504	NW_020867066.1:1293504:FP	T	]contig_9690r:971]T	.	.	AR=23;AS=0.315068;GS=2
NW_020867066.1	1295842	NW_020867066.1:1295842:FP	T	]contig_2693f:801]T	.	.	AR=51;AS=0.481132;GS=1
NW_020867066.1	1295486	NW_020867066.1:1295486:FP	T	T[contig_10491r:653[	.	.	AR=34;AS=0.829268;GS=2
NW_020867066.1	1296842	NW_020867066.1:1296842:FP	C	]contig_12387r:1068]C	.	.	AR=4;AS=0.8;GS=1
NW_020867066.1	1303723	NW_020867066.1:1303723:FP	A	]contig_5257r:1200]A	.	.	AR=56;AS=0.717949;GS=1
NW_020867066.1	1302636	NW_020867066.1:1302636:FP	C	]contig_10271f:447]C	.	.	AR=21;AS=0.368421;GS=1
NW_020867066.1	1303506	NW_020867066.1:1303506:FP	C	C[contig_5326r:103[	.	.	AR=212;AS=0.954955;GS=1
NW_020867066.1	1304524	NW_020867066.1:1304524:FP	T	]contig_5326r:1093]T	.	.	AR=135;AS=0.964286;GS=1
NW_020867066.1	1305291	NW_020867066.1:1305291:FP	C	C[contig_12396r:182[	.	.	AR=188;AS=0.964103;GS=1
NW_020867066.1	1305434	NW_020867066.1:1305434:FP	T	]contig_6229r:3186]T	.	.	AR=27;AS=0.586957;GS=1
NW_020867066.1	1308749	NW_020867066.1:1308749:FP	A	]contig_282f:994]A	.	.	AR=11;AS=0.647059;GS=1
NW_020867066.1	1307301	NW_020867066.1:1307301:FP	T	T[contig_6601r:175[	.	.	AR=194;AS=0.825532;GS=3
NW_020867066.1	1310096	NW_020867066.1:1310096:FP	A	]contig_6601r:2360]A	.	.	AR=505;AS=0.928309;GS=1
NW_020867066.1	1315850	NW_020867066.1:1315850:FP	A	A[contig_11710f:133[	.	.	AR=37;AS=0.521127;GS=2
NW_020867066.1	1324280	NW_020867066.1:1324280:FP	C	]contig_5602f:1500]C	.	.	AR=37;AS=0.902439;GS=1
NW_020867066.1	1325091	NW_020867066.1:1325091:FP	A	A[contig_5063r:274[	.	.	AR=22;AS=0.52381;GS=1
NW_020867066.1	1324536	NW_020867066.1:1324536:FP	C	C[contig_4552f:275[	.	.	AR=11;AS=0.354839;GS=1
NW_020867066.1	1324594	NW_020867066.1:1324594:FP	A	]contig_9025f:1767]A	.	.	AR=4;AS=0.363636;GS=2
NW_020867066.1	1634130	NW_020867066.1:1634130:FP	A	]contig_6045f:1219]A	.	.	AR=6;AS=0.461538;GS=1
NW_020867067.1	555270	NW_020867067.1:555270:FP	A	]contig_5183r:1501]A	.	.	NOANCHOR
NW_020867067.1	675108	NW_020867067.1:675108:FP	G	G[contig_9281r:76[	.	.	AR=3;AS=0.375;GS=1
NW_020867067.1	720581	NW_020867067.1:720581:FP	C	]contig_69r:4319]C	.	.	AR=128;AS=0.653061;GS=1
NW_020867067.1	910486	NW_020867067.1:910486:FP	C	C[contig_5122f:84[	.	.	AR=4;AS=0.307692;GS=2
NW_020867067.1	932732	NW_020867067.1:932732:FP	A	]contig_3254r:925]A	.	.	AR=5;AS=0.357143;GS=1
NW_020867067.1	1108181	NW_020867067.1:1108181:FP	C	]contig_9030f:1627]C	.	.	AR=28;AS=0.405797;GS=1
NW_020867067.1	1068770	NW_020867067.1:1068770:FP	A	A[contig_8555r:172[	.	.	AR=6;AS=0.461538;GS=1
NW_020867067.1	1235201	NW_020867067.1:1235201:FP	A	]contig_11700r:2253]A	.	.	AR=9;AS=0.346154;GS=1
NW_020867067.1	1251903	NW_020867067.1:1251903:FP	T	T[contig_2943f:187[	.	.	AR=8;AS=0.533333;GS=1
NW_020867067.1	1268732	NW_020867067.1:1268732:FP	T	T[contig_5114f:100[	.	.	AR=55;AS=0.785714;GS=1
NW_020867067.1	1267977	NW_020867067.1:1267977:FP	T	]contig_4729r:2750]T	.	.	AR=38;AS=0.826087;GS=5
NW_020867067.1	1308421	NW_020867067.1:1308421:FP	T	]contig_5967r:1757]T	.	.	AR=2;AS=0.666667;GS=1
NW_020867068.1	241673	NW_020867068.1:241673:FP	C	]contig_6594f:985]C	.	.	AR=9;AS=0.473684;GS=1
NW_020867068.1	241035	NW_020867068.1:241035:FP	A	A[contig_6594f:356[	.	.	NOANCHOR
NW_020867068.1	237472	NW_020867068.1:237472:FP	G	G[contig_2876f:645[	.	.	AR=3;AS=0.333333;GS=1
NW_020867068.1	243634	NW_020867068.1:243634:FP	A	A[contig_689r:608[	.	.	AR=8;AS=0.888889;GS=1
NW_020867068.1	241773	NW_020867068.1:241773:FP	A	]contig_5756f:702]A	.	.	AR=10;AS=0.769231;GS=1
NW_020867070.1	488513	NW_020867070.1:488513:FP	T	]contig_8521r:3555]T	.	.	AR=10;AS=0.357143;GS=1
NW_020867068.1	666185	NW_020867068.1:666185:FP	A	A[contig_3617f:133[	.	.	AR=3;AS=0.428571;GS=1
NW_020867068.1	666939	NW_020867068.1:666939:FP	C	]contig_3617f:1029]C	.	.	NOANCHOR
NW_020867070.1	491757	NW_020867070.1:491757:FP	T	]contig_8661f:902]T	.	.	AR=65;AS=0.730337;GS=1
NW_020867070.1	510651	NW_020867070.1:510651:FP	T	]contig_295f:1034]T	.	.	AR=20;AS=0.454545;GS=1
NW_020867070.1	511631	NW_020867070.1:511631:FP	T	T[contig_2496r:84[	.	.	AR=6;AS=0.6;GS=2
NW_020867070.1	524200	NW_020867070.1:524200:FP	A	A[contig_11963f:179[	.	.	AR=8;AS=0.533333;GS=1
NW_020867070.1	512607	NW_020867070.1:512607:FP	A	]contig_9120r:1564]A	.	.	AR=9;AS=0.375;GS=1
NW_020867070.1	762142	NW_020867070.1:762142:FP	G	G[contig_5724f:358[	.	.	AR=5;AS=0.384615;GS=1
NW_020867083.1	1	NW_020867083.1:1:FP	A	]contig_8862r:2313]A	.	.	AR=608;AS=0.983819;GS=2
NW_020867083.1	98091	NW_020867083.1:98091:FP	T	T[contig_2581f:339[	.	.	AR=309;AS=0.962617;GS=1
NW_020867083.1	98216	NW_020867083.1:98216:FP	C	]contig_2581f:425]C	.	.	AR=264;AS=0.981413;GS=1
NW_020867085.1	55251	NW_020867085.1:55251:FP	A	A[contig_12513r:218[	.	.	AR=52;AS=0.464286;GS=4
NW_020867086.1	13499	NW_020867086.1:13499:FP	G	G[contig_10985f:378[	.	.	AR=5;AS=0.357143;GS=2
NW_020867085.1	55418	NW_020867085.1:55418:FP	A	]contig_12513r:2841]A	.	.	AR=24;AS=0.311688;GS=1
NW_020867117.1	22932	NW_020867117.1:22932:FP	T	T[contig_7666r:265[	.	.	AR=20;AS=0.740741;GS=2
NW_020867462.1	19338	NW_020867462.1:19338:FP	G	G[contig_11835f:533[	.	.	AR=24;AS=0.685714;GS=1
NW_020867566.1	96335	NW_020867566.1:96335:FP	A	A[contig_3606f:455[	.	.	AR=4;AS=0.8;GS=2
NW_020867117.1	22932	NW_020867117.1:22932:FP	T	]contig_7666r:1907]T	.	.	AR=59;AS=0.655556;GS=2
NW_020867602.1	5	NW_020867602.1:5:FP	T	]contig_11897f:2029]T	.	.	AR=591;AS=0.981728;GS=1
NW_020867566.1	99729	NW_020867566.1:99729:FP	C	C[contig_4225f:77[	.	.	AR=10;AS=0.714286;GS=1
NW_020867605.1	38616	NW_020867605.1:38616:FP	A	A[contig_11353r:110[	.	.	AR=475;AS=0.97137;GS=1
NW_020867630.1	37609	NW_020867630.1:37609:FP	G	G[contig_8997r:121[	.	.	AR=1031;AS=0.962652;GS=1
NW_020867657.1	17595	NW_020867657.1:17595:FP	T	T[contig_11568f:342[	.	.	AR=4;AS=0.4;GS=1
NW_020867657.1	17844	NW_020867657.1:17844:FP	C	]contig_11568f:1093]C	.	.	NOANCHOR
NW_020867701.1	2208	NW_020867701.1:2208:FP	C	C[contig_8586f:119[	.	.	AR=400;AS=0.706714;GS=2
NW_020867761.1	41808	NW_020867761.1:41808:FP	A	A[contig_2555r:181[	.	.	AR=21;AS=0.4375;GS=1
NW_020867761.1	70015	NW_020867761.1:70015:FP	C	C[contig_7707r:114[	.	.	AR=378;AS=0.940299;GS=1
NW_020867605.1	36734	NW_020867605.1:36734:FP	A	]contig_11353r:1645]A	.	.	AR=78;AS=0.866667;GS=1
NW_020867811.1	1	NW_020867811.1:1:FP	T	]contig_12449r:3732]T	.	.	AR=105;AS=0.621302;GS=1
NW_020867790.1	63480	NW_020867790.1:63480:FP	T	T[contig_7845f:121[	.	.	AR=398;AS=0.940898;GS=1
NW_020867811.1	25424	NW_020867811.1:25424:FP	T	]contig_2464f:4204]T	.	.	AR=24;AS=0.4;GS=1
NW_020867842.1	20628	NW_020867842.1:20628:FP	C	]contig_2276f:2107]C	.	.	AR=496;AS=0.48249;GS=1
NW_020867842.1	21072	NW_020867842.1:21072:FP	T	T[contig_2276f:119[	.	.	NOANCHOR
NW_020867811.1	49485	NW_020867811.1:49485:FP	C	C[contig_6205r:106[	.	.	AR=256;AS=0.572707;GS=1
NW_020867811.1	49084	NW_020867811.1:49084:FP	C	]contig_6205r:1111]C	.	.	NOANCHOR
NW_020867869.1	22780	NW_020867869.1:22780:FP	A	A[contig_10563r:115[	.	.	AR=313;AS=0.909884;GS=3
NW_020867852.1	1	NW_020867852.1:1:FP	C	]contig_9429r:1955]C	.	.	AR=771;AS=0.859532;GS=2
NW_020867882.1	32080	NW_020867882.1:32080:FP	C	C[contig_10044f:285[	.	.	AR=13;AS=0.65;GS=1
NW_020867882.1	32483	NW_020867882.1:32483:FP	G	]contig_11309r:954]G	.	.	AR=135;AS=0.950704;GS=1
NW_020867882.1	31826	NW_020867882.1:31826:FP	G	G[contig_11309r:263[	.	.	NOANCHOR
NW_020867882.1	33073	NW_020867882.1:33073:FP	C	C[contig_6243f:238[	.	.	AR=60;AS=0.923077;GS=1
NW_020868171.1	36397	NW_020868171.1:36397:FP	A	A[contig_4598f:227[	.	.	AR=18;AS=0.666667;GS=1
NW_020868171.1	36397	NW_020868171.1:36397:FP	A	]contig_4598f:1348]A	.	.	NOANCHOR
NW_020868202.1	24786	NW_020868202.1:24786:FP	A	A[contig_7867r:122[	.	.	AR=280;AS=0.936455;GS=3
NW_020867882.1	34060	NW_020867882.1:34060:FP	T	]contig_10044f:2313]T	.	.	AR=16;AS=0.761905;GS=1
NC_040076.1	406094	NC_040076.1:406094:FP	A	]contig_2485r]A	.	.	NOANCHOR
NC_040076.1	5195132	NC_040076.1:5195132:FP	G	G[contig_6192f[	.	.	NOANCHOR
NC_040076.1	9693136	NC_040076.1:9693136:FP	G	G[contig_9056r[	.	.	NOANCHOR
NC_040076.1	11555105	NC_040076.1:11555105:FP	G	G[contig_10198r[	.	.	AR=50;AS=0.314465
NC_040076.1	11555005	NC_040076.1:11555005:FP	T	]contig_10198r]T	.	.	NOANCHOR
NC_040076.1	16031296	NC_040076.1:16031296:FP	C	C[contig_815f:80[	.	.	NOANCHOR;SR=2
NC_040076.1	17643591	NC_040076.1:17643591:FP	C	]contig_3230r]C	.	.	NOANCHOR
NC_040076.1	31984829	NC_040076.1:31984829:FP	A	]contig_10541r]A	.	.	NOANCHOR
NC_040076.1	34224547	NC_040076.1:34224547:FP	A	A[contig_3864f[	.	.	AR=2;AS=0.4
NC_040076.1	34224447	NC_040076.1:34224447:FP	A	]contig_3864f]A	.	.	NOANCHOR
NC_040076.1	35523303	NC_040076.1:35523303:FP	G	]contig_1945f]G	.	.	NOANCHOR
NC_040076.1	38699975	NC_040076.1:38699975:FP	T	]contig_866r]T	.	.	NOANCHOR
NC_040076.1	38954012	NC_040076.1:38954012:FP	C	C[contig_4903f[	.	.	AR=3;AS=0.5
NC_040076.1	38953912	NC_040076.1:38953912:FP	A	]contig_4903f]A	.	.	NOANCHOR
NC_040076.1	40551191	NC_040076.1:40551191:FP	C	C[contig_5013f[	.	.	NOANCHOR
NC_040076.1	40550879	NC_040076.1:40550879:FP	T	]contig_5013f:1091]T	.	.	AR=2;AS=1;SR=2
NC_040076.1	44697032	NC_040076.1:44697032:FP	T	T[contig_8797f[	.	.	NOANCHOR
NC_040076.1	44696932	NC_040076.1:44696932:FP	A	]contig_8797f]A	.	.	AR=4;AS=0.363636
NC_040076.1	44850472	NC_040076.1:44850472:FP	C	C[contig_9897f[	.	.	AR=2;AS=1
NC_040076.1	44850372	NC_040076.1:44850372:FP	T	]contig_9897f]T	.	.	NOANCHOR
NC_040076.1	48026522	NC_040076.1:48026522:FP	A	A[contig_2467f[	.	.	AR=2;AS=0.4
NC_040076.1	48026422	NC_040076.1:48026422:FP	A	]contig_2467f]A	.	.	NOANCHOR
NC_040076.1	49591150	NC_040076.1:49591150:FP	T	]contig_10389f]T	.	.	NOANCHOR
NC_040076.1	50907300	NC_040076.1:50907300:FP	A	]contig_141r]A	.	.	NOANCHOR
NC_040076.1	51761373	NC_040076.1:51761373:FP	G	G[contig_441r:56[	.	.	NOANCHOR;SR=1
NC_040076.1	53374585	NC_040076.1:53374585:FP	C	C[contig_454r[	.	.	NOANCHOR
NC_040076.1	63456899	NC_040076.1:63456899:FP	A	A[contig_4068r[	.	.	NOANCHOR
NC_040076.1	63456799	NC_040076.1:63456799:FP	T	]contig_4068r]T	.	.	AR=2;AS=1
NC_040076.1	71795233	NC_040076.1:71795233:FP	C	C[contig_12169f:152[	.	.	AR=10;AS=0.769231;SR=1
NC_040076.1	71795082	NC_040076.1:71795082:FP	G	]contig_12169f]G	.	.	NOANCHOR
NC_040076.1	72465423	NC_040076.1:72465423:FP	C	C[contig_11334r[	.	.	NOANCHOR
NC_040076.1	72465209	NC_040076.1:72465209:FP	A	]contig_11334r:1399]A	.	.	AR=2;AS=0.4;SR=2
NC_040076.1	75192464	NC_040076.1:75192464:FP	T	T[contig_11160f[	.	.	AR=2;AS=1
NC_040076.1	75192364	NC_040076.1:75192364:FP	A	]contig_11160f]A	.	.	NOANCHOR
NC_040076.1	75369573	NC_040076.1:75369573:FP	C	C[contig_9478f[	.	.	NOANCHOR
NC_040076.1	77122572	NC_040076.1:77122572:FP	T	T[contig_11490f[	.	.	AR=2;AS=0.666667
NC_040076.1	77122472	NC_040076.1:77122472:FP	T	]contig_11490f]T	.	.	NOANCHOR
NC_040076.1	80191731	NC_040076.1:80191731:FP	G	]contig_5445r]G	.	.	NOANCHOR
NC_040076.1	84425892	NC_040076.1:84425892:FP	T	T[contig_10009r[	.	.	NOANCHOR
NC_040076.1	84425792	NC_040076.1:84425792:FP	T	]contig_10009r]T	.	.	AR=2;AS=1
NC_040076.1	84531846	NC_040076.1:84531846:FP	A	A[contig_12046r[	.	.	NOANCHOR
NC_040076.1	84532304	NC_040076.1:84532304:FP	C	]contig_12294f:5424]C	.	.	NOANCHOR;SR=1
NC_040076.1	90197402	NC_040076.1:90197402:FP	C	C[contig_2277f[	.	.	NOANCHOR
NC_040076.1	90197302	NC_040076.1:90197302:FP	A	]contig_2277f]A	.	.	AR=299;AS=0.889881
NC_040076.1	92303811	NC_040076.1:92303811:FP	A	A[contig_9104f[	.	.	NOANCHOR
NC_040076.1	93276027	NC_040076.1:93276027:FP	A	A[contig_9071f:8[	.	.	NOANCHOR;SR=1
NC_040076.1	93276305	NC_040076.1:93276305:FP	G	]contig_377f]G	.	.	NOANCHOR
NC_040076.1	103878623	NC_040076.1:103878623:FP	G	G[contig_9814r[	.	.	AR=2;AS=0.5
NC_040076.1	103878523	NC_040076.1:103878523:FP	A	]contig_9814r]A	.	.	NOANCHOR
NC_040076.1	103893425	NC_040076.1:103893425:FP	A	]contig_534f]A	.	.	NOANCHOR
NC_040076.1	106335638	NC_040076.1:106335638:FP	T	T[contig_9307r[	.	.	NOANCHOR
NC_040076.1	106335464	NC_040076.1:106335464:FP	G	]contig_6465r]G	.	.	NOANCHOR
NC_040076.1	120794611	NC_040076.1:120794611:FP	C	]contig_12271r]C	.	.	NOANCHOR
NC_040076.1	122599080	NC_040076.1:122599080:FP	A	]contig_10507f:3212]A	.	.	NOANCHOR;SR=1
NC_040076.1	125011926	NC_040076.1:125011926:FP	G	G[contig_2236f[	.	.	AR=3;AS=0.6
NC_040076.1	125011826	NC_040076.1:125011826:FP	T	]contig_2236f]T	.	.	NOANCHOR
NC_040076.1	126283427	NC_040076.1:126283427:FP	G	G[contig_10122r:0[	.	.	NOANCHOR;SR=2
NC_040076.1	126283521	NC_040076.1:126283521:FP	C	C[contig_952f[	.	.	NOANCHOR
NC_040076.1	126283421	NC_040076.1:126283421:FP	T	]contig_952f]T	.	.	AR=194;AS=0.95098
NC_040076.1	128072308	NC_040076.1:128072308:FP	T	T[contig_245f:73[	.	.	NOANCHOR;SR=1
NC_040076.1	128282710	NC_040076.1:128282710:FP	A	A[contig_564r[	.	.	NOANCHOR
NC_040076.1	128282715	NC_040076.1:128282715:FP	T	T[contig_12343f[	.	.	NOANCHOR
NC_040076.1	132433488	NC_040076.1:132433488:FP	T	]contig_10181r]T	.	.	NOANCHOR
NC_040076.1	134816422	NC_040076.1:134816422:FP	T	T[contig_12325r[	.	.	NOANCHOR
NC_040076.1	138575728	NC_040076.1:138575728:FP	C	C[contig_11439r[	.	.	NOANCHOR
NC_040076.1	138575628	NC_040076.1:138575628:FP	C	]contig_11439r]C	.	.	AR=2;AS=0.666667
NC_040076.1	141486620	NC_040076.1:141486620:FP	T	T[contig_1400f:0[	.	.	AR=22;AS=0.536585;SR=3
NC_040076.1	141486501	NC_040076.1:141486501:FP	T	]contig_1400f]T	.	.	NOANCHOR
NC_040076.1	145971703	NC_040076.1:145971703:FP	G	G[contig_811r[	.	.	NOANCHOR
NC_040076.1	147250231	NC_040076.1:147250231:FP	C	C[contig_3129r[	.	.	AR=24;AS=0.545455
NC_040076.1	147250131	NC_040076.1:147250131:FP	G	]contig_3129r]G	.	.	NOANCHOR
NC_040076.1	147722840	NC_040076.1:147722840:FP	A	]contig_2466r]A	.	.	NOANCHOR
NC_040076.1	148440809	NC_040076.1:148440809:FP	G	G[contig_10645f[	.	.	AR=2;AS=0.5
NC_040076.1	148440709	NC_040076.1:148440709:FP	G	]contig_10645f]G	.	.	NOANCHOR
NC_040076.1	149701344	NC_040076.1:149701344:FP	A	A[contig_1257f[	.	.	AR=173;AS=0.319188
NC_040076.1	149701244	NC_040076.1:149701244:FP	T	]contig_1257f]T	.	.	NOANCHOR
NC_040076.1	156697810	NC_040076.1:156697810:FP	G	G[contig_11496r:88[	.	.	AR=2;AS=1;SR=2
NC_040076.1	156697618	NC_040076.1:156697618:FP	G	]contig_11496r]G	.	.	NOANCHOR
NC_040077.1	32018	NC_040077.1:32018:FP	C	C[contig_12097f[	.	.	NOANCHOR
NC_040077.1	8547576	NC_040077.1:8547576:FP	C	]contig_6162f]C	.	.	NOANCHOR
NC_040077.1	10238385	NC_040077.1:10238385:FP	C	C[contig_12201f[	.	.	NOANCHOR
NC_040077.1	10238285	NC_040077.1:10238285:FP	A	]contig_12201f]A	.	.	AR=16;AS=0.470588
NC_040077.1	10440897	NC_040077.1:10440897:FP	G	G[contig_10771r[	.	.	NOANCHOR
NC_040077.1	10440897	NC_040077.1:10440897:FP	G	G[contig_2893r[	.	.	NOANCHOR
NC_040077.1	10440797	NC_040077.1:10440797:FP	G	]contig_10771r]G	.	.	AR=647;AS=0.597415
NC_040077.1	11276454	NC_040077.1:11276454:FP	A	A[contig_11209r[	.	.	NOANCHOR
NC_040077.1	11276207	NC_040077.1:11276207:FP	T	]contig_11209r:1168]T	.	.	AR=2;AS=1;SR=2
NC_040077.1	14780312	NC_040077.1:14780312:FP	C	C[contig_5050f[	.	.	NOANCHOR
NC_040077.1	16956204	NC_040077.1:16956204:FP	T	]contig_9105f]T	.	.	NOANCHOR
NC_040077.1	17783097	NC_040077.1:17783097:FP	G	G[contig_11400r[	.	.	AR=3;AS=0.75
NC_040077.1	17782997	NC_040077.1:17782997:FP	A	]contig_11400r]A	.	.	NOANCHOR
NC_040077.1	20137400	NC_040077.1:20137400:FP	C	]contig_5620f]C	.	.	NOANCHOR
NC_040077.1	21352522	NC_040077.1:21352522:FP	A	]contig_6345r]A	.	.	NOANCHOR
NC_040077.1	21655337	NC_040077.1:21655337:FP	A	A[contig_11473f[	.	.	AR=2;AS=0.666667
NC_040077.1	21655237	NC_040077.1:21655237:FP	C	]contig_11473f]C	.	.	NOANCHOR
NC_040077.1	25298099	NC_040077.1:25298099:FP	T	]contig_1131f]T	.	.	NOANCHOR
NC_040077.1	26995813	NC_040077.1:26995813:FP	A	A[contig_11112r[	.	.	AR=2;AS=0.4
NC_040077.1	26995713	NC_040077.1:26995713:FP	C	]contig_11112r]C	.	.	NOANCHOR
NC_040077.1	28119836	NC_040077.1:28119836:FP	C	C[contig_11125f[	.	.	NOANCHOR
NC_040077.1	28119736	NC_040077.1:28119736:FP	C	]contig_11125f]C	.	.	AR=2;AS=0.666667
NC_040077.1	30148795	NC_040077.1:30148795:FP	G	]contig_2971r]G	.	.	NOANCHOR
NC_040077.1	30628401	NC_040077.1:30628401:FP	G	G[contig_9530r[	.	.	NOANCHOR
NC_040077.1	30628316	NC_040077.1:30628316:FP	T	]contig_9530r:3124]T	.	.	AR=60;AS=0.895522;SR=85
NC_040077.1	41999072	NC_040077.1:41999072:FP	A	A[contig_4291r:131[	.	.	AR=43;AS=0.597222;SR=7
NC_040077.1	41999059	NC_040077.1:41999059:FP	T	]contig_4291r:1337]T	.	.	NOANCHOR;SR=23
NC_040077.1	44190604	NC_040077.1:44190604:FP	T	T[contig_2659f[	.	.	AR=15;AS=0.365854
NC_040077.1	45998544	NC_040077.1:45998544:FP	C	C[contig_70r[	.	.	NOANCHOR
NC_040077.1	45998444	NC_040077.1:45998444:FP	A	]contig_70r]A	.	.	AR=4;AS=0.363636
NC_040077.1	51210448	NC_040077.1:51210448:FP	T	]contig_913f]T	.	.	NOANCHOR
NC_040077.1	55266901	NC_040077.1:55266901:FP	A	]contig_2091f]A	.	.	NOANCHOR
NC_040077.1	59798987	NC_040077.1:59798987:FP	A	A[contig_1713r[	.	.	NOANCHOR
NC_040077.1	60325842	NC_040077.1:60325842:FP	A	A[contig_459f:0[	.	.	AR=8;AS=0.32;SR=1
NC_040077.1	60325726	NC_040077.1:60325726:FP	T	]contig_459f]T	.	.	NOANCHOR
NC_040077.1	66331133	NC_040077.1:66331133:FP	A	]contig_1965f]A	.	.	NOANCHOR
NC_040077.1	66760320	NC_040077.1:66760320:FP	A	A[contig_1747f[	.	.	NOANCHOR
NC_040077.1	69431957	NC_040077.1:69431957:FP	A	]contig_186f]A	.	.	NOANCHOR
NC_040077.1	73363028	NC_040077.1:73363028:FP	C	]contig_418f]C	.	.	NOANCHOR
NC_040077.1	74583685	NC_040077.1:74583685:FP	C	C[contig_12009f[	.	.	NOANCHOR
NC_040077.1	75413611	NC_040077.1:75413611:FP	A	]contig_7946f]A	.	.	NOANCHOR
NC_040077.1	79547260	NC_040077.1:79547260:FP	T	T[contig_5199r[	.	.	NOANCHOR
NC_040077.1	85500321	NC_040077.1:85500321:FP	T	T[contig_100f[	.	.	NOANCHOR
NC_040077.1	85500045	NC_040077.1:85500045:FP	T	]contig_100f:2571]T	.	.	AR=2;AS=0.333333;SR=2
NC_040077.1	97042091	NC_040077.1:97042091:FP	T	]contig_3764r]T	.	.	NOANCHOR
NC_040077.1	99164591	NC_040077.1:99164591:FP	A	A[contig_867r[	.	.	NOANCHOR
NC_040077.1	99164415	NC_040077.1:99164415:FP	A	]contig_8293r]A	.	.	NOANCHOR
NC_040077.1	100763720	NC_040077.1:100763720:FP	T	]contig_5463f]T	.	.	NOANCHOR
NC_040077.1	104903486	NC_040077.1:104903486:FP	G	G[contig_11393f[	.	.	AR=2;AS=0.333333
NC_040077.1	104903386	NC_040077.1:104903386:FP	T	]contig_11393f]T	.	.	NOANCHOR
NC_040077.1	107253163	NC_040077.1:107253163:FP	G	]contig_12727r]G	.	.	NOANCHOR
NC_040077.1	112482548	NC_040077.1:112482548:FP	A	A[contig_9338r[	.	.	AR=2;AS=0.333333
NC_040077.1	112482448	NC_040077.1:112482448:FP	T	]contig_9338r]T	.	.	NOANCHOR
NC_040077.1	115180487	NC_040077.1:115180487:FP	G	]contig_1931f]G	.	.	NOANCHOR
NC_040077.1	119340361	NC_040077.1:119340361:FP	C	C[contig_7359r[	.	.	NOANCHOR
NC_040077.1	122578898	NC_040077.1:122578898:FP	C	]contig_10983r]C	.	.	NOANCHOR
NC_040077.1	123161683	NC_040077.1:123161683:FP	T	T[contig_4746f[	.	.	NOANCHOR
NC_040077.1	123161583	NC_040077.1:123161583:FP	G	]contig_4746f]G	.	.	AR=169;AS=0.318267
NC_040077.1	132509643	NC_040077.1:132509643:FP	C	]contig_3095f]C	.	.	NOANCHOR
NC_040078.1	2876985	NC_040078.1:2876985:FP	A	]contig_387r]A	.	.	NOANCHOR
NC_040078.1	5751774	NC_040078.1:5751774:FP	G	G[contig_11151r[	.	.	NOANCHOR
NC_040078.1	5751674	NC_040078.1:5751674:FP	T	]contig_11151r]T	.	.	AR=2;AS=1
NC_040078.1	8606952	NC_040078.1:8606952:FP	T	]contig_6602f]T	.	.	NOANCHOR
NC_040078.1	8625085	NC_040078.1:8625085:FP	A	]contig_5779r]A	.	.	NOANCHOR
NC_040078.1	9187698	NC_040078.1:9187698:FP	C	C[contig_5992f[	.	.	NOANCHOR
NC_040078.1	10079959	NC_040078.1:10079959:FP	G	G[contig_1653f[	.	.	NOANCHOR
NC_040078.1	10079788	NC_040078.1:10079788:FP	T	]contig_10745f]T	.	.	NOANCHOR
NC_040078.1	10079788	NC_040078.1:10079788:FP	T	]contig_2209r]T	.	.	NOANCHOR
NC_040078.1	10213865	NC_040078.1:10213865:FP	T	T[contig_5855r[	.	.	NOANCHOR
NC_040078.1	10950027	NC_040078.1:10950027:FP	G	G[contig_4293f[	.	.	AR=33;AS=0.354839
NC_040078.1	10949927	NC_040078.1:10949927:FP	A	]contig_4293f]A	.	.	NOANCHOR
NC_040078.1	11101990	NC_040078.1:11101990:FP	A	]contig_7713r]A	.	.	NOANCHOR
NC_040078.1	11119762	NC_040078.1:11119762:FP	A	A[contig_3293f[	.	.	NOANCHOR
NC_040078.1	11438899	NC_040078.1:11438899:FP	C	]contig_9612r:1381]C	.	.	NOANCHOR;SR=3
NC_040078.1	11592091	NC_040078.1:11592091:FP	G	G[contig_9658r[	.	.	NOANCHOR
NC_040078.1	11591991	NC_040078.1:11591991:FP	C	]contig_9658r]C	.	.	AR=43;AS=0.589041
NC_040078.1	28534801	NC_040078.1:28534801:FP	T	T[contig_8305f[	.	.	NOANCHOR
NC_040078.1	28748457	NC_040078.1:28748457:FP	T	T[contig_11198r[	.	.	NOANCHOR
NC_040078.1	28748357	NC_040078.1:28748357:FP	A	]contig_11198r]A	.	.	AR=2;AS=1
NC_040078.1	28753925	NC_040078.1:28753925:FP	G	G[contig_8371f[	.	.	NOANCHOR
NC_040078.1	28753825	NC_040078.1:28753825:FP	T	]contig_8371f]T	.	.	AR=8;AS=0.444444
NC_040078.1	35116644	NC_040078.1:35116644:FP	G	G[contig_9445f[	.	.	NOANCHOR
NC_040078.1	35116544	NC_040078.1:35116544:FP	A	]contig_9445f]A	.	.	AR=210;AS=0.963303
NC_040078.1	36953022	NC_040078.1:36953022:FP	A	A[contig_7776r[	.	.	NOANCHOR
NC_040078.1	38417437	NC_040078.1:38417437:FP	G	G[contig_10984f:79[	.	.	NOANCHOR;SR=3
NC_040078.1	38500210	NC_040078.1:38500210:FP	G	]contig_10447r]G	.	.	NOANCHOR
NC_040078.1	42173173	NC_040078.1:42173173:FP	G	G[contig_7424f[	.	.	NOANCHOR
NC_040078.1	42173073	NC_040078.1:42173073:FP	A	]contig_7424f]A	.	.	AR=69;AS=0.367021
NC_040078.1	46269717	NC_040078.1:46269717:FP	C	C[contig_2747f[	.	.	AR=2;AS=0.333333
NC_040078.1	46269617	NC_040078.1:46269617:FP	G	]contig_2747f]G	.	.	NOANCHOR
NC_040078.1	50731262	NC_040078.1:50731262:FP	C	]contig_1721r]C	.	.	NOANCHOR
NC_040078.1	61206724	NC_040078.1:61206724:FP	T	T[contig_5375r[	.	.	AR=219;AS=0.421965
NC_040078.1	61206624	NC_040078.1:61206624:FP	A	]contig_5375r]A	.	.	NOANCHOR
NC_040078.1	69089819	NC_040078.1:69089819:FP	C	]contig_472r]C	.	.	NOANCHOR
NC_040078.1	74637583	NC_040078.1:74637583:FP	T	]contig_5227r]T	.	.	NOANCHOR
NC_040078.1	85602076	NC_040078.1:85602076:FP	T	]contig_869f]T	.	.	NOANCHOR
NC_040078.1	91603434	NC_040078.1:91603434:FP	T	T[contig_4495f[	.	.	AR=2;AS=1
NC_040078.1	91603334	NC_040078.1:91603334:FP	G	]contig_4495f]G	.	.	NOANCHOR
NC_040078.1	96713852	NC_040078.1:96713852:FP	A	A[contig_10630f[	.	.	AR=3;AS=0.5
NC_040078.1	96713752	NC_040078.1:96713752:FP	G	]contig_10630f]G	.	.	NOANCHOR
NC_040078.1	101397766	NC_040078.1:101397766:FP	A	A[contig_6962r:5[	.	.	AR=2;AS=1;SR=1
NC_040078.1	101397647	NC_040078.1:101397647:FP	A	]contig_6962r]A	.	.	NOANCHOR
NC_040078.1	106989366	NC_040078.1:106989366:FP	G	G[contig_7403f[	.	.	NOANCHOR
NC_040078.1	106989246	NC_040078.1:106989246:FP	G	G[contig_7475r[	.	.	AR=51;AS=0.366906
NC_040078.1	106989271	NC_040078.1:106989271:FP	G	]contig_7475r:973]G	.	.	NOANCHOR;SR=5
NC_040078.1	108067479	NC_040078.1:108067479:FP	C	C[contig_7363r[	.	.	NOANCHOR
NC_040078.1	108067379	NC_040078.1:108067379:FP	G	]contig_7363r]G	.	.	AR=110;AS=0.350318
NC_040078.1	110255897	NC_040078.1:110255897:FP	T	T[contig_10953r[	.	.	NOANCHOR
NC_040078.1	110713471	NC_040078.1:110713471:FP	T	T[contig_12580f:134[	.	.	NOANCHOR;SR=14
NC_040079.1	2869600	NC_040079.1:2869600:FP	A	A[contig_1026r[	.	.	NOANCHOR
NC_040079.1	6533919	NC_040079.1:6533919:FP	T	T[contig_1859f[	.	.	NOANCHOR
NC_040079.1	6533819	NC_040079.1:6533819:FP	C	]contig_1859f]C	.	.	AR=104;AS=0.450216
NC_040079.1	6536178	NC_040079.1:6536178:FP	C	C[contig_1859f[	.	.	NOANCHOR
NC_040079.1	6535806	NC_040079.1:6535806:FP	C	]contig_12065r]C	.	.	NOANCHOR
NC_040079.1	6537816	NC_040079.1:6537816:FP	C	C[contig_12087f[	.	.	NOANCHOR
NC_040079.1	6545364	NC_040079.1:6545364:FP	T	T[contig_5993f[	.	.	NOANCHOR
NC_040079.1	6547336	NC_040079.1:6547336:FP	T	]contig_6339f]T	.	.	NOANCHOR
NC_040079.1	6555616	NC_040079.1:6555616:FP	C	]contig_5958f]C	.	.	NOANCHOR
NC_040079.1	6557054	NC_040079.1:6557054:FP	C	C[contig_12638f[	.	.	NOANCHOR
NC_040079.1	6557043	NC_040079.1:6557043:FP	G	]contig_10604f]G	.	.	NOANCHOR
NC_040079.1	6558406	NC_040079.1:6558406:FP	T	T[contig_5369r[	.	.	NOANCHOR
NC_040079.1	6558069	NC_040079.1:6558069:FP	A	]contig_9385r]A	.	.	NOANCHOR
NC_040079.1	6564250	NC_040079.1:6564250:FP	G	]contig_7827f]G	.	.	NOANCHOR
NC_040079.1	6596083	NC_040079.1:6596083:FP	A	A[contig_6076f[	.	.	NOANCHOR
NC_040079.1	6596562	NC_040079.1:6596562:FP	G	G[contig_12114f:127[	.	.	NOANCHOR;SR=75
NC_040079.1	6609311	NC_040079.1:6609311:FP	G	]contig_6361f]G	.	.	NOANCHOR
NC_040079.1	6612661	NC_040079.1:6612661:FP	T	]contig_12104f]T	.	.	NOANCHOR
NC_040079.1	6613135	NC_040079.1:6613135:FP	C	]contig_10895r]C	.	.	NOANCHOR
NC_040079.1	6614706	NC_040079.1:6614706:FP	A	A[contig_2447r[	.	.	NOANCHOR
NC_040079.1	6614606	NC_040079.1:6614606:FP	T	]contig_2447r]T	.	.	AR=23;AS=0.589744
NC_040079.1	6621634	NC_040079.1:6621634:FP	G	G[contig_12659r[	.	.	NOANCHOR
NC_040079.1	6638385	NC_040079.1:6638385:FP	T	T[contig_6090r[	.	.	NOANCHOR
NC_040079.1	6640496	NC_040079.1:6640496:FP	A	A[contig_12465r[	.	.	NOANCHOR
NC_040079.1	6640396	NC_040079.1:6640396:FP	A	]contig_12465r]A	.	.	AR=17;AS=0.361702
NC_040079.1	6657336	NC_040079.1:6657336:FP	C	C[contig_12142f[	.	.	NOANCHOR
NC_040079.1	6657702	NC_040079.1:6657702:FP	T	]contig_2455r]T	.	.	NOANCHOR
NC_040079.1	6669017	NC_040079.1:6669017:FP	G	G[contig_8517r[	.	.	NOANCHOR
NC_040079.1	6679393	NC_040079.1:6679393:FP	A	]contig_550f]A	.	.	NOANCHOR
NC_040079.1	6682498	NC_040079.1:6682498:FP	G	G[contig_8595f[	.	.	NOANCHOR
NC_040079.1	6685057	NC_040079.1:6685057:FP	G	]contig_12147f]G	.	.	NOANCHOR
NC_040079.1	6708648	NC_040079.1:6708648:FP	A	A[contig_531r[	.	.	NOANCHOR
NC_040079.1	6719797	NC_040079.1:6719797:FP	A	A[contig_4708r[	.	.	NOANCHOR
NC_040079.1	6720167	NC_040079.1:6720167:FP	C	]contig_12585f]C	.	.	NOANCHOR
NC_040079.1	6727500	NC_040079.1:6727500:FP	C	C[contig_12628f[	.	.	NOANCHOR
NC_040079.1	6728419	NC_040079.1:6728419:FP	A	A[contig_6255r[	.	.	NOANCHOR
NC_040079.1	6729000	NC_040079.1:6729000:FP	A	]contig_12144r]A	.	.	NOANCHOR
NC_040079.1	6738053	NC_040079.1:6738053:FP	G	G[contig_5238r[	.	.	NOANCHOR
NC_040079.1	6740491	NC_040079.1:6740491:FP	T	T[contig_12543f:5[	.	.	NOANCHOR;SR=1
NC_040079.1	6739141	NC_040079.1:6739141:FP	T	]contig_12672r]T	.	.	NOANCHOR
NC_040079.1	6740951	NC_040079.1:6740951:FP	G	G[contig_6247f[	.	.	NOANCHOR
NC_040079.1	6742986	NC_040079.1:6742986:FP	A	]contig_2587f]A	.	.	NOANCHOR
NC_040079.1	6745637	NC_040079.1:6745637:FP	T	]contig_12102f]T	.	.	NOANCHOR
NC_040079.1	6748131	NC_040079.1:6748131:FP	A	A[contig_12644r[	.	.	NOANCHOR
NC_040079.1	6748450	NC_040079.1:6748450:FP	C	]contig_6383r]C	.	.	NOANCHOR
NC_040079.1	6748748	NC_040079.1:6748748:FP	C	]contig_5352r]C	.	.	NOANCHOR
NC_040079.1	6752496	NC_040079.1:6752496:FP	A	A[contig_5168r[	.	.	NOANCHOR
NC_040079.1	6757714	NC_040079.1:6757714:FP	A	A[contig_6056f[	.	.	NOANCHOR
NC_040079.1	6758179	NC_040079.1:6758179:FP	T	]contig_6389r]T	.	.	NOANCHOR
NC_040079.1	6762672	NC_040079.1:6762672:FP	C	C[contig_4727r[	.	.	NOANCHOR
NC_040079.1	6763020	NC_040079.1:6763020:FP	C	]contig_6399r]C	.	.	NOANCHOR
NC_040079.1	6764216	NC_040079.1:6764216:FP	C	C[contig_5885r[	.	.	NOANCHOR
NC_040079.1	6764216	NC_040079.1:6764216:FP	C	C[contig_8515f[	.	.	NOANCHOR
NC_040079.1	6764116	NC_040079.1:6764116:FP	T	]contig_8515f]T	.	.	AR=17;AS=0.447368
NC_040079.1	6769848	NC_040079.1:6769848:FP	G	G[contig_4979r:100[	.	.	NOANCHOR;SR=1
NC_040079.1	6769668	NC_040079.1:6769668:FP	C	]contig_10481f]C	.	.	NOANCHOR
NC_040079.1	6772808	NC_040079.1:6772808:FP	G	]contig_8016f]G	.	.	NOANCHOR
NC_040079.1	6792186	NC_040079.1:6792186:FP	C	C[contig_12646r[	.	.	NOANCHOR
NC_040079.1	6805941	NC_040079.1:6805941:FP	T	T[contig_12631r[	.	.	NOANCHOR
NC_040079.1	6806512	NC_040079.1:6806512:FP	G	G[contig_12620r[	.	.	NOANCHOR
NC_040079.1	6805841	NC_040079.1:6805841:FP	G	]contig_12631r]G	.	.	AR=13;AS=0.464286
NC_040079.1	6807219	NC_040079.1:6807219:FP	A	A[contig_6227f[	.	.	NOANCHOR
NC_040079.1	6806600	NC_040079.1:6806600:FP	C	]contig_12632r]C	.	.	NOANCHOR
NC_040079.1	6809540	NC_040079.1:6809540:FP	A	]contig_6104f]A	.	.	NOANCHOR
NC_040079.1	6855987	NC_040079.1:6855987:FP	G	G[contig_5056f[	.	.	NOANCHOR
NC_040079.1	6859709	NC_040079.1:6859709:FP	G	G[contig_10417f[	.	.	NOANCHOR
NC_040079.1	6864698	NC_040079.1:6864698:FP	A	]contig_6184f]A	.	.	NOANCHOR
NC_040079.1	6923324	NC_040079.1:6923324:FP	T	T[contig_2561f[	.	.	NOANCHOR
NC_040079.1	6932783	NC_040079.1:6932783:FP	C	]contig_6047f]C	.	.	NOANCHOR
NC_040079.1	6940186	NC_040079.1:6940186:FP	T	]contig_6503r]T	.	.	NOANCHOR
NC_040079.1	7003014	NC_040079.1:7003014:FP	A	]contig_6064f:1512]A	.	.	NOANCHOR;SR=1
NC_040079.1	7029358	NC_040079.1:7029358:FP	T	T[contig_348f:171[	.	.	AR=107;AS=0.396296;SR=14
NC_040079.1	7029268	NC_040079.1:7029268:FP	C	]contig_348f]C	.	.	NOANCHOR
NC_040079.1	7033169	NC_040079.1:7033169:FP	A	]contig_12613r]A	.	.	NOANCHOR
NC_040079.1	7040592	NC_040079.1:7040592:FP	C	C[contig_12115f[	.	.	AR=211;AS=0.592697
NC_040079.1	7040492	NC_040079.1:7040492:FP	G	]contig_12115f]G	.	.	NOANCHOR
NC_040079.1	10868611	NC_040079.1:10868611:FP	C	C[contig_3286r:107[	.	.	NOANCHOR;SR=1
NC_040079.1	11033154	NC_040079.1:11033154:FP	A	A[contig_1137f[	.	.	NOANCHOR
NC_040079.1	11033154	NC_040079.1:11033154:FP	A	A[contig_5472r[	.	.	NOANCHOR
NC_040079.1	11033054	NC_040079.1:11033054:FP	T	]contig_1137f]T	.	.	AR=14;AS=0.875
NC_040079.1	13505635	NC_040079.1:13505635:FP	G	]contig_8378r]G	.	.	NOANCHOR
NC_040079.1	17462992	NC_040079.1:17462992:FP	C	C[contig_3461r[	.	.	NOANCHOR
NC_040079.1	17462892	NC_040079.1:17462892:FP	C	]contig_3461r]C	.	.	AR=69;AS=0.704082
NC_040079.1	19909229	NC_040079.1:19909229:FP	C	C[contig_8795f[	.	.	NOANCHOR
NC_040079.1	24738309	NC_040079.1:24738309:FP	T	]contig_6146f]T	.	.	NOANCHOR
NC_040079.1	30835305	NC_040079.1:30835305:FP	A	A[contig_438f[	.	.	NOANCHOR
NC_040079.1	32679348	NC_040079.1:32679348:FP	C	]contig_9117r]C	.	.	NOANCHOR
NC_040079.1	36939952	NC_040079.1:36939952:FP	T	T[contig_85r[	.	.	NOANCHOR
NC_040079.1	37500961	NC_040079.1:37500961:FP	A	A[contig_1929r[	.	.	AR=2;AS=0.4
NC_040079.1	37500861	NC_040079.1:37500861:FP	T	]contig_1929r]T	.	.	NOANCHOR
NC_040079.1	38936206	NC_040079.1:38936206:FP	T	T[contig_519r[	.	.	AR=64;AS=0.418301
NC_040079.1	38936106	NC_040079.1:38936106:FP	C	]contig_519r]C	.	.	NOANCHOR
NC_040079.1	42960474	NC_040079.1:42960474:FP	A	A[contig_593r[	.	.	AR=2;AS=0.5
NC_040079.1	42960374	NC_040079.1:42960374:FP	C	]contig_593r]C	.	.	NOANCHOR
NC_040079.1	45852421	NC_040079.1:45852421:FP	T	T[contig_7865r[	.	.	NOANCHOR
NC_040079.1	46855264	NC_040079.1:46855264:FP	T	T[contig_2875f:114[	.	.	NOANCHOR;SR=6
NC_040079.1	47407862	NC_040079.1:47407862:FP	A	A[contig_1470f[	.	.	AR=69;AS=0.985714
NC_040079.1	47407762	NC_040079.1:47407762:FP	G	]contig_1470f]G	.	.	NOANCHOR
NC_040079.1	50555894	NC_040079.1:50555894:FP	A	A[contig_10483r[	.	.	NOANCHOR
NC_040079.1	51305026	NC_040079.1:51305026:FP	C	C[contig_12147f[	.	.	AR=33;AS=0.452055
NC_040079.1	51304926	NC_040079.1:51304926:FP	G	]contig_12147f]G	.	.	NOANCHOR
NC_040079.1	51839287	NC_040079.1:51839287:FP	T	T[contig_4144r:0[	.	.	AR=104;AS=0.339869;SR=2
NC_040079.1	51839166	NC_040079.1:51839166:FP	C	]contig_4144r]C	.	.	NOANCHOR
NC_040079.1	59176144	NC_040079.1:59176144:FP	T	T[contig_11393f[	.	.	AR=2;AS=0.333333
NC_040079.1	59176044	NC_040079.1:59176044:FP	C	]contig_11393f]C	.	.	NOANCHOR
NC_040079.1	69891607	NC_040079.1:69891607:FP	A	A[contig_2598r[	.	.	AR=17;AS=0.653846
NC_040079.1	69891507	NC_040079.1:69891507:FP	T	]contig_2598r]T	.	.	NOANCHOR
NC_040079.1	69891507	NC_040079.1:69891507:FP	T	]contig_9018r]T	.	.	NOANCHOR
NC_040079.1	73530361	NC_040079.1:73530361:FP	C	C[contig_9393f[	.	.	AR=157;AS=0.867403
NC_040079.1	73530261	NC_040079.1:73530261:FP	A	]contig_9393f]A	.	.	NOANCHOR
NC_040079.1	73530262	NC_040079.1:73530262:FP	T	]contig_6297f]T	.	.	NOANCHOR
NC_040079.1	75433523	NC_040079.1:75433523:FP	T	T[contig_297r[	.	.	AR=84;AS=0.345679
NC_040079.1	75433423	NC_040079.1:75433423:FP	T	]contig_297r]T	.	.	NOANCHOR
NC_040079.1	78471393	NC_040079.1:78471393:FP	T	T[contig_6664f[	.	.	AR=2;AS=0.5
NC_040079.1	78471889	NC_040079.1:78471889:FP	G	]contig_6664f:6688]G	.	.	NOANCHOR;SR=1
NC_040079.1	78714454	NC_040079.1:78714454:FP	G	G[contig_3689r[	.	.	NOANCHOR
NC_040079.1	78714354	NC_040079.1:78714354:FP	T	]contig_3689r]T	.	.	AR=3;AS=0.5
NC_040079.1	81174448	NC_040079.1:81174448:FP	C	C[contig_936r[	.	.	NOANCHOR
NC_040079.1	81174348	NC_040079.1:81174348:FP	T	]contig_936r]T	.	.	AR=2;AS=0.333333
NC_040079.1	81260438	NC_040079.1:81260438:FP	G	G[contig_10115f[	.	.	AR=17;AS=0.361702
NC_040079.1	81260338	NC_040079.1:81260338:FP	G	]contig_10115f]G	.	.	NOANCHOR
NC_040079.1	82664019	NC_040079.1:82664019:FP	T	T[contig_5284f[	.	.	AR=2;AS=0.4
NC_040079.1	82663919	NC_040079.1:82663919:FP	T	]contig_5284f]T	.	.	NOANCHOR
NC_040079.1	83460970	NC_040079.1:83460970:FP	C	C[contig_9061r[	.	.	NOANCHOR
NC_040079.1	102098969	NC_040079.1:102098969:FP	A	A[contig_9563f[	.	.	NOANCHOR
NC_040079.1	107365168	NC_040079.1:107365168:FP	G	]contig_7749r]G	.	.	NOANCHOR
NC_040079.1	109676960	NC_040079.1:109676960:FP	C	C[contig_8548f[	.	.	NOANCHOR
NC_040079.1	110859075	NC_040079.1:110859075:FP	T	T[contig_469r[	.	.	NOANCHOR
NC_040079.1	110858975	NC_040079.1:110858975:FP	A	]contig_469r]A	.	.	AR=3;AS=0.333333
NC_040079.1	112615891	NC_040079.1:112615891:FP	G	G[contig_12656r[	.	.	NOANCHOR
NC_040079.1	113061004	NC_040079.1:113061004:FP	C	C[contig_1827r[	.	.	NOANCHOR
NC_040079.1	116383960	NC_040079.1:116383960:FP	T	T[contig_964f[	.	.	NOANCHOR
NC_040079.1	116383742	NC_040079.1:116383742:FP	C	]contig_5938r]C	.	.	NOANCHOR
NC_040079.1	116419070	NC_040079.1:116419070:FP	A	A[contig_11686r[	.	.	NOANCHOR
NC_040079.1	116418929	NC_040079.1:116418929:FP	G	G[contig_10944f[	.	.	AR=22;AS=0.366667
NC_040079.1	116418829	NC_040079.1:116418829:FP	A	]contig_10944f]A	.	.	NOANCHOR
NC_040079.1	116470041	NC_040079.1:116470041:FP	T	]contig_5901f:1208]T	.	.	NOANCHOR;SR=9
NC_040079.1	116779744	NC_040079.1:116779744:FP	G	]contig_6158r]G	.	.	NOANCHOR
NC_040079.1	117341073	NC_040079.1:117341073:FP	C	]contig_8480f]C	.	.	NOANCHOR
NC_040080.1	1030333	NC_040080.1:1030333:FP	T	T[contig_4799f[	.	.	NOANCHOR
NC_040080.1	1030233	NC_040080.1:1030233:FP	T	]contig_4799f]T	.	.	AR=2;AS=0.4
NC_040080.1	5790757	NC_040080.1:5790757:FP	G	G[contig_10326r[	.	.	NOANCHOR
NC_040080.1	5790657	NC_040080.1:5790657:FP	C	]contig_10326r]C	.	.	AR=2;AS=1
NC_040080.1	21835780	NC_040080.1:21835780:FP	G	]contig_7781r]G	.	.	NOANCHOR
NC_040080.1	24961863	NC_040080.1:24961863:FP	A	]contig_1922r]A	.	.	NOANCHOR
NC_040080.1	28633033	NC_040080.1:28633033:FP	A	A[contig_1440r[	.	.	AR=231;AS=0.467611
NC_040080.1	28632933	NC_040080.1:28632933:FP	T	]contig_1440r]T	.	.	NOANCHOR
NC_040080.1	29131980	NC_040080.1:29131980:FP	C	]contig_1893f]C	.	.	NOANCHOR
NC_040080.1	31253557	NC_040080.1:31253557:FP	G	]contig_3846f]G	.	.	NOANCHOR
NC_040080.1	35582451	NC_040080.1:35582451:FP	T	T[contig_12705r[	.	.	NOANCHOR
NC_040080.1	35582351	NC_040080.1:35582351:FP	A	]contig_12705r]A	.	.	AR=19;AS=0.95
NC_040080.1	41015775	NC_040080.1:41015775:FP	A	]contig_4653f:2032]A	.	.	NOANCHOR;SR=1
NC_040080.1	41432396	NC_040080.1:41432396:FP	A	A[contig_2703f[	.	.	NOANCHOR
NC_040080.1	41432296	NC_040080.1:41432296:FP	T	]contig_2703f]T	.	.	AR=2;AS=0.5
NC_040080.1	45392440	NC_040080.1:45392440:FP	C	C[contig_12762f[	.	.	NOANCHOR
NC_040080.1	45546430	NC_040080.1:45546430:FP	C	C[contig_2208r[	.	.	NOANCHOR
NC_040080.1	45770284	NC_040080.1:45770284:FP	C	C[contig_9864f[	.	.	NOANCHOR
NC_040080.1	45770113	NC_040080.1:45770113:FP	T	]contig_9864f:1683]T	.	.	AR=2;AS=1;SR=2
NC_040080.1	50900773	NC_040080.1:50900773:FP	A	A[contig_491f[	.	.	NOANCHOR
NC_040080.1	50900673	NC_040080.1:50900673:FP	A	]contig_491f]A	.	.	AR=2;AS=1
NC_040080.1	52935228	NC_040080.1:52935228:FP	C	C[contig_6735r[	.	.	NOANCHOR
NC_040080.1	52935128	NC_040080.1:52935128:FP	T	]contig_6735r]T	.	.	AR=2;AS=0.666667
NC_040080.1	53160369	NC_040080.1:53160369:FP	T	T[contig_8401r:0[	.	.	NOANCHOR;SR=10
NC_040080.1	57508671	NC_040080.1:57508671:FP	C	C[contig_11227r[	.	.	NOANCHOR
NC_040080.1	57508571	NC_040080.1:57508571:FP	T	]contig_11227r]T	.	.	AR=2;AS=0.666667
NC_040080.1	59950617	NC_040080.1:59950617:FP	A	A[contig_8366f[	.	.	NOANCHOR
NC_040080.1	61772559	NC_040080.1:61772559:FP	T	T[contig_3376f[	.	.	NOANCHOR
NC_040080.1	62206089	NC_040080.1:62206089:FP	G	]contig_5087r]G	.	.	NOANCHOR
NC_040080.1	62340075	NC_040080.1:62340075:FP	A	]contig_5975r]A	.	.	NOANCHOR
NC_040080.1	62372795	NC_040080.1:62372795:FP	T	]contig_9590r]T	.	.	NOANCHOR
NC_040080.1	62514158	NC_040080.1:62514158:FP	T	]contig_9590r]T	.	.	NOANCHOR
NC_040080.1	63738229	NC_040080.1:63738229:FP	C	C[contig_3377f[	.	.	NOANCHOR
NC_040080.1	64027556	NC_040080.1:64027556:FP	G	]contig_12731f]G	.	.	NOANCHOR
NC_040080.1	66727833	NC_040080.1:66727833:FP	G	G[contig_10496r[	.	.	NOANCHOR
NC_040080.1	70021229	NC_040080.1:70021229:FP	C	]contig_3661f]C	.	.	NOANCHOR
NC_040080.1	74620170	NC_040080.1:74620170:FP	T	]contig_10109f]T	.	.	NOANCHOR
NC_040080.1	76713822	NC_040080.1:76713822:FP	T	T[contig_1r[	.	.	AR=2;AS=0.666667
NC_040080.1	76713722	NC_040080.1:76713722:FP	A	]contig_1r]A	.	.	NOANCHOR
NC_040080.1	78157431	NC_040080.1:78157431:FP	A	A[contig_8404r[	.	.	NOANCHOR
NC_040080.1	78157241	NC_040080.1:78157241:FP	T	]contig_10957r]T	.	.	NOANCHOR
NC_040080.1	79894365	NC_040080.1:79894365:FP	G	G[contig_12295r[	.	.	NOANCHOR
NC_040080.1	83359815	NC_040080.1:83359815:FP	G	G[contig_12370r[	.	.	AR=7;AS=0.388889
NC_040080.1	83359715	NC_040080.1:83359715:FP	T	]contig_12370r]T	.	.	NOANCHOR
NC_040080.1	85166305	NC_040080.1:85166305:FP	T	]contig_9091r]T	.	.	NOANCHOR
NC_040080.1	87082767	NC_040080.1:87082767:FP	G	G[contig_4508r[	.	.	NOANCHOR
NC_040080.1	87082488	NC_040080.1:87082488:FP	A	]contig_4508r:1070]A	.	.	AR=2;AS=1;SR=2
NC_040080.1	88221675	NC_040080.1:88221675:FP	T	]contig_13029f]T	.	.	NOANCHOR
NC_040080.1	88409794	NC_040080.1:88409794:FP	A	A[contig_449f:127[	.	.	NOANCHOR;SR=1
NC_040080.1	88440435	NC_040080.1:88440435:FP	C	C[contig_2248f[	.	.	NOANCHOR
NC_040080.1	88441229	NC_040080.1:88441229:FP	A	]contig_10176f]A	.	.	NOANCHOR
NC_040080.1	89127819	NC_040080.1:89127819:FP	G	G[contig_7719f[	.	.	NOANCHOR
NC_040080.1	90826024	NC_040080.1:90826024:FP	A	A[contig_11237f[	.	.	AR=2;AS=0.5
NC_040080.1	90825924	NC_040080.1:90825924:FP	A	]contig_11237f]A	.	.	NOANCHOR
NC_040080.1	93722117	NC_040080.1:93722117:FP	C	C[contig_1374r[	.	.	NOANCHOR
NC_040080.1	96655774	NC_040080.1:96655774:FP	G	G[contig_5650f[	.	.	NOANCHOR
NC_040080.1	96656550	NC_040080.1:96656550:FP	T	]contig_5762f]T	.	.	NOANCHOR
NC_040080.1	96656550	NC_040080.1:96656550:FP	T	]contig_813r]T	.	.	NOANCHOR
NC_040080.1	99780026	NC_040080.1:99780026:FP	T	T[contig_11328f[	.	.	NOANCHOR
NC_040080.1	99779926	NC_040080.1:99779926:FP	C	]contig_11328f]C	.	.	AR=2;AS=0.666667
NC_040080.1	100509924	NC_040080.1:100509924:FP	G	G[contig_10340f[	.	.	NOANCHOR
NC_040080.1	100509824	NC_040080.1:100509824:FP	A	]contig_10340f]A	.	.	AR=3;AS=1
NC_040080.1	107673210	NC_040080.1:107673210:FP	T	T[contig_8893f[	.	.	NOANCHOR
NC_040080.1	107673110	NC_040080.1:107673110:FP	C	]contig_8893f]C	.	.	AR=10;AS=0.322581
NC_040080.1	110348119	NC_040080.1:110348119:FP	C	C[contig_7683r[	.	.	NOANCHOR
NC_040080.1	111249730	NC_040080.1:111249730:FP	G	]contig_12351f]G	.	.	NOANCHOR
NC_040080.1	112404112	NC_040080.1:112404112:FP	A	A[contig_10298f[	.	.	AR=10;AS=0.769231
NC_040080.1	112404012	NC_040080.1:112404012:FP	A	]contig_10298f]A	.	.	NOANCHOR
NC_040080.1	113623257	NC_040080.1:113623257:FP	G	G[contig_4625r[	.	.	NOANCHOR
NC_040080.1	116190384	NC_040080.1:116190384:FP	C	C[contig_12939r[	.	.	NOANCHOR
NC_040080.1	116897173	NC_040080.1:116897173:FP	A	A[contig_9633f[	.	.	NOANCHOR
NC_040080.1	119077942	NC_040080.1:119077942:FP	A	A[contig_3644f:119[	.	.	AR=2;AS=0.5;SR=2
NC_040080.1	119077802	NC_040080.1:119077802:FP	T	]contig_3644f]T	.	.	NOANCHOR
NC_040080.1	119442635	NC_040080.1:119442635:FP	T	T[contig_10188r:0[	.	.	NOANCHOR;SR=4
NC_040080.1	120047257	NC_040080.1:120047257:FP	A	A[contig_6990r[	.	.	AR=30;AS=0.491803
NC_040080.1	120047157	NC_040080.1:120047157:FP	A	]contig_6990r]A	.	.	NOANCHOR
NC_040081.1	1076095	NC_040081.1:1076095:FP	T	]contig_8508f]T	.	.	NOANCHOR
NC_040081.1	1918804	NC_040081.1:1918804:FP	G	]contig_7611f]G	.	.	NOANCHOR
NC_040081.1	7460898	NC_040081.1:7460898:FP	G	G[contig_2644r[	.	.	NOANCHOR
NC_040081.1	9493555	NC_040081.1:9493555:FP	T	]contig_7889f]T	.	.	NOANCHOR
NC_040081.1	9926801	NC_040081.1:9926801:FP	A	A[contig_4996r:0[	.	.	NOANCHOR;SR=21
NC_040081.1	13483239	NC_040081.1:13483239:FP	G	G[contig_12592r[	.	.	AR=151;AS=0.70892
NC_040081.1	13483139	NC_040081.1:13483139:FP	T	]contig_12592r]T	.	.	NOANCHOR
NC_040081.1	13483139	NC_040081.1:13483139:FP	T	]contig_12814f]T	.	.	NOANCHOR
NC_040081.1	15870273	NC_040081.1:15870273:FP	T	T[contig_5018r[	.	.	NOANCHOR
NC_040081.1	19668299	NC_040081.1:19668299:FP	A	]contig_12935f]A	.	.	NOANCHOR
NC_040081.1	22874030	NC_040081.1:22874030:FP	G	G[contig_11771f[	.	.	NOANCHOR
NC_040081.1	22873930	NC_040081.1:22873930:FP	T	]contig_11771f]T	.	.	AR=2;AS=0.4
NC_040081.1	24963244	NC_040081.1:24963244:FP	T	]contig_2737f]T	.	.	NOANCHOR
NC_040081.1	27787945	NC_040081.1:27787945:FP	T	T[contig_11821r[	.	.	NOANCHOR
NC_040081.1	29436603	NC_040081.1:29436603:FP	C	C[contig_10592f[	.	.	NOANCHOR
NC_040081.1	34837989	NC_040081.1:34837989:FP	G	G[contig_2796r[	.	.	NOANCHOR
NC_040081.1	35894583	NC_040081.1:35894583:FP	A	A[contig_1774r:24[	.	.	NOANCHOR;SR=5
NC_040081.1	40650272	NC_040081.1:40650272:FP	C	]contig_8231r]C	.	.	NOANCHOR
NC_040081.1	43859672	NC_040081.1:43859672:FP	G	G[contig_1884f:69[	.	.	AR=9;AS=0.75;SR=4
NC_040081.1	48812774	NC_040081.1:48812774:FP	G	G[contig_8192f[	.	.	NOANCHOR
NC_040081.1	48812679	NC_040081.1:48812679:FP	T	]contig_8192f:3192]T	.	.	AR=231;AS=0.34273;SR=248
NC_040081.1	50679319	NC_040081.1:50679319:FP	T	T[contig_6163f[	.	.	NOANCHOR
NC_040081.1	51968601	NC_040081.1:51968601:FP	A	]contig_4693r]A	.	.	NOANCHOR
NC_040081.1	53910777	NC_040081.1:53910777:FP	A	]contig_6587f]A	.	.	NOANCHOR
NC_040081.1	63044845	NC_040081.1:63044845:FP	A	A[contig_7768r:6[	.	.	NOANCHOR;SR=1
NC_040081.1	63501106	NC_040081.1:63501106:FP	G	G[contig_1214r[	.	.	NOANCHOR
NC_040081.1	63973109	NC_040081.1:63973109:FP	A	]contig_8598f]A	.	.	NOANCHOR
NC_040081.1	64371553	NC_040081.1:64371553:FP	A	A[contig_7960f[	.	.	AR=40;AS=0.5
NC_040081.1	64371453	NC_040081.1:64371453:FP	G	]contig_7960f]G	.	.	NOANCHOR
NC_040081.1	65650514	NC_040081.1:65650514:FP	C	C[contig_1437f[	.	.	NOANCHOR
NC_040081.1	65650414	NC_040081.1:65650414:FP	A	]contig_1437f]A	.	.	AR=28;AS=0.424242
NC_040081.1	73637611	NC_040081.1:73637611:FP	T	T[contig_1092r[	.	.	NOANCHOR
NC_040081.1	78645432	NC_040081.1:78645432:FP	G	G[contig_7802f[	.	.	NOANCHOR
NC_040081.1	78645258	NC_040081.1:78645258:FP	A	]contig_6208r]A	.	.	NOANCHOR
NC_040081.1	79387095	NC_040081.1:79387095:FP	A	]contig_7628r]A	.	.	NOANCHOR
NC_040081.1	80014114	NC_040081.1:80014114:FP	A	]contig_8252r]A	.	.	NOANCHOR
NC_040081.1	84524416	NC_040081.1:84524416:FP	G	]contig_12051r]G	.	.	NOANCHOR
NC_040081.1	89647782	NC_040081.1:89647782:FP	G	G[contig_2730f[	.	.	NOANCHOR
NC_040081.1	89647682	NC_040081.1:89647682:FP	T	]contig_2730f]T	.	.	AR=7;AS=0.304348
NC_040081.1	91597216	NC_040081.1:91597216:FP	G	G[contig_11130r[	.	.	NOANCHOR
NC_040081.1	91597116	NC_040081.1:91597116:FP	T	]contig_11130r]T	.	.	AR=2;AS=1
NC_040081.1	96637082	NC_040081.1:96637082:FP	A	A[contig_2075f:4[	.	.	AR=25;AS=0.490196;SR=28
NC_040081.1	96636729	NC_040081.1:96636729:FP	G	]contig_2075f]G	.	.	NOANCHOR
NC_040081.1	100666117	NC_040081.1:100666117:FP	A	A[contig_1485r[	.	.	AR=115;AS=0.974576
NC_040081.1	100666017	NC_040081.1:100666017:FP	G	]contig_1485r]G	.	.	NOANCHOR
NC_040081.1	103618418	NC_040081.1:103618418:FP	C	C[contig_9622r[	.	.	NOANCHOR
NC_040081.1	104845007	NC_040081.1:104845007:FP	C	C[contig_4074r[	.	.	NOANCHOR
NC_040081.1	109875184	NC_040081.1:109875184:FP	T	T[contig_1166f[	.	.	NOANCHOR
NC_040081.1	109875084	NC_040081.1:109875084:FP	A	]contig_1166f]A	.	.	AR=8;AS=0.888889
NC_040081.1	111051516	NC_040081.1:111051516:FP	G	]contig_5306f]G	.	.	NOANCHOR
NC_040081.1	113852097	NC_040081.1:113852097:FP	A	]contig_2705r]A	.	.	AR=382;AS=0.979487
NC_040082.1	2342405	NC_040082.1:2342405:FP	A	A[contig_9409f[	.	.	NOANCHOR
NC_040082.1	2364167	NC_040082.1:2364167:FP	G	]contig_10808f]G	.	.	NOANCHOR
NC_040082.1	9084883	NC_040082.1:9084883:FP	T	]contig_6446r]T	.	.	NOANCHOR
NC_040082.1	17276031	NC_040082.1:17276031:FP	A	A[contig_447r[	.	.	NOANCHOR
NC_040082.1	17275931	NC_040082.1:17275931:FP	T	]contig_447r]T	.	.	AR=49;AS=0.314103
NC_040082.1	17346429	NC_040082.1:17346429:FP	T	T[contig_447r:96[	.	.	NOANCHOR;SR=1
NC_040082.1	19272249	NC_040082.1:19272249:FP	T	T[contig_11643r[	.	.	NOANCHOR
NC_040082.1	19984972	NC_040082.1:19984972:FP	C	C[contig_11416f[	.	.	AR=2;AS=0.5
NC_040082.1	19984872	NC_040082.1:19984872:FP	T	]contig_11416f]T	.	.	NOANCHOR
NC_040082.1	24395324	NC_040082.1:24395324:FP	C	]contig_12596r]C	.	.	NOANCHOR
NC_040082.1	33756009	NC_040082.1:33756009:FP	A	A[contig_3328r[	.	.	NOANCHOR
NC_040082.1	36858415	NC_040082.1:36858415:FP	C	C[contig_11754f[	.	.	NOANCHOR
NC_040082.1	44632037	NC_040082.1:44632037:FP	A	]contig_1284f]A	.	.	NOANCHOR
NC_040082.1	47093087	NC_040082.1:47093087:FP	G	]contig_8070f]G	.	.	NOANCHOR
NC_040082.1	47689587	NC_040082.1:47689587:FP	G	G[contig_3100r[	.	.	NOANCHOR
NC_040082.1	47689412	NC_040082.1:47689412:FP	A	]contig_11860f]A	.	.	NOANCHOR
NC_040082.1	48628075	NC_040082.1:48628075:FP	A	A[contig_11292f[	.	.	AR=2;AS=0.666667
NC_040082.1	48627975	NC_040082.1:48627975:FP	G	]contig_11292f]G	.	.	NOANCHOR
NC_040082.1	49897563	NC_040082.1:49897563:FP	T	T[contig_9486f[	.	.	NOANCHOR
NC_040082.1	51092547	NC_040082.1:51092547:FP	C	C[contig_12916f[	.	.	NOANCHOR
NC_040082.1	51092362	NC_040082.1:51092362:FP	G	]contig_5480f]G	.	.	NOANCHOR
NC_040082.1	51371509	NC_040082.1:51371509:FP	G	G[contig_1814f[	.	.	AR=51;AS=0.536842
NC_040082.1	51371409	NC_040082.1:51371409:FP	C	]contig_1814f]C	.	.	NOANCHOR
NC_040082.1	53048716	NC_040082.1:53048716:FP	A	A[contig_8776r[	.	.	NOANCHOR
NC_040082.1	54685630	NC_040082.1:54685630:FP	A	A[contig_2122r[	.	.	AR=2;AS=0.666667
NC_040082.1	54685530	NC_040082.1:54685530:FP	A	]contig_2122r]A	.	.	NOANCHOR
NC_040082.1	68341817	NC_040082.1:68341817:FP	A	]contig_7226f]A	.	.	NOANCHOR
NC_040082.1	68342607	NC_040082.1:68342607:FP	T	]contig_6676f]T	.	.	NOANCHOR
NC_040082.1	68872162	NC_040082.1:68872162:FP	C	C[contig_1032r[	.	.	NOANCHOR
NC_040082.1	68872062	NC_040082.1:68872062:FP	C	]contig_1032r]C	.	.	AR=15;AS=0.5
NC_040082.1	69279882	NC_040082.1:69279882:FP	G	]contig_391f]G	.	.	NOANCHOR
NC_040082.1	69413625	NC_040082.1:69413625:FP	T	T[contig_8196f[	.	.	NOANCHOR
NC_040082.1	69483827	NC_040082.1:69483827:FP	A	A[contig_10407r[	.	.	NOANCHOR
NC_040082.1	70671169	NC_040082.1:70671169:FP	C	]contig_8497f]C	.	.	NOANCHOR
NC_040082.1	70711918	NC_040082.1:70711918:FP	T	T[contig_12182f[	.	.	NOANCHOR
NC_040082.1	70833141	NC_040082.1:70833141:FP	A	A[contig_10387r:96[	.	.	AR=3;AS=0.333333;SR=3
NC_040082.1	70832900	NC_040082.1:70832900:FP	C	]contig_10387r]C	.	.	NOANCHOR
NC_040082.1	73310653	NC_040082.1:73310653:FP	T	T[contig_1495r[	.	.	NOANCHOR
NC_040082.1	77790585	NC_040082.1:77790585:FP	A	A[contig_5671r[	.	.	NOANCHOR
NC_040082.1	77790485	NC_040082.1:77790485:FP	C	]contig_5671r]C	.	.	AR=2;AS=1
NC_040082.1	77954375	NC_040082.1:77954375:FP	C	]contig_1775r]C	.	.	NOANCHOR
NC_040082.1	78047190	NC_040082.1:78047190:FP	T	T[contig_10469f[	.	.	AR=226;AS=0.9869
NC_040082.1	78128354	NC_040082.1:78128354:FP	A	]contig_5449f]A	.	.	NOANCHOR
NC_040082.1	78136698	NC_040082.1:78136698:FP	T	T[contig_3252f[	.	.	NOANCHOR
NC_040082.1	82772831	NC_040082.1:82772831:FP	G	]contig_4616f]G	.	.	NOANCHOR
NC_040082.1	84965596	NC_040082.1:84965596:FP	T	T[contig_12708f[	.	.	NOANCHOR
NC_040082.1	87406706	NC_040082.1:87406706:FP	T	T[contig_11522r[	.	.	NOANCHOR
NC_040082.1	87406606	NC_040082.1:87406606:FP	C	]contig_11522r]C	.	.	AR=3;AS=0.375
NC_040082.1	88763508	NC_040082.1:88763508:FP	C	C[contig_258f[	.	.	AR=2;AS=0.4
NC_040082.1	88763408	NC_040082.1:88763408:FP	T	]contig_258f]T	.	.	NOANCHOR
NC_040082.1	94539409	NC_040082.1:94539409:FP	A	A[contig_12752f[	.	.	NOANCHOR
NC_040082.1	94539309	NC_040082.1:94539309:FP	C	]contig_2259f]C	.	.	AR=18;AS=0.642857
NC_040082.1	95386034	NC_040082.1:95386034:FP	A	]contig_6069f]A	.	.	NOANCHOR
NC_040082.1	97793158	NC_040082.1:97793158:FP	C	C[contig_11361r[	.	.	AR=12;AS=0.923077
NC_040082.1	97793058	NC_040082.1:97793058:FP	C	]contig_11361r]C	.	.	NOANCHOR
NC_040082.1	99991934	NC_040082.1:99991934:FP	G	G[contig_3383f[	.	.	NOANCHOR
NC_040082.1	107600731	NC_040082.1:107600731:FP	A	A[contig_5442r[	.	.	NOANCHOR
NC_040082.1	107600527	NC_040082.1:107600527:FP	G	]contig_5442r:7478]G	.	.	AR=55;AS=0.55;SR=4
NC_040082.1	109374461	NC_040082.1:109374461:FP	T	T[contig_10719r[	.	.	NOANCHOR
NC_040082.1	110325131	NC_040082.1:110325131:FP	A	]contig_2800f]A	.	.	NOANCHOR
NC_040082.1	110372180	NC_040082.1:110372180:FP	G	G[contig_1576f[	.	.	NOANCHOR
NC_040082.1	110374355	NC_040082.1:110374355:FP	A	A[contig_2489f[	.	.	NOANCHOR
NC_040082.1	110379405	NC_040082.1:110379405:FP	T	]contig_12768r]T	.	.	NOANCHOR
NC_040082.1	110418029	NC_040082.1:110418029:FP	A	A[contig_10425r[	.	.	NOANCHOR
NC_040082.1	110417139	NC_040082.1:110417139:FP	T	]contig_10955f]T	.	.	NOANCHOR
NC_040082.1	110419142	NC_040082.1:110419142:FP	C	]contig_9345r]C	.	.	NOANCHOR
NC_040082.1	110423879	NC_040082.1:110423879:FP	C	C[contig_10430r[	.	.	NOANCHOR
NC_040082.1	110424309	NC_040082.1:110424309:FP	T	]contig_7029r]T	.	.	NOANCHOR
NC_040083.1	3762393	NC_040083.1:3762393:FP	A	]contig_1291f]A	.	.	NOANCHOR
NC_040083.1	4285120	NC_040083.1:4285120:FP	C	C[contig_918f[	.	.	NOANCHOR
NC_040083.1	4285025	NC_040083.1:4285025:FP	A	]contig_918f:1574]A	.	.	AR=103;AS=0.397683;SR=84
NC_040083.1	8397167	NC_040083.1:8397167:FP	C	C[contig_10635f[	.	.	AR=2;AS=0.5
NC_040083.1	8397067	NC_040083.1:8397067:FP	C	]contig_10635f]C	.	.	NOANCHOR
NC_040083.1	10063189	NC_040083.1:10063189:FP	G	G[contig_8963f[	.	.	AR=41;AS=0.418367
NC_040083.1	10063089	NC_040083.1:10063089:FP	C	]contig_11559f]C	.	.	NOANCHOR
NC_040083.1	10063089	NC_040083.1:10063089:FP	C	]contig_8963f]C	.	.	NOANCHOR
NC_040083.1	10423027	NC_040083.1:10423027:FP	G	G[contig_9632f[	.	.	NOANCHOR
NC_040083.1	13155134	NC_040083.1:13155134:FP	A	]contig_6322f]A	.	.	NOANCHOR
NC_040083.1	17399268	NC_040083.1:17399268:FP	A	A[contig_11785r[	.	.	AR=31;AS=0.574074
NC_040083.1	17399168	NC_040083.1:17399168:FP	C	]contig_11785r]C	.	.	NOANCHOR
NC_040083.1	17402585	NC_040083.1:17402585:FP	A	A[contig_4760r[	.	.	AR=2;AS=0.666667
NC_040083.1	17402485	NC_040083.1:17402485:FP	G	]contig_4760r]G	.	.	NOANCHOR
NC_040083.1	22475581	NC_040083.1:22475581:FP	C	C[contig_7220f[	.	.	NOANCHOR
NC_040083.1	22475481	NC_040083.1:22475481:FP	A	]contig_7220f]A	.	.	AR=2;AS=0.4
NC_040083.1	25839984	NC_040083.1:25839984:FP	C	]contig_817r]C	.	.	NOANCHOR
NC_040083.1	26334000	NC_040083.1:26334000:FP	T	T[contig_1959f[	.	.	NOANCHOR
NC_040083.1	26333900	NC_040083.1:26333900:FP	T	]contig_1959f]T	.	.	AR=6;AS=0.352941
NC_040083.1	32944867	NC_040083.1:32944867:FP	A	]contig_7073r]A	.	.	NOANCHOR
NC_040083.1	45331656	NC_040083.1:45331656:FP	T	]contig_1363r]T	.	.	NOANCHOR
NC_040083.1	60250152	NC_040083.1:60250152:FP	C	C[contig_1370f[	.	.	NOANCHOR
NC_040083.1	60358593	NC_040083.1:60358593:FP	C	C[contig_8657r[	.	.	NOANCHOR
NC_040083.1	62348990	NC_040083.1:62348990:FP	A	A[contig_5805r[	.	.	NOANCHOR
NC_040083.1	65515098	NC_040083.1:65515098:FP	A	]contig_7606f]A	.	.	NOANCHOR
NC_040083.1	72195657	NC_040083.1:72195657:FP	T	T[contig_11415f[	.	.	NOANCHOR
NC_040083.1	72195557	NC_040083.1:72195557:FP	C	]contig_11415f]C	.	.	AR=2;AS=0.5
NC_040083.1	83731675	NC_040083.1:83731675:FP	T	]contig_10741r]T	.	.	NOANCHOR
NC_040083.1	87285218	NC_040083.1:87285218:FP	T	]contig_10967r]T	.	.	NOANCHOR
NC_040083.1	92359363	NC_040083.1:92359363:FP	T	T[contig_3389f[	.	.	NOANCHOR
NC_040083.1	92592246	NC_040083.1:92592246:FP	A	]contig_6182f]A	.	.	NOANCHOR
NC_040083.1	100708816	NC_040083.1:100708816:FP	A	]contig_11953f]A	.	.	NOANCHOR
NC_040083.1	101269844	NC_040083.1:101269844:FP	A	A[contig_5989f[	.	.	NOANCHOR
NC_040083.1	109328837	NC_040083.1:109328837:FP	T	]contig_5519r]T	.	.	NOANCHOR
NC_040084.1	2038433	NC_040084.1:2038433:FP	A	A[contig_10123f[	.	.	NOANCHOR
NC_040084.1	2172246	NC_040084.1:2172246:FP	T	T[contig_431r[	.	.	NOANCHOR
NC_040084.1	2755064	NC_040084.1:2755064:FP	G	]contig_9144f]G	.	.	NOANCHOR
NC_040084.1	3027278	NC_040084.1:3027278:FP	G	G[contig_10500f[	.	.	NOANCHOR
NC_040084.1	4958245	NC_040084.1:4958245:FP	C	C[contig_3352r[	.	.	NOANCHOR
NC_040084.1	8896575	NC_040084.1:8896575:FP	T	]contig_3090f]T	.	.	NOANCHOR
NC_040084.1	9692004	NC_040084.1:9692004:FP	T	T[contig_6853r[	.	.	NOANCHOR
NC_040084.1	12824199	NC_040084.1:12824199:FP	T	]contig_1443f:6415]T	.	.	NOANCHOR;SR=1
NC_040084.1	14488211	NC_040084.1:14488211:FP	A	A[contig_5235r[	.	.	NOANCHOR
NC_040084.1	14488111	NC_040084.1:14488111:FP	T	]contig_5235r]T	.	.	AR=58;AS=0.892308
NC_040084.1	16024641	NC_040084.1:16024641:FP	T	T[contig_9659r[	.	.	NOANCHOR
NC_040084.1	16024541	NC_040084.1:16024541:FP	A	]contig_9659r]A	.	.	AR=2;AS=0.4
NC_040084.1	16411251	NC_040084.1:16411251:FP	C	]contig_1235f]C	.	.	NOANCHOR
NC_040084.1	16877065	NC_040084.1:16877065:FP	T	T[contig_7525f[	.	.	NOANCHOR
NC_040084.1	16877069	NC_040084.1:16877069:FP	T	T[contig_4288r[	.	.	NOANCHOR
NC_040084.1	16877009	NC_040084.1:16877009:FP	G	]contig_4365r]G	.	.	NOANCHOR
NC_040084.1	17980510	NC_040084.1:17980510:FP	A	]contig_8501r]A	.	.	NOANCHOR
NC_040084.1	19929946	NC_040084.1:19929946:FP	A	A[contig_11614f[	.	.	AR=304;AS=0.955975
NC_040084.1	19929846	NC_040084.1:19929846:FP	T	]contig_11614f]T	.	.	NOANCHOR
NC_040084.1	32118240	NC_040084.1:32118240:FP	G	]contig_12777f]G	.	.	NOANCHOR
NC_040084.1	41577024	NC_040084.1:41577024:FP	C	C[contig_1479r[	.	.	NOANCHOR
NC_040084.1	45461168	NC_040084.1:45461168:FP	G	G[contig_9532f[	.	.	NOANCHOR
NC_040084.1	45461072	NC_040084.1:45461072:FP	C	]contig_9532f:8574]C	.	.	AR=9;AS=0.375;SR=1
NC_040084.1	55629507	NC_040084.1:55629507:FP	T	T[contig_8456r[	.	.	NOANCHOR
NC_040084.1	64040225	NC_040084.1:64040225:FP	T	T[contig_501r[	.	.	NOANCHOR
NC_040084.1	65759442	NC_040084.1:65759442:FP	G	G[contig_7985f[	.	.	NOANCHOR
NC_040084.1	70200790	NC_040084.1:70200790:FP	A	A[contig_6892f[	.	.	NOANCHOR
NC_040084.1	70525989	NC_040084.1:70525989:FP	G	G[contig_6237r[	.	.	NOANCHOR
NC_040084.1	77396009	NC_040084.1:77396009:FP	T	]contig_7214f]T	.	.	NOANCHOR
NC_040084.1	78148298	NC_040084.1:78148298:FP	C	]contig_10725r]C	.	.	NOANCHOR
NC_040084.1	79935216	NC_040084.1:79935216:FP	G	G[contig_4797f[	.	.	NOANCHOR
NC_040084.1	79935116	NC_040084.1:79935116:FP	C	]contig_4797f]C	.	.	AR=3;AS=1
NC_040084.1	81247336	NC_040084.1:81247336:FP	A	A[contig_9624r[	.	.	NOANCHOR
NC_040084.1	81247236	NC_040084.1:81247236:FP	A	]contig_9624r]A	.	.	AR=53;AS=0.384058
NC_040084.1	84269769	NC_040084.1:84269769:FP	C	]contig_9701f]C	.	.	NOANCHOR
NC_040084.1	87840030	NC_040084.1:87840030:FP	G	]contig_1113r]G	.	.	NOANCHOR
NC_040084.1	89637199	NC_040084.1:89637199:FP	A	A[contig_11310r[	.	.	NOANCHOR
NC_040084.1	89637099	NC_040084.1:89637099:FP	C	]contig_11310r]C	.	.	AR=2;AS=0.5
NC_040084.1	102005453	NC_040084.1:102005453:FP	G	]contig_10174r]G	.	.	NOANCHOR
NC_040084.1	103280178	NC_040084.1:103280178:FP	G	G[contig_354r[	.	.	AR=2;AS=0.5
NC_040084.1	103280078	NC_040084.1:103280078:FP	C	]contig_354r]C	.	.	NOANCHOR
NC_040085.1	708111	NC_040085.1:708111:FP	T	T[contig_11226f[	.	.	NOANCHOR
NC_040085.1	708011	NC_040085.1:708011:FP	T	]contig_11226f]T	.	.	AR=2;AS=1
NC_040085.1	11536160	NC_040085.1:11536160:FP	T	T[contig_1591f[	.	.	NOANCHOR
NC_040085.1	11536060	NC_040085.1:11536060:FP	A	]contig_1591f]A	.	.	AR=3;AS=0.333333
NC_040085.1	13983385	NC_040085.1:13983385:FP	A	A[contig_2914f[	.	.	NOANCHOR
NC_040085.1	16669381	NC_040085.1:16669381:FP	T	]contig_7893r]T	.	.	NOANCHOR
NC_040085.1	20919371	NC_040085.1:20919371:FP	T	T[contig_6238r[	.	.	NOANCHOR
NC_040085.1	27542898	NC_040085.1:27542898:FP	T	T[contig_232f[	.	.	NOANCHOR
NC_040085.1	28013333	NC_040085.1:28013333:FP	G	]contig_476f]G	.	.	NOANCHOR
NC_040085.1	35949535	NC_040085.1:35949535:FP	T	]contig_6782r]T	.	.	NOANCHOR
NC_040085.1	35949535	NC_040085.1:35949535:FP	T	]contig_8978f]T	.	.	NOANCHOR
NC_040085.1	43542571	NC_040085.1:43542571:FP	A	A[contig_11131f[	.	.	NOANCHOR
NC_040085.1	43542471	NC_040085.1:43542471:FP	T	]contig_11131f]T	.	.	AR=2;AS=1
NC_040085.1	49736034	NC_040085.1:49736034:FP	T	]contig_6734r]T	.	.	NOANCHOR
NC_040085.1	66126924	NC_040085.1:66126924:FP	C	C[contig_10630f[	.	.	AR=3;AS=0.5
NC_040085.1	66126824	NC_040085.1:66126824:FP	C	]contig_10630f]C	.	.	NOANCHOR
NC_040085.1	66402018	NC_040085.1:66402018:FP	C	]contig_1423f]C	.	.	NOANCHOR
NC_040085.1	80561116	NC_040085.1:80561116:FP	T	T[contig_8438r[	.	.	AR=4;AS=0.4
NC_040085.1	80561016	NC_040085.1:80561016:FP	T	]contig_8438r]T	.	.	NOANCHOR
NC_040085.1	80665066	NC_040085.1:80665066:FP	A	]contig_9507f]A	.	.	NOANCHOR
NC_040085.1	80723363	NC_040085.1:80723363:FP	A	A[contig_8406r[	.	.	NOANCHOR
NC_040085.1	82401588	NC_040085.1:82401588:FP	T	T[contig_10720r[	.	.	NOANCHOR
NC_040085.1	82401488	NC_040085.1:82401488:FP	G	]contig_10720r]G	.	.	AR=2;AS=0.333333
NC_040085.1	82923350	NC_040085.1:82923350:FP	T	T[contig_1985f[	.	.	AR=4;AS=0.307692
NC_040085.1	84471731	NC_040085.1:84471731:FP	C	]contig_2977r]C	.	.	NOANCHOR
NC_040085.1	84565728	NC_040085.1:84565728:FP	C	C[contig_8535f[	.	.	NOANCHOR
NC_040085.1	84565651	NC_040085.1:84565651:FP	C	]contig_8535f:6016]C	.	.	AR=36;AS=0.610169;SR=42
NC_040085.1	85357772	NC_040085.1:85357772:FP	T	T[contig_10708f[	.	.	NOANCHOR
NC_040085.1	85723290	NC_040085.1:85723290:FP	A	]contig_6276f]A	.	.	NOANCHOR
NC_040085.1	86126463	NC_040085.1:86126463:FP	G	G[contig_3743r[	.	.	NOANCHOR
NC_040085.1	89425555	NC_040085.1:89425555:FP	T	T[contig_13038f[	.	.	NOANCHOR
NC_040085.1	89425455	NC_040085.1:89425455:FP	G	]contig_13038f]G	.	.	AR=246;AS=0.857143
NC_040085.1	93226149	NC_040085.1:93226149:FP	A	A[contig_8731f[	.	.	NOANCHOR
NC_040085.1	93226049	NC_040085.1:93226049:FP	A	]contig_8731f]A	.	.	AR=86;AS=0.741379
NC_040085.1	99569062	NC_040085.1:99569062:FP	C	C[contig_12101f[	.	.	AR=3;AS=0.3
NC_040085.1	99568962	NC_040085.1:99568962:FP	C	]contig_12101f]C	.	.	NOANCHOR
NC_040085.1	100122579	NC_040085.1:100122579:FP	A	A[contig_3956r[	.	.	NOANCHOR
NC_040085.1	100128101	NC_040085.1:100128101:FP	A	]contig_3407f]A	.	.	NOANCHOR
NC_040086.1	2921729	NC_040086.1:2921729:FP	T	]contig_3276f]T	.	.	NOANCHOR
NC_040086.1	4484176	NC_040086.1:4484176:FP	A	A[contig_9607r[	.	.	AR=55;AS=0.478261
NC_040086.1	4484076	NC_040086.1:4484076:FP	T	]contig_9607r]T	.	.	NOANCHOR
NC_040086.1	5182750	NC_040086.1:5182750:FP	C	C[contig_1681f[	.	.	NOANCHOR
NC_040086.1	5182650	NC_040086.1:5182650:FP	G	]contig_1681f]G	.	.	AR=2;AS=0.666667
NC_040086.1	7393125	NC_040086.1:7393125:FP	A	A[contig_9096r[	.	.	NOANCHOR
NC_040086.1	7392938	NC_040086.1:7392938:FP	T	]contig_5721f]T	.	.	NOANCHOR
NC_040086.1	7809485	NC_040086.1:7809485:FP	A	A[contig_616f[	.	.	NOANCHOR
NC_040086.1	7809385	NC_040086.1:7809385:FP	T	]contig_616f]T	.	.	AR=2;AS=1
NC_040086.1	10452314	NC_040086.1:10452314:FP	C	C[contig_8899r[	.	.	NOANCHOR
NC_040086.1	10907787	NC_040086.1:10907787:FP	T	T[contig_6140f[	.	.	AR=2;AS=0.666667
NC_040086.1	10907687	NC_040086.1:10907687:FP	C	]contig_6140f]C	.	.	NOANCHOR
NC_040086.1	13003681	NC_040086.1:13003681:FP	G	G[contig_1269r:100[	.	.	AR=60;AS=0.375;SR=76
NC_040086.1	13003584	NC_040086.1:13003584:FP	T	]contig_1269r]T	.	.	NOANCHOR
NC_040086.1	20441926	NC_040086.1:20441926:FP	C	C[contig_5734r[	.	.	NOANCHOR
NC_040086.1	22409300	NC_040086.1:22409300:FP	T	]contig_468f]T	.	.	NOANCHOR
NC_040086.1	23559760	NC_040086.1:23559760:FP	A	]contig_9635f]A	.	.	NOANCHOR
NC_040086.1	25891573	NC_040086.1:25891573:FP	G	G[contig_1701r[	.	.	NOANCHOR
NC_040086.1	25891473	NC_040086.1:25891473:FP	G	]contig_1701r]G	.	.	AR=27;AS=0.333333
NC_040086.1	30311874	NC_040086.1:30311874:FP	G	]contig_6595f]G	.	.	NOANCHOR
NC_040086.1	32097251	NC_040086.1:32097251:FP	A	A[contig_2811f[	.	.	NOANCHOR
NC_040086.1	33358181	NC_040086.1:33358181:FP	A	A[contig_8180f[	.	.	NOANCHOR
NC_040086.1	36648484	NC_040086.1:36648484:FP	A	A[contig_1252r[	.	.	AR=2;AS=0.5
NC_040086.1	36648384	NC_040086.1:36648384:FP	T	]contig_1252r]T	.	.	NOANCHOR
NC_040086.1	39203554	NC_040086.1:39203554:FP	G	]contig_10234r]G	.	.	NOANCHOR
NC_040086.1	40509603	NC_040086.1:40509603:FP	G	G[contig_9094r[	.	.	NOANCHOR
NC_040086.1	42318512	NC_040086.1:42318512:FP	T	T[contig_11462r[	.	.	AR=2;AS=0.666667
NC_040086.1	42318412	NC_040086.1:42318412:FP	T	]contig_11462r]T	.	.	NOANCHOR
NC_040086.1	48576617	NC_040086.1:48576617:FP	T	T[contig_6590f[	.	.	NOANCHOR
NC_040086.1	48576517	NC_040086.1:48576517:FP	C	]contig_6590f]C	.	.	AR=3;AS=0.333333
NC_040086.1	51805864	NC_040086.1:51805864:FP	A	]contig_10746r]A	.	.	NOANCHOR
NC_040086.1	52065677	NC_040086.1:52065677:FP	T	T[contig_6681f[	.	.	AR=31;AS=0.508197
NC_040086.1	52065577	NC_040086.1:52065577:FP	G	]contig_6681f]G	.	.	NOANCHOR
NC_040086.1	55359997	NC_040086.1:55359997:FP	C	]contig_5019r:4756]C	.	.	NOANCHOR;SR=1
NC_040086.1	55518480	NC_040086.1:55518480:FP	A	A[contig_8430r[	.	.	NOANCHOR
NC_040086.1	55872007	NC_040086.1:55872007:FP	G	G[contig_6583r[	.	.	NOANCHOR
NC_040086.1	55871924	NC_040086.1:55871924:FP	A	A[contig_13056r:0[	.	.	AR=40;AS=0.625;SR=45
NC_040086.1	55871825	NC_040086.1:55871825:FP	T	]contig_13056r]T	.	.	NOANCHOR
NC_040086.1	55871907	NC_040086.1:55871907:FP	G	]contig_6583r]G	.	.	AR=516;AS=0.955556
NC_040086.1	61443724	NC_040086.1:61443724:FP	C	C[contig_10694r[	.	.	NOANCHOR
NC_040086.1	61444324	NC_040086.1:61444324:FP	C	]contig_5598f]C	.	.	NOANCHOR
NC_040086.1	62537166	NC_040086.1:62537166:FP	A	A[contig_11524r[	.	.	AR=2;AS=0.666667
NC_040086.1	62537066	NC_040086.1:62537066:FP	A	]contig_11524r]A	.	.	NOANCHOR
NC_040086.1	64343563	NC_040086.1:64343563:FP	A	]contig_11778f]A	.	.	NOANCHOR
NC_040086.1	67008827	NC_040086.1:67008827:FP	G	G[contig_360f:39[	.	.	AR=80;AS=0.567376;SR=55
NC_040086.1	67008748	NC_040086.1:67008748:FP	A	]contig_360f]A	.	.	NOANCHOR
NC_040086.1	67233766	NC_040086.1:67233766:FP	G	G[contig_6678f[	.	.	NOANCHOR
NC_040086.1	71733528	NC_040086.1:71733528:FP	T	T[contig_1641f[	.	.	NOANCHOR
NC_040086.1	72839901	NC_040086.1:72839901:FP	A	]contig_1481f]A	.	.	NOANCHOR
NC_040086.1	79153875	NC_040086.1:79153875:FP	C	]contig_8787f]C	.	.	NOANCHOR
NC_040086.1	84841469	NC_040086.1:84841469:FP	T	T[contig_10185r[	.	.	NOANCHOR
NC_040086.1	85953027	NC_040086.1:85953027:FP	G	]contig_8948r]G	.	.	NOANCHOR
NC_040086.1	90928947	NC_040086.1:90928947:FP	T	T[contig_2215f[	.	.	NOANCHOR
NC_040086.1	93052457	NC_040086.1:93052457:FP	A	A[contig_10998r[	.	.	AR=83;AS=0.359307
NC_040086.1	93052357	NC_040086.1:93052357:FP	T	]contig_10998r]T	.	.	NOANCHOR
NC_040086.1	93076991	NC_040086.1:93076991:FP	C	C[contig_494r[	.	.	NOANCHOR
NC_040086.1	93077599	NC_040086.1:93077599:FP	G	G[contig_10998r[	.	.	AR=139;AS=0.601732
NC_040086.1	93077499	NC_040086.1:93077499:FP	G	]contig_10998r]G	.	.	NOANCHOR
NC_040086.1	101226807	NC_040086.1:101226807:FP	G	G[contig_206r[	.	.	NOANCHOR
NC_040087.1	563444	NC_040087.1:563444:FP	T	]contig_7906f]T	.	.	NOANCHOR
NC_040087.1	958553	NC_040087.1:958553:FP	T	T[contig_5578f[	.	.	NOANCHOR
NC_040087.1	2001112	NC_040087.1:2001112:FP	T	]contig_10401r:902]T	.	.	NOANCHOR;SR=2
NC_040087.1	4180600	NC_040087.1:4180600:FP	A	]contig_8968f]A	.	.	NOANCHOR
NC_040087.1	4960965	NC_040087.1:4960965:FP	T	T[contig_8285r[	.	.	AR=57;AS=0.850746
NC_040087.1	4960865	NC_040087.1:4960865:FP	G	]contig_8285r]G	.	.	NOANCHOR
NC_040087.1	5373436	NC_040087.1:5373436:FP	G	G[contig_12953r[	.	.	NOANCHOR
NC_040087.1	7194996	NC_040087.1:7194996:FP	C	C[contig_7908r:0[	.	.	NOANCHOR;SR=1
NC_040087.1	7194021	NC_040087.1:7194021:FP	T	]contig_6191f]T	.	.	NOANCHOR
NC_040087.1	11510821	NC_040087.1:11510821:FP	T	]contig_9293f]T	.	.	NOANCHOR
NC_040087.1	22735283	NC_040087.1:22735283:FP	T	T[contig_218f[	.	.	NOANCHOR
NC_040087.1	27323459	NC_040087.1:27323459:FP	C	C[contig_10147f[	.	.	AR=2;AS=0.333333
NC_040087.1	27323359	NC_040087.1:27323359:FP	T	]contig_10147f]T	.	.	NOANCHOR
NC_040087.1	43258645	NC_040087.1:43258645:FP	T	T[contig_1264f[	.	.	NOANCHOR
NC_040087.1	44017037	NC_040087.1:44017037:FP	A	]contig_7842r]A	.	.	NOANCHOR
NC_040087.1	44328003	NC_040087.1:44328003:FP	A	A[contig_407r[	.	.	NOANCHOR
NC_040087.1	48423502	NC_040087.1:48423502:FP	T	T[contig_2700r[	.	.	NOANCHOR
NC_040087.1	48423402	NC_040087.1:48423402:FP	T	]contig_2700r]T	.	.	AR=3;AS=0.5
NC_040087.1	50233987	NC_040087.1:50233987:FP	T	]contig_10456f]T	.	.	NOANCHOR
NC_040087.1	50708921	NC_040087.1:50708921:FP	A	]contig_396r]A	.	.	NOANCHOR
NC_040087.1	53027218	NC_040087.1:53027218:FP	G	]contig_12547r]G	.	.	NOANCHOR
NC_040087.1	55622244	NC_040087.1:55622244:FP	A	A[contig_5733r[	.	.	NOANCHOR
NC_040087.1	55622144	NC_040087.1:55622144:FP	T	]contig_5733r]T	.	.	AR=2;AS=0.333333
NC_040087.1	56016059	NC_040087.1:56016059:FP	A	A[contig_5551r[	.	.	NOANCHOR
NC_040087.1	56227384	NC_040087.1:56227384:FP	A	]contig_10906f]A	.	.	NOANCHOR
NC_040087.1	60505291	NC_040087.1:60505291:FP	G	G[contig_819r[	.	.	NOANCHOR
NC_040087.1	64105233	NC_040087.1:64105233:FP	G	G[contig_5218r[	.	.	NOANCHOR
NC_040087.1	64496029	NC_040087.1:64496029:FP	T	]contig_6886r:4213]T	.	.	AR=203;AS=0.311828;SR=169
NC_040087.1	66012130	NC_040087.1:66012130:FP	G	]contig_8811r]G	.	.	AR=683;AS=0.504059
NC_040087.1	66802764	NC_040087.1:66802764:FP	T	T[contig_606r:31[	.	.	AR=2;AS=0.666667;SR=1
NC_040087.1	66802468	NC_040087.1:66802468:FP	G	]contig_606r]G	.	.	NOANCHOR
NC_040087.1	69597426	NC_040087.1:69597426:FP	T	]contig_5739r]T	.	.	NOANCHOR
NC_040087.1	69727928	NC_040087.1:69727928:FP	C	]contig_10960r]C	.	.	NOANCHOR
NC_040087.1	69729305	NC_040087.1:69729305:FP	G	G[contig_3504r[	.	.	AR=8;AS=0.533333
NC_040087.1	69729205	NC_040087.1:69729205:FP	T	]contig_3504r]T	.	.	NOANCHOR
NC_040087.1	69778680	NC_040087.1:69778680:FP	T	T[contig_3836r[	.	.	NOANCHOR
NC_040087.1	69778529	NC_040087.1:69778529:FP	T	]contig_3836r:2044]T	.	.	AR=4;AS=0.333333;SR=2
NC_040087.1	70686887	NC_040087.1:70686887:FP	T	]contig_12447f]T	.	.	NOANCHOR
NC_040087.1	70724545	NC_040087.1:70724545:FP	T	T[contig_10151r[	.	.	NOANCHOR
NC_040087.1	70724445	NC_040087.1:70724445:FP	G	]contig_10151r]G	.	.	AR=2;AS=0.333333
NC_040087.1	70748692	NC_040087.1:70748692:FP	C	C[contig_3044f[	.	.	NOANCHOR
NC_040087.1	70750618	NC_040087.1:70750618:FP	G	G[contig_5011r[	.	.	NOANCHOR
NC_040087.1	70755430	NC_040087.1:70755430:FP	C	]contig_11700f:2314]C	.	.	NOANCHOR;SR=4
NC_040087.1	70759286	NC_040087.1:70759286:FP	G	G[contig_3004f[	.	.	NOANCHOR
NC_040087.1	70759186	NC_040087.1:70759186:FP	A	]contig_3004f]A	.	.	AR=19;AS=0.413043
NC_040087.1	70759746	NC_040087.1:70759746:FP	T	]contig_10971f]T	.	.	NOANCHOR
NC_040087.1	70845711	NC_040087.1:70845711:FP	C	]contig_11881r]C	.	.	NOANCHOR
NC_040087.1	71176136	NC_040087.1:71176136:FP	T	]contig_8279f]T	.	.	NOANCHOR
NC_040087.1	71198755	NC_040087.1:71198755:FP	G	]contig_11589f]G	.	.	NOANCHOR
NC_040087.1	71202688	NC_040087.1:71202688:FP	C	]contig_11606f]C	.	.	NOANCHOR
NC_040087.1	71208021	NC_040087.1:71208021:FP	C	C[contig_11580r[	.	.	NOANCHOR
NC_040087.1	71208857	NC_040087.1:71208857:FP	G	]contig_10175f]G	.	.	NOANCHOR
NC_040087.1	71221074	NC_040087.1:71221074:FP	A	A[contig_6374f[	.	.	NOANCHOR
NC_040087.1	71268992	NC_040087.1:71268992:FP	A	A[contig_12454f[	.	.	NOANCHOR
NC_040087.1	71268892	NC_040087.1:71268892:FP	C	]contig_12454f]C	.	.	AR=2;AS=0.4
NC_040087.1	71551739	NC_040087.1:71551739:FP	G	G[contig_5744r[	.	.	NOANCHOR
NC_040087.1	71551639	NC_040087.1:71551639:FP	C	]contig_5744r]C	.	.	AR=3;AS=0.5
NC_040087.1	71869457	NC_040087.1:71869457:FP	T	T[contig_5387f[	.	.	NOANCHOR
NC_040087.1	72353453	NC_040087.1:72353453:FP	G	G[contig_5765f[	.	.	NOANCHOR
NC_040087.1	72392804	NC_040087.1:72392804:FP	T	]contig_8959f]T	.	.	NOANCHOR
NC_040087.1	80032084	NC_040087.1:80032084:FP	C	C[contig_7608f[	.	.	AR=641;AS=0.336306
NC_040087.1	80031984	NC_040087.1:80031984:FP	G	]contig_7608f]G	.	.	NOANCHOR
NC_040087.1	83088369	NC_040087.1:83088369:FP	A	]contig_7677f:1006]A	.	.	NOANCHOR;SR=1
NC_040087.1	83520428	NC_040087.1:83520428:FP	T	T[contig_43f[	.	.	NOANCHOR
NC_040088.1	1317003	NC_040088.1:1317003:FP	C	C[contig_7536r:34[	.	.	NOANCHOR;SR=4
NC_040088.1	1317000	NC_040088.1:1317000:FP	G	]contig_7536r]G	.	.	AR=116;AS=0.471545
NC_040088.1	4414572	NC_040088.1:4414572:FP	C	C[contig_11190f[	.	.	AR=2;AS=0.333333
NC_040088.1	4414472	NC_040088.1:4414472:FP	G	]contig_11190f]G	.	.	NOANCHOR
NC_040088.1	5489861	NC_040088.1:5489861:FP	G	G[contig_12843r[	.	.	NOANCHOR
NC_040088.1	5489761	NC_040088.1:5489761:FP	A	]contig_12843r]A	.	.	AR=2;AS=0.666667
NC_040088.1	7680793	NC_040088.1:7680793:FP	C	C[contig_7313f[	.	.	NOANCHOR
NC_040088.1	8016132	NC_040088.1:8016132:FP	G	]contig_8175r:1962]G	.	.	NOANCHOR;SR=1
NC_040088.1	9303830	NC_040088.1:9303830:FP	C	]contig_8475r]C	.	.	NOANCHOR
NC_040088.1	9311706	NC_040088.1:9311706:FP	A	A[contig_9334f[	.	.	NOANCHOR
NC_040088.1	13782571	NC_040088.1:13782571:FP	G	G[contig_8188r[	.	.	NOANCHOR
NC_040088.1	25613992	NC_040088.1:25613992:FP	C	C[contig_10303r[	.	.	NOANCHOR
NC_040088.1	25613892	NC_040088.1:25613892:FP	A	]contig_10303r]A	.	.	AR=2;AS=0.666667
NC_040088.1	25795529	NC_040088.1:25795529:FP	C	C[contig_6882f[	.	.	NOANCHOR
NC_040088.1	29915282	NC_040088.1:29915282:FP	C	C[contig_9347f[	.	.	NOANCHOR
NC_040088.1	29918161	NC_040088.1:29918161:FP	T	T[contig_820f[	.	.	NOANCHOR
NC_040088.1	29983411	NC_040088.1:29983411:FP	A	]contig_9139r]A	.	.	NOANCHOR
NC_040088.1	30018900	NC_040088.1:30018900:FP	T	T[contig_10479f[	.	.	NOANCHOR
NC_040088.1	30158239	NC_040088.1:30158239:FP	C	C[contig_11769f:27[	.	.	NOANCHOR;SR=2
NC_040088.1	30158205	NC_040088.1:30158205:FP	G	]contig_8935f]G	.	.	NOANCHOR
NC_040088.1	33970389	NC_040088.1:33970389:FP	A	A[contig_10723f[	.	.	NOANCHOR
NC_040088.1	34941365	NC_040088.1:34941365:FP	G	G[contig_12787f[	.	.	NOANCHOR
NC_040088.1	40874442	NC_040088.1:40874442:FP	T	T[contig_11223r[	.	.	AR=2;AS=0.4
NC_040088.1	40874342	NC_040088.1:40874342:FP	C	]contig_11223r]C	.	.	NOANCHOR
NC_040088.1	42143997	NC_040088.1:42143997:FP	C	C[contig_8924f[	.	.	NOANCHOR
NC_040088.1	43168393	NC_040088.1:43168393:FP	C	C[contig_12881r[	.	.	NOANCHOR
NC_040088.1	49521274	NC_040088.1:49521274:FP	G	G[contig_3755r[	.	.	AR=13;AS=0.928571
NC_040088.1	49521174	NC_040088.1:49521174:FP	G	]contig_3755r]G	.	.	NOANCHOR
NC_040088.1	54288417	NC_040088.1:54288417:FP	C	C[contig_6128f[	.	.	NOANCHOR
NC_040088.1	54288317	NC_040088.1:54288317:FP	C	]contig_6128f]C	.	.	AR=2;AS=1
[truncated: 68,403 more chars]
