# Supplementary material for: Constructing a draft Indian cattle pangenome using short-read sequencing
Source: Commun Biol. 2025 Apr 13;8:605. doi: 10.1038/s42003-025-07978-0 (PMC11994783; doi:10.1038/s42003-025-07978-0)
Supplement: Supplementary file 5 — Supplementary Data 4 [file 42003_2025_7978_MOESM5_ESM.txt]

Contig name	Chromosome Name	Position	Stand	Length (bp)	Called in sample	Type	Name
contig_7025	NC_040076.1	405393	+	1104	1	pseudogene	LOC113899109
contig_6192	NC_040076.1	5194778	+	3763	53	-	-
contig_2485	NC_040076.1	406684	-	2224	2	pseudogene	LOC113899109
contig_9056	NC_040076.1	9693052	-	4191	45	mRNA	CYYR1
contig_9594	NC_040076.1	14975104	-	1658	3	-	-
contig_3209	NC_040076.1	15895463	+	2312	58	-	-
contig_815	NC_040076.1	16031457	+	2121	6	-	-
contig_12853	NC_040076.1	16031457	-	1328	4	pseudogene	LOC113897500
contig_3230	NC_040076.1	17643682	-	1199	1	-	-
contig_2908	NC_040076.1	27987506	+	1024	2	-	-
contig_10541	NC_040076.1	31984913	-	8299	68	-	-
contig_1945	NC_040076.1	35523390	+	1651	29	-	-
contig_866	NC_040076.1	38700097	-	1188	3	-	-
contig_9655	NC_040076.1	32216033	-	3207	11	-	-
contig_10493	NC_040076.1	41411348	+	1819	50	mRNA	EPHA6
contig_10389	NC_040076.1	49591241	+	1406	8	-	-
contig_441	NC_040076.1	51761754	-	2774	54	-	-
contig_141	NC_040076.1	50907171	-	1548	11	-	-
contig_454	NC_040076.1	53374492	-	4539	25	mRNA	LOC113876167
contig_2069	NC_040076.1	66798521	+	1252	1	-	-
contig_5452	NC_040076.1	63021963	+	1575	27	-	-
contig_12945	NC_040076.1	68696399	+	1117	28	mRNA	KALRN
contig_9478	NC_040076.1	75369481	+	1182	6	-	-
contig_5445	NC_040076.1	80191830	-	8371	65	exon	EIF4A2
contig_12859	NC_040076.1	75848296	-	2874	54	-	-
contig_12046	NC_040076.1	84531764	-	1917	1	-	-
contig_3107	NC_040076.1	86552584	-	2741	41	-	-
contig_12294	NC_040076.1	84532073	+	5480	38	-	-
contig_9104	NC_040076.1	92303713	+	1209	10	mRNA	NAALADL2
contig_377	NC_040076.1	93276391	+	1252	31	mRNA	NLGN1
contig_10499	NC_040076.1	103113552	-	1085	3	-	-
contig_534	NC_040076.1	103893509	+	1865	31	-	-
contig_9071	NC_040076.1	93276507	+	2040	41	mRNA	NLGN1
contig_6465	NC_040076.1	106335548	-	1297	16	-	-
contig_9307	NC_040076.1	106335550	-	1270	17	-	-
contig_380	NC_040076.1	114135126	+	1486	11	-	-
contig_12773	NC_040076.1	119834906	+	1715	25	-	-
contig_12271	NC_040076.1	120794844	-	2087	13	-	-
contig_8073	NC_040076.1	120898973	-	6372	65	-	-
contig_12266	NC_040076.1	121350442	+	1388	3	-	-
contig_12244	NC_040076.1	122505099	-	1000	1	-	-
contig_10507	NC_040076.1	122598541	+	3212	31	-	-
contig_3205	NC_040076.1	122598540	-	6183	58	-	-
contig_10122	NC_040076.1	126283429	-	1583	48	mRNA	TFDP2
contig_245	NC_040076.1	128072320	+	1894	37	mRNA	CLSTN2
contig_564	NC_040076.1	128282625	-	2877	4	-	-
contig_12343	NC_040076.1	128282625	+	2351	61	mRNA	CLSTN2
contig_10181	NC_040076.1	132433569	-	1040	1	mRNA	PCCB
contig_12018	NC_040076.1	129780329	-	1052	2	mRNA	PIK3CB
contig_12325	NC_040076.1	134816328	-	1880	26	mRNA	SLCO2A1
contig_8302	NC_040076.1	144801966	+	1361	3	mRNA	PCBP3
contig_12426	NC_040076.1	147042992	+	1774	54	-	-
contig_811	NC_040076.1	145971646	-	1092	5	exon	FBXO25
contig_2466	NC_040076.1	147722974	-	1524	9	-	-
contig_7923	NC_040076.1	148102741	+	2346	11	mRNA	CLDN14
contig_10370	NC_040076.1	152685337	-	2693	7	mRNA	RFTN1
contig_6162	NC_040077.1	8547657	+	1908	47	-	-
contig_12097	NC_040077.1	31939	+	1194	1	-	-
contig_2893	NC_040077.1	10440809	-	1065	1	mRNA	FSIP2
contig_12928	NC_040077.1	12369122	+	1948	7	-	-
contig_9105	NC_040077.1	16956287	+	1174	60	mRNA	ZNF385B
contig_5323	NC_040077.1	17838308	-	1143	5	mRNA	CCDC141
contig_5620	NC_040077.1	20137803	+	1110	1	-	-
contig_6345	NC_040077.1	21352620	-	3286	3	-	-
contig_1131	NC_040077.1	25298187	+	4732	61	-	-
contig_5050	NC_040077.1	14780055	+	5336	12	-	-
contig_1528	NC_040077.1	25590267	+	1168	1	-	-
contig_162	NC_040077.1	28243374	-	1951	8	mRNA	B3GALT1
contig_2971	NC_040077.1	30148888	-	1471	33	mRNA	LOC113903082
contig_10403	NC_040077.1	30724889	-	1003	1	-	-
contig_913	NC_040077.1	51210536	+	1017	1	-	-
contig_2091	NC_040077.1	55266991	+	2441	2	mRNA	LRP1B
contig_3326	NC_040077.1	53372546	+	1495	32	mRNA	ARHGAP15
contig_1713	NC_040077.1	59798898	-	1248	4	mRNA	THSD7B
contig_10377	NC_040077.1	63275723	+	1231	38	-	-
contig_11605	NC_040077.1	65123025	+	1656	53	mRNA	GPR39
contig_1312	NC_040077.1	65854813	-	1211	16	-	-
contig_1965	NC_040077.1	66331223	+	1330	1	mRNA	DPP10
contig_186	NC_040077.1	69432054	+	1047	1	exon	DDX18
contig_1747	NC_040077.1	66760233	+	3653	15	mRNA	DPP10
contig_418	NC_040077.1	73363115	+	1659	30	-	-
contig_12009	NC_040077.1	74583591	+	1743	47	-	-
contig_10709	NC_040077.1	77639949	+	1281	6	-	-
contig_5199	NC_040077.1	79547169	-	6055	38	mRNA	STAT4
contig_7946	NC_040077.1	75413698	+	1683	15	-	-
contig_8301	NC_040077.1	89879192	+	1420	1	mRNA	TRAK2
contig_3764	NC_040077.1	97042212	-	13568	2	-	-
contig_867	NC_040077.1	99164500	-	1010	1	mRNA	ERBB4
contig_9089	NC_040077.1	100437900	-	2223	38	-	-
contig_8293	NC_040077.1	99164498	-	2198	43	mRNA	ERBB4
contig_7728	NC_040077.1	100762904	-	3610	1	-	-
contig_5463	NC_040077.1	100763812	+	2930	13	-	-
contig_9322	NC_040077.1	102878967	-	1488	52	-	-
contig_970	NC_040077.1	109023827	-	1391	21	-	-
contig_12727	NC_040077.1	107253293	-	1818	1	mRNA	DES
contig_6067	NC_040077.1	111421978	-	1024	2	-	-
contig_8065	NC_040077.1	115676064	-	2086	21	-	-
contig_1931	NC_040077.1	115180574	+	1117	6	mRNA	COL4A4
contig_8319	NC_040077.1	119462125	-	1537	5	-	-
contig_7359	NC_040077.1	119340273	-	2636	38	mRNA	PDE6D
contig_10983	NC_040077.1	122578986	-	1528	9	-	-
contig_5082	NC_040077.1	127966067	-	3002	17	mRNA	NCMAP
contig_1782	NC_040077.1	124391510	-	1049	2	-	-
contig_3095	NC_040077.1	132509731	+	1339	5	-	-
contig_3406	NC_040077.1	134653897	-	1017	1	-	-
contig_387	NC_040078.1	2877074	-	2027	20	-	-
contig_8478	NC_040078.1	6131222	-	1539	23	-	-
contig_6602	NC_040078.1	8607053	+	1062	1	-	-
contig_6065	NC_040078.1	8898561	+	1300	35	-	-
contig_5992	NC_040078.1	9187613	+	3882	56	-	-
contig_5779	NC_040078.1	8625172	-	1584	10	pseudogene	LOC113882623
contig_1354	NC_040078.1	9630291	-	1329	3	mRNA	KCNJ10
contig_1653	NC_040078.1	10079870	+	1051	2	-	-
contig_10745	NC_040078.1	10079698	+	2429	46	-	-
contig_2209	NC_040078.1	10079870	-	2176	2	-	-
contig_5855	NC_040078.1	10213775	-	1894	47	-	-
contig_7713	NC_040078.1	11102077	-	1236	11	-	-
contig_3293	NC_040078.1	11119414	+	1032	1	exon	LOC113882738
contig_9612	NC_040078.1	11438890	-	1528	31	-	-
contig_3212	NC_040078.1	11592008	-	1984	11	-	-
contig_7745	NC_040078.1	20855319	-	1436	1	mRNA	LOC113887744
contig_8305	NC_040078.1	28534708	+	1481	3	mRNA	SYCP1
contig_7786	NC_040078.1	33810834	+	1132	24	mRNA	LOC113889503
contig_7776	NC_040078.1	36952929	-	1556	1	-	-
contig_10447	NC_040078.1	38500296	-	1048	2	-	-
contig_10984	NC_040078.1	38417438	+	1390	31	-	-
contig_5030	NC_040078.1	40654402	+	1016	2	mRNA	COL11A1
contig_1721	NC_040078.1	50731346	-	1573	30	mRNA	DIPK1A
contig_6218	NC_040078.1	49154773	+	1327	28	-	-
contig_7130	NC_040078.1	54769589	-	1036	2	lnc_RNA	LOC113889653
contig_13045	NC_040078.1	54766581	-	1513	22	lnc_RNA	LOC113889653
contig_472	NC_040078.1	69089902	-	1420	51	mRNA	ASB17
contig_5227	NC_040078.1	74637667	-	1795	15	-	-
contig_2522	NC_040078.1	68835389	+	1176	17	mRNA	ST6GALNAC3
contig_3086	NC_040078.1	76088819	+	2195	2	-	-
contig_13007	NC_040078.1	77426944	+	1567	41	-	-
contig_869	NC_040078.1	85602166	+	1183	1	-	-
contig_8716	NC_040078.1	83297803	+	2185	44	-	-
contig_7069	NC_040078.1	96730534	+	1057	2	mRNA	AGBL4
contig_7403	NC_040078.1	106989185	+	1004	1	mRNA	MACF1
contig_10953	NC_040078.1	110255809	-	2023	4	-	-
contig_12299	NC_040078.1	110255809	-	1821	51	-	-
contig_12580	NC_040078.1	110713480	+	1099	5	-	-
contig_11887	NC_040079.1	2245400	+	1074	1	-	-
contig_12287	NC_040079.1	3344273	+	1213	1	mRNA	DPP6
contig_1026	NC_040079.1	2869515	-	1789	1	-	-
contig_12065	NC_040079.1	6535463	-	3122	28	-	-
contig_12087	NC_040079.1	6536923	+	1778	15	-	-
contig_6357	NC_040079.1	6544382	+	1625	5	mRNA	LOC113891015
contig_5993	NC_040079.1	6544892	+	1849	2	mRNA	LOC113891015
contig_6339	NC_040079.1	6547434	+	3915	9	mRNA	LOC113891015
contig_5958	NC_040079.1	6555742	+	1131	1	-	-
contig_10604	NC_040079.1	6557804	+	4075	10	-	-
contig_12638	NC_040079.1	6557395	+	1048	1	-	-
contig_9385	NC_040079.1	6557975	-	3845	14	-	-
contig_5369	NC_040079.1	6558302	-	6087	26	-	-
contig_8455	NC_040079.1	6559491	+	1751	10	-	-
contig_6076	NC_040079.1	6595857	+	3065	10	exon	LOC113891017
contig_7827	NC_040079.1	6564388	+	2467	28	exon	LOC113891010
contig_12114	NC_040079.1	6596713	+	1158	2	exon	LOC113891017
contig_6361	NC_040079.1	6609424	+	9216	29	mRNA	LOC113891011
contig_5858	NC_040079.1	6609558	+	2218	7	mRNA	LOC113891011
contig_12104	NC_040079.1	6612833	+	5157	29	mRNA	LOC113891011
contig_10895	NC_040079.1	6613229	-	1581	5	exon	LOC113891011
contig_12659	NC_040079.1	6621040	-	3031	22	-	-
contig_6090	NC_040079.1	6638013	-	3689	18	exon	LOC113891014
contig_6105	NC_040079.1	6640375	-	1238	1	mRNA	LOC113891014
contig_12142	NC_040079.1	6657206	+	7057	34	-	-
contig_2455	NC_040079.1	6658049	-	1439	3	-	-
contig_8517	NC_040079.1	6668685	-	1791	6	-	-
contig_550	NC_040079.1	6679413	+	2962	22	-	-
contig_8595	NC_040079.1	6681994	+	5981	32	-	-
contig_12156	NC_040079.1	6688609	+	2716	1	-	-
contig_4658	NC_040079.1	6688460	+	1169	1	-	-
contig_12670	NC_040079.1	6687667	-	2209	8	-	-
contig_531	NC_040079.1	6708477	-	1454	4	-	-
contig_12145	NC_040079.1	6710913	-	1622	7	-	-
contig_4708	NC_040079.1	6719737	-	1508	6	-	-
contig_12585	NC_040079.1	6720991	+	1605	1	-	-
contig_12628	NC_040079.1	6727585	+	2020	10	-	-
contig_6255	NC_040079.1	6728570	-	1081	1	-	-
contig_12144	NC_040079.1	6729750	-	2460	8	-	-
contig_5238	NC_040079.1	6738027	-	1475	1	-	-
contig_12672	NC_040079.1	6738778	-	2790	7	mRNA	LOC113891018
contig_12543	NC_040079.1	6739293	+	2065	4	mRNA	LOC113891018
contig_12146	NC_040079.1	6741163	+	1004	1	mRNA	LOC113891018
contig_6247	NC_040079.1	6741173	+	1507	7	mRNA	LOC113891018
contig_2587	NC_040079.1	6742738	+	2286	12	mRNA	LOC113891018
contig_5854	NC_040079.1	6744356	-	3941	10	mRNA	LOC113891018
contig_5652	NC_040079.1	6744630	+	1744	13	mRNA	LOC113891018
contig_12102	NC_040079.1	6745915	+	1901	8	exon	LOC113891018
contig_12644	NC_040079.1	6748351	-	2193	19	-	-
contig_12581	NC_040079.1	6748069	-	1021	1	-	-
contig_5168	NC_040079.1	6752377	-	1982	1	-	-
contig_6383	NC_040079.1	6748556	-	3493	19	-	-
contig_5352	NC_040079.1	6748865	-	2653	4	-	-
contig_6056	NC_040079.1	6757605	+	3245	25	mRNA	LOC113891019
contig_6389	NC_040079.1	6758540	-	1824	9	mRNA	LOC113891019
contig_10380	NC_040079.1	6759276	-	1069	3	mRNA	LOC113891019
contig_4727	NC_040079.1	6762555	-	1585	3	mRNA	LOC113891019
contig_5140	NC_040079.1	6762028	-	1313	3	mRNA	LOC113891019
contig_5885	NC_040079.1	6764113	-	1069	1	mRNA	LOC113891019
contig_6399	NC_040079.1	6763119	-	4301	18	mRNA	LOC113891019
contig_10481	NC_040079.1	6770120	+	1228	1	-	-
contig_4979	NC_040079.1	6768905	-	1860	4	-	-
contig_12646	NC_040079.1	6792005	-	1823	1	-	-
contig_8016	NC_040079.1	6773335	+	1528	3	-	-
contig_8235	NC_040079.1	6806277	-	1824	10	mRNA	LOC113891012
contig_12620	NC_040079.1	6806926	-	3544	13	mRNA	LOC113891012
contig_12632	NC_040079.1	6806695	-	1074	1	mRNA	LOC113891012
contig_6227	NC_040079.1	6806919	+	3719	15	mRNA	LOC113891012
contig_5315	NC_040079.1	6840404	+	1041	1	-	-
contig_6104	NC_040079.1	6809994	+	3238	7	exon	LOC113891012
contig_5056	NC_040079.1	6856196	+	1533	13	-	-
contig_10417	NC_040079.1	6860033	+	4124	23	pseudogene	LOC113891013
contig_6184	NC_040079.1	6864798	+	1141	1	-	-
contig_2561	NC_040079.1	6923221	+	5135	24	-	-
contig_6047	NC_040079.1	6932879	+	3086	8	mRNA	LOC113891021
contig_1952	NC_040079.1	6936739	-	1536	1	-	-
contig_6503	NC_040079.1	6940430	-	1152	1	-	-
contig_6064	NC_040079.1	7002997	+	1663	11	mRNA	GIMAP8
contig_12613	NC_040079.1	7033019	-	2164	2	-	-
contig_3286	NC_040079.1	10868826	-	2572	27	-	-
contig_2676	NC_040079.1	9591750	+	1413	30	mRNA	CNTNAP2
contig_5472	NC_040079.1	11033066	-	1290	7	-	-
contig_13051	NC_040079.1	11252545	-	1851	34	-	-
contig_8378	NC_040079.1	13505724	-	1366	2	-	-
contig_11006	NC_040079.1	11642380	-	1308	10	-	-
contig_5356	NC_040079.1	15908079	-	1150	17	lnc_RNA	LOC113891134
contig_8795	NC_040079.1	19909143	+	1340	43	-	-
contig_6146	NC_040079.1	24738394	+	6332	11	mRNA	MKLN1
contig_8728	NC_040079.1	22170020	-	1366	30	mRNA	EXOC4
contig_6022	NC_040079.1	32483549	+	1337	2	mRNA	CADPS2
contig_438	NC_040079.1	30835219	+	1714	21	-	-
contig_1986	NC_040079.1	35108350	-	3395	50	-	-
contig_9117	NC_040079.1	32679437	-	1467	19	mRNA	CADPS2
contig_85	NC_040079.1	36939861	-	1612	10	lnc_RNA	LOC113891290
contig_7865	NC_040079.1	45852330	-	3025	3	-	-
contig_2875	NC_040079.1	46855262	+	1282	1	-	-
contig_8268	NC_040079.1	48082161	-	1083	2	-	-
contig_10400	NC_040079.1	47674153	-	1145	4	mRNA	FAM221A
contig_8333	NC_040079.1	52366127	-	1077	1	mRNA	CREB5
contig_10483	NC_040079.1	50555793	-	1901	48	mRNA	SKAP2
contig_3558	NC_040079.1	55828977	-	1138	4	lnc_RNA	LOC113891450
contig_5996	NC_040079.1	59062311	+	1242	18	mRNA	AOAH
contig_9018	NC_040079.1	69891606	-	12048	17	lnc_RNA	LOC113891514
contig_8292	NC_040079.1	70495205	+	2428	11	-	-
contig_5522	NC_040079.1	71426775	-	4079	56	mRNA	HBP1
contig_6297	NC_040079.1	73530351	+	5832	6	mRNA	LOC113891554
contig_9335	NC_040079.1	80063435	-	1040	1	-	-
contig_8315	NC_040079.1	81657190	+	1164	18	-	-
contig_9061	NC_040079.1	83460879	-	1015	1	mRNA	SEMA3A
contig_11864	NC_040079.1	101750631	+	5439	35	-	-
contig_9563	NC_040079.1	102098876	+	1925	64	-	-
contig_12675	NC_040079.1	103327131	+	1718	5	-	-
contig_8548	NC_040079.1	109676869	+	1267	9	mRNA	CDK6
contig_7749	NC_040079.1	107365248	-	1350	21	mRNA	PPP1R9A
contig_12656	NC_040079.1	112615800	-	1968	11	-	-
contig_2625	NC_040079.1	111284917	-	1563	17	mRNA	CDK14
contig_1827	NC_040079.1	113060914	-	1137	1	-	-
contig_8617	NC_040079.1	113267785	+	1372	20	-	-
contig_11800	NC_040079.1	113419731	+	1851	15	-	-
contig_5938	NC_040079.1	116383850	-	2400	3	-	-
contig_964	NC_040079.1	116383850	+	1384	1	-	-
contig_5901	NC_040079.1	116470042	+	1267	55	-	-
contig_6158	NC_040079.1	116779833	-	2562	67	-	-
contig_11686	NC_040079.1	116418841	-	6523	17	-	-
contig_8480	NC_040079.1	117341160	+	1431	11	-	-
contig_10374	NC_040080.1	1966779	-	1457	14	-	-
contig_11986	NC_040080.1	2474262	-	1033	1	-	-
contig_11918	NC_040080.1	2896851	+	1626	21	mRNA	TBC1D22A
contig_6418	NC_040080.1	15968620	+	1124	1	-	-
contig_9058	NC_040080.1	16765489	-	2159	65	-	-
contig_7781	NC_040080.1	21835862	-	1327	13	-	-
contig_1922	NC_040080.1	24961954	-	1002	1	mRNA	GUCY2C
contig_10249	NC_040080.1	20040207	+	1242	3	exon	LOC113893416
contig_1893	NC_040080.1	29132048	+	2517	2	-	-
contig_3846	NC_040080.1	31253625	+	1900	2	mRNA	LOC113892546
contig_6483	NC_040080.1	31376967	-	1543	35	mRNA	SLCO1A2
contig_10468	NC_040080.1	29132073	-	2533	58	-	-
contig_5755	NC_040080.1	32013838	+	1213	1	-	-
contig_6054	NC_040080.1	39480613	+	1208	19	-	-
contig_4653	NC_040080.1	41015364	+	2032	32	-	-
contig_12762	NC_040080.1	45392311	+	1083	1	exon	MYH9
contig_2208	NC_040080.1	45546237	-	1087	2	mRNA	LOC113892656
contig_9153	NC_040080.1	49853440	-	1004	1	-	-
contig_10129	NC_040080.1	53144900	+	1550	15	mRNA	C5H12orf42
contig_8401	NC_040080.1	53160358	-	1652	4	mRNA	C5H12orf42
contig_1435	NC_040080.1	57095022	-	1163	27	mRNA	ANKS1B
contig_8366	NC_040080.1	59949854	+	1054	1	mRNA	LTA4H
contig_3376	NC_040080.1	61772263	+	1317	1	-	-
contig_12406	NC_040080.1	62155828	+	1283	3	-	-
contig_2048	NC_040080.1	61811902	+	1112	1	-	-
contig_5087	NC_040080.1	62206421	-	2069	8	-	-
contig_5975	NC_040080.1	62339648	-	1256	1	pseudogene	LOC113893516
contig_2767	NC_040080.1	62360717	-	1026	1	pseudogene	LOC113893516
contig_3356	NC_040080.1	62451343	-	1143	3	-	-
contig_3377	NC_040080.1	63738156	+	3583	33	-	-
contig_12731	NC_040080.1	64027701	+	1365	1	exon	LRP1
contig_10496	NC_040080.1	66727735	-	1387	13	-	-
contig_3661	NC_040080.1	70021324	+	1443	1	-	-
contig_10134	NC_040080.1	69876361	+	1192	7	-	-
contig_10109	NC_040080.1	74620253	+	1892	50	-	-
contig_8404	NC_040080.1	78157334	-	1491	3	-	-
contig_10957	NC_040080.1	78157331	-	2344	26	-	-
contig_12295	NC_040080.1	79894004	-	1388	2	-	-
contig_9091	NC_040080.1	85166399	-	1332	14	mRNA	ANO6
contig_449	NC_040080.1	88409274	+	2950	1	-	-
contig_13029	NC_040080.1	88221769	+	1269	1	-	-
contig_2248	NC_040080.1	88440373	+	3679	56	-	-
contig_10176	NC_040080.1	88441334	+	4173	51	-	-
contig_7719	NC_040080.1	89127733	+	2561	32	-	-
contig_1374	NC_040080.1	93722024	-	1139	1	mRNA	PCBP2
contig_10239	NC_040080.1	94900073	-	1700	39	-	-
contig_813	NC_040080.1	96656641	-	1742	1	-	-
contig_5762	NC_040080.1	96656641	+	1193	5	mRNA	CRADD
contig_5650	NC_040080.1	96655659	+	3311	40	mRNA	CRADD
contig_6538	NC_040080.1	100042564	-	1175	1	-	-
contig_7784	NC_040080.1	100042564	+	1165	9	-	-
contig_12351	NC_040080.1	111249817	+	6830	12	mRNA	SYT1
contig_5343	NC_040080.1	111729592	-	1348	10	mRNA	SYT1
contig_7683	NC_040080.1	110348030	-	1413	10	mRNA	OTOGL
contig_4625	NC_040080.1	113623161	-	1673	20	-	-
contig_12939	NC_040080.1	116190303	-	1223	26	-	-
contig_9633	NC_040080.1	116897080	+	2514	32	-	-
contig_10188	NC_040080.1	119442624	-	1033	2	-	-
contig_8508	NC_040081.1	1076172	+	4848	48	mRNA	March1
contig_7611	NC_040081.1	1918886	+	3026	40	mRNA	March1
contig_2644	NC_040081.1	7460808	-	1010	1	-	-
contig_13046	NC_040081.1	8755121	+	1252	21	-	-
contig_4996	NC_040081.1	9927026	-	3473	67	-	-
contig_6829	NC_040081.1	12585534	+	1142	9	mRNA	ANK2
contig_7889	NC_040081.1	9493648	+	15994	65	-	-
contig_12814	NC_040081.1	13483224	+	1403	1	mRNA	AP1AR
contig_5229	NC_040081.1	12660107	+	1275	9	mRNA	ANK2
contig_12935	NC_040081.1	19668385	+	1044	6	mRNA	INTS12
contig_5018	NC_040081.1	15870185	-	1613	23	-	-
contig_11821	NC_040081.1	27787854	-	1165	7	-	-
contig_2737	NC_040081.1	24963369	+	1515	25	exon	LOC113894093
contig_10592	NC_040081.1	29436509	+	1319	18	mRNA	UNC5C
contig_2796	NC_040081.1	34837910	-	28681	68	-	-
contig_2674	NC_040081.1	35370684	-	2648	46	-	-
contig_8664	NC_040081.1	37297592	-	1263	1	-	-
contig_8231	NC_040081.1	40650147	-	1266	11	mRNA	KCNIP4
contig_1774	NC_040081.1	35894579	-	3874	59	mRNA	FAM13A
contig_4693	NC_040081.1	51968700	-	1455	6	-	-
contig_6163	NC_040081.1	50679226	+	2341	58	-	-
contig_6587	NC_040081.1	53910862	+	2161	19	-	-
contig_4709	NC_040081.1	53631443	-	1039	2	-	-
contig_7741	NC_040081.1	57049922	-	1622	19	mRNA	C6H4orf19
contig_7768	NC_040081.1	63045090	-	3372	23	mRNA	KCTD8
contig_10911	NC_040081.1	63071291	+	2230	53	mRNA	KCTD8
contig_1214	NC_040081.1	63500944	-	2496	1	-	-
contig_8598	NC_040081.1	63973040	+	1877	43	-	-
contig_113	NC_040081.1	63974450	+	3734	55	-	-
contig_2714	NC_040081.1	68268021	-	2120	15	-	-
contig_11582	NC_040081.1	68564553	-	2693	3	-	-
contig_1092	NC_040081.1	73637520	-	1027	1	-	-
contig_6208	NC_040081.1	78645346	-	3207	3	-	-
contig_7628	NC_040081.1	79387181	-	3089	57	-	-
contig_8252	NC_040081.1	80014196	-	2359	36	-	-
contig_289	NC_040081.1	81415908	-	1032	3	-	-
contig_7802	NC_040081.1	78645342	+	6320	24	-	-
contig_10924	NC_040081.1	91416076	+	1458	12	mRNA	SEPT11
contig_12051	NC_040081.1	84524508	-	6908	52	exon	LOC113894348
contig_5910	NC_040081.1	100666107	+	1152	3	mRNA	MAPK10
contig_9622	NC_040081.1	103618224	-	1985	8	mRNA	STK32B
contig_4074	NC_040081.1	104844851	-	2205	8	-	-
contig_3249	NC_040081.1	105904931	+	1103	1	-	-
contig_5306	NC_040081.1	111051597	+	2309	24	-	-
contig_870	NC_040081.1	111646504	-	1300	40	mRNA	LDB2
contig_2140	NC_040081.1	117139499	+	1264	4	-	-
contig_2461	NC_040082.1	1640195	+	1045	1	-	-
contig_10808	NC_040082.1	2364260	+	1632	21	-	-
contig_12027	NC_040082.1	3303554	+	1628	18	mRNA	FBXL17
contig_9409	NC_040082.1	2342313	+	1285	42	-	-
contig_6446	NC_040082.1	9084936	-	2180	39	-	-
contig_7945	NC_040082.1	12920173	+	1729	8	-	-
contig_3341	NC_040082.1	14195814	-	1240	1	mRNA	LNPEP
contig_8634	NC_040082.1	18335488	+	2098	57	-	-
contig_11643	NC_040082.1	19272159	-	1076	1	-	-
contig_12596	NC_040082.1	24395408	-	1973	61	-	-
contig_8029	NC_040082.1	24357122	+	2212	23	-	-
contig_12737	NC_040082.1	24597704	-	1800	37	-	-
contig_98	NC_040082.1	24872589	+	1511	40	-	-
contig_6396	NC_040082.1	26858148	+	2449	13	-	-
contig_3328	NC_040082.1	33755911	-	1141	1	-	-
contig_11754	NC_040082.1	36858329	+	1198	4	mRNA	GABRG2
contig_8402	NC_040082.1	26857931	-	1979	13	-	-
contig_7733	NC_040082.1	42494539	-	1921	12	mRNA	LOC113895111
contig_1284	NC_040082.1	44632122	+	1134	1	mRNA	MRPL22
contig_8070	NC_040082.1	47093168	+	1891	4	lnc_RNA	LOC113896562
contig_11020	NC_040082.1	36924237	+	1219	8	-	-
contig_11860	NC_040082.1	47689501	+	1139	7	-	-
contig_3100	NC_040082.1	47689498	-	1010	1	-	-
contig_9486	NC_040082.1	49897466	+	1343	5	exon	CSNK1A1
contig_5480	NC_040082.1	51092449	+	4230	8	-	-
contig_12916	NC_040082.1	51092446	+	1882	7	-	-
contig_8776	NC_040082.1	53048626	-	1431	3	-	-
contig_1926	NC_040082.1	52674976	+	1284	26	mRNA	PPP2R2B
contig_12886	NC_040082.1	54342392	-	1276	16	transcript	PRELID2
contig_7731	NC_040082.1	60114314	+	2115	2	mRNA	DNAJC18
contig_7226	NC_040082.1	68341636	+	1160	1	-	-
contig_6676	NC_040082.1	68342690	+	1162	1	-	-
contig_8196	NC_040082.1	69413546	+	1968	53	mRNA	LOC113896299
contig_10407	NC_040082.1	69483733	-	7527	68	-	-
contig_391	NC_040082.1	69279964	+	3970	64	-	-
contig_10431	NC_040082.1	70050725	-	1693	2	-	-
contig_8497	NC_040082.1	70671264	+	4767	49	-	-
contig_12182	NC_040082.1	70711782	+	1124	1	-	-
contig_1495	NC_040082.1	73310757	-	1423	9	-	-
contig_1775	NC_040082.1	77954462	-	2932	62	-	-
contig_1643	NC_040082.1	77790430	-	1523	3	-	-
contig_3252	NC_040082.1	78136596	+	1297	9	-	-
contig_6287	NC_040082.1	78234372	-	2864	33	-	-
contig_5449	NC_040082.1	78128464	+	3971	12	-	-
contig_4616	NC_040082.1	82772925	+	2490	34	-	-
contig_12708	NC_040082.1	84965280	+	1568	1	exon	FBN2
contig_10228	NC_040082.1	83164614	-	1878	20	mRNA	GRAMD2B
contig_12752	NC_040082.1	94539318	+	1090	2	mRNA	ZNF557
contig_10384	NC_040082.1	94556652	+	2786	45	-	-
contig_12081	NC_040082.1	94672103	-	1296	28	-	-
contig_6069	NC_040082.1	95386286	+	22579	30	exon	ILF3
contig_8946	NC_040082.1	97217873	+	2821	44	-	-
contig_11675	NC_040082.1	95315725	-	3651	59	mRNA	DNM2
contig_3383	NC_040082.1	99992116	+	1033	1	-	-
contig_8323	NC_040082.1	109727599	+	4288	21	-	-
contig_10719	NC_040082.1	109374367	-	1402	3	mRNA	RASGEF1C
contig_1576	NC_040082.1	110371787	+	2156	1	-	-
contig_2489	NC_040082.1	110374181	+	4305	38	-	-
contig_2800	NC_040082.1	110325217	+	3360	50	-	-
contig_12768	NC_040082.1	110379663	-	2403	35	-	-
contig_12165	NC_040082.1	110377828	+	1031	1	-	-
contig_10955	NC_040082.1	110417155	+	2198	4	-	-
contig_10425	NC_040082.1	110417855	-	1593	2	-	-
contig_9345	NC_040082.1	110418923	-	2085	4	-	-
contig_6518	NC_040082.1	110419984	-	1828	13	-	-
contig_4703	NC_040082.1	110419998	+	1235	1	-	-
contig_7029	NC_040082.1	110424570	-	1818	52	-	-
contig_10430	NC_040082.1	110424044	-	3223	55	-	-
contig_1291	NC_040083.1	3762488	+	9690	6	-	-
contig_9593	NC_040083.1	6864633	+	1178	10	mRNA	GLRA3
contig_11559	NC_040083.1	10063188	+	1116	1	mRNA	FZD3
contig_9632	NC_040083.1	10422916	+	3759	12	exon	ELP3
contig_10360	NC_040083.1	12038683	-	1609	22	-	-
contig_6322	NC_040083.1	13155218	+	4466	50	-	-
contig_10722	NC_040083.1	12760318	+	1329	10	-	-
contig_817	NC_040083.1	25840077	-	1471	5	mRNA	ADAMTSL1
contig_10364	NC_040083.1	31376665	-	1036	1	-	-
contig_7073	NC_040083.1	32944956	-	2704	16	-	-
contig_9162	NC_040083.1	40825661	+	1591	2	mRNA	RFX3
contig_10490	NC_040083.1	35403038	+	1130	1	mRNA	PTPRD
contig_1363	NC_040083.1	45331739	-	2744	66	-	-
contig_1370	NC_040083.1	60250249	+	11131	67	mRNA	GNE
contig_8657	NC_040083.1	60358499	-	1131	5	exon	RNF38
contig_2650	NC_040083.1	61977961	+	1269	15	-	-
contig_5805	NC_040083.1	62348904	-	22151	68	mRNA	TDRD7
contig_7606	NC_040083.1	65515191	+	14233	12	-	-
contig_6523	NC_040083.1	65539587	+	1730	5	-	-
contig_10910	NC_040083.1	68080320	-	1625	51	-	-
contig_1960	NC_040083.1	70537005	+	1721	1	mRNA	ENTPD4
contig_581	NC_040083.1	72017492	+	1802	25	-	-
contig_9504	NC_040083.1	76449751	+	3328	55	mRNA	FRMD3
contig_8286	NC_040083.1	80999456	-	3882	13	mRNA	FBP2
contig_7944	NC_040083.1	79560159	-	1803	2	-	-
contig_10741	NC_040083.1	83731764	-	3503	17	-	-
contig_10777	NC_040083.1	85959814	+	1383	32	mRNA	ROR2
contig_10967	NC_040083.1	87285318	-	1719	15	-	-
contig_3389	NC_040083.1	92359268	+	1720	51	-	-
contig_6182	NC_040083.1	92592354	+	1656	2	-	-
contig_507	NC_040083.1	95373726	+	2124	61	mRNA	FKTN
contig_11953	NC_040083.1	100708907	+	4218	68	-	-
contig_5989	NC_040083.1	101269904	+	1291	29	-	-
contig_5519	NC_040083.1	109328929	-	1024	1	-	-
contig_8266	NC_040083.1	110176076	-	1910	42	-	-
contig_3974	NC_040083.1	112315954	-	1256	1	mRNA	SNTG2
contig_10123	NC_040084.1	2038338	+	1612	26	-	-
contig_9144	NC_040084.1	2755154	+	1597	37	-	-
contig_431	NC_040084.1	2172161	-	2881	58	-	-
contig_10500	NC_040084.1	3027192	+	1019	1	mRNA	EYS
contig_2890	NC_040084.1	4196854	-	1483	41	-	-
contig_3352	NC_040084.1	4958161	-	2554	58	-	-
contig_1852	NC_040084.1	7026824	+	1285	1	-	-
contig_8310	NC_040084.1	7026824	+	1235	30	-	-
contig_9277	NC_040084.1	8282092	+	1227	42	mRNA	ADGRB3
contig_8751	NC_040084.1	8486778	-	2503	37	-	-
contig_3090	NC_040084.1	8896664	+	2539	3	-	-
contig_6853	NC_040084.1	9691658	-	1405	2	mRNA	FAM135A
contig_1443	NC_040084.1	12825005	+	6469	12	-	-
contig_6290	NC_040084.1	15637369	+	1531	22	mRNA	MYO6
contig_408	NC_040084.1	14783841	+	1087	1	mRNA	COL12A1
contig_1235	NC_040084.1	16411366	+	5231	23	-	-
contig_4365	NC_040084.1	16877138	-	2849	2	-	-
contig_8501	NC_040084.1	17980595	-	2351	43	-	-
contig_9766	NC_040084.1	16876934	-	3779	10	-	-
contig_7525	NC_040084.1	16877388	+	2202	3	-	-
contig_4288	NC_040084.1	16876936	-	1791	1	-	-
contig_5666	NC_040084.1	20374460	-	3955	6	-	-
contig_9342	NC_040084.1	23240073	+	1458	37	mRNA	ME1
contig_7782	NC_040084.1	27174067	-	1205	26	mRNA	NKAIN2
contig_10435	NC_040084.1	31634499	-	1406	36	lnc_RNA	LOC113898184
contig_1525	NC_040084.1	36123610	+	1435	17	-	-
contig_5660	NC_040084.1	40532699	-	1433	30	mRNA	FIG4
contig_12777	NC_040084.1	32118335	+	1037	1	mRNA	FAM184A
contig_1479	NC_040084.1	41576968	-	2941	5	-	-
contig_4231	NC_040084.1	41990496	+	1421	7	mRNA	SNX3
contig_8744	NC_040084.1	57896266	+	1817	47	-	-
contig_8456	NC_040084.1	55629410	-	1412	6	-	-
contig_501	NC_040084.1	64040161	-	1686	18	mRNA	NT5E
contig_7985	NC_040084.1	65759299	+	2209	9	-	-
contig_6892	NC_040084.1	70200596	+	5842	54	exon	LOC113898429
contig_7214	NC_040084.1	77396100	+	2550	20	-	-
contig_6237	NC_040084.1	70525892	-	4632	47	-	-
contig_10725	NC_040084.1	78148401	-	1270	49	-	-
contig_979	NC_040084.1	83916555	+	1105	9	mRNA	ADGB
contig_9701	NC_040084.1	84269857	+	12027	58	-	-
contig_1113	NC_040084.1	87840284	-	2124	5	mRNA	IYD
contig_1367	NC_040084.1	95976743	+	2295	23	-	-
contig_11563	NC_040084.1	100648855	+	1139	1	-	-
contig_10174	NC_040084.1	102005553	-	1121	3	mRNA	RPS6KA2
contig_2163	NC_040084.1	104019069	+	1659	37	-	-
contig_2914	NC_040085.1	13983292	+	2273	1	exon	REC114
contig_6238	NC_040085.1	20919431	-	2566	4	-	-
contig_7893	NC_040085.1	16669473	-	4044	29	C_gene_segment	LOC113899945
contig_2640	NC_040085.1	21001998	-	1175	29	-	-
contig_9156	NC_040085.1	21987585	+	1412	15	-	-
contig_476	NC_040085.1	28013437	+	2483	3	mRNA	FAM98B
contig_7888	NC_040085.1	35097292	-	1986	56	-	-
contig_232	NC_040085.1	27542809	+	1181	1	-	-
contig_6782	NC_040085.1	35949620	-	2009	10	-	-
contig_8978	NC_040085.1	35949620	+	1409	22	-	-
contig_5895	NC_040085.1	43772655	-	2729	50	-	-
contig_6734	NC_040085.1	49736117	-	1232	6	mRNA	UNC13C
contig_1423	NC_040085.1	66402148	+	1423	1	-	-
contig_7670	NC_040085.1	74889073	+	1048	5	mRNA	GALNT16
contig_1287	NC_040085.1	72364766	-	1153	34	-	-
contig_9472	NC_040085.1	80595065	-	1644	4	mRNA	LOC113899135
contig_8406	NC_040085.1	80723030	-	2330	4	mRNA	TTLL5
contig_9507	NC_040085.1	80665160	+	4309	6	-	-
contig_2977	NC_040085.1	84471814	-	4517	20	mRNA	NRXN3
contig_6276	NC_040085.1	85723371	+	1986	51	-	-
contig_10708	NC_040085.1	85357686	+	1663	53	-	-
contig_8964	NC_040085.1	86126378	-	5372	43	mRNA	TSHR
contig_3743	NC_040085.1	86126377	-	4447	15	mRNA	TSHR
contig_2491	NC_040085.1	93226385	+	13851	18	pseudogene	LOC113899667
contig_3956	NC_040085.1	100121974	-	1094	1	mRNA	PTPN21
contig_3407	NC_040085.1	100128508	+	1141	1	mRNA	PTPN21
contig_3612	NC_040085.1	100130610	-	1199	2	mRNA	PTPN21
contig_9181	NC_040085.1	101401990	+	4219	35	mRNA	EFCAB11
contig_3276	NC_040086.1	2921828	+	1285	1	exon	ACTR1B
contig_11641	NC_040086.1	6297492	-	1436	55	-	-
contig_9096	NC_040086.1	7393029	-	2172	34	mRNA	TMEM182
contig_5721	NC_040086.1	7393025	+	1438	28	mRNA	TMEM182
contig_8899	NC_040086.1	10452217	-	4931	48	-	-
contig_9650	NC_040086.1	16901030	-	1390	6	-	-
contig_119	NC_040086.1	19588302	+	1017	5	mRNA	CEBPZ
contig_8439	NC_040086.1	17190551	+	1565	1	-	-
contig_5734	NC_040086.1	20441809	-	1375	1	lnc_RNA	LOC113901110
contig_468	NC_040086.1	22409471	+	1960	12	mRNA	SLC8A1
contig_9635	NC_040086.1	23559846	+	2486	20	lnc_RNA	LOC113901130
contig_2811	NC_040086.1	32097160	+	9683	68	mRNA	NRXN1
contig_6595	NC_040086.1	30311959	+	2511	53	-	-
contig_6291	NC_040086.1	32954550	+	1456	28	mRNA	NRXN1
contig_8180	NC_040086.1	33358088	+	2039	24	-	-
contig_10234	NC_040086.1	39203622	-	1471	17	-	-
contig_6839	NC_040086.1	41068905	-	1135	46	lnc_RNA	LOC113901227
contig_9094	NC_040086.1	40509507	-	1023	1	mRNA	FANCL
contig_10830	NC_040086.1	46859156	+	1150	1	-	-
contig_12746	NC_040086.1	49709341	-	1974	11	-	-
contig_10746	NC_040086.1	51805989	-	1507	2	-	-
contig_4662	NC_040086.1	53470274	-	2442	56	-	-
contig_11894	NC_040086.1	55136759	+	1062	1	mRNA	CTNNA2
contig_5019	NC_040086.1	55360869	-	4875	56	mRNA	CTNNA2
contig_8430	NC_040086.1	55518536	-	1695	37	mRNA	CTNNA2
contig_12140	NC_040086.1	55871917	+	3931	7	-	-
contig_5598	NC_040086.1	61444416	+	13914	62	mRNA	WDPCP
contig_11778	NC_040086.1	64343650	+	1023	1	-	-
contig_10694	NC_040086.1	61443940	-	3653	67	exon	MRPS24
contig_1208	NC_040086.1	66860341	+	2575	39	-	-
contig_4577	NC_040086.1	68945643	+	1339	19	mRNA	LCLAT1
contig_6678	NC_040086.1	67233677	+	1644	61	mRNA	ANTXR1
contig_1641	NC_040086.1	71733329	+	1862	6	mRNA	GPN1
contig_1481	NC_040086.1	72839977	+	3282	64	mRNA	SELENOI
contig_10518	NC_040086.1	72714253	-	1894	33	mRNA	OTOF
contig_10185	NC_040086.1	84841377	-	1762	34	-	-
contig_8787	NC_040086.1	79153958	+	6483	37	-	-
contig_8611	NC_040086.1	84854223	+	3829	37	-	-
contig_8948	NC_040086.1	85953116	-	2697	6	-	-
contig_2215	NC_040086.1	90928856	+	2436	21	-	-
contig_494	NC_040086.1	93076816	-	4092	44	exon	LOC113900879
contig_9553	NC_040086.1	100243171	-	2003	40	-	-
contig_206	NC_040086.1	101226715	-	1043	1	mRNA	MED27
contig_971	NC_040086.1	103321313	-	1376	3	mRNA	ABO
contig_5578	NC_040087.1	958459	+	3444	33	-	-
contig_7906	NC_040087.1	563530	+	2100	20	-	-
contig_7739	NC_040087.1	1395640	+	1747	21	-	-
contig_10401	NC_040087.1	2000681	-	1025	1	-	-
contig_8968	NC_040087.1	4180690	+	1899	50	-	-
contig_10135	NC_040087.1	2000680	+	1021	3	-	-
contig_12953	NC_040087.1	5373306	-	1965	4	-	-
contig_6191	NC_040087.1	7194098	+	2884	3	-	-
contig_7908	NC_040087.1	7194600	-	2963	68	-	-
contig_9293	NC_040087.1	11510869	+	1271	1	mRNA	VWA8
contig_10112	NC_040087.1	15598654	-	1618	3	-	-
contig_13044	NC_040087.1	21101919	-	1111	7	-	-
contig_10124	NC_040087.1	15734616	-	1521	37	-	-
contig_10497	NC_040087.1	23232669	+	1224	28	-	-
contig_11038	NC_040087.1	25001224	+	28582	29	exon	LOC113902312
contig_218	NC_040087.1	22735195	+	2008	55	mRNA	LHFPL6
contig_11807	NC_040087.1	29861849	-	3125	62	mRNA	ALOX5AP
contig_12776	NC_040087.1	36762931	+	1191	23	-	-
contig_8326	NC_040087.1	37360090	+	1925	12	-	-
contig_5607	NC_040087.1	38591240	+	2832	30	-	-
contig_7092	NC_040087.1	42788679	+	1233	4	-	-
contig_7895	NC_040087.1	42342365	+	1132	2	-	-
contig_8713	NC_040087.1	43716051	-	1118	1	mRNA	KLHL1
contig_1264	NC_040087.1	43258563	+	1150	1	-	-
contig_407	NC_040087.1	44327912	-	1894	5	-	-
contig_7842	NC_040087.1	44017104	-	1229	1	mRNA	KLHL1
contig_12489	NC_040087.1	48659458	+	1566	50	mRNA	KLF12
contig_10456	NC_040087.1	50234064	+	16135	61	-	-
contig_396	NC_040087.1	50709000	-	4629	67	-	-
contig_12547	NC_040087.1	53027303	-	3135	57	-	-
contig_2970	NC_040087.1	53707079	-	1498	42	-	-
contig_5551	NC_040087.1	56015966	-	12226	11	-	-
contig_10906	NC_040087.1	56227500	+	1663	28	-	-
contig_819	NC_040087.1	60505198	-	1766	49	-	-
contig_5218	NC_040087.1	64105325	-	1118	2	-	-
contig_5739	NC_040087.1	69597145	-	2209	8	mRNA	LOC113902482
contig_10960	NC_040087.1	69728141	-	2003	7	exon	LOC113902122
contig_12447	NC_040087.1	70686977	+	2142	10	mRNA	LOC113902123
contig_3044	NC_040087.1	70748145	+	1909	20	mRNA	LOC113902123
contig_5011	NC_040087.1	70750892	-	1993	15	mRNA	LOC113902123
contig_10971	NC_040087.1	70759519	+	2168	10	-	-
contig_12505	NC_040087.1	70762421	-	1241	2	-	-
contig_11881	NC_040087.1	70846013	-	1058	1	mRNA	LOC113902485
contig_4655	NC_040087.1	71093144	+	1032	1	mRNA	LOC113902124
contig_8279	NC_040087.1	71176511	+	1152	1	mRNA	LOC113902125
contig_11589	NC_040087.1	71198897	+	1018	1	mRNA	LOC113902125
contig_8363	NC_040087.1	70867558	-	2598	4	mRNA	LOC113902485
contig_11606	NC_040087.1	71202899	+	1588	1	pseudogene	LOC113902069
contig_11580	NC_040087.1	71207921	-	1354	2	mRNA	LOC113902125
contig_10175	NC_040087.1	71208960	+	4012	37	mRNA	LOC113902125
contig_6374	NC_040087.1	71221294	+	3958	36	mRNA	LOC113902125
contig_5387	NC_040087.1	71869463	+	1398	2	mRNA	LOC113902492
contig_7767	NC_040087.1	71268007	-	1026	1	mRNA	LOC113902125
contig_5765	NC_040087.1	72353174	+	6216	13	mRNA	LOC113902491
contig_8959	NC_040087.1	72392956	+	6060	48	mRNA	LOC113902491
contig_12016	NC_040087.1	74940375	-	1135	1	mRNA	FARP1
contig_12133	NC_040087.1	75346235	-	4767	67	mRNA	DOCK9
contig_6199	NC_040087.1	75237091	-	1266	1	-	-
contig_2645	NC_040087.1	77874158	-	3355	33	mRNA	FGF14
contig_7677	NC_040087.1	83087872	+	1048	1	-	-
contig_43	NC_040087.1	83520331	+	1159	1	mRNA	MYO16
contig_5493	NC_040088.1	948230	+	1422	29	-	-
contig_8175	NC_040088.1	8015801	-	2051	2	-	-
contig_7313	NC_040088.1	7680710	+	1546	1	mRNA	ZMYND8
contig_8475	NC_040088.1	9304063	-	2082	22	-	-
contig_9334	NC_040088.1	9311364	+	1549	13	-	-
contig_8188	NC_040088.1	13782476	-	1158	1	exon	TOP1
contig_6882	NC_040088.1	25795440	+	7215	2	-	-
contig_9347	NC_040088.1	29915186	+	15512	47	mRNA	LOC113903306
contig_820	NC_040088.1	29917988	+	7902	5	mRNA	LOC113903306
contig_9139	NC_040088.1	29983718	-	6518	43	mRNA	LOC113903307
contig_10479	NC_040088.1	30018801	+	2184	10	exon	LOC113902710
contig_11769	NC_040088.1	30157799	+	1685	4	mRNA	SIRPA
contig_10723	NC_040088.1	33970297	+	1143	26	-	-
contig_8935	NC_040088.1	30158368	+	6640	32	mRNA	SIRPA
contig_9148	NC_040088.1	38075472	-	1315	54	-	-
contig_12787	NC_040088.1	34941275	+	1183	4	-	-
contig_8924	NC_040088.1	42143904	+	1345	37	-	-
contig_12863	NC_040088.1	42375299	+	1155	9	-	-
contig_2739	NC_040088.1	43167715	-	1028	2	-	-
contig_11599	NC_040088.1	44226625	-	1013	4	mRNA	SLC24A3
contig_2145	NC_040088.1	50778162	+	1453	50	-	-
contig_12881	NC_040088.1	43168306	-	2296	35	-	-
contig_7936	NC_040088.1	54616514	-	1022	1	mRNA	FRMD4A
contig_11008	NC_040088.1	65692727	+	1029	1	-	-
contig_5021	NC_040088.1	62107792	+	2164	44	-	-
contig_8524	NC_040088.1	65707613	-	1002	1	mRNA	LOC113903636
contig_443	NC_040088.1	73148317	-	8079	11	-	-
contig_2951	NC_040088.1	73543145	+	1895	1	-	-
contig_2479	NC_040088.1	79782950	+	1053	1	mRNA	SLX4IP
contig_7874	NC_040088.1	82826273	-	1440	17	mRNA	TMX4
contig_7667	NC_040088.1	80473795	+	1507	1	-	-
contig_6351	NC_040088.1	83061751	-	1165	1	-	-
contig_3410	NC_040089.1	1940154	-	1747	2	mRNA	TSNARE1
contig_10933	NC_040089.1	6216150	+	1352	27	-	-
contig_5897	NC_040089.1	15796804	-	1336	22	mRNA	MTSS1
contig_8754	NC_040089.1	17799351	+	1090	1	-	-
contig_12407	NC_040089.1	16083374	+	7531	23	-	-
contig_5702	NC_040089.1	18998654	-	1975	38	-	-
contig_8441	NC_040089.1	19712616	-	1832	32	mRNA	SPIDR
contig_3702	NC_040089.1	21992868	+	1721	2	-	-
contig_9643	NC_040089.1	30436785	+	21648	52	exon	PDE7A
contig_8348	NC_040089.1	30437603	+	4998	68	exon	PDE7A
contig_5875	NC_040089.1	31724018	+	2245	2	mRNA	ARFGEF1
contig_9620	NC_040089.1	35548894	+	3763	68	-	-
contig_2185	NC_040089.1	30774749	+	1048	1	mRNA	TRIM55
contig_11815	NC_040089.1	39649021	-	1030	1	-	-
contig_3632	NC_040089.1	40211563	-	4019	2	mRNA	ZFHX4
contig_10434	NC_040089.1	40466221	-	1296	11	mRNA	PEX2
contig_5464	NC_040089.1	45172352	+	2131	50	-	-
contig_3961	NC_040089.1	50697143	+	2221	2	-	-
contig_3043	NC_040089.1	53439056	-	1594	45	-	-
contig_8589	NC_040089.1	54653952	+	2390	5	-	-
contig_8306	NC_040089.1	59487223	+	1632	37	mRNA	ZFPM2
contig_2716	NC_040089.1	61006235	+	1724	22	mRNA	RIMS2
contig_6480	NC_040089.1	60405536	-	1329	53	mRNA	LRP12
contig_10696	NC_040089.1	67279625	+	1425	20	-	-
contig_2891	NC_040089.1	69390245	-	1079	2	-	-
contig_2534	NC_040089.1	70505349	+	1798	48	-	-
contig_2904	NC_040089.1	67490591	-	1214	9	mRNA	CPQ
contig_6155	NC_040089.1	74529335	+	2578	4	-	-
contig_13019	NC_040089.1	75631161	+	1178	47	mRNA	CNBD1
contig_10376	NC_040089.1	77874178	+	1134	2	-	-
contig_10466	NC_040089.1	80476383	+	2606	29	-	-
contig_3353	NC_040089.1	77874679	+	4700	51	-	-
contig_1642	NC_040089.1	80587039	-	1357	20	-	-
contig_5939	NC_040090.1	1003975	-	2103	10	-	-
contig_12984	NC_040090.1	3431472	-	1637	35	-	-
contig_8417	NC_040090.1	4336851	+	2717	16	-	-
contig_10581	NC_040090.1	4336839	+	1610	1	-	-
contig_6211	NC_040090.1	4460120	+	1614	3	-	-
contig_12007	NC_040090.1	4898144	+	4682	5	-	-
contig_6187	NC_040090.1	4918786	+	1269	1	-	-
contig_1392	NC_040090.1	5961835	+	1208	10	mRNA	LOC113905304
contig_11577	NC_040090.1	5883601	-	1189	7	mRNA	LOC113905304
contig_8331	NC_040090.1	8819587	-	1155	24	-	-
contig_9165	NC_040090.1	8320722	-	1139	1	-	-
contig_2671	NC_040090.1	9413792	+	1588	46	-	-
contig_2016	NC_040090.1	14663123	-	4538	17	-	-
contig_8078	NC_040090.1	14852239	+	4003	54	-	-
contig_2889	NC_040090.1	17998562	+	1641	53	mRNA	PAMR1
contig_6193	NC_040090.1	24674966	-	2174	47	-	-
contig_5457	NC_040090.1	27014161	-	1857	22	mRNA	ANO3
contig_2874	NC_040090.1	27014329	+	1626	9	mRNA	ANO3
contig_6274	NC_040090.1	32281554	-	1797	23	-	-
contig_8397	NC_040090.1	32723230	-	3360	68	mRNA	NUP98
contig_8227	NC_040090.1	32559692	-	1402	7	-	-
contig_10261	NC_040090.1	37622390	-	2364	29	-	-
contig_10165	NC_040090.1	37626504	+	1496	10	-	-
contig_8697	NC_040090.1	37641527	+	1233	1	pseudogene	LOC113905016
contig_1381	NC_040090.1	36735446	+	1486	18	-	-
contig_10597	NC_040090.1	37668019	-	1419	2	mRNA	LOC113905622
contig_10596	NC_040090.1	37668022	+	1381	9	mRNA	LOC113905622
contig_6099	NC_040090.1	37667433	-	1539	6	mRNA	LOC113905622
contig_5759	NC_040090.1	37667181	+	1148	1	mRNA	LOC113905622
contig_8736	NC_040090.1	37688535	-	1285	4	-	-
contig_481	NC_040090.1	37719767	-	2023	30	-	-
contig_8823	NC_040090.1	37731977	+	2193	16	-	-
contig_10120	NC_040090.1	37717017	+	2293	15	-	-
contig_7068	NC_040090.1	37740038	-	2989	5	-	-
contig_8821	NC_040090.1	37754851	-	2006	5	-	-
contig_8759	NC_040090.1	37755098	+	1636	4	-	-
contig_6026	NC_040090.1	37757862	-	1854	5	-	-
contig_8846	NC_040090.1	37768834	-	1087	2	-	-
contig_10114	NC_040090.1	37813304	+	1428	22	mRNA	LOC113905624
contig_5038	NC_040090.1	38113438	-	2520	41	lnc_RNA	LOC113905626
contig_5731	NC_040090.1	38117472	-	1076	1	lnc_RNA	LOC113905626
contig_10232	NC_040090.1	38117621	+	1042	1	lnc_RNA	LOC113905626
contig_9325	NC_040090.1	38158195	-	1211	1	mRNA	LOC113905625
contig_8782	NC_040090.1	38157662	+	1419	1	mRNA	LOC113905625
contig_10272	NC_040090.1	38198186	+	1270	2	pseudogene	LOC113905022
contig_10354	NC_040090.1	38206231	-	1380	6	pseudogene	LOC113905022
contig_10090	NC_040090.1	38209104	+	1578	2	pseudogene	LOC113905022
contig_6308	NC_040090.1	38199378	+	1572	3	pseudogene	LOC113905022
contig_7979	NC_040090.1	39427326	+	1239	3	-	-
contig_8077	NC_040090.1	38337050	-	7130	32	-	-
contig_11822	NC_040090.1	41296922	+	1058	8	mRNA	SWAP70
contig_4569	NC_040090.1	40767544	+	2409	16	exon	SCUBE2
contig_5029	NC_040090.1	41623200	-	1115	8	mRNA	SBF2
contig_11593	NC_040090.1	41622939	-	1488	28	mRNA	SBF2
contig_12829	NC_040090.1	43160914	-	1493	12	mRNA	GALNT18
contig_11046	NC_040090.1	45635060	+	1498	52	mRNA	SPON1
contig_2798	NC_040090.1	47104115	-	1963	63	-	-
contig_8290	NC_040090.1	45640269	+	2783	22	mRNA	SPON1
contig_11808	NC_040090.1	48587452	+	2439	27	mRNA	C15H11orf58
contig_1444	NC_040090.1	50750023	+	3921	43	mRNA	JHY
contig_571	NC_040090.1	59116232	-	1253	3	mRNA	NXPE2
contig_10282	NC_040090.1	64683017	-	3207	68	-	-
contig_825	NC_040090.1	64682508	-	7340	41	-	-
contig_8309	NC_040090.1	64786707	-	1270	3	-	-
contig_9605	NC_040090.1	66979621	+	1826	1	-	-
contig_8878	NC_040090.1	66979620	-	2124	24	-	-
contig_11755	NC_040090.1	71477473	-	2205	35	-	-
contig_9583	NC_040090.1	73026276	+	1749	8	-	-
contig_6444	NC_040090.1	71477397	-	1334	21	-	-
contig_3373	NC_040090.1	74513828	-	3624	23	mRNA	CNTN5
contig_8093	NC_040090.1	76455851	-	1105	3	mRNA	PGR
contig_12362	NC_040090.1	78240015	-	2028	62	-	-
contig_5222	NC_040090.1	82306423	-	2699	48	mRNA	GRIA4
contig_10510	NC_040090.1	82380410	+	1648	41	mRNA	GRIA4
contig_5083	NC_040090.1	83230941	-	3543	3	-	-
contig_3445	NC_040090.1	83230184	-	1117	1	-	-
contig_101	NC_040090.1	83297758	-	2177	1	-	-
contig_3342	NC_040090.1	83563982	-	3446	20	-	-
contig_6278	NC_040090.1	83864083	-	1152	1	-	-
contig_6832	NC_040091.1	82456	-	1806	13	-	-
contig_2476	NC_040091.1	5700223	-	1041	2	mRNA	LOC113906365
contig_9142	NC_040091.1	5743515	+	2310	13	mRNA	LOC113906365
contig_5441	NC_040091.1	8001982	-	6782	58	-	-
contig_84	NC_040091.1	8875402	+	1282	6	-	-
contig_1776	NC_040091.1	9166257	+	2010	65	-	-
contig_1540	NC_040091.1	9642659	+	8984	54	-	-
contig_9317	NC_040091.1	11069730	-	5260	58	-	-
contig_489	NC_040091.1	9276376	-	1318	29	-	-
contig_11940	NC_040091.1	12836077	-	1009	1	-	-
contig_5349	NC_040091.1	12367303	+	1323	1	-	-
contig_623	NC_040091.1	14374583	-	2641	65	-	-
contig_7744	NC_040091.1	15808842	-	1454	41	-	-
contig_2612	NC_040091.1	16507952	-	2770	29	-	-
contig_381	NC_040091.1	16567525	+	1069	3	-	-
contig_5869	NC_040091.1	16507461	+	3564	6	-	-
contig_12000	NC_040091.1	17101965	+	2422	31	-	-
contig_7690	NC_040091.1	16770176	+	4231	5	-	-
contig_5571	NC_040091.1	17126906	-	3286	66	-	-
contig_4587	NC_040091.1	23425915	+	2239	32	mRNA	MARK1
contig_6332	NC_040091.1	30496443	-	4217	46	mRNA	SMYD3
contig_473	NC_040091.1	35361433	+	1804	3	-	-
contig_3888	NC_040091.1	48281947	+	4612	38	-	-
contig_8321	NC_040091.1	48724572	+	1154	5	-	-
contig_1019	NC_040091.1	48281941	+	2334	41	-	-
contig_1549	NC_040091.1	53218949	-	2227	26	mRNA	PRDM2
contig_5940	NC_040091.1	56063326	-	2048	22	mRNA	TNR
contig_1210	NC_040091.1	59479815	-	1426	33	exon	LOC113906802
contig_4578	NC_040091.1	66264124	+	1113	1	mRNA	HMCN1
contig_7949	NC_040091.1	67418390	-	1413	9	-	-
contig_2642	NC_040091.1	72508282	+	1366	26	mRNA	SYT14
contig_176	NC_040091.1	73381041	+	1355	4	-	-
contig_12491	NC_040091.1	77617881	+	1250	24	-	-
contig_1575	NC_040091.1	80143849	+	1191	1	-	-
contig_10428	NC_040091.1	80143626	+	7279	35	-	-
contig_12663	NC_040091.1	80148714	+	1950	26	mRNA	TNNT2
contig_3500	NC_040092.1	2085749	-	1844	2	pseudogene	LOC113875135
contig_3436	NC_040092.1	2087944	-	2442	2	pseudogene	LOC113875135
contig_4171	NC_040092.1	2087238	+	6313	2	pseudogene	LOC113875135
contig_3766	NC_040092.1	2092878	-	2289	1	mRNA	LOC113907274
contig_7224	NC_040092.1	2091867	-	1290	1	mRNA	LOC113907274
contig_3947	NC_040092.1	2092203	-	2367	2	mRNA	LOC113907274
contig_3557	NC_040092.1	2092040	-	1151	1	mRNA	LOC113907274
contig_7243	NC_040092.1	2093815	+	3543	2	mRNA	LOC113907274
contig_6854	NC_040092.1	2093472	-	1384	2	mRNA	LOC113907274
contig_7095	NC_040092.1	2095049	+	2521	3	mRNA	LOC113907274
contig_3777	NC_040092.1	2096994	-	3001	2	mRNA	LOC113907274
contig_3907	NC_040092.1	2097564	+	1764	2	exon	LOC113907271
contig_4250	NC_040092.1	2099069	-	3838	5	mRNA	LOC113907271
contig_4065	NC_040092.1	2099986	-	1849	1	mRNA	LOC113907271
contig_4174	NC_040092.1	2101460	-	2740	3	exon	LOC113907271
contig_7012	NC_040092.1	2101568	-	2234	2	exon	LOC113907271
contig_4188	NC_040092.1	2103362	+	1287	1	mRNA	LOC113907274
contig_7156	NC_040092.1	2109302	-	2771	3	mRNA	LOC113907274
contig_6707	NC_040092.1	2109056	+	1266	2	mRNA	LOC113907274
contig_3973	NC_040092.1	2102132	+	3104	1	exon	LOC113907271
contig_3975	NC_040092.1	2110243	-	2321	2	mRNA	LOC113907274
contig_4255	NC_040092.1	2112857	-	2030	3	mRNA	ZNF280B
contig_7097	NC_040092.1	2113346	-	1939	1	mRNA	ZNF280B
contig_4103	NC_040092.1	2113598	-	1862	1	mRNA	ZNF280B
contig_4120	NC_040092.1	2114427	+	1290	1	mRNA	ZNF280B
contig_4089	NC_040092.1	2117070	+	2773	1	mRNA	ZNF280B
contig_6961	NC_040092.1	2117507	-	1333	2	mRNA	ZNF280B
contig_9366	NC_040092.1	2118158	+	2931	7	mRNA	ZNF280B
contig_4125	NC_040092.1	2118217	+	2018	2	mRNA	ZNF280B
contig_4135	NC_040092.1	2119293	+	3093	2	exon	ZNF280B
contig_4198	NC_040092.1	2118903	-	2977	6	-	-
contig_4289	NC_040092.1	2118903	+	2560	2	exon	ZNF280B
contig_4407	NC_040092.1	2122126	+	3149	3	exon	ZNF280B
contig_4249	NC_040092.1	2120591	+	2539	4	exon	ZNF280B
contig_3441	NC_040092.1	2121094	-	2485	2	exon	ZNF280B
contig_7279	NC_040092.1	2119983	+	1401	1	exon	ZNF280B
contig_10542	NC_040092.1	2123879	+	2614	3	mRNA	LOC113907274
contig_4256	NC_040092.1	2123844	+	2516	1	mRNA	LOC113907274
contig_4134	NC_040092.1	2125385	+	2439	3	mRNA	LOC113907274
contig_7157	NC_040092.1	2125037	-	1838	3	mRNA	LOC113907274
contig_9745	NC_040092.1	2124216	+	6872	6	mRNA	LOC113907274
contig_6933	NC_040092.1	2125369	-	1004	1	mRNA	LOC113907274
contig_7489	NC_040092.1	2125951	-	1622	2	mRNA	LOC113907274
contig_2161	NC_040092.1	2268702	+	2318	32	mRNA	LOC113907274
contig_10289	NC_040092.1	2304600	+	1348	1	-	-
contig_7380	NC_040092.1	2126524	-	8740	2	mRNA	LOC113907274
contig_4216	NC_040092.1	2127032	-	7008	2	mRNA	LOC113907274
contig_12383	NC_040092.1	8584129	+	11506	68	exon	LOC113907387
contig_9363	NC_040092.1	6877849	-	1256	6	mRNA	SEZ6L
contig_12730	NC_040092.1	18567390	-	1402	1	exon	ATP2A2
contig_2062	NC_040092.1	32160796	+	1516	34	-	-
contig_1538	NC_040092.1	34464277	+	1630	46	-	-
contig_371	NC_040092.1	39775361	+	2214	2	-	-
contig_10579	NC_040092.1	42015095	+	2192	14	-	-
contig_10266	NC_040092.1	43013190	-	1949	58	-	-
contig_2965	NC_040092.1	43013692	+	1705	67	-	-
contig_7846	NC_040092.1	50739577	+	1838	48	-	-
contig_10487	NC_040092.1	69922426	+	1243	10	transcript	LRAT
contig_10526	NC_040092.1	71414832	-	1212	39	-	-
contig_10583	NC_040092.1	71414833	+	1245	8	-	-
contig_8492	NC_040092.1	72009530	-	30468	36	mRNA	CPE
contig_4542	NC_040092.1	72009220	+	16482	41	mRNA	CPE
contig_10880	NC_040093.1	698184	+	1836	61	exon	LOC113875907
contig_3219	NC_040093.1	998309	-	1707	56	-	-
contig_11590	NC_040093.1	2508700	-	1036	1	-	-
contig_12508	NC_040093.1	995479	-	1386	29	-	-
contig_10415	NC_040093.1	2696169	-	1694	5	mRNA	LOC113875937
contig_5769	NC_040093.1	2696846	+	1995	9	mRNA	LOC113875626
contig_8502	NC_040093.1	3028425	+	1161	14	mRNA	LOC113875952
contig_6932	NC_040093.1	3947534	+	1420	1	exon	LOC113875757
contig_5475	NC_040093.1	3951027	+	1032	1	-	-
contig_5606	NC_040093.1	3941323	+	4293	8	-	-
contig_7950	NC_040093.1	4298395	-	3125	27	exon	LOC113875819
contig_3292	NC_040093.1	4315731	-	3048	26	mRNA	LOC113875774
contig_3438	NC_040093.1	4509638	-	1509	5	mRNA	LOC113876030
contig_6084	NC_040093.1	4628063	-	2828	42	-	-
contig_5061	NC_040093.1	7529566	-	1298	3	mRNA	LOC113875842
contig_5252	NC_040093.1	7563499	-	1064	2	mRNA	LOC113875842
contig_5546	NC_040093.1	7580835	-	1108	2	mRNA	LOC113875842
contig_5815	NC_040093.1	7598841	-	1693	6	mRNA	LOC113875842
contig_5318	NC_040093.1	7598606	+	1116	1	mRNA	LOC113875842
contig_4939	NC_040093.1	5590789	+	1196	1	-	-
contig_10159	NC_040093.1	8719213	+	1510	3	-	-
contig_5254	NC_040093.1	11043432	+	1014	1	-	-
contig_2863	NC_040093.1	11059302	+	3842	49	mRNA	LOC113876272
contig_5312	NC_040093.1	11062158	+	1286	7	mRNA	LOC113876272
contig_10994	NC_040093.1	11062771	+	1385	29	mRNA	LOC113876272
contig_12561	NC_040093.1	11075427	-	1211	1	lnc_RNA	LOC113876274
contig_1561	NC_040093.1	15522766	-	2627	57	-	-
contig_5662	NC_040093.1	11073376	-	1235	9	lnc_RNA	LOC113876274
contig_2899	NC_040093.1	20211987	+	2207	4	-	-
contig_6478	NC_040093.1	20588233	+	2799	46	-	-
contig_3186	NC_040093.1	20589935	+	3282	43	-	-
contig_3912	NC_040093.1	20601974	-	2601	45	-	-
contig_10908	NC_040093.1	30920099	+	1801	61	-	-
contig_2228	NC_040093.1	44454904	-	1603	28	-	-
contig_10930	NC_040093.1	50866642	-	1043	2	-	-
contig_11608	NC_040093.1	55278793	+	1303	3	-	-
contig_5098	NC_040093.1	58678057	+	1835	21	-	-
contig_12810	NC_040094.1	28538	+	1038	1	-	-
contig_3024	NC_040093.1	61398574	+	4713	39	-	-
contig_11016	NC_040094.1	29695	+	1392	2	-	-
contig_10918	NC_040094.1	32071	+	1118	3	-	-
contig_12195	NC_040094.1	40312	-	3780	33	-	-
contig_7040	NC_040094.1	814070	+	1051	2	-	-
contig_3297	NC_040094.1	818637	+	1418	4	-	-
contig_8484	NC_040094.1	2318766	+	1070	8	mRNA	CA10
contig_10419	NC_040094.1	2797876	+	2701	43	-	-
contig_8006	NC_040094.1	3648924	-	2528	1	-	-
contig_3511	NC_040094.1	4817534	+	1115	25	-	-
contig_247	NC_040094.1	4907313	+	1575	7	-	-
contig_11764	NC_040094.1	15364657	-	1737	50	-	-
contig_10517	NC_040094.1	18376412	-	1305	6	-	-
contig_6865	NC_040094.1	20686334	-	4334	60	-	-
contig_10096	NC_040094.1	25030188	+	1074	4	-	-
contig_11873	NC_040094.1	30737967	-	1173	2	-	-
contig_10833	NC_040094.1	32211462	+	2390	2	mRNA	MYOCD
contig_1194	NC_040094.1	32328225	-	1591	6	mRNA	ARHGAP44
contig_375	NC_040094.1	43009489	-	8175	17	exon	EIF1
contig_9512	NC_040094.1	45831684	-	1268	1	mRNA	NMT1
contig_5506	NC_040094.1	49176596	+	4131	1	exon	LOC113877819
contig_6198	NC_040094.1	54075213	+	1250	4	mRNA	RBFOX3
contig_10761	NC_040094.1	61664551	-	2326	22	mRNA	KCNJ16
contig_255	NC_040094.1	61945465	-	1623	38	-	-
contig_4555	NC_040095.1	6272323	-	2374	11	-	-
contig_2521	NC_040094.1	64111079	-	1200	5	-	-
contig_6460	NC_040095.1	12236766	+	2302	61	-	-
contig_5500	NC_040095.1	15233779	-	9445	64	-	-
contig_8737	NC_040095.1	15233781	-	1039	1	-	-
contig_10478	NC_040095.1	15624627	+	1593	29	-	-
contig_2493	NC_040095.1	18138050	-	3129	43	mRNA	NDUFAF2
contig_7697	NC_040095.1	18734086	-	1695	14	mRNA	PDE4D
contig_10729	NC_040095.1	26259796	-	5737	35	-	-
contig_10826	NC_040095.1	27690822	+	8535	12	-	-
contig_7656	NC_040095.1	32336594	+	1662	53	-	-
contig_7989	NC_040095.1	40090118	-	10929	43	-	-
contig_11019	NC_040095.1	43508344	+	1061	1	-	-
contig_10125	NC_040095.1	45703134	+	2136	61	-	-
contig_7861	NC_040095.1	44176118	-	4557	57	-	-
contig_10907	NC_040095.1	48138279	+	3197	46	-	-
contig_8226	NC_040095.1	48497257	+	1887	11	-	-
contig_7932	NC_040095.1	50510844	-	1408	3	mRNA	CDH12
contig_6267	NC_040095.1	50488520	-	1475	7	mRNA	CDH12
contig_6507	NC_040095.1	56583120	+	1222	1	-	-
contig_8165	NC_040095.1	57759565	-	3812	68	-	-
contig_1220	NC_040095.1	58971281	+	1781	50	mRNA	DNAH5
contig_5006	NC_040095.1	56556104	-	2138	33	-	-
contig_2490	NC_040095.1	59627283	+	2863	64	-	-
contig_10758	NC_040095.1	59846862	-	1796	53	-	-
contig_937	NC_040095.1	60909730	-	1291	32	-	-
contig_733	NC_040095.1	60368227	-	1667	16	-	-
contig_6072	NC_040095.1	63858535	+	20984	40	mRNA	SEMA5A
contig_10927	NC_040095.1	64776810	-	1110	12	-	-
contig_2165	NC_040095.1	66277803	+	1340	24	mRNA	SRD5A1
contig_11597	NC_040095.1	67072163	+	1633	2	-	-
contig_2459	NC_040095.1	67025993	-	1392	20	-	-
contig_5914	NC_040095.1	69510188	-	1957	19	-	-
contig_9332	NC_040095.1	70608257	+	1352	29	-	-
contig_1796	NC_040096.1	1797954	+	2006	9	-	-
contig_1290	NC_040096.1	1617510	-	21341	39	-	-
contig_2898	NC_040096.1	2093048	+	3280	56	-	-
contig_2843	NC_040096.1	3854216	+	9849	51	-	-
contig_5250	NC_040096.1	5065678	+	1201	8	mRNA	GABRG3
contig_2919	NC_040096.1	7581682	-	1011	1	mRNA	TTC23
contig_1112	NC_040096.1	11743332	-	1180	13	lnc_RNA	LOC113879786
contig_2679	NC_040096.1	19820264	-	6934	5	-	-
contig_10936	NC_040096.1	19848504	-	4165	15	-	-
contig_6496	NC_040096.1	19861024	-	3155	53	-	-
contig_6528	NC_040096.1	19868564	-	2009	4	-	-
contig_12579	NC_040096.1	19982586	+	1397	4	exon	LOC113879801
contig_2511	NC_040096.1	20059705	+	3452	34	-	-
contig_3128	NC_040096.1	20076113	+	2509	24	-	-
contig_10943	NC_040096.1	20147476	+	2609	18	-	-
contig_11014	NC_040096.1	20129542	+	9139	35	-	-
contig_3096	NC_040096.1	20148894	-	1412	7	-	-
contig_2169	NC_040096.1	23432340	+	1156	3	-	-
contig_3289	NC_040096.1	25164451	+	2716	1	-	-
contig_3312	NC_040096.1	23417366	+	1474	11	-	-
contig_3567	NC_040096.1	25186391	-	6159	13	-	-
contig_12382	NC_040096.1	27331999	-	1104	4	-	-
contig_3300	NC_040096.1	27308092	-	1061	1	-	-
contig_7819	NC_040096.1	35891979	+	7885	41	-	-
contig_11602	NC_040096.1	38797223	+	1415	2	-	-
contig_301	NC_040096.1	39636230	-	1335	3	-	-
contig_10869	NC_040096.1	58606404	-	1152	12	mRNA	LOC113879379
contig_10759	NC_040096.1	67781714	+	2607	19	-	-
contig_5175	NC_040096.1	69837834	+	10612	11	-	-
contig_2523	NC_040096.1	68127465	+	1006	1	-	-
contig_5505	NC_040097.1	7178663	+	8132	38	mRNA	SACM1L
contig_1432	NC_040097.1	8582195	-	1898	2	mRNA	SCAP
contig_5548	NC_040097.1	23385003	+	1111	1	-	-
contig_587	NC_040097.1	20413374	-	1136	10	mRNA	FHIT
contig_12912	NC_040097.1	24350151	+	1071	1	-	-
contig_2233	NC_040097.1	24896211	+	1596	21	mRNA	MAGI1
contig_1356	NC_040097.1	32389864	-	1482	6	-	-
contig_3398	NC_040097.1	40245648	-	1677	11	-	-
contig_5034	NC_040097.1	41916263	-	1754	31	mRNA	GRM7
contig_9480	NC_040097.1	44252454	-	1451	24	-	-
contig_10570	NC_040097.1	51408285	-	1066	3	-	-
contig_9331	NC_040097.1	52088900	-	1477	1	-	-
contig_1238	NC_040097.1	53337580	-	1607	35	-	-
contig_356	NC_040097.1	54084797	+	1589	6	-	-
contig_12232	NC_040097.1	57600761	-	2508	9	pseudogene	LOC113880475
contig_10167	NC_040097.1	57600497	-	2330	51	exon	LOC113880475
contig_5253	NC_040097.1	56565484	+	1069	2	mRNA	RBMS3
contig_12782	NC_040097.1	59174779	+	2904	19	mRNA	NEK10
contig_5208	NC_040097.1	59287545	+	1592	11	mRNA	NEK10
contig_4638	NC_040097.1	59170500	-	1733	1	mRNA	NEK10
contig_12302	NC_040098.1	1056280	-	1461	1	pseudogene	LOC113882272
contig_4583	NC_040098.1	2114248	+	2715	21	-	-
contig_2823	NC_040098.1	1058404	-	1488	1	pseudogene	LOC113882272
contig_5288	NC_040098.1	16931397	-	1371	27	mRNA	C23H6orf132
contig_4606	NC_040098.1	14743233	+	1189	5	pseudogene	LOC113882301
contig_9437	NC_040098.1	21577593	-	1944	50	-	-
contig_5008	NC_040098.1	21846760	-	1533	36	-	-
contig_620	NC_040098.1	26209878	+	2115	1	mRNA	ELOVL5
contig_2692	NC_040098.1	26370090	+	1329	3	-	-
contig_5822	NC_040098.1	26352540	+	2657	12	-	-
contig_11749	NC_040098.1	26374511	+	4223	10	-	-
contig_7118	NC_040098.1	26374545	-	1271	1	-	-
contig_7128	NC_040098.1	26381655	+	1612	3	mRNA	LOC113881728
contig_756	NC_040098.1	26382065	-	1551	1	mRNA	LOC113881728
contig_755	NC_040098.1	26403989	-	1332	4	exon	LOC113881513
contig_8706	NC_040098.1	26399470	-	1070	1	-	-
contig_11746	NC_040098.1	26405534	-	4241	11	mRNA	LOC113881513
contig_12318	NC_040098.1	26406420	-	1265	3	mRNA	LOC113881513
contig_2040	NC_040098.1	26473138	-	2313	3	pseudogene	LOC113881430
contig_11816	NC_040098.1	26474088	+	1545	1	pseudogene	LOC113881430
contig_9150	NC_040098.1	26662655	-	1155	2	-	-
contig_12557	NC_040098.1	26657328	-	1216	1	-	-
contig_9276	NC_040098.1	26800366	+	1614	9	-	-
contig_8638	NC_040098.1	26782599	-	1578	2	-	-
contig_961	NC_040098.1	26995829	-	1515	1	lnc_RNA	LOC113882133
contig_9588	NC_040098.1	26995485	+	1071	2	lnc_RNA	LOC113882133
contig_5753	NC_040098.1	26994843	-	1384	3	lnc_RNA	LOC113882133
contig_7851	NC_040098.1	27031320	+	1211	3	lnc_RNA	LOC113881199
contig_480	NC_040098.1	27050464	-	1042	2	-	-
contig_8659	NC_040098.1	27054033	+	1608	2	-	-
contig_8633	NC_040098.1	27057463	-	2641	11	-	-
contig_9376	NC_040098.1	27060734	+	1448	4	-	-
contig_9341	NC_040098.1	27192917	+	2017	5	-	-
contig_10288	NC_040098.1	27206796	+	2814	4	-	-
contig_1391	NC_040098.1	27206826	-	1282	1	-	-
contig_11770	NC_040098.1	27324247	-	1299	2	-	-
contig_2542	NC_040098.1	27327282	+	1252	4	-	-
contig_8370	NC_040098.1	27372246	-	2316	7	-	-
contig_2782	NC_040098.1	27401924	-	1803	3	-	-
contig_2805	NC_040098.1	27557821	+	1978	10	-	-
contig_2272	NC_040098.1	28029298	-	1862	17	-	-
contig_516	NC_040098.1	28347565	-	1189	1	-	-
contig_12686	NC_040098.1	29456780	+	1111	1	-	-
contig_2946	NC_040098.1	29398621	+	1710	7	-	-
contig_8863	NC_040098.1	29511625	+	1079	3	exon	LOC113882063
contig_7959	NC_040098.1	29526988	+	1215	2	lnc_RNA	LOC113882072
contig_6249	NC_040098.1	29576313	+	1106	1	lnc_RNA	LOC113882071
contig_5461	NC_040098.1	29559792	+	1585	7	-	-
contig_12221	NC_040098.1	29656509	+	1186	1	-	-
contig_692	NC_040098.1	29666163	+	1006	1	lnc_RNA	LOC113882073
contig_5503	NC_040098.1	29662501	-	1525	5	lnc_RNA	LOC113882073
contig_794	NC_040098.1	31051989	-	2605	66	-	-
contig_8089	NC_040098.1	30925380	-	1459	9	-	-
contig_1449	NC_040098.1	31430402	+	5495	31	exon	LOC113881606
contig_2668	NC_040098.1	35180357	+	7104	67	-	-
contig_6431	NC_040098.1	35180858	+	4771	20	-	-
contig_12231	NC_040098.1	35545801	-	1162	8	-	-
contig_1935	NC_040098.1	35557865	+	2128	27	-	-
contig_10987	NC_040098.1	38067597	-	1489	1	mRNA	CDKAL1
contig_7999	NC_040098.1	40070870	-	3196	67	-	-
contig_10494	NC_040098.1	48348486	-	1716	15	-	-
contig_12194	NC_040098.1	50062439	+	1121	8	-	-
contig_2563	NC_040099.1	58781	+	1629	2	-	-
contig_2533	NC_040099.1	64276	-	1160	1	-	-
contig_7963	NC_040099.1	3945903	-	1729	1	mRNA	ZNF407
contig_8163	NC_040099.1	9006112	+	4983	67	-	-
contig_8790	NC_040099.1	9007444	-	4135	42	-	-
contig_3017	NC_040099.1	10057839	-	1193	1	-	-
contig_8176	NC_040099.1	11328965	-	1375	1	-	-
contig_6542	NC_040099.1	12791848	+	1383	34	-	-
contig_12308	NC_040099.1	13158200	+	1233	19	-	-
contig_5828	NC_040099.1	17618687	-	1100	3	-	-
contig_1918	NC_040099.1	18954962	+	1554	20	-	-
contig_10770	NC_040099.1	18865992	-	1968	63	-	-
contig_2647	NC_040099.1	25305232	+	1380	19	-	-
contig_10348	NC_040099.1	27939611	-	1547	55	-	-
contig_2614	NC_040099.1	28241374	-	1035	6	-	-
contig_2706	NC_040099.1	33084070	-	7134	21	mRNA	LAMA3
contig_9019	NC_040099.1	33084069	+	11052	51	mRNA	LAMA3
contig_12788	NC_040099.1	39925182	+	1319	1	-	-
contig_9329	NC_040099.1	39925182	+	1079	2	-	-
contig_4654	NC_040099.1	39925421	+	1181	10	-	-
contig_6479	NC_040099.1	41135754	-	1465	8	mRNA	PTPRM
contig_10373	NC_040099.1	41212054	+	1676	50	-	-
contig_7940	NC_040099.1	47013548	+	3884	56	mRNA	IER3IP1
contig_12428	NC_040099.1	52988341	-	1182	31	mRNA	DCC
contig_2775	NC_040099.1	54029397	+	30495	53	-	-
contig_2070	NC_040099.1	54051358	-	1592	18	-	-
contig_9052	NC_040099.1	57132067	-	2421	3	mRNA	ATP8B1
contig_11588	NC_040099.1	57440482	+	1261	15	mRNA	NEDD4L
contig_3779	NC_040099.1	60083438	+	3000	26	mRNA	CDH20
contig_7955	NC_040099.1	60250292	-	1016	1	-	-
contig_7730	NC_040099.1	60312632	+	2088	1	-	-
contig_7777	NC_040099.1	60767850	-	1525	1	mRNA	RELCH
contig_2184	NC_040099.1	61908604	+	1099	2	mRNA	SERPINB5
contig_9598	NC_040100.1	1450749	-	1370	6	mRNA	MAD1L1
contig_1395	NC_040100.1	4282177	-	1296	45	mRNA	LOC113883986
contig_11516	NC_040100.1	5907718	-	1521	1	-	-
contig_5263	NC_040100.1	6872754	+	4070	3	-	-
contig_798	NC_040100.1	7005288	-	1443	2	-	-
contig_6486	NC_040100.1	7030577	-	7195	29	mRNA	LOC113883864
contig_7775	NC_040100.1	7383185	+	1633	41	-	-
contig_1076	NC_040100.1	14136311	+	2702	63	mRNA	LOC113883197
contig_10178	NC_040100.1	18701189	+	1650	19	-	-
contig_4634	NC_040100.1	23281194	-	1824	21	mRNA	LOC113883381
contig_9479	NC_040100.1	27481822	+	1068	1	-	-
contig_10522	NC_040100.1	31716508	+	1026	2	mRNA	SNX29
contig_3464	NC_040100.1	42496987	-	2115	2	-	-
contig_61	NC_040100.1	38754315	-	7164	3	mRNA	MGRN1
contig_6216	NC_040101.1	5600854	-	1791	12	mRNA	DOCK1
contig_9756	NC_040101.1	6712864	-	1090	1	mRNA	UROS
contig_8749	NC_040101.1	9526518	-	1005	2	mRNA	LOC113884283
contig_6521	NC_040101.1	9533553	+	3030	46	mRNA	LOC113884283
contig_7995	NC_040101.1	10279497	-	8405	62	mRNA	ATE1
contig_1947	NC_040101.1	11733424	+	1423	35	-	-
contig_10965	NC_040101.1	10279498	-	1401	1	mRNA	ATE1
contig_13001	NC_040101.1	16120372	+	2292	6	mRNA	ATRNL1
contig_12785	NC_040101.1	16210238	-	1354	42	mRNA	ATRNL1
contig_10187	NC_040101.1	21764777	-	1774	10	-	-
contig_8062	NC_040101.1	24557316	+	2244	33	-	-
contig_10423	NC_040101.1	30130956	-	3235	3	-	-
contig_12873	NC_040101.1	30375530	+	1920	1	mRNA	CHUK
contig_8613	NC_040101.1	35047280	-	1335	1	mRNA	LOC113884486
contig_5304	NC_040101.1	41292594	+	1657	23	mRNA	RNLS
contig_5075	NC_040101.1	41029542	+	2135	2	-	-
contig_5317	NC_040101.1	48706975	+	1044	1	-	-
contig_11623	NC_040101.1	48706987	+	1475	39	-	-
contig_7633	NC_040101.1	48706987	+	1290	2	-	-
contig_981	NC_040101.1	49143640	+	1875	7	-	-
contig_13041	NC_040101.1	48947195	+	1425	20	-	-
contig_9666	NC_040101.1	51117077	-	2246	17	-	-
contig_1412	NC_040102.1	574555	-	12193	9	mRNA	ERICH1
contig_8221	NC_040102.1	1018450	+	1585	35	mRNA	DLGAP2
contig_12445	NC_040101.1	49374433	+	2796	25	-	-
contig_9625	NC_040102.1	5243023	-	1192	1	-	-
contig_6740	NC_040102.1	8509692	-	1004	1	-	-
contig_1845	NC_040102.1	9960870	-	1376	22	-	-
contig_8741	NC_040102.1	10300203	+	2689	64	-	-
contig_3865	NC_040102.1	10975656	-	1228	1	-	-
contig_12772	NC_040102.1	11681780	-	1212	2	mRNA	TENM3
contig_8362	NC_040102.1	10054300	-	2868	65	-	-
contig_5469	NC_040102.1	15066394	+	2098	34	mRNA	PRIMPOL
contig_12501	NC_040102.1	15128560	+	1402	9	mRNA	CENPU
contig_2635	NC_040102.1	34332656	-	2362	19	mRNA	ADAM18
contig_1987	NC_040102.1	27228179	+	2128	49	mRNA	NRG1
contig_8730	NC_040102.1	36263833	-	1033	3	mRNA	ANK1
contig_12943	NC_040102.1	39063832	-	1555	30	-	-
contig_8220	NC_040102.1	35033260	+	1808	63	-	-
contig_2217	NC_040102.1	43317012	+	1128	1	mRNA	ZNF385D
contig_3381	NC_040102.1	44733113	+	2725	53	-	-
contig_9311	NC_040103.1	64929	+	1430	1	-	-
contig_6183	NC_040102.1	44403073	-	1016	1	-	-
contig_932	NC_040103.1	2052132	-	1014	2	-	-
contig_6003	NC_040103.1	543604	-	1008	1	-	-
contig_2440	NC_040103.1	2127090	-	4256	50	mRNA	GALNT2
contig_10941	NC_040103.1	4273015	-	3954	64	-	-
contig_9631	NC_040103.1	10165235	+	1374	2	mRNA	RYR2
contig_9564	NC_040103.1	11058561	+	2080	45	-	-
contig_2945	NC_040103.1	12929602	+	2004	62	-	-
contig_13021	NC_040103.1	11777359	+	2689	18	-	-
contig_8721	NC_040103.1	18461760	-	1139	8	-	-
contig_13043	NC_040103.1	20931493	+	2109	16	-	-
contig_2651	NC_040103.1	21891639	-	1311	32	mRNA	LOC113885227
contig_8962	NC_040103.1	25227273	-	1782	1	mRNA	KIF1BP
contig_708	NC_040103.1	23304836	+	2765	41	-	-
contig_8522	NC_040103.1	23304836	-	1781	1	mRNA	CTNNA3
contig_11921	NC_040103.1	25366217	-	3281	4	-	-
contig_1476	NC_040103.1	25788055	-	1480	2	mRNA	TSPAN15
contig_10097	NC_040103.1	27013270	+	3269	62	-	-
contig_9703	NC_040103.1	28963705	-	1884	60	-	-
contig_8383	NC_040103.1	30336880	-	4773	65	mRNA	ADK
contig_13014	NC_040103.1	38619862	+	1032	2	-	-
contig_6591	NC_040103.1	42233627	+	1208	23	-	-
contig_9068	NC_040103.1	41835293	+	1118	2	-	-
contig_9315	NC_040103.1	44475172	-	2140	24	-	-
contig_10970	NC_040103.1	45610686	-	1612	30	-	-
contig_2966	NC_040104.1	1428708	+	1885	35	mRNA	IFITM10
contig_6873	NC_040104.1	6806518	-	2435	2	-	-
contig_3711	NC_040104.1	6806757	+	1042	1	-	-
contig_3092	NC_040104.1	9210167	+	1712	8	-	-
contig_3499	NC_040104.1	9244802	-	1678	2	mRNA	LOC113886390
contig_12463	NC_040104.1	11181392	-	1978	34	-	-
contig_8466	NC_040104.1	9254083	-	1062	4	-	-
contig_12339	NC_040104.1	13578649	+	1382	31	-	-
contig_5936	NC_040104.1	11593396	-	1253	14	-	-
contig_11797	NC_040104.1	15906323	-	1115	1	mRNA	NTM
contig_1867	NC_040104.1	18306324	-	1750	46	-	-
contig_1539	NC_040104.1	23189145	-	2076	14	-	-
contig_8022	NC_040104.1	23287001	-	1017	2	-	-
contig_8451	NC_040104.1	24065177	+	2168	5	-	-
contig_11705	NC_040104.1	23504876	-	2874	16	-	-
contig_5110	NC_040104.1	24594194	+	1210	2	-	-
contig_6089	NC_040104.1	24575527	+	3684	19	-	-
contig_9265	NC_040104.1	27419418	+	3502	59	mRNA	NELL1
contig_4689	NC_040104.1	27419436	-	2788	44	mRNA	NELL1
contig_3896	NC_040104.1	34904364	+	1328	1	mRNA	TENM4
contig_11596	NC_040104.1	38152422	+	1371	25	-	-
contig_11886	NC_040104.1	38313815	-	1431	32	-	-
contig_8838	NC_040104.1	32223945	+	1839	5	-	-
contig_1366	NC_040104.1	43228193	+	1693	1	-	-
contig_6730	NC_040104.1	43261896	+	1915	30	-	-
contig_9112	NC_040104.1	45269924	+	7115	68	-	-
contig_2222	NC_040104.1	45559790	-	1305	2	-	-
contig_6651	NC_040104.1	45564974	-	9243	28	exon	LOC113886076
contig_283	NC_040104.1	45960631	+	1073	2	-	-
contig_8076	NC_040104.1	46064445	-	9399	68	mRNA	LOC113885837
contig_10706	NC_040104.1	47143122	-	2793	55	-	-
contig_2095	NC_040104.1	48462365	-	2211	20	-	-
contig_2285	NC_040104.1	50095383	-	2850	23	-	-
contig_1007	NC_040104.1	49524142	-	4367	16	-	-
contig_8418	NC_040105.1	2241780	+	1263	12	-	-
contig_6008	NC_040105.1	3358992	-	1135	4	-	-
contig_2725	NC_040105.1	3479599	+	1373	1	mRNA	NLGN4X
contig_7263	NC_040105.1	4000990	-	4570	2	-	-
contig_7653	NC_040105.1	4281053	-	1460	1	-	-
contig_3767	NC_040105.1	4025923	+	1767	2	-	-
contig_2552	NC_040105.1	4292066	+	2085	56	-	-
contig_10309	NC_040105.1	4991993	-	1174	5	-	-
contig_10100	NC_040105.1	4935142	-	1058	1	-	-
contig_9657	NC_040105.1	5929470	+	1393	6	-	-
contig_4029	NC_040105.1	6290609	+	1813	1	-	-
contig_6795	NC_040105.1	6411037	+	1292	1	-	-
contig_7064	NC_040105.1	6445450	-	1617	2	-	-
contig_3490	NC_040105.1	6432848	+	1615	2	-	-
contig_3455	NC_040105.1	6456243	-	3947	2	-	-
contig_3762	NC_040105.1	6465961	+	2255	2	-	-
contig_6838	NC_040105.1	6861368	-	1329	2	exon	SHROOM2
contig_7143	NC_040105.1	6865148	+	1103	1	mRNA	SHROOM2
contig_3834	NC_040105.1	6878844	+	1683	1	mRNA	SHROOM2
contig_3691	NC_040105.1	6791175	+	1081	2	mRNA	TBL1X
contig_3810	NC_040105.1	6887069	+	1454	1	mRNA	SHROOM2
contig_6660	NC_040105.1	6894545	-	1474	2	mRNA	SHROOM2
contig_3614	NC_040105.1	6940922	-	1492	2	mRNA	SHROOM2
contig_4027	NC_040105.1	6948759	+	2288	2	mRNA	SHROOM2
contig_3714	NC_040105.1	6930568	+	1023	1	mRNA	SHROOM2
contig_3638	NC_040105.1	6977559	-	2898	2	mRNA	SHROOM2
contig_6959	NC_040105.1	7001015	-	1038	1	exon	SHROOM2
contig_3952	NC_040105.1	7007677	-	1311	2	-	-
contig_3654	NC_040105.1	6980606	-	1473	1	exon	SHROOM2
contig_12297	NC_040105.1	8682805	-	4258	43	mRNA	ARHGAP6
contig_3428	NC_040105.1	8413122	+	5086	2	mRNA	AMELX
contig_6965	NC_040105.1	11388478	+	3894	2	mRNA	OFD1
contig_3904	NC_040105.1	11403819	+	1476	1	mRNA	OFD1
contig_3682	NC_040105.1	11408310	-	1044	1	mRNA	OFD1
contig_3680	NC_040105.1	11430901	+	1039	1	mRNA	OFD1
contig_6722	NC_040105.1	11409018	-	2626	1	mRNA	OFD1
contig_5234	NC_040105.1	20445477	+	2429	13	-	-
contig_12901	NC_040105.1	21939842	+	3841	33	-	-
contig_3862	NC_040105.1	21991586	+	3672	2	mRNA	ZFX
contig_7055	NC_040105.1	21992254	+	3468	2	mRNA	ZFX
contig_7087	NC_040105.1	22004255	+	1445	2	mRNA	ZFX
contig_7139	NC_040105.1	22007521	+	5538	2	exon	ZFX
contig_2626	NC_040105.1	25347421	+	2332	54	-	-
contig_6485	NC_040105.1	31905704	-	1219	17	mRNA	DMD
contig_597	NC_040105.1	32571232	-	2073	46	mRNA	DMD
contig_9477	NC_040105.1	34660157	-	1025	4	-	-
contig_6040	NC_040105.1	36558242	+	3568	4	-	-
contig_390	NC_040105.1	33816665	+	16051	15	-	-
contig_968	NC_040105.1	37665651	-	1552	33	mRNA	SRPX
contig_857	NC_040105.1	37665724	-	1385	44	mRNA	SRPX
contig_7902	NC_040105.1	42201541	+	3483	65	-	-
contig_2624	NC_040105.1	42201410	-	1847	44	-	-
contig_6657	NC_040105.1	44088289	-	3553	2	mRNA	KDM6A
contig_10352	NC_040105.1	45428350	-	2556	1	-	-
contig_9572	NC_040105.1	48720429	+	1228	14	-	-
contig_7171	NC_040105.1	44088550	-	5122	2	mRNA	KDM6A
contig_170	NC_040105.1	57402084	+	1157	1	-	-
contig_1657	NC_040105.1	57804218	+	1482	35	-	-
contig_12424	NC_040105.1	48856732	+	1612	58	-	-
contig_1708	NC_040105.1	61276318	+	1249	3	-	-
contig_9561	NC_040105.1	66719710	+	3927	66	-	-
contig_1034	NC_040105.1	72689588	-	8500	19	exon	BRWD3
contig_11996	NC_040105.1	71916835	+	1966	63	exon	LOC113888079
contig_5478	NC_040105.1	73572438	+	3288	35	-	-
contig_4595	NC_040105.1	73572432	-	3294	35	-	-
contig_8699	NC_040105.1	73581620	-	5144	41	-	-
contig_4136	NC_040105.1	92095473	+	2312	1	mRNA	IL1RAPL2
contig_7522	NC_040105.1	92095577	-	2142	2	mRNA	IL1RAPL2
contig_7389	NC_040105.1	92095274	+	2557	2	mRNA	IL1RAPL2
contig_10721	NC_040105.1	97036127	+	1961	20	-	-
contig_7848	NC_040105.1	102081287	-	3256	5	-	-
contig_12938	NC_040105.1	97036128	+	1188	13	-	-
contig_12828	NC_040105.1	107304361	+	3497	50	-	-
contig_5926	NC_040105.1	102089502	+	3537	12	-	-
contig_11878	NC_040105.1	107786149	+	1296	1	mRNA	FAM50A
contig_1151	NC_040105.1	113476385	+	1065	1	-	-
contig_8890	NC_040105.1	108782957	+	1762	22	-	-
contig_6242	NC_040105.1	114320072	+	2976	33	-	-
contig_9670	NC_040105.1	124592785	-	1046	1	-	-
contig_962	NC_040105.1	126600211	+	1678	1	-	-
contig_13040	NC_040105.1	135917080	+	1670	13	-	-
contig_7617	NC_040105.1	136016446	+	4577	52	-	-
contig_8830	NC_040105.1	145141425	+	3464	29	-	-
contig_9738	NC_040105.1	145910891	-	3289	46	-	-
contig_5271	NW_020867066.1	126513	-	1371	1	-	-
contig_6481	NW_020867066.1	172180	+	1348	2	mRNA	LOC113888429
contig_9689	NW_020867066.1	178091	-	3071	12	mRNA	LOC113888429
contig_1795	NW_020867066.1	186090	+	1130	1	mRNA	LOC113888429
contig_9182	NW_020867066.1	184266	+	3785	20	mRNA	LOC113888429
contig_4629	NW_020867066.1	422576	-	1035	3	-	-
contig_2618	NW_020867066.1	459172	-	1591	29	mRNA	LOC113888431
contig_3059	NW_020867066.1	534322	-	7162	54	mRNA	LOC113888431
contig_6476	NW_020867066.1	509061	+	2612	21	mRNA	LOC113888431
contig_5041	NW_020867066.1	538963	-	1022	1	mRNA	LOC113888431
contig_3279	NW_020867066.1	539418	-	2974	14	mRNA	LOC113888431
contig_12235	NW_020867066.1	541436	+	1321	5	mRNA	LOC113888431
contig_12423	NW_020867066.1	544356	-	1041	1	mRNA	LOC113888431
contig_1116	NW_020867066.1	1024699	-	1501	1	mRNA	LOC113888430
contig_9602	NW_020867066.1	1053044	-	9503	58	mRNA	LOC113888430
contig_9145	NW_020867066.1	1257749	+	1488	5	mRNA	LOC113888430
contig_8437	NW_020867066.1	1004486	+	3978	30	mRNA	LOC113888430
contig_5384	NW_020867066.1	1266048	-	3848	44	mRNA	LOC113888430
contig_7365	NW_020867066.1	1266047	-	1366	21	mRNA	LOC113888430
contig_12476	NW_020867066.1	1270073	-	2106	5	mRNA	LOC113888430
contig_10450	NW_020867066.1	1277531	+	1078	2	mRNA	LOC113888430
contig_2202	NW_020867066.1	1282731	+	2581	13	-	-
contig_3397	NW_020867066.1	1291468	-	1503	2	exon	LOC113888422
contig_5311	NW_020867066.1	1275720	+	1311	5	mRNA	LOC113888430
contig_9690	NW_020867066.1	1293504	-	1388	1	-	-
contig_2693	NW_020867066.1	1295842	+	1027	1	-	-
contig_10491	NW_020867066.1	1295486	-	1243	1	-	-
contig_12387	NW_020867066.1	1296842	-	1193	1	-	-
contig_5257	NW_020867066.1	1303723	-	1249	1	mRNA	LOC113888432
contig_10271	NW_020867066.1	1302636	+	1185	4	mRNA	LOC113888432
contig_12396	NW_020867066.1	1305291	-	2260	8	mRNA	LOC113888432
contig_6229	NW_020867066.1	1305434	-	3901	3	mRNA	LOC113888432
contig_282	NW_020867066.1	1308749	+	1158	1	mRNA	LOC113888432
contig_11710	NW_020867066.1	1315850	+	4175	23	mRNA	LOC113888432
contig_5602	NW_020867066.1	1324280	+	1684	1	mRNA	LOC113888432
contig_5063	NW_020867066.1	1325091	-	2413	9	mRNA	LOC113888432
contig_4552	NW_020867066.1	1324536	+	2223	1	mRNA	LOC113888432
contig_6045	NW_020867066.1	1634130	+	1500	5	mRNA	LOC113888424
contig_9281	NW_020867067.1	675108	-	1631	1	mRNA	LOC113888438
contig_69	NW_020867067.1	720581	-	4417	1	mRNA	LOC113888438
contig_5122	NW_020867067.1	910486	+	1288	12	mRNA	LOC113888439
contig_3254	NW_020867067.1	932732	-	1158	3	mRNA	LOC113888439
contig_8555	NW_020867067.1	1068770	-	2641	5	pseudogene	LOC113888437
contig_2943	NW_020867067.1	1251903	+	1107	1	-	-
contig_5114	NW_020867067.1	1268732	+	2237	16	-	-
contig_4729	NW_020867067.1	1267977	-	3386	12	-	-
contig_5967	NW_020867067.1	1308421	-	1872	16	-	-
contig_6594	NW_020867068.1	241673	+	1117	1	mRNA	LOC113888446
contig_2876	NW_020867068.1	237472	+	1074	1	mRNA	LOC113888446
contig_689	NW_020867068.1	243634	-	5363	22	mRNA	LOC113888446
contig_5756	NW_020867068.1	241773	+	1186	2	mRNA	LOC113888446
contig_8521	NW_020867070.1	488513	-	3717	35	mRNA	LOC113888460
contig_3617	NW_020867068.1	666185	+	1104	8	mRNA	LOC113888444
contig_8661	NW_020867070.1	491757	+	1483	3	mRNA	LOC113888460
contig_295	NW_020867070.1	510651	+	1411	14	mRNA	LOC113888460
contig_2496	NW_020867070.1	511631	-	1975	2	mRNA	LOC113888460
contig_11963	NW_020867070.1	524200	+	3077	21	mRNA	LOC113888460
contig_9120	NW_020867070.1	512607	-	1812	2	mRNA	LOC113888460
contig_5724	NW_020867070.1	762142	+	2003	19	mRNA	LOC113888458
contig_8862	NW_020867083.1	1	-	2433	34	-	-
contig_11835	NW_020867462.1	19338	+	2251	13	-	-
contig_3606	NW_020867566.1	96335	+	1239	1	exon	CLDN34
contig_11897	NW_020867602.1	5	+	2113	56	-	-
contig_4225	NW_020867566.1	99729	+	1473	2	-	-
contig_8997	NW_020867630.1	37609	-	5609	20	-	-
contig_11568	NW_020867657.1	17595	+	1305	15	pseudogene	LOC113888989
contig_8586	NW_020867701.1	2208	+	19004	64	-	-
contig_2555	NW_020867761.1	41808	-	9129	14	-	-
contig_7707	NW_020867761.1	70015	-	1015	1	-	-
contig_12449	NW_020867811.1	1	-	3819	29	-	-
contig_7845	NW_020867790.1	63480	+	5177	45	-	-
contig_2464	NW_020867811.1	25424	+	4309	34	-	-
contig_2276	NW_020867842.1	20628	+	2219	26	-	-
contig_6205	NW_020867811.1	49485	-	1292	6	-	-
contig_10563	NW_020867869.1	22780	-	4442	34	-	-
contig_9429	NW_020867852.1	1	-	2034	9	-	-
contig_11309	NW_020867882.1	32483	-	1141	2	-	-
contig_6243	NW_020867882.1	33073	+	2253	3	-	-
contig_4598	NW_020868171.1	36397	+	1565	22	-	-
contig_7867	NW_020868202.1	24786	-	2400	60	-	-
contig_10198	NC_040076.1	11555105	-	1283	1	-	-
contig_3864	NC_040076.1	34224547	+	2479	1	-	-
contig_4903	NC_040076.1	38954012	+	20497	2	-	-
contig_5013	NC_040076.1	40550879	+	1171	1	-	-
contig_9897	NC_040076.1	44850472	+	1142	1	-	-
contig_2467	NC_040076.1	48026522	+	1224	1	-	-
contig_4068	NC_040076.1	63456799	-	2214	2	-	-
contig_12169	NC_040076.1	71795233	+	1068	1	lnc_RNA	LOC113890132
contig_11160	NC_040076.1	75192464	+	1221	1	-	-
contig_11490	NC_040076.1	77122572	+	4048	1	-	-
contig_10009	NC_040076.1	84425792	-	1526	1	-	-
contig_2277	NC_040076.1	90197302	+	1168	1	-	-
contig_9814	NC_040076.1	103878623	-	1049	1	-	-
contig_2236	NC_040076.1	125011926	+	6192	9	mRNA	SLC9A9
contig_952	NC_040076.1	126283421	+	1348	5	mRNA	TFDP2
contig_11439	NC_040076.1	138575628	-	1661	1	-	-
contig_1400	NC_040076.1	141486620	+	5621	18	mRNA	PRDM15
contig_3129	NC_040076.1	147250231	-	1411	10	-	-
contig_10645	NC_040076.1	148440809	+	1181	1	mRNA	HLCS
contig_1257	NC_040076.1	149701344	+	10937	21	-	-
contig_11496	NC_040076.1	156697810	-	3434	1	mRNA	KAT2B
contig_12201	NC_040077.1	10238285	+	2569	19	-	-
contig_10771	NC_040077.1	10440797	-	1302	8	mRNA	FSIP2
contig_11209	NC_040077.1	11276207	-	1204	1	-	-
contig_11400	NC_040077.1	17783097	-	1911	1	mRNA	CCDC141
contig_11473	NC_040077.1	21655337	+	1052	1	-	-
contig_11112	NC_040077.1	26995813	-	3747	1	mRNA	ABCB11
contig_11125	NC_040077.1	28119736	+	1271	1	-	-
contig_9530	NC_040077.1	30628316	-	3140	4	mRNA	CSRNP3
contig_4291	NC_040077.1	41999072	-	1452	1	mRNA	GALNT13
contig_2659	NC_040077.1	44190604	+	1116	2	mRNA	CACNB4
contig_70	NC_040077.1	45998444	-	7479	12	-	-
contig_459	NC_040077.1	60325842	+	30850	4	mRNA	THSD7B
contig_100	NC_040077.1	85500045	+	2623	1	mRNA	ANKRD44
contig_9338	NC_040077.1	112482548	-	8973	6	-	-
contig_4746	NC_040077.1	123161583	+	3870	5	-	-
contig_11151	NC_040078.1	5751674	-	1165	1	-	-
contig_4293	NC_040078.1	10950027	+	1861	1	-	-
contig_9658	NC_040078.1	11591991	-	1186	1	-	-
contig_11198	NC_040078.1	28748357	-	4817	1	mRNA	CSDE1
contig_8371	NC_040078.1	28753825	+	1489	1	mRNA	CSDE1
contig_9445	NC_040078.1	35116544	+	1414	2	mRNA	LOC113890481
contig_7424	NC_040078.1	42173073	+	1827	2	-	-
contig_2747	NC_040078.1	46269717	+	1302	5	mRNA	DPYD
contig_5375	NC_040078.1	61206724	-	1055	1	-	-
contig_4495	NC_040078.1	91603434	+	1078	1	mRNA	LEXM
contig_6962	NC_040078.1	101397766	-	1093	1	-	-
contig_7475	NC_040078.1	106989246	-	1119	1	mRNA	MACF1
contig_7363	NC_040078.1	108067379	-	1877	1	-	-
contig_2447	NC_040079.1	6614606	-	3554	20	exon	LOC113891011
contig_12465	NC_040079.1	6640396	-	1313	4	mRNA	LOC113891014
contig_8515	NC_040079.1	6764116	+	1288	3	mRNA	LOC113891019
contig_12631	NC_040079.1	6805841	-	2031	13	mRNA	LOC113891012
contig_348	NC_040079.1	7029358	+	1057	1	-	-
contig_12115	NC_040079.1	7040592	+	4122	28	-	-
contig_1137	NC_040079.1	11033054	+	1017	1	-	-
contig_3461	NC_040079.1	17462892	-	2538	8	exon	LOC113891160
contig_519	NC_040079.1	38936206	-	2722	10	mRNA	SUGCT
contig_593	NC_040079.1	42960474	-	1098	1	mRNA	OGDH
contig_1470	NC_040079.1	47407862	+	1852	1	mRNA	SRI
contig_4144	NC_040079.1	51839287	-	5157	2	-	-
contig_2598	NC_040079.1	69891607	-	11376	4	lnc_RNA	LOC113891514
contig_9393	NC_040079.1	73530361	+	11349	20	mRNA	LOC113891554
contig_297	NC_040079.1	75433523	-	5768	24	mRNA	FBXL13
contig_6664	NC_040079.1	78471393	+	6741	2	-	-
contig_3689	NC_040079.1	78714354	-	1252	1	mRNA	GNAI1
contig_936	NC_040079.1	81174348	-	2322	2	mRNA	CACNA2D1
contig_10115	NC_040079.1	81260438	+	1540	10	mRNA	CACNA2D1
contig_5284	NC_040079.1	82664019	+	3158	3	mRNA	SEMA3E
contig_469	NC_040079.1	110858975	-	1777	7	-	-
contig_10944	NC_040079.1	116418929	+	4474	7	-	-
contig_4799	NC_040080.1	1030233	+	6126	2	-	-
contig_10326	NC_040080.1	5790657	-	2924	1	mRNA	EFCAB6
contig_1440	NC_040080.1	28633033	-	5584	20	mRNA	PIK3C2G
contig_12705	NC_040080.1	35582351	-	1994	1	-	-
contig_2703	NC_040080.1	41432296	+	1134	1	-	-
contig_9864	NC_040080.1	45770113	+	1772	1	pseudogene	LOC113893444
contig_491	NC_040080.1	50900673	+	1041	1	-	-
contig_6735	NC_040080.1	52935128	-	1409	1	mRNA	STAB2
contig_11227	NC_040080.1	57508571	-	1201	1	exon	IKBIP
contig_1	NC_040080.1	76713822	-	1784	1	mRNA	MYRFL
contig_12370	NC_040080.1	83359815	-	3003	20	-	-
contig_4508	NC_040080.1	87082488	-	1131	1	-	-
contig_11237	NC_040080.1	90826024	+	1180	1	mRNA	LARP4
contig_11328	NC_040080.1	99779926	+	1155	1	-	-
contig_10340	NC_040080.1	100509824	+	2461	1	-	-
contig_8893	NC_040080.1	107673110	+	5178	46	mRNA	TMTC2
contig_10298	NC_040080.1	112404112	+	1033	1	-	-
contig_3644	NC_040080.1	119077942	+	3393	2	mRNA	LGR5
contig_6990	NC_040080.1	120047257	-	3317	15	-	-
contig_12592	NC_040081.1	13483239	-	4708	10	mRNA	AP1AR
contig_11771	NC_040081.1	22873930	+	6564	5	-	-
contig_1884	NC_040081.1	43859672	+	1270	2	mRNA	PPARGC1A
contig_8192	NC_040081.1	48812679	+	3192	23	-	-
contig_7960	NC_040081.1	64371553	+	3542	7	-	-
contig_1437	NC_040081.1	65650414	+	1043	1	mRNA	GABRA4
contig_2730	NC_040081.1	89647682	+	1791	2	-	-
contig_11130	NC_040081.1	91597116	-	1056	1	-	-
contig_2075	NC_040081.1	96637082	+	2336	2	-	-
contig_1485	NC_040081.1	100666117	-	1069	1	mRNA	MAPK10
contig_1166	NC_040081.1	109875084	+	1343	1	-	-
contig_2705	NC_040081.1	113852097	-	3307	45	mRNA	ABLIM2
contig_11416	NC_040082.1	19984972	+	1552	1	-	-
contig_11292	NC_040082.1	48628075	+	1432	1	-	-
contig_1814	NC_040082.1	51371509	+	1991	1	-	-
contig_2122	NC_040082.1	54685630	-	1320	1	-	-
contig_1032	NC_040082.1	68872062	-	4158	9	-	-
contig_10387	NC_040082.1	70833141	-	1689	2	mRNA	CLK4
contig_5671	NC_040082.1	77790485	-	1220	1	-	-
contig_10469	NC_040082.1	78047190	+	1617	32	-	-
contig_258	NC_040082.1	88763508	+	1278	1	mRNA	RAD50
contig_2259	NC_040082.1	94539309	+	1230	1	mRNA	ZNF557
contig_11361	NC_040082.1	97793158	-	1007	1	mRNA	HOOK2
contig_5442	NC_040082.1	107600527	-	7553	27	mRNA	OBSCN
contig_918	NC_040083.1	4285025	+	1680	52	mRNA	GALNTL6
contig_8963	NC_040083.1	10063189	+	1344	4	mRNA	FZD3
contig_11785	NC_040083.1	17399268	-	5392	63	-	-
contig_4760	NC_040083.1	17402585	-	3620	1	-	-
contig_7220	NC_040083.1	22475481	+	1671	1	-	-
contig_1959	NC_040083.1	26333900	+	2585	5	-	-
contig_11415	NC_040083.1	72195557	+	1119	1	-	-
contig_5235	NC_040084.1	14488111	-	1830	5	-	-
contig_11614	NC_040084.1	19929946	+	3688	45	mRNA	BCKDHB
contig_9532	NC_040084.1	45461072	+	8679	24	-	-
contig_4797	NC_040084.1	79935116	+	2040	1	-	-
contig_9624	NC_040084.1	81247236	-	2523	15	mRNA	PHACTR2
contig_11310	NC_040084.1	89637099	-	1012	1	mRNA	SYNE1
contig_354	NC_040084.1	103280178	-	1476	2	-	-
contig_11226	NC_040085.1	708011	+	2035	1	mRNA	POLK
contig_1591	NC_040085.1	11536060	+	1739	1	mRNA	LRRC49
contig_11131	NC_040085.1	43542471	+	2973	1	mRNA	RORA
contig_8438	NC_040085.1	80561116	-	2483	5	-	-
contig_10720	NC_040085.1	82401488	-	1583	5	mRNA	NOXRED1
contig_1985	NC_040085.1	82923350	+	4420	2	-	-
contig_8535	NC_040085.1	84565651	+	6021	5	mRNA	NRXN3
contig_13038	NC_040085.1	89425455	+	1010	1	-	-
contig_8731	NC_040085.1	93226049	+	1008	1	pseudogene	LOC113899667
contig_12101	NC_040085.1	99569062	+	13973	40	mRNA	GALC
contig_9607	NC_040086.1	4484176	-	1734	14	exon	EIF5B
contig_1681	NC_040086.1	5182650	+	1026	1	mRNA	AFF3
contig_616	NC_040086.1	7809385	+	1000	1	-	-
contig_6140	NC_040086.1	10907787	+	1243	1	mRNA	ALMS1
contig_1269	NC_040086.1	13003681	-	1687	10	mRNA	DYSF
contig_1701	NC_040086.1	25891473	-	1643	2	mRNA	PLEKHH2
contig_11462	NC_040086.1	42318512	-	1472	1	-	-
contig_6590	NC_040086.1	48576517	+	3494	31	-	-
contig_6681	NC_040086.1	52065677	+	4951	2	-	-
contig_13056	NC_040086.1	55871924	-	1084	1	-	-
contig_6583	NC_040086.1	55871907	-	8030	15	-	-
contig_11524	NC_040086.1	62537166	-	1186	1	exon	LOC113900754
contig_360	NC_040086.1	67008827	+	3588	8	-	-
contig_8285	NC_040087.1	4960965	-	1321	13	-	-
contig_10147	NC_040087.1	27323459	+	3120	9	lnc_RNA	LOC113902321
contig_2700	NC_040087.1	48423402	-	3254	12	mRNA	KLF12
contig_6886	NC_040087.1	64496029	-	4219	28	-	-
contig_8811	NC_040087.1	66012130	-	1874	62	mRNA	GPC5
contig_606	NC_040087.1	66802764	-	2992	1	mRNA	GPC5
contig_3504	NC_040087.1	69729305	-	1501	3	mRNA	LOC113902122
contig_3836	NC_040087.1	69778529	-	2098	17	mRNA	LOC113902122
contig_10151	NC_040087.1	70724445	-	2398	15	mRNA	LOC113902123
contig_3004	NC_040087.1	70759186	+	1933	2	-	-
contig_12454	NC_040087.1	71268892	+	3204	8	mRNA	LOC113902125
contig_5744	NC_040087.1	71551639	-	1222	1	mRNA	LOC113902126
contig_7608	NC_040087.1	80032084	+	9511	51	-	-
contig_7536	NC_040088.1	1317000	-	3103	1	-	-
contig_11190	NC_040088.1	4414572	+	1593	1	-	-
contig_12843	NC_040088.1	5489761	-	1601	1	exon	SPATA2
contig_10303	NC_040088.1	25613892	-	1666	1	-	-
contig_11223	NC_040088.1	40874442	-	1258	1	mRNA	SYNDIG1
contig_3755	NC_040088.1	49521274	-	2230	2	exon	LOC113903521
contig_6128	NC_040088.1	54288317	+	1007	1	-	-
contig_9225	NC_040088.1	54448627	+	2536	10	mRNA	FRMD4A
contig_3015	NC_040088.1	55937642	+	1304	5	-	-
contig_68	NC_040088.1	79505075	-	2168	2	-	-
contig_11247	NC_040089.1	7187829	+	1362	1	mRNA	ZFAT
contig_8314	NC_040089.1	17827268	-	1180	2	-	-
contig_12685	NC_040089.1	23281408	+	3275	29	-	-
contig_4248	NC_040089.1	53468442	-	1083	1	-	-
contig_5399	NC_040089.1	70550512	+	1063	1	-	-
contig_11109	NC_040089.1	74159812	-	9583	5	mRNA	RIPK2
contig_8675	NC_040089.1	74529362	-	3117	10	-	-
contig_6974	NC_040090.1	3345528	-	1530	2	exon	TNKS1BP1
contig_11351	NC_040090.1	6010636	-	1568	1	-	-
contig_6261	NC_040090.1	6353660	-	1735	6	-	-
contig_3599	NC_040090.1	32560069	-	1507	25	-	-
contig_8282	NC_040090.1	33091067	+	1027	4	-	-
contig_10235	NC_040090.1	37635586	+	1074	1	pseudogene	LOC113905016
contig_9716	NC_040090.1	37801266	-	1370	11	mRNA	LOC113905624
contig_8885	NC_040090.1	37807250	+	2299	2	mRNA	LOC113905624
contig_1439	NC_040090.1	38567601	+	10288	12	-	-
contig_843	NC_040090.1	47614432	-	2512	13	-	-
contig_9899	NC_040090.1	56680428	+	1361	1	mRNA	SIK3
contig_10622	NC_040090.1	56727645	-	1435	1	mRNA	SIK3
contig_4889	NC_040090.1	65507237	+	10214	2	-	-
contig_11525	NC_040090.1	68260323	+	1142	1	-	-
contig_9266	NC_040090.1	80109425	+	1378	1	-	-
contig_8958	NC_040090.1	84225364	+	1430	5	-	-
contig_11584	NC_040091.1	10335952	-	1510	5	-	-
contig_22	NC_040091.1	11461271	-	1216	2	-	-
contig_7000	NC_040091.1	34107746	+	3154	2	mRNA	PLD5
contig_9753	NC_040091.1	44807495	-	10306	12	-	-
contig_4119	NC_040091.1	44807695	+	1250	1	-	-
contig_5272	NC_040091.1	45662768	-	1546	2	mRNA	CAMTA1
contig_5298	NC_040091.1	51919232	-	1499	2	mRNA	KAZN
contig_12789	NC_040091.1	56124657	-	1504	1	mRNA	TNR
contig_11325	NC_040091.1	60292374	-	1976	1	mRNA	FAM163A
contig_8593	NC_040091.1	60441614	+	5852	68	-	-
contig_10663	NC_040091.1	65917387	+	1621	1	-	-
contig_7062	NC_040092.1	2094011	-	1754	1	mRNA	LOC113907274
contig_4075	NC_040092.1	2116625	-	1261	2	mRNA	ZNF280B
contig_7301	NC_040092.1	2118796	+	2315	1	mRNA	ZNF280B
contig_4115	NC_040092.1	2120734	+	3276	3	exon	ZNF280B
contig_7374	NC_040092.1	2124753	+	2331	2	mRNA	LOC113907274
contig_5634	NC_040092.1	4653405	+	1395	1	mRNA	ZNRF3
contig_10337	NC_040092.1	6183701	+	2825	1	-	-
contig_1341	NC_040092.1	7992786	+	2910	10	-	-
contig_11528	NC_040092.1	16424139	-	1077	1	-	-
contig_4795	NC_040092.1	30087516	+	1417	1	-	-
contig_4187	NC_040092.1	33863623	-	2726	2	-	-
contig_4843	NC_040092.1	45320602	-	2185	2	-	-
contig_1085	NC_040092.1	50080913	+	1141	1	-	-
contig_2141	NC_040092.1	50578369	+	1110	1	-	-
contig_1306	NC_040092.1	59942725	-	1744	3	mRNA	SMAD1
contig_8603	NC_040092.1	64685607	+	1535	3	-	-
contig_9098	NC_040092.1	70291653	-	1184	30	-	-
contig_9029	NC_040093.1	2697075	-	2000	10	mRNA	LOC113875626
contig_9821	NC_040093.1	3660093	+	1075	1	mRNA	RPL28
contig_9673	NC_040093.1	4476099	+	1016	1	exon	LOC113876032
contig_11288	NC_040093.1	9962821	+	1641	1	exon	CCDC155
contig_10336	NC_040093.1	27929717	+	1129	1	lnc_RNA	LOC113876655
contig_169	NC_040093.1	49505120	-	1091	1	-	-
contig_5100	NC_040094.1	47659	+	1728	9	-	-
contig_5531	NC_040094.1	3580482	+	1951	17	-	-
contig_11825	NC_040094.1	6419773	-	3993	4	-	-
contig_12882	NC_040094.1	23041019	+	6942	13	mRNA	NXN
contig_853	NC_040094.1	58403875	-	1750	1	-	-
contig_11189	NC_040095.1	10655822	-	1144	1	-	-
contig_1979	NC_040095.1	16245674	+	3167	18	-	-
contig_5247	NC_040095.1	16336259	+	1281	3	-	-
contig_12431	NC_040095.1	36599630	+	1071	1	mRNA	WDR70
contig_4766	NC_040095.1	36989947	+	2430	1	mRNA	NIPBL
contig_6271	NC_040095.1	43611881	+	8420	24	-	-
contig_9200	NC_040095.1	44640017	-	1590	3	-	-
contig_4351	NC_040095.1	52961503	-	2307	2	mRNA	CDH18
contig_5092	NC_040095.1	54285883	-	2115	5	-	-
contig_12181	NC_040095.1	55679118	+	1049	1	mRNA	BASP1
contig_5972	NC_040095.1	59336915	+	4298	10	-	-
contig_10976	NC_040095.1	61522826	+	2415	1	mRNA	CTNND2
contig_10338	NC_040095.1	61677203	+	1583	1	mRNA	CTNND2
contig_5377	NC_040095.1	62939108	+	1267	1	-	-
contig_941	NC_040095.1	64124188	-	12885	9	-	-
contig_11335	NC_040096.1	1893425	+	6451	1	-	-
contig_9188	NC_040096.1	3940255	-	3276	5	mRNA	GABRB3
contig_10714	NC_040096.1	19860880	-	1020	1	-	-
contig_6497	NC_040096.1	19939502	-	2679	29	mRNA	LOC113880090
contig_4565	NC_040096.1	19983020	+	1058	1	exon	LOC113879801
contig_4024	NC_040096.1	24320938	-	2097	2	mRNA	ADAMTSL3
contig_1984	NC_040096.1	26749726	+	5280	4	mRNA	CEMIP
contig_10760	NC_040096.1	35056670	+	1061	1	mRNA	STXBP6
contig_11267	NC_040096.1	40691852	+	1138	1	-	-
contig_6976	NC_040096.1	51256638	+	4724	2	-	-
contig_11129	NC_040096.1	54065923	-	1106	1	-	-
contig_12980	NC_040096.1	58327890	-	9603	12	mRNA	PRIMA1
contig_6980	NC_040096.1	68471821	+	2862	2	-	-
contig_1198	NC_040097.1	29369865	+	1223	1	-	-
contig_1710	NC_040097.1	30685219	-	2236	8	mRNA	FOXP1
contig_10318	NC_040097.1	51973870	-	1136	1	-	-
contig_172	NC_040097.1	59287558	+	1674	1	mRNA	NEK10
contig_5096	NC_040098.1	1722153	-	2751	11	mRNA	KHDRBS2
contig_8610	NC_040098.1	26374908	+	2619	4	-	-
contig_9116	NC_040098.1	26376682	-	13524	21	-	-
contig_129	NC_040098.1	26382833	+	1223	3	mRNA	LOC113881728
contig_829	NC_040098.1	26383759	-	3499	5	exon	LOC113881728
contig_11896	NC_040098.1	26382883	+	3553	4	mRNA	LOC113881728
contig_9430	NC_040098.1	27083796	+	1307	2	mRNA	LOC113881435
contig_2556	NC_040098.1	27322854	+	1462	1	-	-
contig_5776	NC_040098.1	27516295	-	1265	1	-	-
contig_6742	NC_040098.1	28407942	-	1031	1	-	-
contig_11154	NC_040098.1	28496508	-	1167	1	exon	LOC113881789
contig_1855	NC_040098.1	42115658	+	1836	1	-	-
contig_1178	NC_040098.1	45272459	-	1022	1	-	-
contig_2541	NC_040099.1	30993	+	3367	19	-	-
contig_1558	NC_040099.1	785440	+	2290	23	mRNA	PQLC1
contig_928	NC_040099.1	2981020	+	1050	1	-	-
contig_3147	NC_040099.1	9903656	-	1426	8	-	-
contig_6204	NC_040099.1	15948490	+	1134	1	-	-
contig_10320	NC_040099.1	24068453	+	1255	1	mRNA	CCDC178
contig_11397	NC_040099.1	27553447	+	1835	1	-	-
contig_6259	NC_040099.1	41212072	+	1765	4	-	-
contig_7116	NC_040099.1	60230623	+	1015	1	mRNA	CDH20
contig_10652	NC_040099.1	61816796	+	1048	1	exon	VPS4B
contig_9810	NC_040100.1	3116755	+	1096	1	-	-
contig_11412	NC_040100.1	6724713	-	1066	1	mRNA	EPHB4
contig_8512	NC_040100.1	23413606	+	3693	9	-	-
contig_331	NC_040100.1	38755192	-	3501	7	mRNA	MGRN1
contig_11431	NC_040101.1	2021656	+	1176	1	-	-
contig_7367	NC_040101.1	21524651	-	5590	2	-	-
contig_11659	NC_040101.1	29137227	+	1087	2	mRNA	DPCD
contig_8	NC_040101.1	34169423	-	1871	1	exon	CC2D2B
contig_5764	NC_040101.1	35105403	-	6750	17	mRNA	LOC113884486
contig_330	NC_040101.1	49525080	+	2032	2	-	-
contig_781	NC_040102.1	574553	+	5235	1	mRNA	ERICH1
contig_7174	NC_040102.1	5993198	+	1340	2	-	-
contig_11220	NC_040102.1	9707941	-	1198	1	-	-
contig_1629	NC_040102.1	39294213	-	3926	2	-	-
contig_12709	NC_040102.1	39376096	-	1217	1	-	-
contig_8427	NC_040102.1	40558695	+	6178	29	-	-
contig_12263	NC_040102.1	41754949	+	5425	4	-	-
contig_8770	NC_040103.1	65266	+	2399	1	-	-
contig_12808	NC_040103.1	3243774	-	1535	22	mRNA	FMN2
contig_1565	NC_040103.1	10652508	+	7016	4	exon	ZP4
contig_9193	NC_040103.1	27013407	+	3567	65	-	-
contig_3965	NC_040103.1	28964844	-	1181	2	-	-
contig_1619	NC_040103.1	29092595	+	1834	4	mRNA	P4HA1
contig_6114	NC_040103.1	29355421	+	1420	1	mRNA	CFAP70
contig_1070	NC_040103.1	30745857	+	4977	7	mRNA	KAT6B
contig_6716	NC_040104.1	1050948	+	3969	2	lnc_RNA	LOC113885686
contig_3724	NC_040104.1	24479512	-	3065	1	-	-
contig_4861	NC_040104.1	26286868	+	2064	2	mRNA	NAV2
contig_4212	NC_040104.1	31552366	-	3722	23	-	-
contig_7262	NC_040104.1	32296622	+	2103	1	-	-
contig_6804	NC_040104.1	32709787	-	3292	2	-	-
contig_5800	NC_040104.1	35221666	-	1154	1	mRNA	TENM4
contig_48	NC_040105.1	3028582	+	3311	1	-	-
contig_3449	NC_040105.1	6929728	+	7364	2	mRNA	SHROOM2
contig_6987	NC_040105.1	6958466	+	1538	1	exon	SHROOM2
contig_7099	NC_040105.1	6971996	-	1565	2	mRNA	SHROOM2
contig_7104	NC_040105.1	7010340	+	1083	2	lnc_RNA	LOC113887704
contig_6643	NC_040105.1	8413644	+	4367	2	exon	AMELX
contig_3489	NC_040105.1	22004060	-	2577	1	mRNA	ZFX
contig_11182	NC_040105.1	26912301	+	1011	1	-	-
contig_1414	NC_040105.1	32450367	+	4954	58	mRNA	DMD
contig_11663	NC_040105.1	35713633	-	4263	5	mRNA	CFAP47
contig_7051	NC_040105.1	40427853	-	5412	2	mRNA	USP9X
contig_5201	NC_040105.1	58771738	+	3638	26	mRNA	JADE3
contig_1740	NC_040105.1	64212049	+	16342	52	mRNA	DLG3
contig_10678	NC_040105.1	74823251	-	1073	1	-	-
contig_11384	NC_040105.1	102266953	+	4097	1	-	-
contig_3180	NC_040105.1	113732287	-	1056	1	-	-
contig_12606	NC_040105.1	126600038	+	2386	43	-	-
contig_3892	NC_040105.1	139550381	+	2009	2	-	-
contig_8755	NC_040105.1	143612234	-	1010	1	-	-
contig_2678	NW_020867066.1	119891	+	1207	1	-	-
contig_8871	NW_020867066.1	215118	+	1457	2	mRNA	LOC113888429
contig_9554	NW_020867066.1	918857	+	1151	2	mRNA	LOC113888430
contig_5335	NW_020867066.1	1291563	-	1700	2	exon	LOC113888422
contig_8181	NW_020867066.1	1656546	-	1267	1	mRNA	LOC113888424
contig_5183	NW_020867067.1	554611	-	1655	2	-	-
contig_2176	NW_020867811.1	24825	-	1301	6	-	-
contig_10849	NW_020867811.1	49493	-	2362	1	-	-
